# Supplementary material for: Massively parallel RNA device engineering in mammalian cells with RNA-Seq
Source: Nat Commun. 2019 Sep 23;10:4327. doi: 10.1038/s41467-019-12334-y (PMC6757056; doi:10.1038/s41467-019-12334-y)
Supplement: Supplementary file 4 — Source Data [file 41467_2019_12334_MOESM4_ESM.zip]

Archive with 12 entries (12 files):
- SourceData1_Figure2and3_Theophylline_seq.csv
- SourceData2_Figure2and3_Theophylline_validation.csv
- SourceData3_Figure3e_Theophylline_min_20reads_seq.csv
- SourceData4_Figure4d,g_Xanthine_seq.csv
- SourceData5_Figure4j_Xanthine_validation.csv
- SourceData6_Figure4e_folinic-acid_eGFP_seq.csv
- SourceData7_Figure4h_folinic-acid_mCherry_seq.csv
- SourceData8_Figure4k_folinic-acid_validation.csv
- SourceData12_Figure2e_TheoDoseResponse.csv
- SourceData11_SuppFigure9d,12a,b_cdGI_seq.csv
- SourceData10_Figure4l_cdGII_validation.csv
- SourceData9_Figure4f,i_cdGII_seq.csv
