# Supplementary material for: Massively parallel RNA device engineering in mammalian cells with RNA-Seq
Source: Nat Commun. 2019 Sep 23;10:4327. doi: 10.1038/s41467-019-12334-y (PMC6757056; doi:10.1038/s41467-019-12334-y)
Supplement: Supplementary file 4 — Source Data [file 41467_2019_12334_MOESM4_ESM.zip › SourceData1_Figure2and3_Theophylline_seq.csv]

Sequence	RDrep1-	RDrep1+	RDrep2-	RDrep2+	RDfold1	RDfold2	ttest_RD_p-val	ttest_RD_BHFDR	mu-rep1	mu+rep1	mu-rep2	mu+rep2	mufold1	mufold2	ttest_mu_p-val	ttest_mu_BHFDR
gcugucaccggaauaccagcaucgucuugaugcccuuggaaguccggucugaugaguccaaaaaggacgaaacagc	1.063796	1.905371	1.150011	1.799496	6.943444	4.461538	0.000418	0.027786	-0.412809	0.401996	-0.311135	0.309142	6.528371	4.171347	0.000000	0.000000
gcugucaccggaauaccagcaucgucuugaugcccuuggaaguccggucugaugaguccaaaacggacgaaacagc	1.725585	1.953450	1.819274	1.934073	1.689916	1.302564	0.000667	0.034112	0.874312	0.925911	0.793955	0.820148	1.126159	1.062167	0.000360	0.000635
gcugucaccggaauaccagcaucgucuugaugcccuuggaaguccggucugaugagucca-aaaggacgaaacagc	1.295947	1.899642	1.586471	1.987035	4.015086	2.515152	0.042119	0.093364	0.104079	0.422208	0.146409	0.508822	2.080312	2.303630	0.000000	0.000000
gcugucaccggaauaccagcaucgucuugaugcccuuggaaguccggucugaugaguccaaaagggacgaaacagc	1.637971	1.970366	1.677175	1.971674	2.149789	1.970149	0.003364	0.039271	0.457838	0.731715	0.515230	0.545224	1.878783	1.071503	0.000000	0.000000
gcugucaccggaauaccagcaucgucuugaugcccuuggaaguccggucugaugaguccaaaauggacgaaacagc	1.658277	2.000086	1.697366	2.039233	2.196891	2.197183	0.003663	0.040693	0.486285	0.539794	0.441951	0.603426	1.131121	1.450356	0.000000	0.000000
gcugucaccggaauaccagcaucgucuugaugcccuuggaaguccggucugaugaguccaaacaggacgaaacagc	1.626093	1.911645	1.821768	1.910992	1.929979	1.228070	0.053119	0.105006	-0.128443	0.121078	0.100008	0.222867	1.776318	1.326965	0.000000	0.000000
gcugucaccggaauaccagcaucgucuugaugcccuuggaaguccggucugaugaguccaaaccggacgaaacagc	2.006771	2.030400	1.807060	1.893246	1.055915	1.219512	0.521519	0.549620	0.052140	0.177533	0.254288	0.182745	1.334731	0.848118	0.000000	0.000000
gcugucaccggaauaccagcaucgucuugaugcccuuggaaguccggucugaugagucca-aacggacgaaacagc	1.774972	1.934970	1.848412	1.939927	1.445431	1.234568	0.005393	0.045511	0.694663	0.737100	0.765301	0.793587	1.102647	1.067298	0.004968	0.007683
gcugucaccggaauaccagcaucgucuugaugcccuuggaaguccggucugaugaguccaaacgggacgaaacagc	1.755477	1.981849	1.925289	2.024125	1.684118	1.255556	0.048186	0.100137	0.601575	0.695904	0.515060	0.608811	1.242595	1.240941	0.000199	0.000353
gcugucaccggaauaccagcaucgucuugaugcccuuggaaguccggucugaugaguccaaacuggacgaaacagc	1.769250	1.907467	1.816511	2.039458	1.374730	1.670886	0.068315	0.115597	0.495779	0.602931	0.607354	0.605125	1.279829	0.994881	0.000059	0.000111
gcugucaccggaauaccagcaucgucuugaugcccuuggaaguccggucugaugaguccaaagaggacgaaacagc	1.275634	1.863110	1.360400	1.976248	3.867905	4.129032	0.008396	0.051700	-0.222660	0.255950	-0.161213	0.262066	3.010304	2.650202	0.000000	0.000000
gcugucaccggaauaccagcaucgucuugaugcccuuggaaguccggucugaugaguccaaagcggacgaaacagc	1.757710	2.057869	1.819236	2.000431	1.995992	1.517730	0.013643	0.062139	1.070448	1.142176	0.993924	0.941868	1.179582	0.887040	0.010121	0.014990
gcugucaccggaauaccagcaucgucuugaugcccuuggaaguccggucugaugagucca-aagggacgaaacagc	1.620311	1.913430	1.712695	1.982691	1.963901	1.862069	0.012307	0.059338	0.172231	0.290581	0.228594	0.351767	1.313258	1.327926	0.000010	0.000020
gcugucaccggaauaccagcaucgucuugaugcccuuggaaguccggucugaugaguccaaaggggacgaaacagc	1.732911	1.962666	1.686812	1.990289	1.697286	2.011299	0.041617	0.093364	0.214973	0.453529	0.183623	0.397490	1.732033	1.636316	0.000000	0.000000
gcugucaccggaauaccagcaucgucuugaugcccuuggaaguccggucugaugaguccaaaguggacgaaacagc	1.591582	1.935966	1.565449	1.910594	2.209956	2.213836	0.016628	0.067387	0.907473	1.134007	0.899233	1.068211	1.684746	1.475632	0.000000	0.000000
gcugucaccggaauaccagcaucgucuugaugcccuuggaaguccggucugaugaguccaaauaggacgaaacagc	1.509779	2.013612	1.735843	1.959707	3.190309	1.674419	0.032368	0.086301	0.652097	0.850373	0.644031	0.761934	1.578613	1.311907	0.000000	0.000000
gcugucaccggaauaccagcaucgucuugaugcccuuggaaguccggucugaugaguccaaaucggacgaaacagc	1.828371	1.869679	1.967641	1.918194	1.099784	0.892388	0.380172	0.422110	0.496360	0.526165	0.499944	0.496011	1.071037	0.990985	0.001826	0.003020
gcugucaccggaauaccagcaucgucuugaugcccuuggaaguccggucugaugagucca-aauggacgaaacagc	1.444116	1.881479	1.624523	2.011863	2.737558	2.439716	0.029698	0.083572	0.626758	0.396886	0.400101	0.525743	0.589017	1.335494	0.253360	0.303576
gcugucaccggaauaccagcaucgucuugaugcccuuggaaguccggucugaugaguccaaaugggacgaaacagc	1.714229	2.048433	1.790408	2.016804	2.158760	1.684211	0.004770	0.044647	0.543663	0.586474	0.597640	0.627080	1.103600	1.070139	0.000049	0.000092
gcugucaccggaauaccagcaucgucuugaugcccuuggaaguccggucugaugaguccaaauuggacgaaacagc	1.761333	1.945056	1.877516	2.089146	1.526591	1.627907	0.056020	0.108927	1.015335	1.088341	0.952199	1.003426	1.183058	1.125193	0.000557	0.000968
gcugucaccggaauaccagcaucgucuugaugcccuuggaaguccggucugaugaguccaacaaggacgaaacagc	1.277518	1.925951	1.626172	2.047945	4.450740	2.641026	0.059258	0.109820	0.348915	0.713408	0.404322	0.694407	2.314691	1.950225	0.000000	0.000000
gcugucaccggaauaccagcaucgucuugaugcccuuggaaguccggucugaugaguccaacacggacgaaacagc	1.860160	1.908844	1.965729	1.976724	1.118623	1.025641	0.186114	0.239393	0.816206	0.987625	0.851086	0.861422	1.483948	1.024086	0.000153	0.000276
gcugucaccggaauaccagcaucgucuugaugcccuuggaaguccggucugaugagucca-acaggacgaaacagc	1.697293	1.991989	1.722437	2.020503	1.971042	1.986395	0.007535	0.049507	0.657549	0.531951	0.505637	0.601286	0.748862	1.246375	0.159543	0.200560
gcugucaccggaauaccagcaucgucuugaugcccuuggaaguccggucugaugaguccaacagggacgaaacagc	1.739221	1.864559	1.817168	1.845197	1.334560	1.066667	0.016821	0.067387	0.582297	0.652369	0.591202	0.701559	1.175092	1.289311	0.000001	0.000002
gcugucaccggaauaccagcaucgucuugaugcccuuggaaguccggucugaugaguccaacauggacgaaacagc	1.702362	1.856607	1.796549	1.997876	1.426412	1.589744	0.087859	0.138051	0.218484	0.470682	0.209902	0.406851	1.787306	1.573799	0.000000	0.000000
gcugucaccggaauaccagcaucgucuugaugcccuuggaaguccggucugaugaguccaaccaggacgaaacagc	1.791154	1.997428	1.857331	2.004933	1.607955	1.404762	0.001537	0.037318	1.005184	0.953369	0.841024	0.862117	0.887534	1.049768	0.152933	0.192980
gcugucaccggaauaccagcaucgucuugaugcccuuggaaguccggucugaugaguccaacccggacgaaacagc	1.944192	2.051538	1.987945	2.031851	1.280401	1.106383	0.059645	0.109820	0.858839	0.893971	0.876082	0.830442	1.084256	0.900245	0.046860	0.063208
gcugucaccggaauaccagcaucgucuugaugcccuuggaaguccggucugaugagucca-accggacgaaacagc	1.886527	1.965459	1.889222	1.993639	1.199311	1.271795	0.089411	0.139247	0.554522	0.449153	0.461404	0.440626	0.784569	0.953282	0.497901	0.549095
gcugucaccggaauaccagcaucgucuugaugcccuuggaaguccggucugaugaguccaaccgggacgaaacagc	1.839430	2.018516	1.939707	1.974469	1.510377	1.083333	0.018390	0.069484	0.902485	1.194901	0.945853	1.056567	1.960722	1.290369	0.000012	0.000023
gcugucaccggaauaccagcaucgucuugaugcccuuggaaguccggucugaugaguccaaccuggacgaaacagc	1.937031	1.989818	1.961026	2.134269	1.129243	1.490196	0.138181	0.189273	0.803735	0.709084	0.856243	0.686475	0.804171	0.676443	0.064502	0.085617
gcugucaccggaauaccagcaucgucuugaugcccuuggaaguccggucugaugaguccaacgaggacgaaacagc	1.414667	1.890375	1.653418	2.033629	2.990256	2.400000	0.045374	0.097967	0.208222	0.517534	0.262574	0.554562	2.038505	1.958790	0.000000	0.000000
gcugucaccggaauaccagcaucgucuugaugcccuuggaaguccggucugaugaguccaacgcggacgaaacagc	1.893710	2.137870	1.995242	2.131269	1.754526	1.367816	0.025647	0.077450	0.985077	0.906433	0.985810	0.938375	0.834366	0.896529	0.727990	0.759990
gcugucaccggaauaccagcaucgucuugaugcccuuggaaguccggucugaugagucca-acgggacgaaacagc	1.684443	1.909942	1.788116	2.021288	1.680734	1.710692	0.034315	0.087432	0.467034	0.528727	0.466456	0.600389	1.152638	1.361235	0.000118	0.000215
gcugucaccggaauaccagcaucgucuugaugcccuuggaaguccggucugaugaguccaacggggacgaaacagc	1.756678	1.965459	1.836601	2.034560	1.617265	1.577465	0.011227	0.057876	0.954303	0.939552	0.749783	1.056891	0.966604	2.028187	0.000014	0.000028
gcugucaccggaauaccagcaucgucuugaugcccuuggaaguccggucugaugaguccaacguggacgaaacagc	1.800486	1.977655	1.784887	1.952983	1.503729	1.472637	0.045946	0.098289	0.825677	0.993783	0.719901	0.714031	1.472673	0.986573	0.000196	0.000350
gcugucaccggaauaccagcaucgucuugaugcccuuggaaguccggucugaugaguccaacuaggacgaaacagc	1.731179	1.974017	1.805845	2.037994	1.749193	1.706667	0.006749	0.049163	0.894800	0.993702	0.784637	1.015521	1.255746	1.701705	0.000000	0.000000
gcugucaccggaauaccagcaucgucuugaugcccuuggaaguccggucugaugaguccaacucggacgaaacagc	1.927549	1.927464	1.904455	2.086298	0.999804	1.520000	0.293664	0.338452	0.908578	0.946382	0.970730	0.902602	1.090949	0.854813	0.342624	0.399028
gcugucaccggaauaccagcaucgucuugaugcccuuggaaguccggucugaugaguccaacugggacgaaacagc	1.673104	1.915771	1.933777	2.081459	1.748505	1.405018	0.182693	0.236824	0.890001	0.961327	0.738279	0.916333	1.178490	1.506797	0.000000	0.000000
gcugucaccggaauaccagcaucgucuugaugcccuuggaaguccggucugaugaguccaacuuggacgaaacagc	1.931865	1.985529	1.848412	1.983944	1.131524	1.366255	0.241687	0.292784	1.067185	0.970513	0.959730	0.992105	0.800438	1.077394	0.091220	0.119177
gcugucaccggaauaccagcaucgucuugaugcccuuggaaguccggucugaugaguccaagaaggacgaaacagc	1.345599	1.909141	1.380361	1.965553	3.660507	3.847619	0.003850	0.041006	0.035196	0.555639	0.099940	0.533920	3.314690	2.716318	0.000000	0.000000
gcugucaccggaauaccagcaucgucuugaugcccuuggaaguccggucugaugaguccaagacggacgaaacagc	1.766861	1.865494	1.958022	1.950843	1.254971	0.983607	0.321106	0.367531	1.080178	1.010982	0.856638	0.834017	0.852716	0.949247	0.203346	0.249954
gcugucaccggaauaccagcaucgucuugaugcccuuggaaguccggucugaugagucca-agaggacgaaacagc	1.359140	1.906719	1.434273	1.935663	3.528409	3.172414	0.001901	0.037318	0.384004	0.603218	0.503900	0.702483	1.656585	1.579731	0.000000	0.000000
gcugucaccggaauaccagcaucgucuugaugcccuuggaaguccggucugaugaguccaagagggacgaaacagc	1.610765	2.036390	1.736964	1.896664	2.664557	1.444444	0.024609	0.075764	0.637816	0.714226	0.487539	0.741899	1.192369	1.796221	0.000000	0.000000
gcugucaccggaauaccagcaucgucuugaugcccuuggaaguccggucugaugaguccaagauggacgaaacagc	1.730136	2.012597	1.656322	1.927389	1.916291	1.866667	0.057582	0.109820	0.979301	1.135476	0.859400	0.984822	1.432767	1.334818	0.000000	0.000000
gcugucaccggaauaccagcaucgucuugaugcccuuggaaguccggucugaugaguccaagcaggacgaaacagc	1.778211	1.993726	1.825405	2.065554	1.642535	1.738397	0.011025	0.057438	0.549323	0.698471	0.526618	0.666072	1.409770	1.378652	0.000000	0.000000
gcugucaccggaauaccagcaucgucuugaugcccuuggaaguccggucugaugaguccaagccggacgaaacagc	1.960364	2.094956	2.061514	1.968810	1.363304	0.807786	0.372235	0.415329	0.734114	0.723244	0.762484	0.715971	0.975282	0.898435	0.443167	0.499502
gcugucaccggaauaccagcaucgucuugaugcccuuggaaguccggucugaugagucca-agcggacgaaacagc	1.839906	1.925786	1.919215	1.836348	1.218655	0.826291	0.035266	0.087507	0.690913	0.549189	0.598933	0.593489	0.721565	0.987543	0.935401	0.941061
gcugucaccggaauaccagcaucgucuugaugcccuuggaaguccggucugaugaguccaagcgggacgaaacagc	1.915570	2.049780	2.010682	1.944213	1.362102	0.858086	0.192800	0.245616	0.730823	0.778244	0.635269	0.780283	1.115376	1.396413	0.000910	0.001551
gcugucaccggaauaccagcaucgucuugaugcccuuggaaguccggucugaugaguccaagcuggacgaaacagc	1.721916	1.980896	1.830614	2.114120	1.815433	1.920904	0.021825	0.074814	1.056065	1.194619	0.910575	1.032716	1.375795	1.324772	0.000000	0.000000
gcugucaccggaauaccagcaucgucuugaugcccuuggaaguccggucugaugaguccaaggaggacgaaacagc	1.357429	2.013636	1.497070	1.978556	4.531131	3.030303	0.003304	0.039271	0.322420	0.861142	0.353100	0.851141	3.457183	3.148044	0.000000	0.000000
gcugucaccggaauaccagcaucgucuugaugcccuuggaaguccggucugaugaguccaaggcggacgaaacagc	1.835859	1.899642	1.947817	1.964973	1.158198	1.040293	0.158743	0.211128	0.509205	0.459907	0.526922	0.492240	0.892692	0.923248	0.233128	0.282902
gcugucaccggaauaccagcaucgucuugaugcccuuggaaguccggucugaugagucca-aggggacgaaacagc	1.708552	1.799128	1.872938	1.828734	1.231901	0.903226	0.258350	0.308997	0.697223	0.705015	0.604011	0.709659	1.018104	1.275405	0.000013	0.000025
gcugucaccggaauaccagcaucgucuugaugcccuuggaaguccggucugaugaguccaagggggacgaaacagc	1.719872	1.873869	1.772206	1.834498	1.425596	1.154229	0.010384	0.055689	0.385054	0.407500	0.382160	0.355114	1.053041	0.939624	0.001410	0.002362
gcugucaccggaauaccagcaucgucuugaugcccuuggaaguccggucugaugaguccaagguggacgaaacagc	1.693626	1.971289	1.755931	1.905229	1.895233	1.410256	0.004834	0.044647	0.223192	0.492516	0.232800	0.397356	1.859193	1.460685	0.000000	0.000000
gcugucaccggaauaccagcaucgucuugaugcccuuggaaguccggucugaugaguccaaguaggacgaaacagc	1.540917	1.958077	1.709559	2.048794	2.613124	2.183908	0.017901	0.068416	0.520733	0.305627	0.374399	0.393701	0.609387	1.045446	0.866756	0.885396
gcugucaccggaauaccagcaucgucuugaugcccuuggaaguccggucugaugaguccaagucggacgaaacagc	1.844277	1.927904	1.985605	1.991138	1.212347	1.012821	0.173999	0.227774	0.748751	0.922023	0.793622	0.810750	1.490296	1.040227	0.000000	0.000000
gcugucaccggaauaccagcaucgucuugaugcccuuggaaguccggucugaugagucca-aguggacgaaacagc	1.505137	1.963690	1.577263	1.937414	2.874436	2.291667	0.000085	0.021456	0.825777	0.978668	0.678065	0.868237	1.421972	1.549430	0.000000	0.000000
gcugucaccggaauaccagcaucgucuugaugcccuuggaaguccggucugaugaguccaagugggacgaaacagc	1.739406	1.991438	1.844520	1.934697	1.786617	1.230769	0.008620	0.052591	0.738628	0.817123	0.618160	0.708995	1.198104	1.232638	0.000000	0.000000
gcugucaccggaauaccagcaucgucuugaugcccuuggaaguccggucugaugaguccaaguuggacgaaacagc	1.699639	1.944609	1.802357	1.934244	1.757801	1.354839	0.002384	0.039271	0.380532	0.414675	0.300614	0.364773	1.081791	1.159202	0.000000	0.000000
gcugucaccggaauaccagcaucgucuugaugcccuuggaaguccggucugaugaguccaauaaggacgaaacagc	1.313875	1.843009	1.344163	1.915347	3.381690	3.725490	0.008351	0.051700	-0.066641	0.536236	0.063397	0.480856	4.007528	2.614920	0.000000	0.000000
gcugucaccggaauaccagcaucgucuugaugcccuuggaaguccggucugaugaguccaauacggacgaaacagc	1.790738	1.985812	1.909538	1.922295	1.567016	1.029810	0.024598	0.075764	1.043238	1.056984	0.950790	1.065199	1.032159	1.301396	0.000000	0.000000
gcugucaccggaauaccagcaucgucuugaugcccuuggaaguccggucugaugagucca-auaggacgaaacagc	1.502790	1.843243	1.612025	2.032241	2.190047	2.631579	0.041925	0.093364	0.199545	0.448225	0.273271	0.345628	1.772884	1.181292	0.000000	0.000000
gcugucaccggaauaccagcaucgucuugaugcccuuggaaguccggucugaugaguccaauagggacgaaacagc	1.819796	1.975543	1.875001	1.954712	1.431352	1.201465	0.007593	0.049507	0.918915	1.009731	0.939981	0.777450	1.232584	0.687810	0.631545	0.675813
gcugucaccggaauaccagcaucgucuugaugcccuuggaaguccggucugaugaguccaauauggacgaaacagc	1.736979	2.052028	1.770625	1.935331	2.065612	1.461187	0.032024	0.086219	-0.098271	0.199087	-0.026104	0.307443	1.983161	2.155493	0.000000	0.000000
gcugucaccggaauaccagcaucgucuugaugcccuuggaaguccggucugaugaguccaaucaggacgaaacagc	1.716776	1.903802	1.676483	1.901316	1.538247	1.678161	0.051600	0.103983	0.190555	0.164808	0.191644	0.277233	0.942438	1.217838	0.002163	0.003569
gcugucaccggaauaccagcaucgucuugaugcccuuggaaguccggucugaugaguccaauccggacgaaacagc	1.902636	1.998352	2.001996	2.071887	1.246567	1.174603	0.035263	0.087507	0.852664	0.843331	0.835194	0.772147	0.978740	0.864873	0.606166	0.653323
gcugucaccggaauaccagcaucgucuugaugcccuuggaaguccggucugaugaguccaaucgggacgaaacagc	1.794937	2.097601	1.941700	2.012589	2.007543	1.177305	0.058695	0.109820	1.056455	0.981647	0.825104	0.925220	0.841768	1.259262	0.000472	0.000822
gcugucaccggaauaccagcaucgucuugaugcccuuggaaguccggucugaugaguccaaucuggacgaaacagc	1.846854	1.918462	1.883765	1.955019	1.179256	1.178295	0.072336	0.121123	0.587882	0.535559	0.679268	0.604169	0.886497	0.841203	0.374886	0.432061
gcugucaccggaauaccagcaucgucuugaugcccuuggaaguccggucugaugaguccaaugaggacgaaacagc	1.401332	1.961342	1.514409	1.966083	3.630867	2.829268	0.001222	0.037318	0.450345	0.752343	0.483688	0.630395	2.004464	1.401868	0.000000	0.000000
gcugucaccggaauaccagcaucgucuugaugcccuuggaaguccggucugaugaguccaaugcggacgaaacagc	1.904846	2.046575	1.870020	1.962078	1.385889	1.236111	0.143299	0.194477	0.543914	0.612085	0.530402	0.770989	1.169960	1.740153	0.000001	0.000002
gcugucaccggaauaccagcaucgucuugaugcccuuggaaguccggucugaugagucca-augggacgaaacagc	1.678062	1.999087	1.693141	1.977780	2.094232	1.925926	0.009403	0.054329	0.360675	0.589232	0.420055	0.540238	1.692612	1.318812	0.000000	0.000000
gcugucaccggaauaccagcaucgucuugaugcccuuggaaguccggucugaugaguccaauggggacgaaacagc	1.664773	2.112860	1.797661	2.002829	2.805997	1.603865	0.028914	0.082672	0.719384	0.950636	0.826653	0.973097	1.703148	1.401017	0.000000	0.000000
gcugucaccggaauaccagcaucgucuugaugcccuuggaaguccggucugaugaguccaauguggacgaaacagc	1.608167	1.946088	1.937285	2.025352	2.177314	1.224806	0.189363	0.242301	0.705958	0.795644	0.709581	0.780599	1.229381	1.177653	0.000000	0.000000
gcugucaccggaauaccagcaucgucuugaugcccuuggaaguccggucugaugaguccaauuaggacgaaacagc	1.536681	1.972192	1.717535	1.973753	2.725909	1.803922	0.016274	0.067217	0.409116	0.472731	0.374771	0.481192	1.157750	1.277675	0.000004	0.000008
gcugucaccggaauaccagcaucgucuugaugcccuuggaaguccggucugaugaguccaauucggacgaaacagc	1.983479	1.991013	1.937414	1.970350	1.017500	1.078788	0.420439	0.458347	0.374437	0.357493	0.241781	0.313244	0.961736	1.178860	0.000001	0.000002
gcugucaccggaauaccagcaucgucuugaugcccuuggaaguccggucugaugagucca-auuggacgaaacagc	1.725322	1.983871	1.675889	1.987915	1.813632	2.051282	0.037377	0.089088	0.659180	0.645813	0.553367	0.627469	0.969690	1.186047	0.008837	0.013206
gcugucaccggaauaccagcaucgucuugaugcccuuggaaguccggucugaugaguccaauugggacgaaacagc	1.644274	1.934853	1.855063	2.098691	1.952447	1.752381	0.081815	0.131102	0.156288	0.283953	0.300766	0.299212	1.341731	0.996426	0.000666	0.001150
gcugucaccggaauaccagcaucgucuugaugcccuuggaaguccggucugaugaguccaauuuggacgaaacagc	1.921183	1.965459	1.909451	1.994622	1.107327	1.216667	0.167841	0.220697	0.661965	0.636220	0.543908	0.638083	0.942443	1.242153	0.000078	0.000146
gcugucaccggaauaccagcaucgucuugaugcccuuggaaguccggucugaugaguccacaaaggacgaaacagc	1.361978	1.973078	1.519271	2.036799	4.084141	3.292517	0.005878	0.046534	0.468873	0.701890	0.381504	0.707757	1.710083	2.119598	0.000000	0.000000
gcugucaccggaauaccagcaucgucuugaugcccuuggaaguccggucugaugaguccacaacggacgaaacagc	1.834504	1.936075	1.887619	2.008402	1.263489	1.320635	0.052313	0.104468	0.268299	0.250065	0.339861	0.161668	0.958885	0.663447	0.158267	0.199332
gcugucaccggaauaccagcaucgucuugaugcccuuggaaguccggucugaugagucca-caaggacgaaacagc	2.441615	2.507454	2.487854	2.491420	1.163694	1.008245	0.874385	0.881009	0.695491	0.985115	0.705608	0.843807	1.948155	1.374672	0.000000	0.000000
gcugucaccggaauaccagcaucgucuugaugcccuuggaaguccggucugaugaguccacaagggacgaaacagc	1.726662	2.017142	1.902589	1.971047	1.951998	1.170732	0.046215	0.098289	0.953466	0.894026	0.760675	0.883863	0.872087	1.327970	0.000043	0.000083
gcugucaccggaauaccagcaucgucuugaugcccuuggaaguccggucugaugaguccacaauggacgaaacagc	1.681079	1.931826	1.816888	2.040958	1.781341	1.675214	0.034825	0.087507	0.338323	0.413812	0.614551	0.466879	1.189842	0.711751	0.610409	0.656832
gcugucaccggaauaccagcaucgucuugaugcccuuggaaguccggucugaugaguccacacaggacgaaacagc	1.741694	1.900066	1.793317	1.971700	1.440031	1.507937	0.036732	0.088571	0.419160	0.692300	0.488223	0.614558	1.875601	1.337627	0.000000	0.000000
gcugucaccggaauaccagcaucgucuugaugcccuuggaaguccggucugaugaguccacaccggacgaaacagc	1.986516	1.901001	2.018083	2.075270	0.821268	1.140741	0.895617	0.898319	1.013497	1.151057	0.890817	1.066263	1.372651	1.497773	0.000002	0.000004
gcugucaccggaauaccagcaucgucuugaugcccuuggaaguccggucugaugagucca-cacggacgaaacagc	1.913801	1.983188	2.027628	2.027628	1.173239	1.000000	0.072640	0.121123	NaN	NaN	NaN	NaN	NaN	NaN	0.000000	0.000000
gcugucaccggaauaccagcaucgucuugaugcccuuggaaguccggucugaugaguccacacgggacgaaacagc	1.816510	1.914639	1.779516	1.948471	1.253514	1.475556	0.105236	0.156559	1.188698	1.248893	1.047944	1.150141	1.148669	1.265309	0.000012	0.000024
gcugucaccggaauaccagcaucgucuugaugcccuuggaaguccggucugaugaguccacacuggacgaaacagc	1.751045	1.972023	1.943018	2.104940	1.663327	1.451852	0.092352	0.142162	0.859019	0.852200	0.799506	0.752004	0.984422	0.896394	0.398148	0.453370
gcugucaccggaauaccagcaucgucuugaugcccuuggaaguccggucugaugaguccacagaggacgaaacagc	1.511898	2.006167	1.562111	1.915529	3.120817	2.256410	0.004945	0.045043	0.493106	0.594166	0.332860	0.682483	1.262001	2.236781	0.000000	0.000000
gcugucaccggaauaccagcaucgucuugaugcccuuggaaguccggucugaugaguccacagcggacgaaacagc	1.914217	1.982604	1.989761	1.956834	1.170542	0.926984	0.014924	0.064573	1.074334	0.935284	0.932067	1.005735	0.726023	1.184863	0.119575	0.153509
gcugucaccggaauaccagcaucgucuugaugcccuuggaaguccggucugaugagucca-cagggacgaaacagc	1.827549	2.115615	1.888011	1.934957	1.941178	1.114155	0.111844	0.161980	0.160209	0.294357	0.116862	0.166011	1.361908	1.119820	0.000000	0.000000
gcugucaccggaauaccagcaucgucuugaugcccuuggaaguccggucugaugaguccacaggggacgaaacagc	1.753058	1.960747	1.816973	2.041296	1.613204	1.676190	0.015342	0.064573	0.276261	0.363840	0.353736	0.350165	1.223431	0.991813	0.000000	0.000000
gcugucaccggaauaccagcaucgucuugaugcccuuggaaguccggucugaugaguccacaguggacgaaacagc	1.578009	1.902668	1.712695	1.982691	2.111831	1.862069	0.020437	0.073069	0.494611	0.738360	0.528989	0.722132	1.752869	1.560067	0.000000	0.000000
gcugucaccggaauaccagcaucgucuugaugcccuuggaaguccggucugaugaguccacauaggacgaaacagc	1.692238	1.865788	1.756569	2.009411	1.491249	1.789954	0.066880	0.114627	0.204634	0.403755	0.291480	0.449420	1.581688	1.438600	0.000000	0.000000
gcugucaccggaauaccagcaucgucuugaugcccuuggaaguccggucugaugaguccacaucggacgaaacagc	1.918407	1.926490	1.960479	2.064977	1.018788	1.272031	0.286755	0.332216	0.632503	0.637995	0.557568	0.559921	1.012727	1.005434	0.179328	0.223740
gcugucaccggaauaccagcaucgucuugaugcccuuggaaguccggucugaugagucca-cauggacgaaacagc	1.695587	1.926896	1.784683	1.936356	1.703370	1.417989	0.004085	0.041667	1.051436	1.111435	0.917706	1.010575	1.148150	1.238423	0.000003	0.000007
gcugucaccggaauaccagcaucgucuugaugcccuuggaaguccggucugaugaguccacaugggacgaaacagc	1.791337	1.919702	1.819830	1.906424	1.343892	1.220657	0.028869	0.082672	1.006296	0.996090	0.718289	1.020299	0.976775	2.004516	0.000000	0.000000
gcugucaccggaauaccagcaucgucuugaugcccuuggaaguccggucugaugaguccacauuggacgaaacagc	1.819531	2.029369	1.879446	1.978680	1.621203	1.256705	0.017143	0.067856	1.152244	1.277836	0.924670	1.028322	1.335340	1.269558	0.000000	0.000000
gcugucaccggaauaccagcaucgucuugaugcccuuggaaguccggucugaugaguccaccaaggacgaaacagc	1.695587	2.077433	1.792761	1.961605	2.409051	1.475177	0.026258	0.078438	0.728357	0.843167	0.788823	0.820175	1.302596	1.074860	0.000000	0.000000
gcugucaccggaauaccagcaucgucuugaugcccuuggaaguccggucugaugaguccaccacggacgaaacagc	1.995962	2.040918	2.015794	1.962901	1.109062	0.885333	0.451208	0.485048	0.991346	1.030731	1.045465	0.937057	1.094926	0.779099	0.895866	0.908157
gcugucaccggaauaccagcaucgucuugaugcccuuggaaguccggucugaugaguccaccagggacgaaacagc	1.786955	1.907086	1.871090	1.946055	1.318655	1.188406	0.033972	0.087432	0.959422	1.049873	0.956461	0.983517	1.231546	1.064280	0.002922	0.004735
gcugucaccggaauaccagcaucgucuugaugcccuuggaaguccggucugaugaguccaccauggacgaaacagc	1.849329	2.001175	1.877057	1.985605	1.418553	1.283951	0.026773	0.079482	0.600334	0.653225	0.547731	0.556904	1.129514	1.021345	0.000047	0.000089
gcugucaccggaauaccagcaucgucuugaugcccuuggaaguccggucugaugaguccacccaggacgaaacagc	1.884643	1.983652	1.977513	2.046594	1.256056	1.172414	0.028991	0.082672	0.914971	0.892255	0.885399	0.845614	0.949040	0.912462	0.479440	0.533400
gcugucaccggaauaccagcaucgucuugaugcccuuggaaguccggucugaugaguccaccccggacgaaacagc	2.027777	2.041471	1.953386	2.032125	1.032035	1.198777	0.427903	0.464201	0.823915	0.713295	0.681140	0.600463	0.775139	0.830468	0.095887	0.125029
gcugucaccggaauaccagcaucgucuugaugcccuuggaaguccggucugaugagucca-cccggacgaaacagc	1.926036	2.037341	1.901014	1.906215	1.292128	1.012048	0.252389	0.303505	1.097736	1.018097	1.056202	0.994314	0.832455	0.867185	0.428811	0.486620
gcugucaccggaauaccagcaucgucuugaugcccuuggaaguccggucugaugaguccacccgggacgaaacagc	1.860137	2.007832	2.026735	1.991095	1.405060	0.921212	0.140284	0.191166	0.840337	0.995276	0.994280	0.951477	1.428695	0.906142	0.015987	0.023011
gcugucaccggaauaccagcaucgucuugaugcccuuggaaguccggucugaugaguccacccuggacgaaacagc	1.863699	2.034504	1.992236	2.012439	1.481852	1.047619	0.038369	0.090388	0.725320	0.651372	0.709804	0.523579	0.843436	0.651291	0.045465	0.061451
gcugucaccggaauaccagcaucgucuugaugcccuuggaaguccggucugaugaguccaccgaggacgaaacagc	1.728755	2.016356	1.812325	1.995909	1.939104	1.526104	0.001859	0.037318	0.632958	0.770885	0.628888	0.766046	1.373809	1.371379	0.000000	0.000000
gcugucaccggaauaccagcaucgucuugaugcccuuggaaguccggucugaugaguccaccgcggacgaaacagc	1.963824	2.020976	2.006361	2.099782	1.140649	1.240000	0.072941	0.121265	1.152718	1.121244	1.085640	1.082436	0.930093	0.992649	0.267457	0.318173
gcugucaccggaauaccagcaucgucuugaugcccuuggaaguccggucugaugaguccaccggggacgaaacagc	1.991098	1.967101	1.883765	1.937529	0.946243	1.131783	0.556792	0.584017	0.957638	1.142314	0.952338	0.965543	1.529945	1.030871	0.000000	0.000001
gcugucaccggaauaccagcaucgucuugaugcccuuggaaguccggucugaugaguccaccguggacgaaacagc	1.800486	1.950072	1.855612	1.953398	1.411192	1.252525	0.008946	0.053114	0.914944	0.912405	0.854889	0.799345	0.994172	0.879947	0.481442	0.534489
gcugucaccggaauaccagcaucgucuugaugcccuuggaaguccggucugaugaguccaccuaggacgaaacagc	1.765033	1.958828	1.994293	1.929242	1.562411	0.860892	0.240368	0.292247	1.307510	1.130280	1.055117	1.142053	0.664921	1.221620	0.148694	0.188345
gcugucaccggaauaccagcaucgucuugaugcccuuggaaguccggucugaugaguccaccucggacgaaacagc	1.951231	2.011844	2.010648	2.059671	1.149775	1.119497	0.035711	0.087631	0.777744	0.706222	0.793095	0.768424	0.848160	0.944775	0.697635	0.732903
gcugucaccggaauaccagcaucgucuugaugcccuuggaaguccggucugaugaguccaccugggacgaaacagc	1.917172	2.026729	1.855936	1.991215	1.286935	1.365462	0.159635	0.211890	1.069122	0.866938	0.980317	0.928686	0.627792	0.887911	0.044499	0.060269
gcugucaccggaauaccagcaucgucuugaugcccuuggaaguccggucugaugaguccaccuuggacgaaacagc	1.914674	2.010451	1.981512	2.063699	1.246743	1.208333	0.015298	0.064573	1.411108	1.374330	1.210882	1.171227	0.918802	0.912736	0.783811	0.810629
gcugucaccggaauaccagcaucgucuugaugcccuuggaaguccggucugaugaguccacgaaggacgaaacagc	1.483034	1.896594	1.546459	2.035218	2.591555	3.081481	0.015319	0.064573	0.254521	0.678761	0.319175	0.643082	2.656078	2.108179	0.000000	0.000000
gcugucaccggaauaccagcaucgucuugaugcccuuggaaguccggucugaugaguccacgacggacgaaacagc	1.821744	1.976302	1.846822	1.986484	1.427441	1.379310	0.023375	0.074819	1.363175	1.328651	1.163557	1.041335	0.923584	0.754707	0.163168	0.204730
gcugucaccggaauaccagcaucgucuugaugcccuuggaaguccggucugaugagucca-cgaggacgaaacagc	1.595042	1.886278	1.673397	1.964207	1.955399	1.953488	0.016555	0.067387	0.118200	0.368088	0.180883	0.291705	1.777820	1.290693	0.000000	0.000000
gcugucaccggaauaccagcaucgucuugaugcccuuggaaguccggucugaugaguccacgagggacgaaacagc	1.794885	2.065622	1.897680	2.028448	1.865252	1.351351	0.014406	0.064296	0.393755	0.435870	0.462725	0.460413	1.101831	0.994691	0.004208	0.006569
gcugucaccggaauaccagcaucgucuugaugcccuuggaaguccggucugaugaguccacgauggacgaaacagc	1.584403	2.100948	1.791275	2.016883	3.285070	1.681159	0.035587	0.087631	0.377704	0.586493	0.472418	0.517739	1.617296	1.109993	0.000000	0.000000
gcugucaccggaauaccagcaucgucuugaugcccuuggaaguccggucugaugaguccacgcaggacgaaacagc	1.788862	2.026371	1.746723	1.950843	1.727862	1.600000	0.059492	0.109820	0.680729	0.858357	0.687161	0.789348	1.505318	1.265281	0.000000	0.000000
gcugucaccggaauaccagcaucgucuugaugcccuuggaaguccggucugaugaguccacgccggacgaaacagc	1.806488	2.004744	2.079162	1.899691	1.578540	0.661499	0.550199	0.578013	1.199559	0.971522	0.964627	0.995894	0.591511	1.074650	0.462026	0.517251
gcugucaccggaauaccagcaucgucuugaugcccuuggaaguccggucugaugaguccacgcgggacgaaacagc	1.882767	2.014944	1.831582	2.002278	1.355743	1.481481	0.106696	0.158024	0.996620	1.129415	1.007089	1.048114	1.357671	1.099068	0.000040	0.000077
gcugucaccggaauaccagcaucgucuugaugcccuuggaaguccggucugaugaguccacgcuggacgaaacagc	1.900730	2.201416	1.927413	1.964613	1.998418	1.089431	0.207234	0.260511	1.006309	0.991416	0.983565	1.035734	0.966288	1.127637	0.013383	0.019474
gcugucaccggaauaccagcaucgucuugaugcccuuggaaguccggucugaugaguccacggaggacgaaacagc	1.603816	1.936444	1.707000	1.964565	2.150939	1.809524	0.004135	0.041667	0.520604	0.674147	0.328546	0.530726	1.424109	1.592870	0.000000	0.000000
gcugucaccggaauaccagcaucgucuugaugcccuuggaaguccggucugaugaguccacggcggacgaaacagc	1.924894	2.007783	2.019198	1.923691	1.210289	0.802589	0.233779	0.288429	1.355276	1.177321	1.137828	1.158106	0.663813	1.047797	0.403404	0.458571
gcugucaccggaauaccagcaucgucuugaugcccuuggaaguccggucugaugaguccacgguggacgaaacagc	1.634551	1.800092	1.769474	1.983636	1.463999	1.637427	0.138326	0.189273	0.821716	1.002723	0.733965	1.005664	1.517073	1.869387	0.000000	0.000000
gcugucaccggaauaccagcaucgucuugaugcccuuggaaguccggucugaugaguccacguaggacgaaacagc	1.487421	2.023271	1.761787	1.999624	3.434392	1.729167	0.048801	0.100162	0.640709	0.923489	0.801895	0.918010	1.917697	1.306517	0.000000	0.000000
gcugucaccggaauaccagcaucgucuugaugcccuuggaaguccggucugaugaguccacgucggacgaaacagc	1.882930	1.967166	1.936933	2.010719	1.214048	1.185185	0.036537	0.088571	1.179271	1.123683	1.040797	1.125314	0.879857	1.214833	0.017264	0.024743
gcugucaccggaauaccagcaucgucuugaugcccuuggaaguccggucugaugaguccacgugggacgaaacagc	1.738183	2.091226	1.784788	1.889205	2.254460	1.271795	0.073203	0.121397	0.731735	1.089651	0.737972	0.858556	2.279900	1.320032	0.000000	0.000000
gcugucaccggaauaccagcaucgucuugaugcccuuggaaguccggucugaugaguccacguuggacgaaacagc	1.765549	2.013857	1.824497	2.076309	1.771361	1.785714	0.004205	0.041740	0.651404	0.621183	0.497688	0.692622	0.932778	1.566512	0.000000	0.000000
gcugucaccggaauaccagcaucgucuugaugcccuuggaaguccggucugaugaguccacuaaggacgaaacagc	1.511062	1.994726	1.791185	2.009348	3.045534	1.652582	0.059672	0.109820	0.254631	0.395491	0.276636	0.387472	1.383118	1.290734	0.000000	0.000000
gcugucaccggaauaccagcaucgucuugaugcccuuggaaguccggucugaugaguccacuacggacgaaacagc	1.921100	2.044845	2.039928	1.913055	1.329671	0.746667	0.399583	0.439938	0.957424	1.076434	0.899779	0.892528	1.315256	0.983443	0.029036	0.040311
gcugucaccggaauaccagcaucgucuugaugcccuuggaaguccggucugaugagucca-cuaggacgaaacagc	1.842698	2.058213	1.831385	1.941084	1.642535	1.287356	0.088228	0.138051	0.639031	0.879002	0.874119	0.846739	1.737687	0.938900	0.006545	0.009914
gcugucaccggaauaccagcaucgucuugaugcccuuggaaguccggucugaugaguccacuagggacgaaacagc	2.045465	1.950610	1.984411	2.045680	0.803794	1.151515	0.878256	0.883571	1.261637	1.155192	1.009954	1.003921	0.782627	0.986205	0.475138	0.530146
gcugucaccggaauaccagcaucgucuugaugcccuuggaaguccggucugaugaguccacuauggacgaaacagc	1.748610	1.996309	1.928403	1.968697	1.768884	1.097222	0.060055	0.109820	0.463514	0.490073	0.371613	0.432324	1.063063	1.150034	0.000001	0.000002
gcugucaccggaauaccagcaucgucuugaugcccuuggaaguccggucugaugaguccacucaggacgaaacagc	1.864278	1.878591	1.971760	2.070994	1.033505	1.256705	0.411815	0.450423	0.621212	0.721232	0.675488	0.596373	1.258982	0.833460	0.333680	0.389293
gcugucaccggaauaccagcaucgucuugaugcccuuggaaguccggucugaugaguccacuccggacgaaacagc	1.938185	2.046689	1.975203	1.950843	1.283821	0.945455	0.189469	0.242301	0.915702	0.675318	0.619220	0.641614	0.574932	1.052917	0.602910	0.650868
gcugucaccggaauaccagcaucgucuugaugcccuuggaaguccggucugaugaguccacucgggacgaaacagc	1.810504	2.090001	1.969960	1.807371	1.903255	0.687719	0.342216	0.387689	1.155328	1.197594	0.958841	1.147606	1.102214	1.544417	0.000000	0.000000
gcugucaccggaauaccagcaucgucuugaugcccuuggaaguccggucugaugaguccacucuggacgaaacagc	1.876590	1.975599	1.982452	2.048613	1.256056	1.164557	0.050320	0.101711	-0.490582	-0.218486	-0.384387	-0.031690	1.871097	2.252668	0.000000	0.000000
gcugucaccggaauaccagcaucgucuugaugcccuuggaaguccggucugaugaguccacugaggacgaaacagc	1.554097	1.823487	1.804144	2.090233	1.859474	1.932367	0.167929	0.220697	0.414328	0.597116	0.431543	0.629831	1.523308	1.578658	0.000000	0.000000
gcugucaccggaauaccagcaucgucuugaugcccuuggaaguccggucugaugaguccacugcggacgaaacagc	1.908825	1.983720	1.991394	2.027774	1.188217	1.087379	0.023296	0.074819	0.909638	0.840616	0.856331	0.745288	0.853056	0.774386	0.101630	0.132000
gcugucaccggaauaccagcaucgucuugaugcccuuggaaguccggucugaugaguccacuggggacgaaacagc	1.979480	2.140256	1.850053	1.963855	1.448024	1.299578	0.306828	0.352402	1.049796	0.962013	0.957952	0.868385	0.816989	0.813643	0.350789	0.406401
gcugucaccggaauaccagcaucgucuugaugcccuuggaaguccggucugaugaguccacuguggacgaaacagc	1.824860	2.034698	1.947817	2.019510	1.621203	1.179487	0.017588	0.068006	0.770576	0.675339	0.624609	0.575815	0.803087	0.893729	0.582880	0.632325
gcugucaccggaauaccagcaucgucuugaugcccuuggaaguccggucugaugaguccacuuaggacgaaacagc	1.759704	2.076928	1.804886	2.024095	2.075982	1.656566	0.015853	0.066302	0.602940	0.670317	0.596588	0.649674	1.167825	1.130021	0.000000	0.000000
gcugucaccggaauaccagcaucgucuugaugcccuuggaaguccggucugaugaguccacuuuggacgaaacagc	1.905674	2.009556	1.874685	2.015044	1.270227	1.381526	0.109648	0.160608	0.979159	0.891219	0.764601	0.735473	0.816696	0.935131	0.992894	0.992894
gcugucaccggaauaccagcaucgucuugaugcccuuggaaguccggucugaugaguccagaaaggacgaaacagc	1.090532	1.846449	1.150416	1.859924	5.700563	5.122807	0.001727	0.037318	-0.394664	0.530235	-0.162008	0.499712	8.411981	4.589013	0.000000	0.000000
gcugucaccggaauaccagcaucgucuugaugcccuuggaaguccggucugaugaguccagaacggacgaaacagc	1.700726	1.916241	1.868473	1.916571	1.642535	1.117117	0.052229	0.104468	0.383607	0.518655	0.390605	0.495441	1.364732	1.273022	0.000000	0.000000
gcugucaccggaauaccagcaucgucuugaugcccuuggaaguccggucugaugagucca-gaaggacgaaacagc	1.410569	1.974539	1.530243	1.919489	3.664117	2.450450	0.002260	0.038538	0.015437	0.290409	0.079784	0.221351	1.883528	1.385375	0.000000	0.000000
gcugucaccggaauaccagcaucgucuugaugcccuuggaaguccggucugaugaguccagaagggacgaaacagc	1.490027	1.913150	1.733267	1.948383	2.649250	1.641026	0.049658	0.101032	0.471347	0.585845	0.424254	0.565497	1.301662	1.384340	0.000000	0.000000
gcugucaccggaauaccagcaucgucuugaugcccuuggaaguccggucugaugaguccagacaggacgaaacagc	1.702478	1.899243	1.746107	1.843017	1.573132	1.250000	0.007432	0.049507	-0.013907	0.357486	0.074018	0.357060	2.351760	1.918854	0.000000	0.000000
gcugucaccggaauaccagcaucgucuugaugcccuuggaaguccggucugaugagucca-gacggacgaaacagc	1.651458	1.913716	1.854460	1.941610	1.829187	1.222222	0.072674	0.121123	0.524325	0.569166	0.507726	0.477626	1.108768	0.933039	0.003920	0.006192
gcugucaccggaauaccagcaucgucuugaugcccuuggaaguccggucugaugaguccagacgggacgaaacagc	1.879578	2.066129	1.909160	1.950197	1.536565	1.099099	0.103938	0.156283	0.666806	0.875842	0.813808	0.850966	1.618213	1.089326	0.000000	0.000000
gcugucaccggaauaccagcaucgucuugaugcccuuggaaguccggucugaugaguccagagaggacgaaacagc	1.212947	1.958828	1.342751	1.944811	5.570336	4.000000	0.001496	0.037318	0.056091	0.610432	0.055912	0.594897	3.583783	3.459270	0.000000	0.000000
gcugucaccggaauaccagcaucgucuugaugcccuuggaaguccggucugaugaguccagagcggacgaaacagc	1.794757	1.974799	1.832535	1.799111	1.513709	0.925926	0.107304	0.158220	0.664570	0.849383	0.594017	0.777557	1.530428	1.525949	0.000000	0.000000
gcugucaccggaauaccagcaucgucuugaugcccuuggaaguccggucugaugagucca-gagggacgaaacagc	1.508683	1.930252	1.689280	1.877010	2.639789	1.540741	0.018334	0.069484	0.401910	0.593751	0.558632	0.578902	1.555399	1.047778	0.053185	0.071164
gcugucaccggaauaccagcaucgucuugaugcccuuggaaguccggucugaugaguccagaggggacgaaacagc	1.719750	1.968688	1.878777	1.943018	1.773938	1.159420	0.031977	0.086219	0.957528	1.022427	0.903094	0.908897	1.161180	1.013453	0.009577	0.014216
gcugucaccggaauaccagcaucgucuugaugcccuuggaaguccggucugaugaguccagaguggacgaaacagc	1.552664	2.011217	1.615851	1.999855	2.874436	2.421053	0.000606	0.033584	0.421730	0.426175	0.352442	0.457548	1.010288	1.273815	0.000000	0.000000
gcugucaccggaauaccagcaucgucuugaugcccuuggaaguccggucugaugaguccagauaggacgaaacagc	1.533925	1.988322	1.684819	2.026754	2.847061	2.197531	0.007385	0.049507	0.671422	0.734334	0.671092	0.735141	1.155876	1.158907	0.000000	0.000000
gcugucaccggaauaccagcaucgucuugaugcccuuggaaguccggucugaugaguccagaugggacgaaacagc	1.814933	1.931693	1.791577	1.930088	1.308460	1.375661	0.078557	0.127389	0.540311	0.491539	0.524997	0.488348	0.893775	0.919076	0.925344	0.934406
gcugucaccggaauaccagcaucgucuugaugcccuuggaaguccggucugaugaguccagauuggacgaaacagc	1.729145	1.910580	1.743912	2.074906	1.518570	2.142857	0.061433	0.109820	0.462404	0.676493	0.558912	0.577173	1.637151	1.042944	0.000000	0.000000
gcugucaccggaauaccagcaucgucuugaugcccuuggaaguccggucugaugaguccagcaaggacgaaacagc	1.397405	1.913949	1.524875	1.962743	3.285070	2.740741	0.005472	0.045511	0.242044	0.674491	0.411803	0.580340	2.706740	1.474132	0.000000	0.000000
gcugucaccggaauaccagcaucgucuugaugcccuuggaaguccggucugaugaguccagcacggacgaaacagc	1.989378	2.143937	1.826461	2.019220	1.427441	1.558685	0.276312	0.324360	0.802397	0.660244	0.621055	0.677716	0.720855	1.139360	0.241527	0.290970
gcugucaccggaauaccagcaucgucuugaugcccuuggaaguccggucugaugaguccagcagggacgaaacagc	1.786559	2.115305	1.825187	1.942157	2.131801	1.309091	0.076695	0.125621	0.829724	0.909996	0.771510	0.977607	1.203016	1.607302	0.000013	0.000026
gcugucaccggaauaccagcaucgucuugaugcccuuggaaguccggucugaugaguccagccaggacgaaacagc	1.853103	2.001671	1.861137	1.948287	1.407887	1.222222	0.057414	0.109820	0.777573	0.900221	0.738985	0.938192	1.326317	1.582002	0.000057	0.000108
gcugucaccggaauaccagcaucgucuugaugcccuuggaaguccggucugaugaguccagccgggacgaaacagc	1.852317	1.897136	2.009965	2.091975	1.108711	1.207843	0.419114	0.457654	0.738635	0.820651	0.775189	0.744184	1.207859	0.931097	0.008053	0.012088
gcugucaccggaauaccagcaucgucuugaugcccuuggaaguccggucugaugaguccagccuggacgaaacagc	1.833889	1.993288	1.990310	1.960347	1.443440	0.933333	0.093444	0.143511	0.959039	1.110303	0.943269	1.009559	1.416656	1.164903	0.000043	0.000083
gcugucaccggaauaccagcaucgucuugaugcccuuggaaguccggucugaugaguccagcgaggacgaaacagc	1.639355	1.968813	1.721169	2.003716	2.135296	1.916667	0.001720	0.037318	0.257496	0.514433	0.304081	0.490650	1.806914	1.536627	0.000000	0.000000
gcugucaccggaauaccagcaucgucuugaugcccuuggaaguccggucugaugaguccagcgcggacgaaacagc	2.010501	2.047392	1.944654	2.069593	1.088657	1.333333	0.292768	0.338004	0.388719	0.647891	0.529392	0.391376	1.816231	0.727753	0.011368	0.016615
gcugucaccggaauaccagcaucgucuugaugcccuuggaaguccggucugaugaguccagcguggacgaaacagc	1.779908	2.026457	1.857197	1.988476	1.764204	1.352941	0.006978	0.049507	-0.140740	-0.085537	-0.035557	0.119576	1.135542	1.429332	0.000005	0.000011
gcugucaccggaauaccagcaucgucuugaugcccuuggaaguccggucugaugaguccagcuaggacgaaacagc	1.793918	2.055190	1.731211	2.002278	1.825039	1.866667	0.059480	0.109820	0.616099	0.793440	0.707025	0.790943	1.504322	1.213161	0.000000	0.000000
gcugucaccggaauaccagcaucgucuugaugcccuuggaaguccggucugaugaguccagcucggacgaaacagc	1.935955	2.178622	1.870651	1.895887	1.748505	1.059829	0.308717	0.353960	0.799854	0.598066	0.585003	0.531340	0.628365	0.883764	0.886461	0.901371
gcugucaccggaauaccagcaucgucuugaugcccuuggaaguccggucugaugaguccaggaaggacgaaacagc	1.224591	1.930800	1.112769	1.763134	5.084037	4.470588	0.016531	0.067387	0.049952	0.572773	0.061799	0.531041	3.332892	2.946065	0.000000	0.000000
gcugucaccggaauaccagcaucgucuugaugcccuuggaaguccggucugaugaguccaggacggacgaaacagc	1.724508	1.911535	1.898657	2.037994	1.538247	1.378277	0.107672	0.158411	0.501156	0.668525	0.596012	0.773402	1.470177	1.504493	0.000000	0.000000
gcugucaccggaauaccagcaucgucuugaugcccuuggaaguccggucugaugagucca-ggaggacgaaacagc	1.507366	1.999087	1.603592	1.929445	3.102566	2.117647	0.002858	0.039271	NaN	NaN	NaN	NaN	NaN	NaN	0.000000	0.000000
gcugucaccggaauaccagcaucgucuugaugcccuuggaaguccggucugaugaguccaggagggacgaaacagc	1.678251	1.936170	1.779844	1.904782	1.811000	1.333333	0.001609	0.037318	0.664924	0.866482	0.619078	0.802332	1.590590	1.524943	0.000000	0.000000
gcugucaccggaauaccagcaucgucuugaugcccuuggaaguccggucugaugaguccaggcaggacgaaacagc	1.833282	2.020308	1.752204	1.964973	1.538247	1.632184	0.100848	0.152765	0.839010	0.825376	0.719474	0.966545	0.969094	1.766325	0.000000	0.000000
gcugucaccggaauaccagcaucgucuugaugcccuuggaaguccggucugaugaguccaggcuggacgaaacagc	1.931414	1.996773	1.941344	1.921327	1.162409	0.954955	0.220301	0.273812	0.787710	0.855894	0.780494	0.838066	1.169993	1.141751	0.000000	0.000000
gcugucaccggaauaccagcaucgucuugaugcccuuggaaguccggucugaugaguccagggaggacgaaacagc	1.403947	2.096583	1.552439	1.984748	4.927605	2.705882	0.011680	0.058766	0.306322	0.679665	0.299507	0.638756	2.362344	2.183983	0.000000	0.000000
gcugucaccggaauaccagcaucgucuugaugcccuuggaaguccggucugaugaguccagggcggacgaaacagc	1.999465	1.969252	1.866058	1.938291	0.932798	1.180952	0.572042	0.596251	0.796465	0.781572	0.665668	0.729571	0.966291	1.158517	0.014354	0.020768
gcugucaccggaauaccagcaucgucuugaugcccuuggaaguccggucugaugaguccaggguggacgaaacagc	1.709565	2.097443	1.779998	1.993574	2.442744	1.635220	0.023733	0.074819	0.578853	0.854750	0.692150	0.938460	1.887543	1.763237	0.000000	0.000000
gcugucaccggaauaccagcaucgucuugaugcccuuggaaguccggucugaugaguccagguaggacgaaacagc	1.629065	1.974539	1.685454	1.983255	2.215512	1.985185	0.001277	0.037318	1.009503	1.359997	0.964924	1.163060	2.241272	1.578104	0.000000	0.000000
gcugucaccggaauaccagcaucgucuugaugcccuuggaaguccggucugaugaguccaggucggacgaaacagc	1.882767	2.054816	1.860667	1.841699	1.486103	0.957265	0.254329	0.305287	0.542970	0.552104	0.497342	0.621730	1.021254	1.331645	0.000000	0.000000
gcugucaccggaauaccagcaucgucuugaugcccuuggaaguccggucugaugaguccaguaaggacgaaacagc	1.257311	1.802501	1.437724	1.970149	3.509052	3.407407	0.029453	0.083345	0.288103	0.766683	0.404780	0.794931	3.010091	2.455560	0.000000	0.000000
gcugucaccggaauaccagcaucgucuugaugcccuuggaaguccggucugaugaguccaguacggacgaaacagc	1.877392	2.010497	1.781167	1.982946	1.358640	1.591398	0.145318	0.196017	0.700536	0.799746	0.756504	0.697814	1.256638	0.873595	0.112709	0.144974
gcugucaccggaauaccagcaucgucuugaugcccuuggaaguccggucugaugaguccaguagggacgaaacagc	1.731284	2.041585	1.683012	1.900704	2.043153	1.650794	0.060756	0.109820	0.797071	0.885386	0.902924	0.882245	1.225504	0.953499	0.005712	0.008801
gcugucaccggaauaccagcaucgucuugaugcccuuggaaguccggucugaugaguccagucaggacgaaacagc	1.776654	2.075143	1.693058	1.878293	1.988332	1.531915	0.112976	0.162969	0.739225	0.747539	0.861690	0.785174	1.019328	0.838464	0.691182	0.728425
gcugucaccggaauaccagcaucgucuugaugcccuuggaaguccggucugaugaguccagugaggacgaaacagc	1.261394	1.995422	1.496773	2.004047	5.420366	3.215686	0.014304	0.064273	0.200084	0.541478	0.278014	0.529454	2.194791	1.784183	0.000000	0.000000
gcugucaccggaauaccagcaucgucuugaugcccuuggaaguccggucugaugaguccagugcggacgaaacagc	1.920206	2.014677	1.819374	2.006058	1.243000	1.537037	0.192417	0.245599	0.310004	0.256010	0.267097	0.338277	0.883091	1.178094	0.020654	0.029223
gcugucaccggaauaccagcaucgucuugaugcccuuggaaguccggucugaugaguccaguggggacgaaacagc	1.819580	2.026977	1.870020	1.936967	1.612118	1.166667	0.038880	0.090388	0.627203	0.522087	0.348258	0.485412	0.785026	1.371366	0.000139	0.000252
gcugucaccggaauaccagcaucgucuugaugcccuuggaaguccggucugaugaguccaguuaggacgaaacagc	1.650560	1.968270	1.705657	1.771474	2.078310	1.163636	0.039029	0.090388	0.950093	1.031937	0.833620	1.037909	1.207381	1.600623	0.000000	0.000000
gcugucaccggaauaccagcaucgucuugaugcccuuggaaguccggucugaugaguccaguucggacgaaacagc	1.856400	1.981253	1.925749	2.028694	1.333072	1.267490	0.013213	0.061016	0.973953	1.053086	0.988875	0.983205	1.199868	0.987028	0.002536	0.004144
gcugucaccggaauaccagcaucgucuugaugcccuuggaaguccggucugaugaguccauaaaggacgaaacagc	1.312910	1.966482	1.479399	2.018515	4.503725	3.460317	0.006062	0.046630	0.202110	0.510332	0.189490	0.463820	2.033394	1.880745	0.000000	0.000000
gcugucaccggaauaccagcaucgucuugaugcccuuggaaguccggucugaugaguccauaacggacgaaacagc	1.852929	1.959299	2.072756	2.144449	1.277527	1.179487	0.380216	0.422110	0.891601	0.800629	0.860961	0.961342	0.811014	1.260030	0.080908	0.106542
gcugucaccggaauaccagcaucgucuugaugcccuuggaaguccggucugaugagucca-uaaggacgaaacagc	1.573853	1.909942	1.625705	1.871523	2.168146	1.761240	0.001619	0.037318	0.675264	0.963194	0.679000	0.855744	1.940573	1.502255	0.000000	0.000000
gcugucaccggaauaccagcaucgucuugaugcccuuggaaguccggucugaugaguccauaagggacgaaacagc	1.852684	2.085232	1.736964	1.849668	1.708236	1.296296	0.212124	0.266155	0.435590	0.588041	0.658414	0.568175	1.420532	0.812382	0.124280	0.158935
gcugucaccggaauaccagcaucgucuugaugcccuuggaaguccggucugaugaguccauaauggacgaaacagc	1.732483	2.010146	1.843974	1.993181	1.895233	1.409962	0.004583	0.043538	0.708820	0.747948	0.695189	0.658167	1.094280	0.918286	0.047108	0.063415
gcugucaccggaauaccagcaucgucuugaugcccuuggaaguccggucugaugaguccauacaggacgaaacagc	1.759954	1.969936	1.933331	1.999624	1.621743	1.164912	0.061340	0.109820	0.637530	0.804228	0.736749	0.787329	1.467906	1.123519	0.000003	0.000007
gcugucaccggaauaccagcaucgucuugaugcccuuggaaguccggucugaugaguccauacgggacgaaacagc	1.836389	2.007321	1.824839	2.004825	1.482288	1.513514	0.045745	0.098289	0.481933	0.521386	0.570609	0.492472	1.095098	0.835340	0.219843	0.268742
gcugucaccggaauaccagcaucgucuugaugcccuuggaaguccggucugaugaguccauacuggacgaaacagc	1.768248	2.047745	1.814445	1.993366	1.903255	1.509804	0.015200	0.064573	0.659085	0.735216	0.574147	0.690191	1.191603	1.306303	0.000000	0.000000
gcugucaccggaauaccagcaucgucuugaugcccuuggaaguccggucugaugaguccauagaggacgaaacagc	1.458155	1.945144	1.672477	1.971047	3.068947	1.988701	0.024261	0.075733	0.634453	1.066034	0.548919	0.877714	2.701347	2.132036	0.000000	0.000000
gcugucaccggaauaccagcaucgucuugaugcccuuggaaguccggucugaugaguccauagcggacgaaacagc	1.785660	1.883789	1.948527	1.999364	1.253514	1.124183	0.233747	0.288429	0.906163	0.967474	0.938317	0.960656	1.151623	1.052782	0.010389	0.015353
gcugucaccggaauaccagcaucgucuugaugcccuuggaaguccggucugaugagucca-uagggacgaaacagc	1.756949	1.804973	1.869898	1.924637	1.116924	1.134328	0.289599	0.334928	0.641372	1.057307	0.802843	1.018672	2.605766	1.643726	0.000000	0.000000
gcugucaccggaauaccagcaucgucuugaugcccuuggaaguccggucugaugaguccauaggggacgaaacagc	1.789816	1.997644	1.885837	1.990881	1.613719	1.273632	0.001406	0.037318	0.585599	0.486032	0.466344	0.396447	0.795121	0.851341	0.774405	0.803400
gcugucaccggaauaccagcaucgucuugaugcccuuggaaguccggucugaugaguccauaguggacgaaacagc	1.734150	2.009663	1.788116	2.072756	1.885874	1.925926	0.004317	0.041950	0.001502	0.048266	0.084013	0.309319	1.113687	1.679989	0.001622	0.002697
gcugucaccggaauaccagcaucgucuugaugcccuuggaaguccggucugaugaguccauauaggacgaaacagc	1.773833	1.995422	1.733958	2.016505	1.665669	1.916667	0.041859	0.093364	-0.459387	0.003851	-0.095750	0.017948	2.905614	1.299266	0.000000	0.000000
gcugucaccggaauaccagcaucgucuugaugcccuuggaaguccggucugaugaguccauaucggacgaaacagc	1.906769	1.898940	1.974284	1.925119	0.982134	0.892966	0.429917	0.464865	1.035910	1.052496	0.920905	1.069831	1.038929	1.409047	0.000000	0.000000
gcugucaccggaauaccagcaucgucuugaugcccuuggaaguccggucugaugaguccauaugggacgaaacagc	1.740090	2.021533	1.863693	1.957374	1.911803	1.240741	0.018978	0.070043	0.695837	1.011610	0.892701	0.950288	2.069061	1.141793	0.000000	0.000000
gcugucaccggaauaccagcaucgucuugaugcccuuggaaguccggucugaugaguccauauuggacgaaacagc	1.891977	1.997530	1.926075	2.092906	1.275126	1.468354	0.049832	0.101032	0.901893	1.012149	0.880173	0.843588	1.289009	0.919210	0.002400	0.003931
gcugucaccggaauaccagcaucgucuugaugcccuuggaaguccggucugaugaguccaucaaggacgaaacagc	1.592096	1.891387	1.768811	2.010719	1.992011	1.745455	0.051932	0.104336	1.049699	1.211860	0.983759	1.094341	1.452652	1.289978	0.000000	0.000000
gcugucaccggaauaccagcaucgucuugaugcccuuggaaguccggucugaugaguccaucacggacgaaacagc	1.915935	1.994423	2.011460	1.962540	1.198084	0.893471	0.034115	0.087432	0.957873	0.758705	0.731339	0.813706	0.632166	1.208837	0.181739	0.226324
gcugucaccggaauaccagcaucgucuugaugcccuuggaaguccggucugaugaguccauccaggacgaaacagc	1.877635	1.907817	2.019510	2.094475	1.071970	1.188406	0.438498	0.472612	1.014782	0.741180	0.971190	0.834439	0.532597	0.729875	0.004366	0.006783
gcugucaccggaauaccagcaucgucuugaugcccuuggaaguccggucugaugaguccauccgggacgaaacagc	1.950304	1.987361	1.970641	1.850408	1.089072	0.758170	0.636554	0.653254	0.581328	0.635139	0.565054	0.546247	1.131906	0.957618	0.002329	0.003824
gcugucaccggaauaccagcaucgucuugaugcccuuggaaguccggucugaugaguccaucgaggacgaaacagc	1.628565	1.960064	1.900820	2.083751	2.145352	1.523810	0.113702	0.163662	0.979217	0.733370	0.745782	0.916457	0.567745	1.481410	0.283322	0.334652
gcugucaccggaauaccagcaucgucuugaugcccuuggaaguccggucugaugaguccaucgcggacgaaacagc	1.843930	1.989553	1.997143	1.965084	1.398374	0.928839	0.095605	0.146148	0.982197	0.813578	0.866851	0.963749	0.678237	1.249963	0.445439	0.501213
gcugucaccggaauaccagcaucgucuugaugcccuuggaaguccggucugaugaguccaucggggacgaaacagc	1.828831	1.989497	1.901473	1.829278	1.447658	0.846847	0.134632	0.185748	0.878608	0.869562	0.775776	0.695176	0.979388	0.830615	0.665819	0.705047
gcugucaccggaauaccagcaucgucuugaugcccuuggaaguccggucugaugaguccaucguggacgaaacagc	1.901902	2.124256	1.961660	1.942510	1.668607	0.956863	0.205098	0.258805	0.861805	0.892704	0.942082	0.804132	1.073742	0.727863	0.876528	0.894004
gcugucaccggaauaccagcaucgucuugaugcccuuggaaguccggucugaugaguccaucuaggacgaaacagc	1.803243	1.923374	1.967842	2.047023	1.318655	1.200000	0.178185	0.232339	0.983718	0.876718	0.764211	0.778752	0.781627	1.034048	0.494592	0.546352
gcugucaccggaauaccagcaucgucuugaugcccuuggaaguccggucugaugaguccaucucggacgaaacagc	1.960299	2.049208	1.979008	2.003666	1.227181	1.058419	0.150178	0.201099	0.913136	0.853467	0.749861	0.661989	0.871628	0.816824	0.648477	0.688878
gcugucaccggaauaccagcaucgucuugaugcccuuggaaguccggucugaugaguccaucuuggacgaaacagc	1.867058	2.069208	1.989318	1.990942	1.592761	1.003745	0.081620	0.131102	0.572424	0.581084	0.637121	0.588951	1.020140	0.895014	0.694263	0.730514
gcugucaccggaauaccagcaucgucuugaugcccuuggaaguccggucugaugaguccaugaaggacgaaacagc	1.464637	1.907753	1.568830	1.963922	2.774059	2.483660	0.005799	0.046534	0.349210	0.506301	0.285520	0.500878	1.435789	1.641942	0.000000	0.000000
gcugucaccggaauaccagcaucgucuugaugcccuuggaaguccggucugaugaguccaugacggacgaaacagc	1.763121	1.902439	1.986693	1.925464	1.378219	0.868502	0.326814	0.372781	0.596968	0.771017	0.601341	0.801032	1.492962	1.583768	0.000000	0.000000
gcugucaccggaauaccagcaucgucuugaugcccuuggaaguccggucugaugagucca-ugaggacgaaacagc	1.649044	2.029369	1.806290	2.009222	2.400628	1.595628	0.014664	0.064454	0.333891	0.548015	0.422054	0.507896	1.637285	1.218549	0.000000	0.000000
gcugucaccggaauaccagcaucgucuugaugcccuuggaaguccggucugaugaguccaugagggacgaaacagc	1.817696	1.908272	1.806866	1.919395	1.231901	1.295775	0.089918	0.139699	0.665228	0.847872	0.644953	0.888453	1.522807	1.751864	0.000000	0.000000
gcugucaccggaauaccagcaucgucuugaugcccuuggaaguccggucugaugaguccaugauggacgaaacagc	1.660721	1.952870	1.836040	2.074423	1.959516	1.731343	0.044865	0.097501	0.488855	0.280790	0.389928	0.242572	0.619349	0.712268	0.000017	0.000034
gcugucaccggaauaccagcaucgucuugaugcccuuggaaguccggucugaugaguccaugcaggacgaaacagc	1.837239	2.032858	1.844232	2.012950	1.568989	1.474747	0.033120	0.086713	0.775746	1.060335	0.808301	0.859148	1.925703	1.124210	0.000000	0.000000
gcugucaccggaauaccagcaucgucuugaugcccuuggaaguccggucugaugaguccaugccggacgaaacagc	1.909541	2.019896	2.010648	1.973604	1.289302	0.918239	0.062876	0.111500	0.789673	0.867606	0.865863	0.836361	1.196556	0.934326	0.083902	0.110267
gcugucaccggaauaccagcaucgucuugaugcccuuggaaguccggucugaugaguccaugcgggacgaaacagc	1.829686	2.065723	1.914989	1.913055	1.722013	0.995556	0.104550	0.156283	0.948271	1.057844	0.747812	0.914851	1.286983	1.469055	0.000000	0.000001
gcugucaccggaauaccagcaucgucuugaugcccuuggaaguccggucugaugaguccauggaggacgaaacagc	1.565568	1.913200	1.791522	1.973604	2.226548	1.520833	0.060044	0.109820	0.339550	0.631560	0.396038	0.630769	1.958892	1.716845	0.000000	0.000000
gcugucaccggaauaccagcaucgucuugaugcccuuggaaguccggucugaugaguccauggcggacgaaacagc	1.821300	2.009663	1.941543	2.005526	1.542987	1.158730	0.012686	0.059830	1.012771	0.931393	0.851237	0.873975	0.829130	1.053751	0.260390	0.310878
gcugucaccggaauaccagcaucgucuugaugcccuuggaaguccggucugaugaguccaugguggacgaaacagc	1.746340	2.044042	1.808319	1.999075	1.984730	1.551515	0.008810	0.052833	0.687025	0.693524	0.505372	0.762420	1.015079	1.807372	0.000000	0.000000
gcugucaccggaauaccagcaucgucuugaugcccuuggaaguccggucugaugaguccauguaggacgaaacagc	1.736442	2.047340	1.801081	1.892851	2.045965	1.235294	0.046858	0.099042	0.682915	0.937680	0.708918	0.878703	1.797899	1.478376	0.000000	0.000000
gcugucaccggaauaccagcaucgucuugaugcccuuggaaguccggucugaugaguccaugucggacgaaacagc	1.793918	1.913861	1.887501	2.072278	1.318084	1.530303	0.104815	0.156283	1.007313	0.846977	0.958701	1.023939	0.691297	1.162086	0.755051	0.787005
gcugucaccggaauaccagcaucgucuugaugcccuuggaaguccggucugaugaguccaugugggacgaaacagc	1.846854	2.032914	1.888432	1.895611	1.534828	1.016667	0.101483	0.153377	0.207737	0.375852	0.300075	0.214308	1.472703	0.820792	0.002927	0.004735
gcugucaccggaauaccagcaucgucuugaugcccuuggaaguccggucugaugaguccauguuggacgaaacagc	1.896340	1.980182	1.853057	1.884091	1.212949	1.074074	0.223051	0.276218	0.884914	0.832441	0.808962	0.827300	0.886190	1.043129	0.140637	0.179164
gcugucaccggaauaccagcaucgucuugaugcccuuggaaguccggucugaugaguccauuaaggacgaaacagc	1.668396	2.017659	1.808054	1.866973	2.234925	1.145299	0.043952	0.095830	0.708349	0.861217	0.652528	0.803012	1.421896	1.414111	0.000000	0.000000
gcugucaccggaauaccagcaucgucuugaugcccuuggaaguccggucugaugaguccauuacggacgaaacagc	1.877974	1.971619	2.048803	2.001477	1.240638	0.896755	0.285042	0.331386	1.173538	0.993272	0.934571	0.858284	0.660288	0.838905	0.041986	0.057098
gcugucaccggaauaccagcaucgucuugaugcccuuggaaguccggucugaugagucca-uuaggacgaaacagc	1.737710	1.970599	1.734871	1.952926	1.709577	1.652174	0.022781	0.074819	0.478614	0.619223	0.444669	0.552237	1.382321	1.281057	0.000000	0.000000
gcugucaccggaauaccagcaucgucuugaugcccuuggaaguccggucugaugaguccauuagggacgaaacagc	1.828371	2.043886	1.961567	2.053506	1.642535	1.235772	0.019064	0.070043	0.752468	0.746898	0.723182	0.728219	0.987257	1.011666	0.007735	0.011637
gcugucaccggaauaccagcaucgucuugaugcccuuggaaguccggucugaugaguccauuauggacgaaacagc	1.810290	1.995422	1.947269	2.025352	1.531553	1.196970	0.025739	0.077450	0.958107	0.928504	0.852096	0.793789	0.934109	0.874365	0.634527	0.677304
gcugucaccggaauaccagcaucgucuugaugcccuuggaaguccggucugaugaguccauucaggacgaaacagc	1.721916	2.088698	1.938901	1.994959	2.326925	1.137778	0.091466	0.141124	0.918496	1.052414	0.916615	0.890463	1.361189	0.941559	0.000062	0.000117
gcugucaccggaauaccagcaucgucuugaugcccuuggaaguccggucugaugaguccauuccggacgaaacagc	1.898617	1.912930	2.000836	2.061657	1.033505	1.150327	0.389670	0.431166	0.967365	0.965863	0.951478	0.853132	0.996549	0.797359	0.528086	0.577595
gcugucaccggaauaccagcaucgucuugaugcccuuggaaguccggucugaugaguccauugaggacgaaacagc	1.729741	1.965459	1.843017	2.019108	1.720751	1.500000	0.011050	0.057438	0.624105	0.852799	0.696699	0.853939	1.693145	1.436285	0.000000	0.000000
gcugucaccggaauaccagcaucgucuugaugcccuuggaaguccggucugaugaguccauugcggacgaaacagc	1.950683	2.071777	2.073494	2.069491	1.321580	0.990826	0.077226	0.125871	1.213148	1.088733	1.167028	0.946719	0.750907	0.602131	0.006219	0.009463
gcugucaccggaauaccagcaucgucuugaugcccuuggaaguccggucugaugaguccauuguggacgaaacagc	1.834445	2.010451	1.924637	2.077247	1.499706	1.421053	0.006802	0.049163	1.070502	1.169557	1.044996	1.139048	1.256187	1.241801	0.000000	0.000000
gcugucaccggaauaccagcaucgucuugaugcccuuggaaguccggucugaugaguccauuuaggacgaaacagc	1.741619	1.920617	1.854574	2.074069	1.510073	1.657658	0.067494	0.115250	0.679183	0.877919	0.789752	0.790358	1.580287	1.001397	0.000002	0.000004
gcugucaccggaauaccagcaucgucuugaugcccuuggaaguccggucugaugaguccauuucggacgaaacagc	1.890871	2.056540	2.047023	1.958082	1.464429	0.814815	0.255868	0.306580	1.064340	0.851671	0.944381	0.877726	0.612817	0.857719	0.006659	0.010064
gcugucaccggaauaccagcaucgucuugaugcccuuggaaguccggucugaugagucca-uuuggacgaaacagc	1.659482	1.928682	1.619921	1.969050	1.858658	2.234234	0.031357	0.085358	0.499499	0.377871	0.482548	0.609318	0.755739	1.338966	0.010634	0.015646
gcugucaccggaauaccagcaucgucuugaugcccuuggaaguccggucugaugaguccauuugggacgaaacagc	1.816891	2.083558	2.050612	1.966930	1.847852	0.824742	0.267935	0.316477	0.076900	0.209929	0.128664	0.158191	1.358403	1.070354	0.000000	0.000000
gcugucaccggaauaccagcaucgucuugaugcccuuggaaguccggucugaugaguccauuuuggacgaaacagc	1.837095	1.988940	1.925289	2.050228	1.418553	1.333333	0.011472	0.058238	0.250943	0.178665	0.175720	0.210204	0.846686	1.082641	0.004005	0.006296
gcugucaccggaauaccagcaucgucuugaugcccuuggaaguccggucugaugagucccaaaaggacgaaacagc	1.265170	1.967351	1.353192	1.926150	5.037108	3.740741	0.000239	0.021456	0.186982	0.720384	0.159733	0.619236	3.415087	2.880728	0.000000	0.000000
gcugucaccggaauaccagcaucgucuugaugcccuuggaaguccggucugaugagucccaaacggacgaaacagc	1.781216	1.932821	1.857588	1.899552	1.417767	1.101449	0.000516	0.031189	0.834102	0.809634	0.868465	0.856817	0.945218	0.973536	0.102980	0.133233
gcugucaccggaauaccagcaucgucuugaugcccuuggaaguccggucugaugaguccc-aaaggacgaaacagc	1.336426	2.053536	1.277571	1.830645	5.213263	3.573333	0.020947	0.073889	0.108679	0.661723	0.183403	0.600337	3.573092	2.611764	0.000000	0.000000
gcugucaccggaauaccagcaucgucuugaugcccuuggaaguccggucugaugagucccaaauggacgaaacagc	1.469290	1.943083	1.737591	1.949167	2.977095	1.627706	0.053530	0.105006	0.257970	0.433208	0.269159	0.364924	1.497056	1.246711	0.000000	0.000000
gcugucaccggaauaccagcaucgucuugaugcccuuggaaguccggucugaugagucccaacaggacgaaacagc	1.532782	1.992845	1.526715	1.967575	2.884452	2.759690	0.007367	0.049507	0.762041	0.926946	0.696465	0.845143	1.461855	1.408246	0.000000	0.000000
gcugucaccggaauaccagcaucgucuugaugcccuuggaaguccggucugaugagucccaaccggacgaaacagc	1.996152	1.955604	1.991530	1.871662	0.910860	0.758808	0.799828	0.808337	1.105384	0.998923	1.014015	1.042073	0.782598	1.066737	0.506595	0.555917
gcugucaccggaauaccagcaucgucuugaugcccuuggaaguccggucugaugaguccc-aacggacgaaacagc	1.812996	1.930131	1.779283	1.819050	1.309589	1.095890	0.130280	0.180869	0.724312	0.749714	0.617177	0.818807	1.060237	1.590854	0.000813	0.001397
gcugucaccggaauaccagcaucgucuugaugcccuuggaaguccggucugaugagucccaacuggacgaaacagc	1.617319	1.941978	1.851168	2.009965	2.111831	1.441441	0.075109	0.123633	0.630588	0.883561	0.648937	0.746329	1.790492	1.251386	0.000000	0.000000
gcugucaccggaauaccagcaucgucuugaugcccuuggaaguccggucugaugagucccaagaggacgaaacagc	1.451334	1.991360	1.669666	1.958252	3.467574	1.943503	0.022407	0.074819	0.297521	0.372140	0.341797	0.374512	1.187460	1.078238	0.000001	0.000001
gcugucaccggaauaccagcaucgucuugaugcccuuggaaguccggucugaugagucccaagcggacgaaacagc	1.931756	1.917227	2.043389	2.007476	0.967100	0.920635	0.777000	0.787660	0.637645	0.509741	0.682076	0.575306	0.744898	0.782043	0.014366	0.020768
gcugucaccggaauaccagcaucgucuugaugcccuuggaaguccggucugaugagucccaaguggacgaaacagc	1.895460	1.987735	1.990600	1.965294	1.236732	0.943396	0.010352	0.055689	0.789118	0.858159	0.728031	0.663502	1.172304	0.861929	0.002825	0.004593
gcugucaccggaauaccagcaucgucuugaugcccuuggaaguccggucugaugagucccaauaggacgaaacagc	1.038740	1.994617	1.278810	1.918194	9.033943	4.358974	0.010339	0.055689	0.178970	0.808607	0.204141	0.761728	4.262228	3.610662	0.000000	0.000000
gcugucaccggaauaccagcaucgucuugaugcccuuggaaguccggucugaugagucccaaucggacgaaacagc	1.739366	1.897737	1.921655	1.972492	1.440031	1.124183	0.142727	0.194097	0.819866	0.815110	0.868131	0.834455	0.989109	0.925389	0.597087	0.645631
gcugucaccggaauaccagcaucgucuugaugcccuuggaaguccggucugaugaguccc-aauggacgaaacagc	1.649044	2.011878	1.664264	1.935331	2.305867	1.866667	0.013111	0.060969	0.361073	0.866731	0.460469	0.607724	3.203750	1.403639	0.000000	0.000000
gcugucaccggaauaccagcaucgucuugaugcccuuggaaguccggucugaugagucccaauuggacgaaacagc	1.578993	2.045979	1.714330	1.998969	2.930798	1.925926	0.008151	0.051353	0.604053	0.789719	0.576805	0.759546	1.533439	1.523146	0.000000	0.000000
gcugucaccggaauaccagcaucgucuugaugcccuuggaaguccggucugaugagucccacaaggacgaaacagc	1.480558	2.019965	1.640054	2.008030	3.462641	2.333333	0.007065	0.049507	0.084602	0.318730	0.039494	0.320237	1.714461	1.908725	0.000000	0.000000
gcugucaccggaauaccagcaucgucuugaugcccuuggaaguccggucugaugagucccacacggacgaaacagc	1.805921	2.045979	1.956960	1.983944	1.738031	1.064103	0.058833	0.109820	1.021548	1.171618	0.867741	0.881023	1.412764	1.031053	0.011115	0.016317
gcugucaccggaauaccagcaucgucuugaugcccuuggaaguccggucugaugagucccacauggacgaaacagc	1.604946	1.960911	1.744959	1.968102	2.269685	1.671642	0.008186	0.051353	0.566501	0.710732	0.612032	0.674961	1.393901	1.155923	0.000000	0.000000
gcugucaccggaauaccagcaucgucuugaugcccuuggaaguccggucugaugagucccaccaggacgaaacagc	1.746960	1.915050	1.847035	2.032390	1.472618	1.532338	0.053458	0.105006	0.730103	0.829062	0.728777	0.754403	1.255910	1.060780	0.000192	0.000343
gcugucaccggaauaccagcaucgucuugaugcccuuggaaguccggucugaugagucccacccggacgaaacagc	1.913161	1.962088	1.947437	1.877057	1.119250	0.850394	0.236025	0.289055	0.849283	0.750054	0.750156	0.774906	0.795739	1.058644	0.516616	0.565979
gcugucaccggaauaccagcaucgucuugaugcccuuggaaguccggucugaugagucccaccuggacgaaacagc	1.709108	2.002783	1.846108	2.109349	1.966415	1.833333	0.017398	0.068006	0.838481	0.924074	0.709422	0.924134	1.217847	1.639500	0.000000	0.000000
gcugucaccggaauaccagcaucgucuugaugcccuuggaaguccggucugaugagucccacgaggacgaaacagc	1.730761	1.992733	1.781383	2.003231	1.827983	1.666667	0.003137	0.039271	0.831548	0.925362	0.778694	0.908009	1.241119	1.346837	0.000049	0.000093
gcugucaccggaauaccagcaucgucuugaugcccuuggaaguccggucugaugagucccacgcggacgaaacagc	1.987033	2.082572	2.004825	1.990814	1.246061	0.968254	0.286095	0.332030	0.934860	1.065568	0.898309	1.005117	1.351164	1.278816	0.000000	0.000000
gcugucaccggaauaccagcaucgucuugaugcccuuggaaguccggucugaugagucccacuaggacgaaacagc	1.487421	2.029520	1.398396	1.947604	3.484165	3.541667	0.021625	0.074509	0.244012	0.471012	0.211814	0.403505	1.686554	1.554859	0.000000	0.000000
gcugucaccggaauaccagcaucgucuugaugcccuuggaaguccggucugaugagucccacucggacgaaacagc	1.917172	1.924066	2.052319	2.078422	1.016001	1.061947	0.582568	0.605325	1.082517	1.042944	0.919548	0.895589	0.912907	0.946328	0.105563	0.136310
gcugucaccggaauaccagcaucgucuugaugcccuuggaaguccggucugaugaguccc-acuggacgaaacagc	1.681229	1.989497	1.684897	2.116130	2.033615	2.699187	0.018842	0.070043	0.529720	0.756317	0.598803	0.543678	1.684991	0.880794	0.000912	0.001552
gcugucaccggaauaccagcaucgucuugaugcccuuggaaguccggucugaugagucccacuuggacgaaacagc	1.753851	1.982140	1.757205	2.021093	1.691566	1.836066	0.020786	0.073889	0.731260	1.027064	0.751542	1.028876	1.976079	1.893797	0.000000	0.000000
gcugucaccggaauaccagcaucgucuugaugcccuuggaaguccggucugaugagucccagaaggacgaaacagc	1.045222	1.993130	1.361105	1.916168	8.869689	3.589744	0.022679	0.074819	-0.036395	0.706844	0.073530	0.655132	5.536544	3.815949	0.000000	0.000000
gcugucaccggaauaccagcaucgucuugaugcccuuggaaguccggucugaugagucccagacggacgaaacagc	1.841177	2.020976	1.962041	2.060108	1.512861	1.253333	0.012314	0.059338	0.222717	-0.024738	0.177695	0.170315	0.565646	0.983151	0.854189	0.873901
gcugucaccggaauaccagcaucgucuugaugcccuuggaaguccggucugaugaguccc-agaggacgaaacagc	1.378207	1.885207	1.454026	1.782778	3.213656	2.131827	0.000386	0.027786	0.358416	0.765126	0.384323	0.690027	2.550997	2.021641	0.000000	0.000000
gcugucaccggaauaccagcaucgucuugaugcccuuggaaguccggucugaugagucccagauggacgaaacagc	1.427135	1.973642	1.774752	2.022930	3.519718	1.770833	0.084728	0.134473	0.881057	1.019924	0.737747	1.072998	1.376788	2.163970	0.000000	0.000000
gcugucaccggaauaccagcaucgucuugaugcccuuggaaguccggucugaugagucccagcaggacgaaacagc	1.445930	1.954921	1.588544	1.814509	3.228431	1.682540	0.011427	0.058238	0.326620	0.504869	0.311295	0.417700	1.507472	1.277629	0.000000	0.000000
gcugucaccggaauaccagcaucgucuugaugcccuuggaaguccggucugaugagucccagccggacgaaacagc	1.947171	2.023023	1.983093	1.973753	1.190838	0.978723	0.139170	0.190037	0.902047	0.755342	0.825629	0.936280	0.713337	1.290182	0.084744	0.111153
gcugucaccggaauaccagcaucgucuugaugcccuuggaaguccggucugaugagucccagcuggacgaaacagc	1.707747	2.003917	1.791750	2.030632	1.977746	1.733333	0.000258	0.021456	0.420069	0.533135	0.430398	0.521388	1.297377	1.233074	0.000000	0.000000
gcugucaccggaauaccagcaucgucuugaugcccuuggaaguccggucugaugagucccaggaggacgaaacagc	1.440021	1.956565	1.792011	2.071852	3.285070	1.904762	0.095821	0.146148	0.725321	0.830133	0.685868	0.767027	1.272952	1.205476	0.000000	0.000000
gcugucaccggaauaccagcaucgucuugaugcccuuggaaguccggucugaugagucccaggcggacgaaacagc	1.975723	2.092858	1.933072	2.027628	1.309589	1.243243	0.204544	0.258805	0.887458	0.841610	0.832882	0.783412	0.899813	0.892339	0.890705	0.904303
gcugucaccggaauaccagcaucgucuugaugcccuuggaaguccggucugaugagucccagguggacgaaacagc	1.932285	1.983942	1.990221	2.025759	1.126310	1.085271	0.054036	0.105688	1.121033	0.813788	0.871085	0.881832	0.492896	1.025053	0.266416	0.317502
gcugucaccggaauaccagcaucgucuugaugcccuuggaaguccggucugaugagucccaguaggacgaaacagc	1.205876	2.062369	1.325006	1.843728	7.186091	3.301587	0.012006	0.059028	0.211601	0.687880	0.201180	0.661743	2.994192	2.887778	0.000000	0.000000
gcugucaccggaauaccagcaucgucuugaugcccuuggaaguccggucugaugagucccagucggacgaaacagc	1.761772	1.883605	1.962947	2.004645	1.323834	1.100775	0.276560	0.324360	0.750613	0.588589	0.630946	0.772269	0.688615	1.384597	0.005717	0.008801
gcugucaccggaauaccagcaucgucuugaugcccuuggaaguccggucugaugagucccaguuggacgaaacagc	1.629065	2.017291	1.628415	2.094679	2.444703	2.925926	0.009362	0.054329	0.516372	0.733564	0.465455	0.785942	1.648894	2.091638	0.000000	0.000000
gcugucaccggaauaccagcaucgucuugaugcccuuggaaguccggucugaugagucccauaaggacgaaacagc	0.725811	1.881557	1.390176	1.878293	14.313520	3.076923	0.096335	0.146596	-0.377512	0.454147	-0.205401	0.438085	6.786701	4.400343	0.000000	0.000000
gcugucaccggaauaccagcaucgucuugaugcccuuggaaguccggucugaugagucccauacggacgaaacagc	1.739644	1.918947	1.869211	1.915921	1.511132	1.113553	0.023788	0.074819	0.881692	1.009300	0.847669	0.982021	1.341553	1.362548	0.000000	0.000000
gcugucaccggaauaccagcaucgucuugaugcccuuggaaguccggucugaugaguccc-auaggacgaaacagc	1.516314	1.950954	1.574236	2.025759	2.720449	2.828283	0.004353	0.041950	-0.193022	0.291246	-0.074466	0.304885	3.049779	2.395249	0.000000	0.000000
gcugucaccggaauaccagcaucgucuugaugcccuuggaaguccggucugaugagucccauauggacgaaacagc	1.612168	1.994015	1.909622	2.054764	2.409051	1.396825	0.114071	0.163839	0.355895	0.312903	0.438651	0.410513	0.905751	0.937263	0.908211	0.919270
gcugucaccggaauaccagcaucgucuugaugcccuuggaaguccggucugaugagucccauccggacgaaacagc	1.914674	2.074434	2.081527	2.010719	1.444639	0.849558	0.263628	0.313470	1.008024	1.159853	0.951343	1.165039	1.418499	1.635672	0.000000	0.000000
gcugucaccggaauaccagcaucgucuugaugcccuuggaaguccggucugaugagucccaugaggacgaaacagc	1.615246	1.986648	1.757627	2.076701	2.351812	2.084848	0.012072	0.059028	0.561416	0.701519	0.561598	0.537328	1.380712	0.945648	0.003236	0.005186
gcugucaccggaauaccagcaucgucuugaugcccuuggaaguccggucugaugagucccaugcggacgaaacagc	1.931865	1.971289	2.032170	2.091513	1.095023	1.146417	0.214417	0.268021	0.768499	0.626004	0.640688	0.640413	0.720286	0.999366	0.821578	0.845742
gcugucaccggaauaccagcaucgucuugaugcccuuggaaguccggucugaugagucccauguggacgaaacagc	1.924978	2.004830	1.998684	1.958812	1.201855	0.912281	0.063306	0.111965	0.598237	0.747694	0.657117	0.660324	1.410775	1.007413	0.000022	0.000043
gcugucaccggaauaccagcaucgucuugaugcccuuggaaguccggucugaugagucccauuaggacgaaacagc	1.119856	1.843526	1.320979	1.859370	5.292613	3.454545	0.010631	0.056556	0.232995	0.846102	0.317216	0.675959	4.103049	2.284247	0.000000	0.000000
gcugucaccggaauaccagcaucgucuugaugcccuuggaaguccggucugaugagucccauucggacgaaacagc	1.849479	2.020976	1.989031	2.113970	1.484218	1.333333	0.040422	0.092374	NaN	NaN	NaN	NaN	NaN	NaN	0.000000	0.000000
gcugucaccggaauaccagcaucgucuugaugcccuuggaaguccggucugaugaguccc-auuggacgaaacagc	1.549459	2.028215	1.676624	1.974109	3.011314	1.983740	0.006125	0.046630	0.458005	0.581796	0.417593	0.620003	1.329815	1.593712	0.000000	0.000000
gcugucaccggaauaccagcaucgucuugaugcccuuggaaguccggucugaugagucccauuuggacgaaacagc	1.651878	2.106275	1.828459	2.105489	2.847061	1.892473	0.018508	0.069537	0.860970	1.034832	0.749604	0.855302	1.492321	1.275552	0.000000	0.000000
gcugucaccggaauaccagcaucgucuugaugcccuuggaaguccggucugaugaguccccaaaggacgaaacagc	1.525930	2.009593	1.440786	1.936793	3.045534	3.133333	0.023852	0.074819	0.153964	0.782984	0.325302	0.454954	4.256183	1.347883	0.000000	0.000000
gcugucaccggaauaccagcaucgucuugaugcccuuggaaguccggucugaugaguccccaacggacgaaacagc	1.870452	1.961027	1.967724	1.943724	1.231901	0.946237	0.005264	0.045465	0.656169	0.754343	0.782852	0.779585	1.253641	0.992505	0.000044	0.000085
gcugucaccggaauaccagcaucgucuugaugcccuuggaaguccggucugaugaguccc-caaggacgaaacagc	1.639423	1.863712	1.833874	2.067152	1.676056	1.711111	0.131031	0.181533	0.077551	0.334505	0.150325	0.292944	1.806987	1.388732	0.000000	0.000000
gcugucaccggaauaccagcaucgucuugaugcccuuggaaguccggucugaugaguccccaauggacgaaacagc	1.541964	1.912381	1.733579	1.994031	2.346479	1.821596	0.034896	0.087507	0.761639	0.797501	0.613685	0.799930	1.086080	1.535482	0.000000	0.000000
gcugucaccggaauaccagcaucgucuugaugcccuuggaaguccggucugaugaguccccacaggacgaaacagc	1.682598	1.950819	1.818499	1.982691	1.854475	1.459459	0.014707	0.064454	0.235575	0.531318	0.246984	0.409409	1.975798	1.453533	0.000000	0.000000
gcugucaccggaauaccagcaucgucuugaugcccuuggaaguccggucugaugaguccccaccggacgaaacagc	1.928598	1.927904	2.014961	2.050378	0.998404	1.084967	0.430612	0.464865	0.852436	0.732156	0.724237	0.746319	0.758089	1.052160	0.228481	0.278789
gcugucaccggaauaccagcaucgucuugaugcccuuggaaguccggucugaugaguccccacuggacgaaacagc	1.644750	2.046949	1.868427	1.964207	2.524637	1.246753	0.064948	0.112438	0.673122	0.807833	0.690528	0.827867	1.363674	1.371952	0.000000	0.000000
gcugucaccggaauaccagcaucgucuugaugcccuuggaaguccggucugaugaguccccagaggacgaaacagc	1.791746	1.841270	1.930149	2.050492	1.120789	1.319298	0.354950	0.399394	0.734134	0.697754	0.796630	0.818291	0.919644	1.051143	0.651449	0.690931
gcugucaccggaauaccagcaucgucuugaugcccuuggaaguccggucugaugaguccccagcggacgaaacagc	1.999917	2.003502	1.988632	1.923691	1.008289	0.861111	0.696257	0.711230	0.926080	0.960617	0.914969	0.767607	1.082771	0.712259	0.982468	0.983948
gcugucaccggaauaccagcaucgucuugaugcccuuggaaguccggucugaugaguccc-cagggacgaaacagc	1.771307	1.900636	1.959886	1.980615	1.346879	1.048889	0.215274	0.268588	0.773839	0.659996	0.762644	0.696636	0.769408	0.858998	0.060967	0.081086
gcugucaccggaauaccagcaucgucuugaugcccuuggaaguccggucugaugaguccccaguggacgaaacagc	1.816510	1.970755	1.986484	1.976724	1.426412	0.977778	0.111067	0.161465	0.984709	0.970057	0.889851	0.887787	0.966826	0.995258	0.111006	0.143060
gcugucaccggaauaccagcaucgucuugaugcccuuggaaguccggucugaugaguccccauaggacgaaacagc	1.400610	1.976740	1.602041	1.926020	3.768169	2.108527	0.015267	0.064573	0.762874	1.149360	0.964904	0.979252	2.434930	1.033590	0.000002	0.000004
gcugucaccggaauaccagcaucgucuugaugcccuuggaaguccggucugaugaguccc-cauggacgaaacagc	1.805462	2.028155	1.706811	1.999241	1.669911	1.960784	0.083355	0.132929	0.457486	0.742587	0.576674	0.733544	1.927972	1.435059	0.000000	0.000000
gcugucaccggaauaccagcaucgucuugaugcccuuggaaguccggucugaugaguccccauuggacgaaacagc	1.783185	1.981209	1.714539	1.985605	1.577698	1.866667	0.066323	0.114261	0.543504	0.680788	0.573461	0.695960	1.371778	1.325864	0.000004	0.000009
gcugucaccggaauaccagcaucgucuugaugcccuuggaaguccggucugaugagucccccaaggacgaaacagc	1.724985	2.018660	1.913055	2.005112	1.966415	1.236111	0.048736	0.100162	0.556472	0.698937	0.569666	0.669645	1.388244	1.258863	0.000018	0.000036
gcugucaccggaauaccagcaucgucuugaugcccuuggaaguccggucugaugagucccccacggacgaaacagc	1.906065	1.982211	1.992236	1.967412	1.191643	0.944444	0.002068	0.037318	0.739328	0.746825	0.811413	0.675211	1.017414	0.730799	0.274527	0.326001
gcugucaccggaauaccagcaucgucuugaugcccuuggaaguccggucugaugagucccccauggacgaaacagc	1.887759	1.992733	1.914684	1.953556	1.273426	1.093633	0.060771	0.109820	0.641854	0.793574	0.755232	0.849850	1.418140	1.243420	0.000072	0.000135
gcugucaccggaauaccagcaucgucuugaugcccuuggaaguccggucugaugaguccccccaggacgaaacagc	1.822188	2.037702	1.981409	2.047753	1.642535	1.165049	0.045108	0.097710	0.640984	0.494897	0.587175	0.544357	0.714352	0.906112	0.021425	0.030249
gcugucaccggaauaccagcaucgucuugaugcccuuggaaguccggucugaugagucccccccggacgaaacagc	1.944810	2.029782	1.989350	2.030743	1.216108	1.100000	0.047534	0.099091	1.051864	0.926193	0.831894	0.798059	0.748736	0.925051	0.632114	0.675813
gcugucaccggaauaccagcaucgucuugaugcccuuggaaguccggucugaugaguccc-cccggacgaaacagc	2.010915	1.984609	1.969536	2.037994	0.941228	1.170732	0.499314	0.528732	1.074477	1.036696	0.896611	0.988635	0.916683	1.236013	0.026530	0.036986
gcugucaccggaauaccagcaucgucuugaugcccuuggaaguccggucugaugaguccccccuggacgaaacagc	1.944249	1.973869	1.958378	2.033629	1.070581	1.189189	0.171562	0.225027	0.837337	0.769115	0.704576	0.844378	0.854630	1.379756	0.003130	0.005039
gcugucaccggaauaccagcaucgucuugaugcccuuggaaguccggucugaugagucccccgaggacgaaacagc	1.874293	1.943679	1.983803	1.969373	1.173239	0.967320	0.069489	0.116692	1.108294	0.786122	0.845262	0.868619	0.476243	1.055255	0.232644	0.282902
gcugucaccggaauaccagcaucgucuugaugcccuuggaaguccggucugaugagucccccgcggacgaaacagc	2.074246	2.033543	2.101497	2.003231	0.910536	0.797508	0.496214	0.526288	1.404299	1.026448	1.194431	1.065815	0.418937	0.743677	0.000000	0.000000
gcugucaccggaauaccagcaucgucuugaugcccuuggaaguccggucugaugagucccccguggacgaaacagc	1.884143	2.065354	1.903715	1.746107	1.517786	0.695652	0.467673	0.500004	0.755677	0.881271	0.868356	0.758264	1.335348	0.776082	0.164978	0.206610
gcugucaccggaauaccagcaucgucuugaugcccuuggaaguccggucugaugagucccccuaggacgaaacagc	1.864687	1.960227	1.880174	2.068560	1.246061	1.543071	0.081253	0.130840	0.803179	0.735575	0.732403	0.766825	0.855847	1.082486	0.000472	0.000822
gcugucaccggaauaccagcaucgucuugaugcccuuggaaguccggucugaugagucccccucggacgaaacagc	2.070547	2.040255	2.150803	2.023016	0.932626	0.745098	0.121834	0.173012	0.925153	0.853308	0.861189	0.826659	0.847529	0.923570	0.879096	0.895251
gcugucaccggaauaccagcaucgucuugaugcccuuggaaguccggucugaugagucccccuuggacgaaacagc	1.851818	1.961699	1.920908	2.011863	1.287897	1.232975	0.023706	0.074819	1.245641	1.093400	1.023900	1.041845	0.704302	1.042184	0.816463	0.841780
gcugucaccggaauaccagcaucgucuugaugcccuuggaaguccggucugaugaguccccgaaggacgaaacagc	1.339770	1.971449	1.465897	1.886403	4.282324	2.633333	0.003220	0.039271	-0.299926	0.255470	-0.159026	0.099834	3.592495	1.814929	0.000000	0.000000
gcugucaccggaauaccagcaucgucuugaugcccuuggaaguccggucugaugaguccccgacggacgaaacagc	1.822495	1.909343	2.004325	1.965761	1.221372	0.915033	0.344549	0.389396	0.986116	1.086998	0.930020	1.025544	1.261483	1.246018	0.000125	0.000229
gcugucaccggaauaccagcaucgucuugaugcccuuggaaguccggucugaugaguccc-cgaggacgaaacagc	1.843526	2.072203	1.810780	2.022199	1.693075	1.627119	0.060894	0.109820	0.509128	0.480386	0.457712	0.355510	0.935962	0.790311	0.239967	0.289616
gcugucaccggaauaccagcaucgucuugaugcccuuggaaguccggucugaugaguccccgauggacgaaacagc	1.721106	2.034825	1.567212	1.968913	2.059298	2.521739	0.078732	0.127389	1.020380	1.139870	0.927943	0.988928	1.316709	1.150763	0.000000	0.000000
gcugucaccggaauaccagcaucgucuugaugcccuuggaaguccggucugaugaguccccgcaggacgaaacagc	1.863625	2.065775	1.802594	2.101244	1.592761	1.989071	0.064564	0.112360	0.711304	0.770434	0.644261	0.758541	1.145856	1.301006	0.000002	0.000004
gcugucaccggaauaccagcaucgucuugaugcccuuggaaguccggucugaugaguccccgccggacgaaacagc	1.939169	2.020405	1.985747	2.023016	1.205691	1.089606	0.042531	0.093964	1.239264	1.206261	1.103156	1.155822	0.926824	1.128926	0.025470	0.035658
gcugucaccggaauaccagcaucgucuugaugcccuuggaaguccggucugaugaguccc-cgcggacgaaacagc	1.791337	1.899957	1.937285	1.799823	1.284164	0.728682	0.184789	0.238610	1.142047	0.812965	0.994397	0.840344	0.468725	0.701370	0.000000	0.000000
gcugucaccggaauaccagcaucgucuugaugcccuuggaaguccggucugaugaguccccgcuggacgaaacagc	1.822232	2.098444	1.788116	2.081459	1.888915	1.964912	0.041040	0.092871	0.266226	0.376213	0.315752	0.385014	1.288211	1.172904	0.000001	0.000002
gcugucaccggaauaccagcaucgucuugaugcccuuggaaguccggucugaugaguccccggaggacgaaacagc	1.867058	2.065313	1.928994	2.103779	1.578540	1.495495	0.003366	0.039271	1.040944	1.151044	0.914480	0.942344	1.288548	1.066263	0.000026	0.000051
gcugucaccggaauaccagcaucgucuugaugcccuuggaaguccggucugaugaguccccggcggacgaaacagc	1.940953	2.089521	2.003359	1.904782	1.407887	0.796935	0.384048	0.425654	0.649692	0.713442	0.741186	0.729070	1.158111	0.972487	0.233060	0.282902
gcugucaccggaauaccagcaucgucuugaugcccuuggaaguccggucugaugaguccccgguggacgaaacagc	1.795702	2.011217	1.886496	1.920354	1.642535	1.081081	0.030158	0.083572	1.124872	1.043696	0.749111	0.843723	0.829515	1.243402	0.027310	0.037994
gcugucaccggaauaccagcaucgucuugaugcccuuggaaguccggucugaugaguccccguaggacgaaacagc	1.567544	1.926149	1.739811	2.065665	2.283524	2.117647	0.035176	0.087507	0.824517	1.022111	0.904241	0.961889	1.576134	1.141953	0.000001	0.000003
gcugucaccggaauaccagcaucgucuugaugcccuuggaaguccggucugaugaguccccgucggacgaaacagc	1.875818	2.131450	1.978931	2.079046	1.801490	1.259259	0.047244	0.099042	0.569182	0.389263	0.543616	0.437693	0.660817	0.783570	0.001082	0.001831
gcugucaccggaauaccagcaucgucuugaugcccuuggaaguccggucugaugaguccccuaaggacgaaacagc	1.618968	1.948426	1.801731	2.004957	2.135296	1.596708	0.032444	0.086301	0.472414	0.776497	0.572787	0.672919	2.014113	1.259307	0.000000	0.000000
gcugucaccggaauaccagcaucgucuugaugcccuuggaaguccggucugaugaguccccuacggacgaaacagc	1.935412	2.035717	2.037176	1.982328	1.259808	0.881356	0.129518	0.180187	0.920464	0.917037	0.820223	0.824334	0.992140	1.009511	0.034244	0.047343
gcugucaccggaauaccagcaucgucuugaugcccuuggaaguccggucugaugaguccc-cuaggacgaaacagc	1.748245	2.004377	1.810780	2.051358	1.803568	1.740113	0.002738	0.039271	0.931415	0.856135	0.767272	0.879711	0.840852	1.295505	0.029102	0.040318
gcugucaccggaauaccagcaucgucuugaugcccuuggaaguccggucugaugaguccccuauggacgaaacagc	1.862649	2.072962	1.871219	2.037994	1.622981	1.468165	0.041808	0.093364	0.979439	1.068380	0.958962	1.024978	1.227274	1.164167	0.000000	0.000000
gcugucaccggaauaccagcaucgucuugaugcccuuggaaguccggucugaugaguccccuccggacgaaacagc	2.040148	2.094083	2.042150	2.090382	1.132233	1.117460	0.264012	0.313470	1.018180	0.922429	0.968759	0.857224	0.802137	0.773507	0.143971	0.182712
gcugucaccggaauaccagcaucgucuugaugcccuuggaaguccggucugaugaguccc-cucggacgaaacagc	2.020098	2.125651	1.989031	1.976337	1.275126	0.971193	0.428636	0.464239	1.080803	1.250807	1.029895	1.019640	1.479121	0.976664	0.000908	0.001551
gcugucaccggaauaccagcaucgucuugaugcccuuggaaguccggucugaugaguccccucuggacgaaacagc	1.841102	1.905831	1.892370	1.960828	1.160725	1.170732	0.090122	0.139699	0.148546	0.132108	0.248024	-0.015073	0.962858	0.545636	0.000001	0.000003
gcugucaccggaauaccagcaucgucuugaugcccuuggaaguccggucugaugaguccccugaggacgaaacagc	1.810425	1.997911	2.034099	2.037994	1.539877	1.009009	0.205491	0.258810	0.948050	0.909804	0.941364	0.898226	0.915702	0.905444	0.950002	0.954308
gcugucaccggaauaccagcaucgucuugaugcccuuggaaguccggucugaugaguccccugcggacgaaacagc	2.050061	2.043727	2.126217	1.995093	0.985521	0.739394	0.423593	0.460277	0.984087	0.860273	0.966994	0.937411	0.751944	0.934151	0.367710	0.424527
gcugucaccggaauaccagcaucgucuugaugcccuuggaaguccggucugaugaguccccuuaggacgaaacagc	1.656040	1.988940	1.797950	1.994441	2.152287	1.572139	0.009562	0.054351	0.668929	0.681815	0.640024	0.731918	1.030117	1.235646	0.001437	0.002402
gcugucaccggaauaccagcaucgucuugaugcccuuggaaguccggucugaugaguccc-cuuggacgaaacagc	1.831060	2.106573	1.855677	2.061022	1.885874	1.604520	0.030294	0.083590	0.481500	1.014440	0.567476	0.840835	3.411457	1.876542	0.000000	0.000000
gcugucaccggaauaccagcaucgucuugaugcccuuggaaguccggucugaugaguccccuuuggacgaaacagc	1.825665	2.059405	1.880870	2.032792	1.712929	1.418803	0.013512	0.061971	0.638571	0.862373	0.689673	0.757351	1.674180	1.168632	0.000000	0.000000
gcugucaccggaauaccagcaucgucuugaugcccuuggaaguccggucugaugagucccgaaaggacgaaacagc	1.240099	1.919961	1.370368	1.952684	4.784776	3.822222	0.002889	0.039271	0.039972	0.616715	0.110951	0.557027	3.773491	2.793031	0.000000	0.000000
gcugucaccggaauaccagcaucgucuugaugcccuuggaaguccggucugaugagucccgaacggacgaaacagc	1.736692	2.014762	1.700377	1.907726	1.897012	1.611940	0.049658	0.101032	1.072028	1.082858	0.911440	0.957187	1.025251	1.111084	0.000019	0.000037
gcugucaccggaauaccagcaucgucuugaugcccuuggaaguccggucugaugaguccc-gaaggacgaaacagc	1.291127	1.908698	1.253003	1.819150	4.145446	3.682540	0.007173	0.049507	0.269430	0.863509	0.319124	0.819152	3.927166	3.162480	0.000000	0.000000
gcugucaccggaauaccagcaucgucuugaugcccuuggaaguccggucugaugagucccgaauggacgaaacagc	1.374012	1.933109	1.481554	1.923913	3.623239	2.769231	0.001013	0.037318	0.084084	0.311284	0.057844	0.301596	1.687331	1.752880	0.000000	0.000000
gcugucaccggaauaccagcaucgucuugaugcccuuggaaguccggucugaugagucccgacaggacgaaacagc	1.404495	1.997428	1.490981	2.026094	3.916814	3.428571	0.000190	0.021456	0.412892	0.762406	0.404472	0.775290	2.236219	2.348651	0.000000	0.000000
gcugucaccggaauaccagcaucgucuugaugcccuuggaaguccggucugaugaguccc-gacggacgaaacagc	1.725811	1.933500	1.682063	1.778356	1.613204	1.248227	0.081258	0.130840	0.418683	0.656871	0.487019	0.545835	1.730563	1.145025	0.000000	0.000000
gcugucaccggaauaccagcaucgucuugaugcccuuggaaguccggucugaugagucccgacuggacgaaacagc	1.595042	1.977694	1.799111	2.020960	2.413521	1.666667	0.033113	0.086713	0.193022	0.531288	0.336981	0.525908	2.179041	1.544995	0.000000	0.000000
gcugucaccggaauaccagcaucgucuugaugcccuuggaaguccggucugaugagucccgagaggacgaaacagc	1.459572	1.912448	1.710229	1.944313	2.837106	1.714286	0.047354	0.099042	0.782978	0.863902	0.792956	0.818020	1.204826	1.059410	0.000043	0.000084
gcugucaccggaauaccagcaucgucuugaugcccuuggaaguccggucugaugagucccgagcggacgaaacagc	1.970272	2.007404	1.911129	2.018339	1.089260	1.280000	0.270344	0.318756	0.559114	0.481783	0.536280	0.534403	0.836890	0.995687	0.120702	0.154657
gcugucaccggaauaccagcaucgucuugaugcccuuggaaguccggucugaugagucccgaguggacgaaacagc	1.890760	1.999510	1.918587	1.984748	1.284547	1.164557	0.046064	0.098289	0.957138	0.958361	0.826127	0.786675	1.002822	0.913163	0.209440	0.256497
gcugucaccggaauaccagcaucgucuugaugcccuuggaaguccggucugaugagucccgauaggacgaaacagc	0.954760	1.955604	1.463605	1.935331	10.019464	2.962963	0.068239	0.115597	0.087025	0.495921	0.111035	0.485225	2.563875	2.366958	0.000000	0.000000
gcugucaccggaauaccagcaucgucuugaugcccuuggaaguccggucugaugagucccgaucggacgaaacagc	1.776817	1.938456	1.902836	1.916408	1.450906	1.031746	0.021333	0.073889	0.606691	0.541538	0.459663	0.449096	0.860691	0.975963	0.234297	0.283803
gcugucaccggaauaccagcaucgucuugaugcccuuggaaguccggucugaugaguccc-gauggacgaaacagc	1.603816	2.126351	1.642784	1.924846	3.330696	1.914530	0.037260	0.089088	0.630987	1.088453	0.654617	1.009322	2.867251	2.263105	0.000000	0.000000
gcugucaccggaauaccagcaucgucuugaugcccuuggaaguccggucugaugagucccgauuggacgaaacagc	1.408885	1.886278	1.615851	2.074820	3.001874	2.877193	0.039146	0.090388	0.447752	0.595302	0.171641	0.563469	1.404592	2.465060	0.000000	0.000000
gcugucaccggaauaccagcaucgucuugaugcccuuggaaguccggucugaugagucccgcaaggacgaaacagc	1.440021	1.883333	1.545078	1.891866	2.775318	2.222222	0.003618	0.040693	0.140014	0.313152	0.200235	0.228573	1.489833	1.067428	0.000023	0.000044
gcugucaccggaauaccagcaucgucuugaugcccuuggaaguccggucugaugagucccgcacggacgaaacagc	1.802651	1.889071	1.997376	2.122314	1.220169	1.333333	0.366894	0.410058	0.481802	0.532940	0.389751	0.508307	1.124963	1.313880	0.000000	0.000000
gcugucaccggaauaccagcaucgucuugaugcccuuggaaguccggucugaugaguccc-gcaggacgaaacagc	1.467398	1.965459	1.549234	1.929445	3.148192	2.400000	0.000178	0.021456	0.372618	0.732105	0.406170	0.739745	2.288164	2.155637	0.000000	0.000000
gcugucaccggaauaccagcaucgucuugaugcccuuggaaguccggucugaugagucccgcauggacgaaacagc	1.578449	1.977608	1.779683	2.003231	2.507027	1.673203	0.028789	0.082672	0.733189	0.788434	0.622404	0.763976	1.135650	1.385390	0.000000	0.000000
gcugucaccggaauaccagcaucgucuugaugcccuuggaaguccggucugaugagucccgcccggacgaaacagc	1.987305	2.107336	2.044334	1.913055	1.318351	0.739130	0.592270	0.613488	0.629943	0.655718	0.600805	0.793962	1.061146	1.560115	0.000000	0.000001
gcugucaccggaauaccagcaucgucuugaugcccuuggaaguccggucugaugagucccgccuggacgaaacagc	1.693626	2.025646	1.861902	2.130051	2.147930	1.854167	0.023295	0.074819	0.312156	0.364955	0.268882	0.395415	1.129275	1.338236	0.000000	0.000000
gcugucaccggaauaccagcaucgucuugaugcccuuggaaguccggucugaugagucccgcgaggacgaaacagc	1.757244	2.062369	1.776636	1.885781	2.018949	1.285714	0.069049	0.116541	1.100316	0.883897	0.889092	0.961491	0.607549	1.181407	0.630389	0.675813
gcugucaccggaauaccagcaucgucuugaugcccuuggaaguccggucugaugaguccc-gcgggacgaaacagc	1.904400	1.965905	1.950725	1.887673	1.152138	0.864865	0.148451	0.199434	-0.206282	-0.029614	-0.150566	0.130932	1.501992	1.912047	0.000000	0.000000
gcugucaccggaauaccagcaucgucuugaugcccuuggaaguccggucugaugagucccgcguggacgaaacagc	1.839430	1.990487	1.844111	1.829871	1.415979	0.967742	0.150295	0.201099	0.436303	0.605390	0.260284	0.275814	1.476000	1.036406	0.000109	0.000201
gcugucaccggaauaccagcaucgucuugaugcccuuggaaguccggucugaugagucccgcuaggacgaaacagc	1.513372	1.822792	1.454901	1.920742	2.039009	2.923077	0.041059	0.092871	0.302283	0.558618	0.404220	0.666286	1.804411	1.828381	0.000000	0.000000
gcugucaccggaauaccagcaucgucuugaugcccuuggaaguccggucugaugagucccgcuuggacgaaacagc	1.562092	2.052308	1.668506	1.928849	3.091831	1.821138	0.014264	0.064273	0.878200	0.975694	0.614382	0.815872	1.251680	1.590341	0.000000	0.000000
gcugucaccggaauaccagcaucgucuugaugcccuuggaaguccggucugaugagucccggaaggacgaaacagc	1.129288	1.856686	1.371693	1.934244	5.338239	3.652174	0.019196	0.070138	-0.073429	0.358288	0.030641	0.350595	2.702200	2.089074	0.000000	0.000000
gcugucaccggaauaccagcaucgucuugaugcccuuggaaguccggucugaugagucccggacggacgaaacagc	1.734325	1.911495	1.856997	1.945724	1.503729	1.226667	0.029937	0.083572	0.934084	0.818940	0.818969	0.767018	0.767106	0.887257	0.380172	0.435887
gcugucaccggaauaccagcaucgucuugaugcccuuggaaguccggucugaugagucccggauggacgaaacagc	1.569165	1.922063	1.723817	2.079748	2.253711	2.269504	0.033542	0.087131	0.170217	0.489144	0.260553	0.554447	2.084136	1.967407	0.000000	0.000000
gcugucaccggaauaccagcaucgucuugaugcccuuggaaguccggucugaugagucccggcaggacgaaacagc	1.479949	1.996493	1.490720	1.930930	3.285070	2.755556	0.005475	0.045511	0.519453	0.751173	0.494987	0.761722	1.704983	1.848138	0.000000	0.000000
gcugucaccggaauaccagcaucgucuugaugcccuuggaaguccggucugaugagucccggccggacgaaacagc	1.962726	2.131872	2.105536	1.989443	1.476202	0.765432	0.458715	0.491217	0.762233	0.640715	0.728346	0.643497	0.755931	0.822529	0.009030	0.013434
gcugucaccggaauaccagcaucgucuugaugcccuuggaaguccggucugaugagucccgggaggacgaaacagc	1.691448	1.989497	1.791942	2.036068	1.986321	1.754386	0.002935	0.039271	0.477818	0.698300	0.538791	0.807482	1.661431	1.856482	0.000000	0.000000
gcugucaccggaauaccagcaucgucuugaugcccuuggaaguccggucugaugagucccgggcggacgaaacagc	2.008516	1.988267	2.011541	1.896968	0.954446	0.768116	0.911847	0.913221	0.661086	0.727986	0.788750	0.705205	1.166540	0.825002	0.376414	0.433071
gcugucaccggaauaccagcaucgucuugaugcccuuggaaguccggucugaugagucccgguaggacgaaacagc	1.321810	1.899052	1.286171	1.888231	3.777831	4.000000	0.007520	0.049507	-0.030299	0.608332	0.086399	0.596509	4.351423	3.236760	0.000000	0.000000
gcugucaccggaauaccagcaucgucuugaugcccuuggaaguccggucugaugagucccggucggacgaaacagc	1.763007	2.016980	1.870020	1.944654	1.794622	1.187500	0.018856	0.070043	1.099028	1.167817	1.046804	1.097311	1.171625	1.123329	0.003145	0.005052
gcugucaccggaauaccagcaucgucuugaugcccuuggaaguccggucugaugagucccguaaggacgaaacagc	1.305751	2.062369	1.299714	2.020960	5.709765	5.263158	0.003917	0.041006	0.049741	0.792047	0.116358	0.741374	5.524662	4.217119	0.000000	0.000000
gcugucaccggaauaccagcaucgucuugaugcccuuggaaguccggucugaugagucccguacggacgaaacagc	1.707905	1.854093	1.795295	1.986162	1.400194	1.551913	0.087274	0.137529	0.669867	0.760348	0.631646	0.822702	1.231631	1.552587	0.000000	0.000000
gcugucaccggaauaccagcaucgucuugaugcccuuggaaguccggucugaugagucccguauggacgaaacagc	1.461504	1.962254	1.623020	2.032390	3.167746	2.566667	0.009950	0.055602	0.170818	0.486794	0.183648	0.496015	2.070028	2.052896	0.000000	0.000000
gcugucaccggaauaccagcaucgucuugaugcccuuggaaguccggucugaugagucccguccggacgaaacagc	2.034737	2.074161	1.972931	1.952728	1.095023	0.954545	0.581675	0.605325	0.798263	0.855089	0.769693	0.885001	1.139794	1.304093	0.000000	0.000001
gcugucaccggaauaccagcaucgucuugaugcccuuggaaguccggucugaugagucccgugaggacgaaacagc	1.542819	1.950219	1.618811	1.985342	2.555055	2.325581	0.001797	0.037318	-0.202293	0.300004	0.057644	0.142417	3.179046	1.215551	0.000000	0.000000
gcugucaccggaauaccagcaucgucuugaugcccuuggaaguccggucugaugagucccguucggacgaaacagc	1.703840	1.863837	1.803093	1.864750	1.445431	1.152542	0.022129	0.074819	0.992780	0.996228	0.924936	0.900848	1.007970	0.946045	0.192204	0.238018
gcugucaccggaauaccagcaucgucuugaugcccuuggaaguccggucugaugagucccguuuggacgaaacagc	1.476943	1.986648	1.586471	2.142286	3.233741	3.595960	0.008156	0.051353	0.192970	0.973853	0.311235	0.916096	6.037859	4.025888	0.000000	0.000000
gcugucaccggaauaccagcaucgucuugaugcccuuggaaguccggucugaugagucccuaaaggacgaaacagc	1.400991	1.999722	1.598452	2.049531	3.969460	2.825397	0.011900	0.059028	0.184057	0.502199	0.247635	0.405785	2.080376	1.439298	0.000000	0.000000
gcugucaccggaauaccagcaucgucuugaugcccuuggaaguccggucugaugagucccuaacggacgaaacagc	1.864583	1.955159	1.838334	1.915848	1.231901	1.195402	0.124889	0.175213	1.029938	1.020399	1.004750	0.765299	0.978275	0.576168	0.008950	0.013344
gcugucaccggaauaccagcaucgucuugaugcccuuggaaguccggucugaugaguccc-uaaggacgaaacagc	1.646289	1.947234	1.680906	1.870303	1.999608	1.546667	0.007578	0.049507	0.591631	0.701364	0.527986	0.659541	1.287457	1.353802	0.000000	0.000000
gcugucaccggaauaccagcaucgucuugaugcccuuggaaguccggucugaugagucccuaauggacgaaacagc	1.786667	2.030577	1.788116	2.009965	1.753517	1.666667	0.024371	0.075733	0.977037	0.969158	0.846781	0.989460	0.982022	1.388926	0.000024	0.000048
gcugucaccggaauaccagcaucgucuugaugcccuuggaaguccggucugaugagucccuacaggacgaaacagc	1.853385	2.035217	1.823133	2.026232	1.519958	1.596244	0.059411	0.109820	0.721293	0.903751	0.682776	0.747609	1.522152	1.161005	0.000000	0.000000
gcugucaccggaauaccagcaucgucuugaugcccuuggaaguccggucugaugagucccuaccggacgaaacagc	1.876818	1.957634	2.033923	1.979075	1.204526	0.881356	0.264446	0.313470	1.075158	1.037576	0.917275	0.994910	0.917104	1.195736	0.004519	0.007005
gcugucaccggaauaccagcaucgucuugaugcccuuggaaguccggucugaugagucccuacuggacgaaacagc	1.784299	1.896743	1.811780	2.020265	1.295521	1.616162	0.086999	0.137421	0.840998	0.948084	0.681295	0.900238	1.279636	1.655554	0.000000	0.000000
gcugucaccggaauaccagcaucgucuugaugcccuuggaaguccggucugaugagucccuagaggacgaaacagc	1.801933	1.896205	1.858697	2.015044	1.242430	1.433333	0.100753	0.152765	1.018906	0.987560	0.927979	0.974767	0.930366	1.113750	0.034499	0.047518
gcugucaccggaauaccagcaucgucuugaugcccuuggaaguccggucugaugagucccuauaggacgaaacagc	1.557105	1.966885	1.670845	1.977627	2.569093	2.026667	0.002132	0.037318	0.127879	0.367080	0.153175	0.401196	1.734610	1.770193	0.000000	0.000000
gcugucaccggaauaccagcaucgucuugaugcccuuggaaguccggucugaugagucccuaucggacgaaacagc	1.980003	1.936324	1.876538	1.853057	0.904317	0.947368	0.744400	0.755765	1.365982	1.215146	1.096672	1.104743	0.706586	1.018756	0.591837	0.640996
gcugucaccggaauaccagcaucgucuugaugcccuuggaaguccggucugaugaguccc-uauggacgaaacagc	1.775250	2.006852	1.875649	2.014161	1.704518	1.375661	0.001534	0.037318	0.939525	1.007133	0.852739	0.937483	1.168445	1.215469	0.000015	0.000029
gcugucaccggaauaccagcaucgucuugaugcccuuggaaguccggucugaugagucccuauuggacgaaacagc	1.777218	2.017207	1.925143	2.050082	1.737754	1.333333	0.022154	0.074819	1.092598	0.914955	0.836754	0.932309	0.664288	1.246104	0.016474	0.023661
gcugucaccggaauaccagcaucgucuugaugcccuuggaaguccggucugaugagucccucaaggacgaaacagc	1.682268	2.022722	1.651396	1.952426	2.190047	2.000000	0.027179	0.080329	0.867041	0.961707	0.764652	0.866289	1.243560	1.263680	0.000088	0.000163
gcugucaccggaauaccagcaucgucuugaugcccuuggaaguccggucugaugagucccucacggacgaaacagc	1.931865	1.971289	2.117436	2.077865	1.095023	0.912913	0.713530	0.725531	1.151720	1.170696	1.124972	1.063972	1.044663	0.868961	0.276060	0.327237
gcugucaccggaauaccagcaucgucuugaugcccuuggaaguccggucugaugagucccucauggacgaaacagc	1.804210	1.968572	1.889574	1.976724	1.460031	1.222222	0.001408	0.037318	1.119888	1.045631	0.942770	1.088663	0.842835	1.399243	0.000005	0.000010
gcugucaccggaauaccagcaucgucuugaugcccuuggaaguccggucugaugagucccuccaggacgaaacagc	1.840420	2.062369	1.893920	1.994725	1.667051	1.261261	0.034205	0.087432	1.214176	1.051317	0.801772	0.840983	0.687292	1.094489	0.199429	0.246049
gcugucaccggaauaccagcaucgucuugaugcccuuggaaguccggucugaugagucccucccggacgaaacagc	1.900100	1.962753	2.093041	2.132550	1.155189	1.095238	0.484196	0.515185	0.864877	0.802731	0.807845	0.819317	0.866670	1.026767	0.347509	0.403304
gcugucaccggaauaccagcaucgucuugaugcccuuggaaguccggucugaugagucccuccuggacgaaacagc	1.815597	1.997428	1.954107	2.012950	1.519958	1.145098	0.028178	0.082548	0.824885	0.659119	0.802966	0.705550	0.682706	0.799069	0.035893	0.049113
gcugucaccggaauaccagcaucgucuugaugcccuuggaaguccggucugaugagucccucgaggacgaaacagc	1.860865	2.089953	2.031667	1.982558	1.694679	0.893082	0.185678	0.239294	0.880466	0.954637	0.854832	0.812277	1.186234	0.906661	0.007400	0.011159
gcugucaccggaauaccagcaucgucuugaugcccuuggaaguccggucugaugagucccucuaggacgaaacagc	1.734150	2.036815	1.823832	2.062127	2.007543	1.730994	0.000211	0.021456	0.733274	1.057706	0.839268	0.931020	2.110726	1.235243	0.000000	0.000000
gcugucaccggaauaccagcaucgucuugaugcccuuggaaguccggucugaugagucccucucggacgaaacagc	1.915935	2.014944	1.979399	2.052506	1.256056	1.183333	0.011056	0.057438	0.371950	0.360875	0.224200	0.534561	0.974822	2.043437	0.000000	0.000000
gcugucaccggaauaccagcaucgucuugaugcccuuggaaguccggucugaugagucccucuuggacgaaacagc	1.963159	2.030447	1.864633	2.033991	1.167585	1.476923	0.240390	0.292247	0.745997	0.847798	0.731409	0.900977	1.264158	1.477637	0.000008	0.000017
gcugucaccggaauaccagcaucgucuugaugcccuuggaaguccggucugaugagucccugaaggacgaaacagc	1.320515	2.007321	1.314455	2.003666	4.861904	4.888889	0.003087	0.039271	0.383597	0.870791	0.387373	0.654306	3.070392	1.848984	0.000000	0.000000
gcugucaccggaauaccagcaucgucuugaugcccuuggaaguccggucugaugagucccugacggacgaaacagc	1.918210	1.951003	2.070011	2.030440	1.078432	0.912913	0.558209	0.584581	0.971884	0.880543	0.840372	0.924368	0.810324	1.213377	0.013164	0.019197
gcugucaccggaauaccagcaucgucuugaugcccuuggaaguccggucugaugaguccc-ugaggacgaaacagc	1.839906	1.970599	1.687746	1.846108	1.351118	1.440000	0.219851	0.273784	0.751394	0.825249	0.668591	0.814304	1.185373	1.398664	0.000000	0.000000
gcugucaccggaauaccagcaucgucuugaugcccuuggaaguccggucugaugagucccugauggacgaaacagc	1.721916	2.004377	1.721169	1.986287	1.916291	1.841270	0.017094	0.067856	1.107142	1.129431	0.926016	1.013678	1.052661	1.223663	0.000002	0.000004
gcugucaccggaauaccagcaucgucuugaugcccuuggaaguccggucugaugagucccugccggacgaaacagc	1.960032	2.121189	1.958082	2.057616	1.449296	1.257576	0.128584	0.179294	0.972386	0.879923	0.839857	0.801641	0.808235	0.915764	0.709004	0.742500
gcugucaccggaauaccagcaucgucuugaugcccuuggaaguccggucugaugagucccugcuggacgaaacagc	1.820525	1.863329	1.908818	1.979399	1.103578	1.176471	0.235174	0.289055	0.621453	0.659649	0.666978	0.656329	1.091934	0.975778	0.000262	0.000464
gcugucaccggaauaccagcaucgucuugaugcccuuggaaguccggucugaugagucccuggaggacgaaacagc	1.773161	1.988676	1.907451	2.048989	1.642535	1.385281	0.021262	0.073889	1.128894	1.124671	1.001417	1.061301	0.990325	1.147847	0.000005	0.000011
gcugucaccggaauaccagcaucgucuugaugcccuuggaaguccggucugaugagucccuguaggacgaaacagc	1.575560	2.037747	1.649813	2.131734	2.898591	3.033333	0.001402	0.037318	0.487429	0.652282	0.515299	0.634291	1.461682	1.315200	0.000000	0.000000
gcugucaccggaauaccagcaucgucuugaugcccuuggaaguccggucugaugagucccugucggacgaaacagc	2.003122	2.030447	1.973576	2.010776	1.064940	1.089431	0.357127	0.401165	0.600812	0.514314	0.508915	0.508533	0.819412	0.999121	0.188768	0.234200
gcugucaccggaauaccagcaucgucuugaugcccuuggaaguccggucugaugagucccuguuggacgaaacagc	1.760285	1.891479	1.859047	1.977996	1.352676	1.315068	0.066828	0.114627	-0.283229	-0.164042	-0.298438	-0.076714	1.315791	1.666189	0.000000	0.000000
gcugucaccggaauaccagcaucgucuugaugcccuuggaaguccggucugaugagucccuuaaggacgaaacagc	1.517630	1.868549	1.709618	2.088005	2.243463	2.389937	0.067590	0.115250	0.620835	1.045781	0.645843	0.876744	2.660395	1.701769	0.000000	0.000000
gcugucaccggaauaccagcaucgucuugaugcccuuggaaguccggucugaugagucccuuacggacgaaacagc	1.841653	1.995422	2.056660	2.087840	1.424850	1.074434	0.237603	0.290453	0.519253	0.317104	0.361257	0.071809	0.627843	0.513513	0.000007	0.000013
gcugucaccggaauaccagcaucgucuugaugcccuuggaaguccggucugaugagucccuuauggacgaaacagc	1.916828	1.993393	1.896456	2.093945	1.192793	1.575758	0.118048	0.168148	0.911706	0.910191	0.817115	0.892204	0.996517	1.188745	0.002623	0.004275
gcugucaccggaauaccagcaucgucuugaugcccuuggaaguccggucugaugagucccuuccggacgaaacagc	2.028521	2.058989	2.035015	1.976107	1.072676	0.873156	0.632217	0.649806	0.817228	0.747905	0.746121	0.618445	0.852466	0.745287	0.441657	0.498725
gcugucaccggaauaccagcaucgucuugaugcccuuggaaguccggucugaugagucccuuucggacgaaacagc	1.932518	2.017699	2.062548	2.112853	1.216693	1.122807	0.110401	0.161356	1.109251	1.135862	1.040797	0.860798	1.063191	0.660695	0.386100	0.441922
gcugucaccggaauaccagcaucgucuugaugcccuuggaaguccggucugaugagucccuuuuggacgaaacagc	1.942573	1.998387	1.878727	1.986407	1.137140	1.281385	0.235821	0.289055	1.054691	1.235511	1.035282	1.069388	1.516422	1.081698	0.000000	0.000000
gcugucaccggaauaccagcaucgucuugaugcccuuggaaguccggucugaugaguccgaaaaggacgaaacagc	1.200591	1.938984	1.399256	1.986076	5.475117	3.862069	0.008819	0.052833	0.385281	0.818817	0.376031	0.798936	2.713538	2.647917	0.000000	0.000000
gcugucaccggaauaccagcaucgucuugaugcccuuggaaguccggucugaugaguccgaaacggacgaaacagc	1.719068	1.956859	1.820840	1.992236	1.728984	1.483871	0.006206	0.046630	0.581532	0.673768	0.606861	0.567234	1.236621	0.912794	0.034553	0.047518
gcugucaccggaauaccagcaucgucuugaugcccuuggaaguccggucugaugaguccgaaagggacgaaacagc	1.628359	1.940784	1.691206	1.971795	2.053169	1.908046	0.003672	0.040693	1.051026	1.175108	1.041451	0.982376	1.330705	0.872821	0.038333	0.052344
gcugucaccggaauaccagcaucgucuugaugcccuuggaaguccggucugaugaguccgaaauggacgaaacagc	1.668507	1.980932	1.752311	2.034858	2.053169	1.916667	0.002825	0.039271	0.794731	1.108633	0.797162	0.972039	2.060165	1.495812	0.000000	0.000000
gcugucaccggaauaccagcaucgucuugaugcccuuggaaguccggucugaugaguccgaacaggacgaaacagc	1.610467	1.902072	1.589076	1.937878	1.957063	2.232558	0.023151	0.074819	0.160398	0.093097	0.295478	0.137971	0.856445	0.695813	0.000052	0.000097
gcugucaccggaauaccagcaucgucuugaugcccuuggaaguccggucugaugaguccgaaccggacgaaacagc	1.779908	2.015626	1.959187	1.982136	1.720751	1.054264	0.073760	0.121714	0.839436	0.755317	0.816001	0.912660	0.823913	1.249275	0.021842	0.030772
gcugucaccggaauaccagcaucgucuugaugcccuuggaaguccggucugaugaguccgaacgggacgaaacagc	1.782016	1.990106	1.803910	1.799754	1.614695	0.990476	0.107279	0.158220	1.066411	1.048535	0.951925	1.009384	0.959674	1.141454	0.001388	0.002331
gcugucaccggaauaccagcaucgucuugaugcccuuggaaguccggucugaugaguccgaacuggacgaaacagc	1.745828	2.037063	1.909262	2.028448	1.955399	1.315789	0.029090	0.082672	1.051636	0.991969	0.894606	0.957630	0.871633	1.156177	0.003715	0.005882
gcugucaccggaauaccagcaucgucuugaugcccuuggaaguccggucugaugaguccgaagaggacgaaacagc	1.202242	1.850066	1.714014	1.921488	4.444507	1.612403	0.161435	0.213853	0.528179	0.826027	0.535768	0.695728	1.985399	1.445308	0.000000	0.000000
gcugucaccggaauaccagcaucgucuugaugcccuuggaaguccggucugaugaguccgaaggggacgaaacagc	1.636744	1.861804	1.806599	1.877663	1.679036	1.177778	0.057948	0.109820	1.171286	0.997849	0.810471	0.916710	0.670754	1.277143	0.022546	0.031630
gcugucaccggaauaccagcaucgucuugaugcccuuggaaguccggucugaugaguccgaaguggacgaaacagc	1.562011	1.854938	1.794747	2.024421	1.963030	1.696970	0.112047	0.161980	0.240807	0.504548	0.259546	0.461060	1.835443	1.590428	0.000000	0.000000
gcugucaccggaauaccagcaucgucuugaugcccuuggaaguccggucugaugaguccgaauaggacgaaacagc	1.629726	1.900289	1.625087	1.804384	1.864499	1.511111	0.019943	0.071687	1.214040	0.882047	0.949899	1.002807	0.465594	1.129558	0.236364	0.285785
gcugucaccggaauaccagcaucgucuugaugcccuuggaaguccggucugaugaguccgaaucggacgaaacagc	1.865604	1.954136	1.844232	1.969171	1.226118	1.333333	0.104223	0.156283	0.719940	0.724277	0.714635	0.641008	1.010036	0.844059	0.780803	0.808776
gcugucaccggaauaccagcaucgucuugaugcccuuggaaguccggucugaugaguccgaaugggacgaaacagc	1.533380	1.914766	1.664877	1.875730	2.406505	1.625000	0.005245	0.045465	0.610212	0.686593	0.643128	0.738962	1.192288	1.246907	0.000000	0.000000
gcugucaccggaauaccagcaucgucuugaugcccuuggaaguccggucugaugaguccgaauuggacgaaacagc	1.758847	1.992845	1.733267	2.056017	1.713950	2.102564	0.032240	0.086301	0.207156	0.432124	0.261054	0.429304	1.678679	1.473161	0.000000	0.000000
gcugucaccggaauaccagcaucgucuugaugcccuuggaaguccggucugaugaguccgacaaggacgaaacagc	1.542445	1.924907	1.574236	1.951513	2.412473	2.383838	0.005260	0.045465	0.652992	0.719623	0.585551	0.742974	1.165819	1.436888	0.000321	0.000568
gcugucaccggaauaccagcaucgucuugaugcccuuggaaguccggucugaugaguccgacagggacgaaacagc	1.730077	1.945592	1.808319	1.958812	1.642535	1.414141	0.003001	0.039271	0.975301	0.705034	0.563448	0.519439	0.536702	0.903633	0.724784	0.757832
gcugucaccggaauaccagcaucgucuugaugcccuuggaaguccggucugaugaguccgacauggacgaaacagc	1.853803	2.018165	1.863537	2.063441	1.460031	1.584541	0.030782	0.084239	0.432873	0.625296	0.522461	0.526696	1.557481	1.009798	0.000000	0.000000
gcugucaccggaauaccagcaucgucuugaugcccuuggaaguccggucugaugaguccgaccuggacgaaacagc	1.908427	1.947850	1.993213	2.037994	1.095023	1.108614	0.166050	0.219094	1.098144	1.135078	0.955797	0.927264	1.088764	0.936412	0.017669	0.025269
gcugucaccggaauaccagcaucgucuugaugcccuuggaaguccggucugaugaguccgacggggacgaaacagc	1.631739	1.899642	1.792156	1.962852	1.853116	1.481481	0.038612	0.090388	0.681903	0.955011	0.601515	0.819429	1.875462	1.651634	0.000000	0.000000
gcugucaccggaauaccagcaucgucuugaugcccuuggaaguccggucugaugaguccgacguggacgaaacagc	1.532123	1.912448	1.738898	1.950197	2.400628	1.626667	0.037182	0.089088	0.755432	1.012699	0.747981	1.043636	1.808286	1.975397	0.000000	0.000000
gcugucaccggaauaccagcaucgucuugaugcccuuggaaguccggucugaugaguccgacugggacgaaacagc	1.808764	2.038519	1.798929	1.930930	1.697286	1.355191	0.064713	0.112360	0.540856	0.667777	0.538631	0.553006	1.339433	1.033654	0.000091	0.000167
gcugucaccggaauaccagcaucgucuugaugcccuuggaaguccggucugaugaguccgacuuggacgaaacagc	1.759024	2.068443	1.812940	2.139983	2.039009	2.123457	0.002089	0.037318	0.615584	0.731544	0.787488	0.659914	1.306053	0.745464	0.393606	0.448968
gcugucaccggaauaccagcaucgucuugaugcccuuggaaguccggucugaugaguccgagaaggacgaaacagc	1.334971	1.799128	1.494911	2.017790	2.911767	3.333333	0.042015	0.093364	0.468293	0.767270	0.491862	0.766128	1.990567	1.880468	0.000000	0.000000
gcugucaccggaauaccagcaucgucuugaugcccuuggaaguccggucugaugaguccgagauggacgaaacagc	1.676367	1.939306	1.780692	1.993461	1.832058	1.632184	0.010229	0.055689	0.813781	1.002224	0.759495	0.914149	1.543275	1.427756	0.000000	0.000000
gcugucaccggaauaccagcaucgucuugaugcccuuggaaguccggucugaugaguccgagccggacgaaacagc	1.840224	1.941795	1.858316	1.963360	1.263489	1.273632	0.053446	0.105006	1.014090	0.904757	0.856133	0.931236	0.777440	1.188786	0.149623	0.189162
gcugucaccggaauaccagcaucgucuugaugcccuuggaaguccggucugaugaguccgagcgggacgaaacagc	1.769095	1.984609	1.816145	1.891866	1.642535	1.190476	0.023585	0.074819	0.831029	0.845076	0.755124	0.774968	1.032873	1.046752	0.049677	0.066738
gcugucaccggaauaccagcaucgucuugaugcccuuggaaguccggucugaugaguccgagcuggacgaaacagc	1.715575	1.856988	1.876754	2.058011	1.384883	1.517949	0.184268	0.238401	0.624192	0.529871	0.333258	0.523885	0.804782	1.551055	0.020098	0.028498
gcugucaccggaauaccagcaucgucuugaugcccuuggaaguccggucugaugaguccgagggggacgaaacagc	1.651108	2.066195	1.693058	1.758683	2.600681	1.163121	0.095791	0.146148	0.969870	1.115145	0.925648	1.016848	1.397251	1.233674	0.000000	0.000000
gcugucaccggaauaccagcaucgucuugaugcccuuggaaguccggucugaugaguccgaguuggacgaaacagc	1.673310	1.911101	1.672865	1.875563	1.728984	1.594771	0.019846	0.071687	0.559617	0.786858	0.541304	0.697734	1.687489	1.433606	0.000000	0.000000
gcugucaccggaauaccagcaucgucuugaugcccuuggaaguccggucugaugaguccgauauggacgaaacagc	1.724942	1.940457	1.779998	1.951513	1.642535	1.484277	0.005821	0.046534	0.847262	0.814509	0.715324	0.805895	0.927358	1.231887	0.003326	0.005317
gcugucaccggaauaccagcaucgucuugaugcccuuggaaguccggucugaugaguccgaucgggacgaaacagc	1.748423	1.880161	1.819274	1.923691	1.354371	1.271795	0.039323	0.090483	1.180055	1.241001	1.065185	1.108249	1.150657	1.104241	0.055970	0.074740
gcugucaccggaauaccagcaucgucuugaugcccuuggaaguccggucugaugaguccgaucuggacgaaacagc	1.868192	1.944660	1.825258	2.022199	1.192525	1.573770	0.135566	0.186263	0.807588	0.927014	0.601045	0.692707	1.316515	1.234987	0.000004	0.000008
gcugucaccggaauaccagcaucgucuugaugcccuuggaaguccggucugaugaguccgaugcggacgaaacagc	1.810809	1.963533	1.949778	2.004825	1.421425	1.135135	0.047172	0.099042	1.057306	1.098814	0.871035	0.996976	1.100291	1.336414	0.006532	0.009914
gcugucaccggaauaccagcaucgucuugaugcccuuggaaguccggucugaugaguccgauggggacgaaacagc	1.785483	1.951779	1.816672	2.040097	1.466549	1.672727	0.033323	0.086901	-0.581950	-0.336905	-0.503082	-0.326889	1.758107	1.500353	0.000000	0.000000
gcugucaccggaauaccagcaucgucuugaugcccuuggaaguccggucugaugaguccgauguggacgaaacagc	1.637456	1.843425	1.777897	1.916408	1.606828	1.375661	0.060757	0.109820	0.032658	0.423230	0.170271	0.327091	2.457946	1.434895	0.000000	0.000000
gcugucaccggaauaccagcaucgucuugaugcccuuggaaguccggucugaugaguccgauugggacgaaacagc	1.661989	2.056540	1.828861	1.913055	2.480563	1.213930	0.052537	0.104603	0.539552	0.698519	0.455947	0.723081	1.442004	1.849839	0.000000	0.000000
gcugucaccggaauaccagcaucgucuugaugcccuuggaaguccggucugaugaguccgauuuggacgaaacagc	1.695587	2.004782	1.859472	2.099365	2.037960	1.737374	0.025076	0.076845	0.172620	0.302354	0.172922	0.258199	1.348136	1.216964	0.000000	0.000000
gcugucaccggaauaccagcaucgucuugaugcccuuggaaguccggucugaugaguccgcaacggacgaaacagc	1.829411	1.975599	1.823444	1.882565	1.400194	1.145833	0.083327	0.132929	0.779756	0.805760	0.652201	0.672778	1.061706	1.048521	0.071827	0.094961
gcugucaccggaauaccagcaucgucuugaugcccuuggaaguccggucugaugaguccgcaagggacgaaacagc	1.617827	2.069431	1.705581	1.869149	2.828810	1.457364	0.039580	0.090761	0.777744	0.924791	0.654853	0.874960	1.402966	1.659995	0.000000	0.000000
gcugucaccggaauaccagcaucgucuugaugcccuuggaaguccggucugaugaguccgcaauggacgaaacagc	1.804102	1.972192	1.765452	1.948383	1.472618	1.523810	0.065096	0.112438	1.153110	1.095259	1.068229	1.030362	0.875284	0.916503	0.500742	0.550403
gcugucaccggaauaccagcaucgucuugaugcccuuggaaguccggucugaugaguccgcacuggacgaaacagc	1.878012	1.979584	1.847035	1.952079	1.263489	1.273632	0.117601	0.168148	0.993758	1.058635	1.019557	0.941312	1.161121	0.835132	0.479659	0.533400
gcugucaccggaauaccagcaucgucuugaugcccuuggaaguccggucugaugaguccgcagaggacgaaacagc	1.596130	2.014064	1.714014	2.056743	2.617790	2.201550	0.002427	0.039271	1.040728	0.974731	0.757179	0.774533	0.859020	1.040768	0.449213	0.504606
gcugucaccggaauaccagcaucgucuugaugcccuuggaaguccggucugaugaguccgcaguggacgaaacagc	1.767673	1.886278	1.779683	2.048310	1.314028	1.856209	0.102257	0.154196	-0.227671	-0.101876	-0.303681	0.003624	1.335966	2.029107	0.000000	0.000000
gcugucaccggaauaccagcaucgucuugaugcccuuggaaguccggucugaugaguccgcaugggacgaaacagc	1.775250	1.947730	1.812475	1.929445	1.487579	1.309091	0.012910	0.060457	0.823783	1.013071	0.835194	0.918443	1.546279	1.211291	0.000000	0.000000
gcugucaccggaauaccagcaucgucuugaugcccuuggaaguccggucugaugaguccgcauuggacgaaacagc	1.795702	1.932035	1.788116	1.943018	1.368779	1.428571	0.053225	0.105006	0.346705	0.422259	0.493366	0.421092	1.190020	0.846694	0.102728	0.133166
gcugucaccggaauaccagcaucgucuugaugcccuuggaaguccggucugaugaguccgccauggacgaaacagc	1.796549	2.041519	1.971047	1.933258	1.757801	0.916667	0.127211	0.178095	0.682724	0.814299	0.655635	0.743537	1.353864	1.224339	0.000000	0.000000
gcugucaccggaauaccagcaucgucuugaugcccuuggaaguccggucugaugaguccgcccuggacgaaacagc	1.943764	1.952407	2.024688	1.988476	1.020101	0.920000	0.249284	0.300315	1.070323	0.937223	1.074139	0.898493	0.736038	0.667351	0.010493	0.015472
gcugucaccggaauaccagcaucgucuugaugcccuuggaaguccggucugaugaguccgcgauggacgaaacagc	1.573853	1.973428	1.835541	1.937414	2.509429	1.264368	0.078156	0.127075	0.479264	0.621486	0.377124	0.477210	1.387466	1.259174	0.000000	0.000000
gcugucaccggaauaccagcaucgucuugaugcccuuggaaguccggucugaugaguccguaaaggacgaaacagc	1.733622	1.993043	1.670017	1.971047	1.817273	2.000000	0.046263	0.098289	0.836573	1.012162	0.654397	0.859714	1.498266	1.604416	0.000000	0.000000
gcugucaccggaauaccagcaucgucuugaugcccuuggaaguccggucugaugaguccguaauggacgaaacagc	1.757368	1.926307	1.877794	1.947510	1.475498	1.174129	0.023410	0.074819	0.958208	1.075678	0.870197	0.855599	1.310598	0.966946	0.014326	0.020768
gcugucaccggaauaccagcaucgucuugaugcccuuggaaguccggucugaugaguccguacuggacgaaacagc	1.872409	1.967101	1.985927	2.029560	1.243634	1.105691	0.061199	0.109820	0.867395	0.991202	0.869817	0.948921	1.329864	1.199787	0.000045	0.000085
gcugucaccggaauaccagcaucgucuugaugcccuuggaaguccggucugaugaguccguagaggacgaaacagc	1.566028	1.842812	1.761787	1.761787	1.891404	1.000000	0.059487	0.109820	1.052076	1.042410	0.845684	0.827168	0.977990	0.958262	0.329248	0.384798
gcugucaccggaauaccagcaucgucuugaugcccuuggaaguccggucugaugaguccguauuggacgaaacagc	1.843475	1.977085	1.908938	2.052102	1.360224	1.390476	0.023636	0.074819	0.782833	0.800854	0.725987	0.807963	1.042368	1.207747	0.001173	0.001979
gcugucaccggaauaccagcaucgucuugaugcccuuggaaguccggucugaugaguccguccuggacgaaacagc	1.927165	2.062369	2.069129	1.988306	1.365224	0.830189	0.267469	0.316477	1.252345	1.212549	1.063984	1.043324	0.912438	0.953541	0.143088	0.181938
gcugucaccggaauaccagcaucgucuugaugcccuuggaaguccggucugaugaguccgucugggacgaaacagc	1.790997	1.911725	1.942157	2.015943	1.320469	1.185185	0.143989	0.194619	0.784677	0.946551	0.699890	0.849281	1.451688	1.410558	0.000000	0.000000
gcugucaccggaauaccagcaucgucuugaugcccuuggaaguccggucugaugaguccg-ugaggacgaaacagc	1.781914	1.979032	1.854442	1.956417	1.574411	1.264664	0.001332	0.037318	0.560413	0.689111	0.521957	0.620351	1.344925	1.254280	0.000002	0.000005
gcugucaccggaauaccagcaucgucuugaugcccuuggaaguccggucugaugaguccgugauggacgaaacagc	1.640611	1.911983	1.674173	2.083542	1.867981	2.566667	0.035951	0.087896	-0.209997	-0.099368	-0.237370	-0.034089	1.290118	1.596912	0.000000	0.000000
gcugucaccggaauaccagcaucgucuugaugcccuuggaaguccggucugaugaguccguuguggacgaaacagc	1.797261	1.800168	1.879306	2.065515	1.006715	1.535354	0.411006	0.450279	0.564533	0.810939	0.488395	0.590173	1.763626	1.264089	0.000000	0.000000
gcugucaccggaauaccagcaucgucuugaugcccuuggaaguccggucugaugaguccguuugggacgaaacagc	1.809066	2.024580	1.726598	1.896349	1.642535	1.478261	0.114904	0.164679	1.138927	1.052293	0.804750	0.805550	0.819155	1.001843	0.379001	0.435295
gcugucaccggaauaccagcaucgucuugaugcccuuggaaguccggucugaugaguccuaaaaggacgaaacagc	1.202932	2.010041	1.209537	1.969536	6.413708	5.754386	0.001970	0.037318	0.150602	0.616200	0.176845	0.561698	2.921450	2.425788	0.000000	0.000000
gcugucaccggaauaccagcaucgucuugaugcccuuggaaguccggucugaugaguccuaaacggacgaaacagc	1.842533	1.987467	1.978531	1.968469	1.396155	0.977099	0.048483	0.100162	0.835899	0.894383	0.883926	0.954099	1.144154	1.175365	0.005804	0.008914
gcugucaccggaauaccagcaucgucuugaugcccuuggaaguccggucugaugaguccu-aaaggacgaaacagc	1.515861	1.993488	1.665544	2.019820	3.003493	2.260870	0.006222	0.046630	0.573376	0.752041	0.409294	0.612908	1.508914	1.598139	0.000000	0.000000
gcugucaccggaauaccagcaucgucuugaugcccuuggaaguccggucugaugaguccuaaagggacgaaacagc	1.759352	2.046222	1.911314	2.036253	1.935845	1.333333	0.023387	0.074819	0.248939	0.523443	0.295688	0.470402	1.881502	1.495252	0.000000	0.000000
gcugucaccggaauaccagcaucgucuugaugcccuuggaaguccggucugaugaguccuaaauggacgaaacagc	1.750900	1.980501	1.932023	1.975547	1.696685	1.105413	0.064503	0.112360	0.920583	0.988251	0.902477	0.977634	1.168607	1.188931	0.000004	0.000008
gcugucaccggaauaccagcaucgucuugaugcccuuggaaguccggucugaugaguccuaacaggacgaaacagc	1.511062	1.941126	1.585466	2.034297	2.691932	2.810811	0.006241	0.046630	0.588249	0.829698	0.623127	0.795729	1.743608	1.487998	0.000000	0.000000
gcugucaccggaauaccagcaucgucuugaugcccuuggaaguccggucugaugaguccuaaccggacgaaacagc	1.887633	1.903917	1.944089	1.939068	1.038206	0.988506	0.201736	0.256020	0.547983	0.745421	0.630268	0.658444	1.575573	1.067029	0.000046	0.000087
gcugucaccggaauaccagcaucgucuugaugcccuuggaaguccggucugaugaguccuaacgggacgaaacagc	1.743995	2.015626	1.996931	1.959567	1.869092	0.917563	0.196262	0.249549	0.833135	0.723769	0.734647	0.698637	0.777382	0.920428	0.257317	0.307762
gcugucaccggaauaccagcaucgucuugaugcccuuggaaguccggucugaugaguccuaacuggacgaaacagc	1.871965	2.097131	1.899853	1.899853	1.679446	1.000000	0.181704	0.236003	0.828804	0.643332	0.777220	0.788394	0.652421	1.026063	0.530566	0.579353
gcugucaccggaauaccagcaucgucuugaugcccuuggaaguccggucugaugaguccuaagaggacgaaacagc	1.367327	1.974952	1.590306	1.975438	4.051587	2.427350	0.017589	0.068006	-0.159894	0.271102	-0.060031	0.169696	2.697716	1.697177	0.000000	0.000000
gcugucaccggaauaccagcaucgucuugaugcccuuggaaguccggucugaugaguccuaagcggacgaaacagc	1.846854	1.981064	1.989145	1.897375	1.362102	0.809524	0.156361	0.208377	1.084208	1.091923	1.068231	0.988124	1.017923	0.831560	0.484159	0.536610
gcugucaccggaauaccagcaucgucuugaugcccuuggaaguccggucugaugaguccuaaggggacgaaacagc	1.860643	2.145039	1.919215	2.050228	1.924846	1.352113	0.060904	0.109820	0.705944	0.770126	0.583705	0.708185	1.159264	1.331926	0.000012	0.000024
gcugucaccggaauaccagcaucgucuugaugcccuuggaaguccggucugaugaguccuaaguggacgaaacagc	1.799632	1.997173	1.924593	2.059183	1.575946	1.363296	0.017895	0.068416	0.480351	0.759728	0.822655	0.741836	1.902729	0.830195	0.000000	0.000001
gcugucaccggaauaccagcaucgucuugaugcccuuggaaguccggucugaugaguccuaauaggacgaaacagc	1.456883	1.953225	1.670477	2.110686	3.135749	2.755556	0.030161	0.083572	0.560388	0.878906	0.545576	0.858036	2.082178	2.053336	0.000000	0.000000
gcugucaccggaauaccagcaucgucuugaugcccuuggaaguccggucugaugaguccuaaucggacgaaacagc	1.872259	1.928621	2.011153	1.862645	1.138575	0.710383	0.508960	0.537966	0.925725	0.904159	0.899798	0.912541	0.951555	1.029777	0.080040	0.105608
gcugucaccggaauaccagcaucgucuugaugcccuuggaaguccggucugaugaguccu-aauggacgaaacagc	1.764395	2.059091	1.825258	2.083945	1.971042	1.814208	0.001857	0.037318	1.048154	1.340506	0.993828	1.169899	1.960436	1.499932	0.000000	0.000000
gcugucaccggaauaccagcaucgucuugaugcccuuggaaguccggucugaugaguccuaaugggacgaaacagc	1.806891	1.922872	1.820301	1.934774	1.306112	1.301587	0.048734	0.100162	0.869214	0.937426	0.762298	0.837060	1.170072	1.187851	0.000001	0.000001
gcugucaccggaauaccagcaucgucuugaugcccuuggaaguccggucugaugaguccuaauuggacgaaacagc	1.888456	2.011217	1.801081	1.978872	1.326663	1.505882	0.153638	0.205159	0.611917	0.573361	0.667143	0.651972	0.915048	0.965672	0.139680	0.178286
gcugucaccggaauaccagcaucgucuugaugcccuuggaaguccggucugaugaguccuacaaggacgaaacagc	1.626648	1.962984	1.581356	1.980002	2.169386	2.504065	0.022722	0.074819	0.442030	0.565687	0.411052	0.540322	1.329404	1.346699	0.000000	0.000000
gcugucaccggaauaccagcaucgucuugaugcccuuggaaguccggucugaugaguccuacacggacgaaacagc	1.969216	1.992845	2.004135	1.964565	1.055915	0.912913	0.281278	0.328734	0.854547	0.626197	0.806117	0.763338	0.591085	0.906193	0.201151	0.247714
gcugucaccggaauaccagcaucgucuugaugcccuuggaaguccggucugaugaguccuacagggacgaaacagc	1.920206	1.990765	1.895126	1.919395	1.176410	1.057471	0.220697	0.273812	1.049732	0.880840	0.992232	0.954760	0.677810	0.917335	0.249955	0.300037
gcugucaccggaauaccagcaucgucuugaugcccuuggaaguccggucugaugaguccuacauggacgaaacagc	1.810541	1.911101	2.006959	2.153948	1.260550	1.402778	0.328740	0.374336	0.673430	0.716256	0.695222	0.728629	1.103636	1.079957	0.002306	0.003797
gcugucaccggaauaccagcaucgucuugaugcccuuggaaguccggucugaugaguccuaccaggacgaaacagc	1.753972	1.962753	1.891945	1.840792	1.617265	0.888889	0.068223	0.115597	0.412631	0.515780	0.398189	0.355541	1.268086	0.906468	0.001735	0.002877
gcugucaccggaauaccagcaucgucuugaugcccuuggaaguccggucugaugaguccuacccggacgaaacagc	2.007706	2.036664	2.075678	1.999903	1.068951	0.839895	0.522778	0.550075	0.713596	0.630614	0.530557	0.566547	0.826073	1.086402	0.005901	0.009042
gcugucaccggaauaccagcaucgucuugaugcccuuggaaguccggucugaugaguccuaccgggacgaaacagc	1.973500	1.958565	2.018159	2.053234	0.966197	1.084112	0.423443	0.460277	1.278392	1.147528	1.129610	1.026331	0.739837	0.788354	0.004363	0.006783
gcugucaccggaauaccagcaucgucuugaugcccuuggaaguccggucugaugaguccuaccuggacgaaacagc	1.922770	1.988040	2.062204	1.987860	1.162171	0.842667	0.280319	0.328190	-0.034041	-0.035441	-0.038141	0.068591	0.996780	1.278593	0.000187	0.000335
gcugucaccggaauaccagcaucgucuugaugcccuuggaaguccggucugaugaguccuacgaggacgaaacagc	1.655629	2.050305	1.792082	2.085143	2.481276	1.963636	0.005567	0.045708	0.301964	0.307090	0.272346	0.341197	1.011874	1.171793	0.003364	0.005364
gcugucaccggaauaccagcaucgucuugaugcccuuggaaguccggucugaugaguccuacgcggacgaaacagc	1.857712	1.984286	2.092939	2.037994	1.338362	0.881159	0.458121	0.491217	0.713861	0.944023	0.907089	0.888774	1.698879	0.958704	0.000651	0.001128
gcugucaccggaauaccagcaucgucuugaugcccuuggaaguccggucugaugaguccuacguggacgaaacagc	1.930095	2.030655	1.909701	2.013955	1.260550	1.271318	0.123131	0.173847	0.867649	0.832015	0.834010	0.799985	0.921226	0.924646	0.390420	0.446099
gcugucaccggaauaccagcaucgucuugaugcccuuggaaguccggucugaugaguccuacuaggacgaaacagc	1.643891	1.894878	1.703795	2.047023	1.782325	2.204082	0.037587	0.089269	1.008167	1.102063	0.910339	1.001797	1.241357	1.234405	0.000004	0.000008
gcugucaccggaauaccagcaucgucuugaugcccuuggaaguccggucugaugaguccuacucggacgaaacagc	1.991098	2.112057	2.046534	2.082328	1.321170	1.085911	0.111019	0.161465	0.001879	0.366380	0.198797	0.335623	2.314733	1.370332	0.000000	0.000000
gcugucaccggaauaccagcaucgucuugaugcccuuggaaguccggucugaugaguccuacugggacgaaacagc	1.909906	1.980465	1.966429	1.980955	1.176410	1.034014	0.026303	0.078438	0.413342	0.334190	0.351065	0.506888	0.833389	1.431603	0.001568	0.002613
gcugucaccggaauaccagcaucgucuugaugcccuuggaaguccggucugaugaguccuacuuggacgaaacagc	1.868574	1.996349	1.926991	2.028448	1.342071	1.263158	0.010186	0.055689	0.534404	0.772196	0.646095	0.735323	1.728986	1.228083	0.000000	0.000000
gcugucaccggaauaccagcaucgucuugaugcccuuggaaguccggucugaugaguccuagaaggacgaaacagc	1.414895	1.991438	1.437601	1.832535	3.771747	2.482759	0.009648	0.054370	-0.188524	0.428884	-0.007903	0.467973	4.143892	2.991405	0.000000	0.000000
gcugucaccggaauaccagcaucgucuugaugcccuuggaaguccggucugaugaguccuagacggacgaaacagc	1.973229	1.932610	1.846108	1.889574	0.910713	1.105263	0.610993	0.629939	0.840080	0.717419	0.788860	0.728773	0.753944	0.870790	0.097693	0.127135
gcugucaccggaauaccagcaucgucuugaugcccuuggaaguccggucugaugaguccuagagggacgaaacagc	1.661003	1.988940	1.792233	1.900466	2.127830	1.283019	0.016740	0.067387	0.917141	0.850981	0.728979	0.832682	0.858697	1.269706	0.001237	0.002083
gcugucaccggaauaccagcaucgucuugaugcccuuggaaguccggucugaugaguccuagauggacgaaacagc	1.825403	1.994549	1.823444	2.045293	1.476202	1.666667	0.036760	0.088571	0.655672	0.891785	0.718961	0.764300	1.722314	1.110041	0.000126	0.000229
gcugucaccggaauaccagcaucgucuugaugcccuuggaaguccggucugaugaguccuagcaggacgaaacagc	1.483677	1.983188	1.612025	1.908899	3.158721	1.980952	0.005127	0.045465	0.621295	0.724640	0.613599	0.789169	1.268660	1.498200	0.000000	0.000000
gcugucaccggaauaccagcaucgucuugaugcccuuggaaguccggucugaugaguccuagcgggacgaaacagc	1.884643	1.984764	1.910899	1.891005	1.259277	0.955224	0.124794	0.175213	1.213533	1.091660	0.959516	1.069666	0.755312	1.288693	0.006084	0.009279
gcugucaccggaauaccagcaucgucuugaugcccuuggaaguccggucugaugaguccuagcuggacgaaacagc	1.885683	2.039928	1.982252	1.972033	1.426412	0.976744	0.063831	0.111999	1.369112	1.174543	1.094970	1.103601	0.638896	1.020071	0.500367	0.550403
gcugucaccggaauaccagcaucgucuugaugcccuuggaaguccggucugaugaguccuaggaggacgaaacagc	1.501154	1.963823	1.590627	1.952926	2.901812	2.303030	0.000157	0.021456	0.008797	0.333275	0.075214	0.271455	2.110949	1.571235	0.000000	0.000000
gcugucaccggaauaccagcaucgucuugaugcccuuggaaguccggucugaugaguccuaguaggacgaaacagc	1.503072	1.858249	1.397795	1.885282	2.265566	3.072464	0.038162	0.090312	0.253560	0.497390	0.237402	0.508630	1.753195	1.867360	0.000000	0.000000
gcugucaccggaauaccagcaucgucuugaugcccuuggaaguccggucugaugaguccuagucggacgaaacagc	1.834955	1.917413	1.930314	1.932190	1.209088	1.004329	0.038953	0.090388	0.531578	0.450225	0.511013	0.444182	0.829178	0.857371	0.646928	0.688331
gcugucaccggaauaccagcaucgucuugaugcccuuggaaguccggucugaugaguccuauaaggacgaaacagc	1.405945	1.979395	1.529838	2.052717	3.744980	3.333333	0.003309	0.039271	0.162656	0.537917	0.225746	0.483693	2.372801	1.811121	0.000000	0.000000
gcugucaccggaauaccagcaucgucuugaugcccuuggaaguccggucugaugaguccuauacggacgaaacagc	1.919210	2.038888	2.044179	2.077115	1.317281	1.078788	0.034649	0.087507	0.767030	0.743149	0.726311	0.755215	0.946496	1.068818	0.004022	0.006308
gcugucaccggaauaccagcaucgucuugaugcccuuggaaguccggucugaugaguccuauagggacgaaacagc	1.865878	1.908392	1.844111	1.982838	1.102845	1.376344	0.176375	0.230431	0.966112	0.942927	0.964052	0.848509	0.948014	0.766403	0.441728	0.498725
gcugucaccggaauaccagcaucgucuugaugcccuuggaaguccggucugaugaguccuauccggacgaaacagc	1.925113	2.018758	2.124684	1.995590	1.240638	0.742857	0.711115	0.724183	0.782329	0.557983	0.626689	0.585354	0.596559	0.909212	0.006026	0.009212
gcugucaccggaauaccagcaucgucuugaugcccuuggaaguccggucugaugaguccuaucgggacgaaacagc	1.947659	2.088928	2.046948	2.049893	1.384422	1.006803	0.088221	0.138051	1.163991	0.888594	0.870990	0.978705	0.530399	1.281489	0.614156	0.659796
gcugucaccggaauaccagcaucgucuugaugcccuuggaaguccggucugaugaguccuaugaggacgaaacagc	1.521001	1.960911	1.612025	1.888825	2.753662	1.891473	0.001683	0.037318	0.563911	0.709383	0.555311	0.662846	1.397886	1.280961	0.000000	0.000000
gcugucaccggaauaccagcaucgucuugaugcccuuggaaguccggucugaugaguccuaugcggacgaaacagc	1.927261	2.083909	2.077460	1.960347	1.434326	0.763636	0.398417	0.439402	0.103810	0.236836	0.243993	0.319501	1.358396	1.189892	0.000000	0.000000
gcugucaccggaauaccagcaucgucuugaugcccuuggaaguccggucugaugaguccuauggggacgaaacagc	1.772221	1.955551	1.947174	1.975203	1.525211	1.066667	0.084723	0.134473	1.014767	1.004266	0.837491	0.980439	0.976109	1.389786	0.000000	0.000000
gcugucaccggaauaccagcaucgucuugaugcccuuggaaguccggucugaugaguccuauguggacgaaacagc	1.945913	2.125712	1.996029	2.096699	1.512861	1.260870	0.058035	0.109820	0.692455	0.638998	0.676694	0.602234	0.884185	0.842443	0.929053	0.936091
gcugucaccggaauaccagcaucgucuugaugcccuuggaaguccggucugaugaguccuauucggacgaaacagc	1.866160	1.924066	2.021547	2.049575	1.142633	1.066667	0.352575	0.397394	0.694541	0.702812	0.664016	0.695928	1.019229	1.076246	0.003494	0.005545
gcugucaccggaauaccagcaucgucuugaugcccuuggaaguccggucugaugaguccuauugggacgaaacagc	1.909238	2.086407	1.932533	2.045890	1.503729	1.298246	0.057899	0.109820	0.769557	0.790821	0.734745	0.746177	1.050181	1.026673	0.004003	0.006296
gcugucaccggaauaccagcaucgucuugaugcccuuggaaguccggucugaugaguccuauuuggacgaaacagc	1.918407	1.992169	1.964207	1.997376	1.185120	1.079365	0.040675	0.092632	0.960961	0.871961	0.822791	0.939391	0.814704	1.307976	0.000396	0.000693
gcugucaccggaauaccagcaucgucuugaugcccuuggaaguccggucugaugaguccucaaaggacgaaacagc	1.238061	1.936687	1.367399	1.996442	4.996044	4.256410	0.003135	0.039271	-0.089495	0.443010	0.045304	0.475980	3.408039	2.695722	0.000000	0.000000
gcugucaccggaauaccagcaucgucuugaugcccuuggaaguccggucugaugaguccucaacggacgaaacagc	1.755084	1.908942	1.824919	1.866311	1.425141	1.100000	0.001886	0.037318	0.922158	0.923421	0.780797	0.835523	1.002913	1.134294	0.043356	0.058840
gcugucaccggaauaccagcaucgucuugaugcccuuggaaguccggucugaugaguccucaagggacgaaacagc	1.677712	2.040829	1.902384	2.027322	2.307371	1.333333	0.060948	0.109820	0.742442	1.012138	0.732242	0.936769	1.860781	1.601501	0.000000	0.000000
gcugucaccggaauaccagcaucgucuugaugcccuuggaaguccggucugaugaguccucaauggacgaaacagc	1.763308	1.978823	1.897991	2.017790	1.642535	1.317647	0.019440	0.070641	0.735506	0.854961	0.635776	0.723749	1.316602	1.224540	0.000000	0.000000
gcugucaccggaauaccagcaucgucuugaugcccuuggaaguccggucugaugaguccucacaggacgaaacagc	1.549341	2.021682	1.411539	1.983636	2.967160	3.733333	0.035224	0.087507	0.480727	0.945156	0.648301	0.846296	2.913592	1.577594	0.000000	0.000000
gcugucaccggaauaccagcaucgucuugaugcccuuggaaguccggucugaugaguccucaccggacgaaacagc	1.964543	1.932610	1.890192	1.901774	0.929111	1.027027	0.598243	0.618712	-0.176495	0.053948	0.042289	-0.011670	1.699974	0.883165	0.003009	0.004857
gcugucaccggaauaccagcaucgucuugaugcccuuggaaguccggucugaugaguccucacuggacgaaacagc	1.788076	2.009840	1.917962	1.996601	1.666340	1.198502	0.016004	0.066515	0.374722	0.449001	0.332956	0.427426	1.186530	1.242997	0.000000	0.000000
gcugucaccggaauaccagcaucgucuugaugcccuuggaaguccggucugaugaguccucagaggacgaaacagc	1.456883	1.886278	1.645883	2.026094	2.687785	2.400000	0.034171	0.087432	0.319447	0.623950	0.434050	0.630903	2.016057	1.573451	0.000000	0.000000
gcugucaccggaauaccagcaucgucuugaugcccuuggaaguccggucugaugaguccucaguggacgaaacagc	1.887691	2.024024	1.862750	1.998969	1.368779	1.368421	0.088497	0.138146	0.715737	0.820767	0.766612	0.683598	1.273592	0.826011	0.004140	0.006478
gcugucaccggaauaccagcaucgucuugaugcccuuggaaguccggucugaugaguccucaugggacgaaacagc	1.826004	1.988583	1.954766	1.819633	1.454047	0.732601	0.243595	0.293994	0.409090	0.372006	0.306164	0.325687	0.918155	1.045978	0.000146	0.000265
gcugucaccggaauaccagcaucgucuugaugcccuuggaaguccggucugaugaguccucauuggacgaaacagc	1.819416	1.995422	1.811417	2.059671	1.499706	1.771144	0.038785	0.090388	0.789583	0.956209	0.854702	0.855678	1.467663	1.002248	0.000005	0.000011
gcugucaccggaauaccagcaucgucuugaugcccuuggaaguccggucugaugaguccuccaaggacgaaacagc	1.777097	1.985981	1.903755	2.096445	1.617648	1.558442	0.030657	0.084239	1.071329	0.874600	0.875341	0.949973	0.635726	1.187493	0.487955	0.539917
gcugucaccggaauaccagcaucgucuugaugcccuuggaaguccggucugaugaguccuccacggacgaaacagc	1.860820	2.076335	2.034788	2.019351	1.642535	0.965079	0.135030	0.185911	0.664169	0.762951	0.758950	0.711816	1.255399	0.897151	0.017809	0.025414
gcugucaccggaauaccagcaucgucuugaugcccuuggaaguccggucugaugaguccuccagggacgaaacagc	1.846854	1.958828	1.988119	2.058011	1.294119	1.174603	0.118083	0.168148	0.985469	1.157899	0.926733	0.974444	1.487408	1.116120	0.000000	0.000000
gcugucaccggaauaccagcaucgucuugaugcccuuggaaguccggucugaugaguccuccauggacgaaacagc	1.926036	2.026157	2.002721	1.998718	1.259277	0.990826	0.033066	0.086713	1.024121	1.128674	1.001641	0.976975	1.272193	0.944787	0.000014	0.000028
gcugucaccggaauaccagcaucgucuugaugcccuuggaaguccggucugaugaguccuccccggacgaaacagc	1.974586	2.018165	2.049336	1.991178	1.105552	0.874667	0.148275	0.199434	1.203034	1.080235	1.021380	1.035067	0.753706	1.032018	0.207325	0.254375
gcugucaccggaauaccagcaucgucuugaugcccuuggaaguccggucugaugaguccucccgggacgaaacagc	2.006007	2.032914	2.009965	2.021394	1.063915	1.026667	0.325544	0.371970	1.181822	1.061658	0.959711	1.048014	0.758290	1.225470	0.019594	0.027842
gcugucaccggaauaccagcaucgucuugaugcccuuggaaguccggucugaugaguccucccuggacgaaacagc	1.984028	2.166661	1.946647	1.993247	1.522767	1.113269	0.282325	0.329380	0.853947	1.103424	0.899350	0.951685	1.776137	1.128067	0.000000	0.000000
gcugucaccggaauaccagcaucgucuugaugcccuuggaaguccggucugaugaguccuccgaggacgaaacagc	1.939608	2.222070	1.953349	2.019510	1.916291	1.164557	0.204843	0.258805	0.739005	0.670252	0.881642	0.667478	0.853586	0.610711	0.034656	0.047518
gcugucaccggaauaccagcaucgucuugaugcccuuggaaguccggucugaugaguccuccggggacgaaacagc	1.992069	1.892618	2.101735	2.056743	0.795333	0.901587	0.600730	0.620319	1.254923	0.998628	1.033556	1.040568	0.554250	1.016277	0.320044	0.376023
gcugucaccggaauaccagcaucgucuugaugcccuuggaaguccggucugaugaguccuccguggacgaaacagc	1.923051	2.037895	2.127604	2.019510	1.302700	0.779661	0.569220	0.594241	0.708916	0.634907	0.679243	0.602270	0.843318	0.837581	0.841673	0.862423
gcugucaccggaauaccagcaucgucuugaugcccuuggaaguccggucugaugaguccuccuaggacgaaacagc	2.010357	1.907467	2.003903	2.090577	0.789061	1.220884	0.884291	0.888299	0.973012	0.961113	0.862145	0.878927	0.972973	1.039398	0.034633	0.047518
gcugucaccggaauaccagcaucgucuugaugcccuuggaaguccggucugaugaguccuccucggacgaaacagc	2.011302	2.048358	2.032770	2.016710	1.089072	0.963696	0.344893	0.389396	0.384894	0.520634	0.444004	0.611503	1.366910	1.470614	0.000000	0.000000
gcugucaccggaauaccagcaucgucuugaugcccuuggaaguccggucugaugaguccuccugggacgaaacagc	1.961809	2.094083	2.014286	1.947817	1.356046	0.858086	0.338040	0.384268	1.038834	0.911823	0.949468	0.898086	0.746429	0.888419	0.573578	0.623251
gcugucaccggaauaccagcaucgucuugaugcccuuggaaguccggucugaugaguccuccuuggacgaaacagc	1.906526	2.016237	1.981052	2.005526	1.287392	1.057971	0.009477	0.054329	1.074465	1.066254	0.891925	0.950437	0.981272	1.144226	0.000083	0.000155
gcugucaccggaauaccagcaucgucuugaugcccuuggaaguccggucugaugaguccucgaaggacgaaacagc	1.525930	1.935264	1.432500	2.013371	2.566461	3.809524	0.028529	0.082672	0.355339	1.011952	0.328138	0.890935	4.535372	3.654245	0.000000	0.000000
gcugucaccggaauaccagcaucgucuugaugcccuuggaaguccggucugaugaguccucgacggacgaaacagc	1.740399	1.986948	1.823444	1.814301	1.764204	0.979167	0.062670	0.111431	0.926294	0.948645	0.994126	0.980473	1.052812	0.969051	0.366342	0.423683
gcugucaccggaauaccagcaucgucuugaugcccuuggaaguccggucugaugaguccucgauggacgaaacagc	1.696131	2.084645	1.868577	2.090425	2.446329	1.666667	0.021028	0.073889	0.491387	0.775046	0.717679	0.855314	1.921585	1.372887	0.000000	0.000000
gcugucaccggaauaccagcaucgucuugaugcccuuggaaguccggucugaugaguccucgcaggacgaaacagc	1.487311	1.995422	1.653026	1.917334	3.221896	1.837838	0.012520	0.059470	0.560578	0.741328	0.552031	0.870250	1.516178	2.080742	0.000000	0.000000
gcugucaccggaauaccagcaucgucuugaugcccuuggaaguccggucugaugaguccucgccggacgaaacagc	1.862422	1.934249	1.882021	2.068705	1.179849	1.537037	0.123547	0.174065	0.954271	1.126313	1.098566	0.992331	1.486077	0.783004	0.327569	0.383510
gcugucaccggaauaccagcaucgucuugaugcccuuggaaguccggucugaugaguccucgcuggacgaaacagc	1.886363	2.108127	1.894571	1.951513	1.666340	1.140097	0.143625	0.194522	0.431003	0.493361	0.431698	0.571756	1.154405	1.380569	0.000000	0.000000
gcugucaccggaauaccagcaucgucuugaugcccuuggaaguccggucugaugaguccucgguggacgaaacagc	1.690068	2.087923	1.919395	2.080546	2.499510	1.449275	0.057590	0.109820	0.920697	0.664772	0.632234	0.695184	0.554722	1.155979	0.683242	0.721200
gcugucaccggaauaccagcaucgucuugaugcccuuggaaguccggucugaugaguccucuaaggacgaaacagc	1.609167	2.125712	1.743149	1.927066	3.285070	1.527273	0.047361	0.099042	0.515072	0.560345	0.437081	0.615939	1.109871	1.509588	0.000000	0.000000
gcugucaccggaauaccagcaucgucuugaugcccuuggaaguccggucugaugaguccucuauggacgaaacagc	1.877237	2.056029	1.856113	2.045293	1.509357	1.545894	0.059765	0.109820	0.757021	1.029158	0.886156	0.958971	1.871272	1.182538	0.000000	0.000000
gcugucaccggaauaccagcaucgucuugaugcccuuggaaguccggucugaugaguccucuccggacgaaacagc	1.930999	1.957906	1.962989	1.901966	1.063915	0.868914	0.272495	0.320724	0.705479	0.790019	0.757738	0.782325	1.214898	1.058247	0.000000	0.000000
gcugucaccggaauaccagcaucgucuugaugcccuuggaaguccggucugaugaguccucugaggacgaaacagc	1.850157	2.065672	1.929445	2.016595	1.642535	1.222222	0.025347	0.077080	0.980944	1.056802	0.819760	0.909480	1.190853	1.229475	0.000000	0.000000
gcugucaccggaauaccagcaucgucuugaugcccuuggaaguccggucugaugaguccucugcggacgaaacagc	2.001117	2.049404	2.046111	1.913055	1.117601	0.736111	0.806608	0.813952	0.249891	0.666309	0.479809	0.618037	2.608662	1.374764	0.000000	0.000000
gcugucaccggaauaccagcaucgucuugaugcccuuggaaguccggucugaugaguccucuggggacgaaacagc	2.051951	2.050470	1.961359	2.062817	0.996594	1.263158	0.473377	0.505290	1.020309	1.016230	0.932614	1.007402	0.990651	1.187920	0.008206	0.012291
gcugucaccggaauaccagcaucgucuugaugcccuuggaaguccggucugaugaguccucuguggacgaaacagc	1.934005	2.089103	2.076181	2.108575	1.429219	1.077441	0.069273	0.116625	0.648856	0.642889	0.646239	0.645423	0.986354	0.998121	0.026462	0.036969
gcugucaccggaauaccagcaucgucuugaugcccuuggaaguccggucugaugaguccucuucggacgaaacagc	2.003392	2.101521	1.938502	1.955807	1.253514	1.040650	0.398435	0.439402	NaN	NaN	NaN	NaN	NaN	NaN	0.000000	0.000000
gcugucaccggaauaccagcaucgucuugaugcccuuggaaguccggucugaugaguccucuugggacgaaacagc	1.963824	2.062369	1.911179	1.812385	1.254714	0.796537	0.563291	0.588976	1.007132	0.987873	0.859338	1.022715	0.956623	1.456724	0.000868	0.001487
gcugucaccggaauaccagcaucgucuugaugcccuuggaaguccggucugaugaguccucuuuggacgaaacagc	1.755241	2.014534	1.956238	2.023950	1.816743	1.168724	0.076170	0.125069	0.998852	1.116567	0.978152	0.969613	1.311337	0.980531	0.003425	0.005449
gcugucaccggaauaccagcaucgucuugaugcccuuggaaguccggucugaugaguccugaacggacgaaacagc	1.817625	1.927904	1.868274	2.012306	1.289078	1.393258	0.056430	0.109405	1.146754	0.998089	0.993397	0.967166	0.710126	0.941389	0.245157	0.294809
gcugucaccggaauaccagcaucgucuugaugcccuuggaaguccggucugaugaguccu-gaaggacgaaacagc	1.630145	1.995422	1.528177	1.922888	2.318873	2.481481	0.043047	0.094436	0.573653	0.721413	0.562237	0.799989	1.405272	1.728826	0.000000	0.000000
gcugucaccggaauaccagcaucgucuugaugcccuuggaaguccggucugaugaguccugaauggacgaaacagc	1.663585	1.981762	1.875266	1.900820	2.080544	1.060606	0.076983	0.125783	0.432026	0.763478	0.510786	0.700247	2.145124	1.546895	0.000000	0.000000
gcugucaccggaauaccagcaucgucuugaugcccuuggaaguccggucugaugaguccugacaggacgaaacagc	1.482773	1.892107	1.550138	1.964207	2.566461	2.594595	0.008068	0.051353	0.276880	0.562644	0.318976	0.491598	1.930918	1.488068	0.000000	0.000000
gcugucaccggaauaccagcaucgucuugaugcccuuggaaguccggucugaugaguccugacgggacgaaacagc	1.915312	1.981064	1.871833	1.973604	1.163462	1.264069	0.180330	0.234676	0.538871	0.475933	0.348738	0.583365	0.865092	1.716433	0.000000	0.000000
gcugucaccggaauaccagcaucgucuugaugcccuuggaaguccggucugaugaguccugacuggacgaaacagc	1.857074	1.995422	1.887893	1.994149	1.375146	1.277193	0.025384	0.077080	1.260321	1.305451	1.151624	1.134061	1.109506	0.960367	0.022171	0.031170
gcugucaccggaauaccagcaucgucuugaugcccuuggaaguccggucugaugaguccugagaggacgaaacagc	1.415491	1.917312	1.593851	1.927066	3.175568	2.153846	0.012434	0.059470	0.298268	0.737737	0.314924	0.680353	2.750861	2.319687	0.000000	0.000000
gcugucaccggaauaccagcaucgucuugaugcccuuggaaguccggucugaugaguccugagcggacgaaacagc	1.886225	1.925648	2.067535	1.925523	1.095023	0.721088	0.933277	0.933277	1.269986	1.329087	1.154023	1.151756	1.145778	0.994795	0.000000	0.000001
gcugucaccggaauaccagcaucgucuugaugcccuuggaaguccggucugaugaguccugaguggacgaaacagc	1.775923	1.898016	1.951857	2.134091	1.324625	1.521368	0.239393	0.292104	0.697186	0.666512	0.701917	0.684531	0.931808	0.960758	0.326846	0.383338
gcugucaccggaauaccagcaucgucuugaugcccuuggaaguccggucugaugaguccugauaggacgaaacagc	1.296917	1.953641	1.545078	1.956324	4.536525	2.577778	0.021153	0.073889	0.372601	0.848425	0.375521	0.730330	2.991055	2.263645	0.000000	0.000000
gcugucaccggaauaccagcaucgucuugaugcccuuggaaguccggucugaugaguccugaucggacgaaacagc	1.844079	1.848741	1.984411	1.913055	1.010791	0.848485	0.699465	0.713411	0.164302	0.323098	0.147133	0.339636	1.441438	1.557767	0.000000	0.000000
gcugucaccggaauaccagcaucgucuugaugcccuuggaaguccggucugaugaguccu-gauggacgaaacagc	1.730077	2.036922	1.860119	1.905876	2.026958	1.111111	0.049696	0.101032	0.780989	0.882292	0.457845	0.850163	1.262707	2.467847	0.000000	0.000000
gcugucaccggaauaccagcaucgucuugaugcccuuggaaguccggucugaugaguccugaugggacgaaacagc	1.809066	2.004377	2.004036	2.005526	1.567874	1.003436	0.128606	0.179294	0.918612	0.926660	0.905528	0.769882	1.018703	0.731735	0.460883	0.516842
gcugucaccggaauaccagcaucgucuugaugcccuuggaaguccggucugaugaguccugauuggacgaaacagc	1.613156	2.013906	1.782126	1.913055	2.516224	1.351852	0.029087	0.082672	0.468278	0.355945	0.428585	0.517762	0.772088	1.227937	0.196594	0.243002
gcugucaccggaauaccagcaucgucuugaugcccuuggaaguccggucugaugaguccugcacggacgaaacagc	1.990277	2.115615	2.021093	1.960136	1.334560	0.869048	0.405598	0.445823	0.965427	1.026917	0.910252	0.954403	1.152101	1.107010	0.000368	0.000647
gcugucaccggaauaccagcaucgucuugaugcccuuggaaguccggucugaugaguccugcauggacgaaacagc	1.840946	1.978467	1.866109	1.868088	1.372529	1.004566	0.085687	0.135671	1.366059	1.374121	1.135032	1.231382	1.018736	1.248391	0.000001	0.000002
gcugucaccggaauaccagcaucgucuugaugcccuuggaaguccggucugaugaguccugccaggacgaaacagc	1.768298	1.833168	1.864633	1.969050	1.161102	1.271795	0.212838	0.266548	0.667958	0.512505	0.515506	0.449572	0.699114	0.859144	0.069884	0.092576
gcugucaccggaauaccagcaucgucuugaugcccuuggaaguccggucugaugaguccugcccggacgaaacagc	1.996904	1.987304	2.058112	2.024688	0.978139	0.925926	0.487331	0.517692	1.033341	0.883522	0.924579	0.866290	0.708241	0.874404	0.282352	0.334100
gcugucaccggaauaccagcaucgucuugaugcccuuggaaguccggucugaugaguccugccgggacgaaacagc	1.980003	2.065672	2.057832	2.004645	1.218060	0.884735	0.242599	0.293324	1.098594	0.901813	1.015969	0.864039	0.635652	0.704807	0.000009	0.000019
gcugucaccggaauaccagcaucgucuugaugcccuuggaaguccggucugaugaguccugccuggacgaaacagc	1.886225	2.135164	1.896154	2.026232	1.773938	1.349206	0.090669	0.140221	0.988367	0.811072	0.760680	0.923338	0.664821	1.454315	0.015463	0.022305
gcugucaccggaauaccagcaucgucuugaugcccuuggaaguccggucugaugaguccugcgaggacgaaacagc	1.538876	1.925786	1.623924	1.870857	2.437310	1.765766	0.000164	0.021456	0.424941	0.680110	0.453508	0.637700	1.799568	1.528241	0.000000	0.000000
gcugucaccggaauaccagcaucgucuugaugcccuuggaaguccggucugaugaguccugcgcggacgaaacagc	1.856262	2.012008	2.067096	2.061022	1.431352	0.986111	0.241712	0.292784	0.513641	0.451581	0.633651	0.592610	0.866841	0.909828	0.184107	0.228843
gcugucaccggaauaccagcaucgucuugaugcccuuggaaguccggucugaugaguccugcguggacgaaacagc	1.936078	2.030770	1.909850	1.906621	1.243634	0.992593	0.282905	0.329478	0.861347	0.810163	0.799399	0.711157	0.888824	0.816129	0.347352	0.403304
gcugucaccggaauaccagcaucgucuugaugcccuuggaaguccggucugaugaguccugcuuggacgaaacagc	1.985473	2.044640	1.908818	1.933641	1.145955	1.058824	0.409938	0.449850	0.936618	0.877622	0.743592	0.825169	0.872978	1.206637	0.011154	0.016338
gcugucaccggaauaccagcaucgucuugaugcccuuggaaguccggucugaugaguccuggacggacgaaacagc	1.886108	2.031986	1.965364	1.962273	1.399197	0.992908	0.057464	0.109820	0.199901	0.243438	0.180744	0.229037	1.105446	1.117616	0.000000	0.000000
gcugucaccggaauaccagcaucgucuugaugcccuuggaaguccggucugaugaguccu-ggaggacgaaacagc	1.693040	1.987735	1.748407	2.040097	1.971042	1.957447	0.003903	0.041006	0.389139	0.625475	0.310165	0.482816	1.723202	1.488166	0.000000	0.000000
gcugucaccggaauaccagcaucgucuugaugcccuuggaaguccggucugaugaguccuggauggacgaaacagc	1.749944	2.088522	1.829207	1.916357	2.180607	1.222222	0.064387	0.112360	0.396398	0.675360	0.486970	0.571889	1.900913	1.215959	0.000000	0.000000
gcugucaccggaauaccagcaucgucuugaugcccuuggaaguccggucugaugaguccuggcuggacgaaacagc	1.940079	1.989262	1.955459	2.020960	1.119910	1.162791	0.122054	0.173012	1.058629	1.062477	0.969191	0.921865	1.008899	0.896756	0.678076	0.716885
gcugucaccggaauaccagcaucgucuugaugcccuuggaaguccggucugaugaguccugggaggacgaaacagc	1.618665	1.965459	1.620377	2.064570	2.222253	2.780952	0.014732	0.064454	-0.048030	0.140405	0.032670	0.216208	1.543245	1.525941	0.000000	0.000000
gcugucaccggaauaccagcaucgucuugaugcccuuggaaguccggucugaugaguccugguaggacgaaacagc	1.200124	1.938517	1.359299	1.953673	5.475117	3.929825	0.003946	0.041006	0.029617	0.719743	0.169500	0.660861	4.899210	3.099996	0.000000	0.000000
gcugucaccggaauaccagcaucgucuugaugcccuuggaaguccggucugaugaguccuggucggacgaaacagc	2.034737	1.979185	1.870155	1.987915	0.879930	1.311475	0.616967	0.635113	0.570206	0.296865	0.570686	0.415619	0.532916	0.699735	0.000393	0.000690
gcugucaccggaauaccagcaucgucuugaugcccuuggaaguccggucugaugaguccuggugggacgaaacagc	1.799742	2.066409	1.942157	2.009104	1.847852	1.166667	0.042965	0.094436	0.720017	0.719934	0.628516	0.602562	0.999809	0.941990	0.089008	0.116516
gcugucaccggaauaccagcaucgucuugaugcccuuggaaguccggucugaugaguccugguuggacgaaacagc	1.842852	2.033543	1.850003	2.049575	1.551283	1.583333	0.027770	0.081713	0.941454	1.041343	0.934352	0.972820	1.258605	1.092618	0.000002	0.000005
gcugucaccggaauaccagcaucgucuugaugcccuuggaaguccggucugaugaguccuguacggacgaaacagc	1.913355	1.998536	1.977387	1.964613	1.216693	0.971014	0.035592	0.087631	0.980506	0.941209	0.865190	0.760396	0.913487	0.785609	0.463850	0.518421
gcugucaccggaauaccagcaucgucuugaugcccuuggaaguccggucugaugaguccugucuggacgaaacagc	1.981054	2.047129	1.994360	1.997876	1.164329	1.008130	0.234392	0.288650	0.881105	0.752420	0.612440	0.813900	0.743559	1.590229	0.000000	0.000000
gcugucaccggaauaccagcaucgucuugaugcccuuggaaguccggucugaugaguccugugaggacgaaacagc	1.455648	2.075733	1.615955	2.023950	4.169512	2.558559	0.009124	0.053696	0.563940	0.861050	0.562109	0.812981	1.982030	1.781855	0.000000	0.000000
gcugucaccggaauaccagcaucgucuugaugcccuuggaaguccggucugaugaguccugugcggacgaaacagc	1.870022	2.005226	1.991191	2.072113	1.365224	1.204819	0.031448	0.085358	0.737077	0.648575	0.683625	0.655501	0.815638	0.937295	0.765579	0.795484
gcugucaccggaauaccagcaucgucuugaugcccuuggaaguccggucugaugaguccuguguggacgaaacagc	1.764185	1.850066	1.971507	1.913055	1.218655	0.874074	0.451496	0.485048	0.546929	0.622727	0.502109	0.554348	1.190688	1.127817	0.000000	0.000000
gcugucaccggaauaccagcaucgucuugaugcccuuggaaguccggucugaugaguccuuaaaggacgaaacagc	1.247062	1.888546	1.265237	1.902059	4.380094	4.333333	0.002752	0.039271	0.040837	0.489290	0.181006	0.599782	2.808366	2.622861	0.000000	0.000000
gcugucaccggaauaccagcaucgucuugaugcccuuggaaguccggucugaugaguccuuaacggacgaaacagc	1.901349	1.948890	1.960167	1.942213	1.115684	0.959502	0.043171	0.094436	0.908680	0.909227	0.861771	0.807378	1.001262	0.882282	0.166213	0.207766
gcugucaccggaauaccagcaucgucuugaugcccuuggaaguccggucugaugaguccu-uaaggacgaaacagc	1.727857	1.996617	1.796549	1.968913	1.856779	1.487179	0.002051	0.037318	0.868300	1.058786	0.652713	0.773181	1.550553	1.319677	0.000006	0.000012
gcugucaccggaauaccagcaucgucuugaugcccuuggaaguccggucugaugaguccuuaagggacgaaacagc	1.846854	1.999722	1.863969	2.046204	1.421896	1.521368	0.029962	0.083572	0.716150	0.768439	0.820878	0.890345	1.127947	1.173456	0.000160	0.000288
gcugucaccggaauaccagcaucgucuugaugcccuuggaaguccggucugaugaguccuuaauggacgaaacagc	1.946970	1.998982	1.965263	1.996442	1.127230	1.074434	0.132955	0.183815	1.172104	1.093367	1.084432	1.042335	0.834187	0.907618	0.840004	0.862041
gcugucaccggaauaccagcaucgucuugaugcccuuggaaguccggucugaugaguccuuaccggacgaaacagc	1.895301	2.007832	2.029752	2.039623	1.295778	1.022989	0.063489	0.111990	1.062832	0.928309	0.666538	0.766292	0.733630	1.258212	0.307299	0.361688
gcugucaccggaauaccagcaucgucuugaugcccuuggaaguccggucugaugaguccuuacgggacgaaacagc	1.905674	2.024279	1.946913	2.013860	1.314028	1.166667	0.032715	0.086676	1.098569	1.038394	1.062742	1.000339	0.870613	0.866159	0.440551	0.498725
gcugucaccggaauaccagcaucgucuugaugcccuuggaaguccggucugaugaguccuuacuggacgaaacagc	1.886007	2.116244	1.968572	2.042901	1.699174	1.186667	0.061616	0.109852	1.097031	1.137508	0.997309	0.888017	1.097684	0.777514	0.643341	0.685611
gcugucaccggaauaccagcaucgucuugaugcccuuggaaguccggucugaugaguccuuagcggacgaaacagc	1.967339	1.995422	1.907592	1.954447	1.066801	1.113924	0.359900	0.403597	0.849464	0.891350	0.923281	0.941177	1.101250	1.042068	0.041334	0.056326
gcugucaccggaauaccagcaucgucuugaugcccuuggaaguccggucugaugaguccuuaucggacgaaacagc	1.846854	2.004377	2.067957	2.073709	1.437218	1.013333	0.261159	0.311713	1.191910	1.272938	0.980059	1.101635	1.205113	1.323050	0.000001	0.000002
gcugucaccggaauaccagcaucgucuugaugcccuuggaaguccggucugaugaguccuuaugggacgaaacagc	1.913801	2.108127	1.900090	2.007770	1.564319	1.281385	0.122279	0.173012	0.721285	0.843358	0.743020	0.799479	1.324566	1.138829	0.000014	0.000028
gcugucaccggaauaccagcaucgucuugaugcccuuggaaguccggucugaugaguccuuauuggacgaaacagc	1.869420	1.877504	2.029443	2.045890	1.018788	1.038596	0.646122	0.662051	0.979212	0.887654	0.849089	0.995706	0.809920	1.401576	0.000059	0.000111
gcugucaccggaauaccagcaucgucuugaugcccuuggaaguccggucugaugaguccuucaaggacgaaacagc	1.781258	2.119345	1.944654	2.040037	2.178144	1.245614	0.060124	0.109820	NaN	NaN	NaN	NaN	NaN	NaN	0.000000	0.000000
gcugucaccggaauaccagcaucgucuugaugcccuuggaaguccggucugaugaguccuucccggacgaaacagc	1.963070	1.937430	2.007242	1.993366	0.942672	0.968553	0.584126	0.605996	1.003393	0.998048	1.041486	0.984646	0.987770	0.877323	0.976547	0.979493
gcugucaccggaauaccagcaucgucuugaugcccuuggaaguccggucugaugaguccuuccgggacgaaacagc	2.024181	2.043401	2.009965	1.997876	1.045250	0.972549	0.509652	0.537966	0.880710	0.812079	0.754960	0.690888	0.853826	0.862835	0.708520	0.742500
gcugucaccggaauaccagcaucgucuugaugcccuuggaaguccggucugaugaguccuucguggacgaaacagc	2.058020	2.179113	1.974800	1.986841	1.321580	1.028112	0.481970	0.513638	0.926761	0.986612	0.933314	0.892174	1.147759	0.909620	0.058438	0.077879
gcugucaccggaauaccagcaucgucuugaugcccuuggaaguccggucugaugaguccuucucggacgaaacagc	1.901212	1.950736	1.981631	2.020503	1.120789	1.093633	0.105744	0.156964	1.222185	1.248852	1.150338	1.060575	1.063328	0.813276	0.925975	0.934406
gcugucaccggaauaccagcaucgucuugaugcccuuggaaguccggucugaugaguccuucuuggacgaaacagc	1.954064	2.105338	2.034788	1.945847	1.416686	0.814815	0.365927	0.409666	0.683220	0.554245	0.597986	0.606598	0.743061	1.020029	0.534843	0.582113
gcugucaccggaauaccagcaucgucuugaugcccuuggaaguccggucugaugaguccuugaaggacgaaacagc	1.244794	1.881314	1.335818	1.994360	4.330320	4.555556	0.006615	0.048880	0.277510	0.637623	0.268997	0.600277	2.291466	2.144272	0.000000	0.000000
gcugucaccggaauaccagcaucgucuugaugcccuuggaaguccggucugaugaguccuugacggacgaaacagc	1.880278	2.019817	1.986218	2.079748	1.378918	1.240310	0.011753	0.058766	0.895341	0.909352	0.849300	0.789135	1.032787	0.870633	0.300982	0.354881
gcugucaccggaauaccagcaucgucuugaugcccuuggaaguccggucugaugaguccuugauggacgaaacagc	1.846854	2.128389	1.785068	1.983028	1.912205	1.577465	0.109015	0.160033	0.650916	0.729074	0.708693	0.686362	1.197174	0.949880	0.000695	0.001198
gcugucaccggaauaccagcaucgucuugaugcccuuggaaguccggucugaugaguccuugccggacgaaacagc	1.968657	2.033298	1.938991	1.938991	1.160487	1.000000	0.341202	0.387200	0.838889	0.823157	0.748542	0.737770	0.964424	0.975502	0.018864	0.026861
gcugucaccggaauaccagcaucgucuugaugcccuuggaaguccggucugaugaguccuugcgggacgaaacagc	1.762534	2.012128	1.875266	1.879631	1.776620	1.010101	0.055274	0.107792	1.319122	1.168544	1.033040	1.063828	0.707005	1.073466	0.762002	0.793007
gcugucaccggaauaccagcaucgucuugaugcccuuggaaguccggucugaugaguccuugcuggacgaaacagc	1.893187	1.883392	1.935780	2.000531	0.977699	1.160784	0.378241	0.421323	1.064170	0.951459	0.908975	0.891670	0.771416	0.960937	0.839152	0.862041
gcugucaccggaauaccagcaucgucuugaugcccuuggaaguccggucugaugaguccuuggaggacgaaacagc	1.494672	1.981253	1.689093	2.033756	3.066065	2.211382	0.017365	0.068006	0.360638	0.509917	0.451389	0.477741	1.410195	1.062555	0.000000	0.000000
gcugucaccggaauaccagcaucgucuugaugcccuuggaaguccggucugaugaguccuuguaggacgaaacagc	1.376364	1.902668	1.678972	1.861902	3.359731	1.523810	0.063727	0.111999	0.516263	0.590813	0.346590	0.518525	1.187271	1.485714	0.000000	0.000000
gcugucaccggaauaccagcaucgucuugaugcccuuggaaguccggucugaugaguccuugucggacgaaacagc	2.055670	2.010271	1.966831	1.972033	0.900745	1.012048	0.799573	0.808337	0.110457	0.329758	0.154000	0.279698	1.656921	1.335666	0.000000	0.000000
gcugucaccggaauaccagcaucgucuugaugcccuuggaaguccggucugaugaguccuugugggacgaaacagc	1.857850	2.019489	1.877794	1.892662	1.450906	1.034826	0.111205	0.161465	0.076642	0.230465	0.266530	0.302111	1.425025	1.085378	0.000000	0.000000
gcugucaccggaauaccagcaucgucuugaugcccuuggaaguccggucugaugaguccuuuaaggacgaaacagc	1.702711	2.109451	1.676357	1.995870	2.551171	2.086957	0.036585	0.088571	0.526317	0.708264	0.502035	0.681767	1.520361	1.512627	0.000000	0.000000
gcugucaccggaauaccagcaucgucuugaugcccuuggaaguccggucugaugaguccuuuacggacgaaacagc	1.931364	2.108127	2.024083	2.004645	1.502319	0.956229	0.165739	0.219094	1.009532	0.867226	0.926869	0.747872	0.720599	0.662220	0.000175	0.000314
gcugucaccggaauaccagcaucgucuugaugcccuuggaaguccggucugaugaguccuuuauggacgaaacagc	1.884643	2.020976	1.969536	2.019510	1.368779	1.121951	0.003038	0.039271	0.428760	0.425713	0.458446	0.408872	0.993009	0.892126	0.809892	0.836302
gcugucaccggaauaccagcaucgucuugaugcccuuggaaguccggucugaugaguccuuuccggacgaaacagc	1.940917	1.971099	1.996931	2.010719	1.071970	1.032258	0.104748	0.156283	1.052062	0.928309	0.963668	0.923236	0.752051	0.911104	0.531939	0.579901
gcugucaccggaauaccagcaucgucuugaugcccuuggaaguccggucugaugaguccuuugaggacgaaacagc	1.954591	2.156742	1.924637	2.020020	1.592761	1.245614	0.189311	0.242301	0.658659	0.911620	0.581298	0.799770	1.790446	1.653760	0.000000	0.000000
gcugucaccggaauaccagcaucgucuugaugcccuuggaaguccggucugaugaguccuuugcggacgaaacagc	1.914297	2.079402	1.946479	2.020265	1.462531	1.185185	0.073685	0.121714	NaN	NaN	NaN	NaN	NaN	NaN	0.000000	0.000000
gcugucaccggaauaccagcaucgucuugaugcccuuggaaguccggucugaugaguccuuuguggacgaaacagc	1.991271	2.132153	2.048613	2.015943	1.383187	0.927536	0.296447	0.341068	1.012387	0.860665	0.917525	0.863995	0.705145	0.884035	0.050767	0.068065
gcugucaccggaauaccagcaucgucuugaugcccuuggaaguccggucugaugaguccuuuucggacgaaacagc	1.860643	1.951219	2.121331	2.060374	1.231901	0.869048	0.690028	0.705952	0.946322	0.910981	0.887623	0.969299	0.921847	1.206911	0.001018	0.001727
gcugucaccggaauaccagcaucgucuugaugcccuuggaaguccggucugaugaguccuuuuuggacgaaacagc	1.838021	2.029062	2.055397	1.990881	1.552533	0.861953	0.261557	0.311713	0.979901	1.002806	0.879602	0.979383	1.054157	1.258290	0.000003	0.000007
