# Supplementary material for: Massively parallel RNA device engineering in mammalian cells with RNA-Seq
Source: Nat Commun. 2019 Sep 23;10:4327. doi: 10.1038/s41467-019-12334-y (PMC6757056; doi:10.1038/s41467-019-12334-y)
Supplement: Supplementary file 4 — Source Data [file 41467_2019_12334_MOESM4_ESM.zip › SourceData2_Figure2and3_Theophylline_validation.csv]

Sample	mean RF-	stdev RF-	num. samples-	mean RF+	stdev RF+	num. samples+	mean RF++	stdev RF++	num. samples++	Fold+	Fold++	ttest_Pval+	ttest_Pval++	ttest_BHFDR+	ttest_BHFDR++
TheoAAAAA	4.917848	0.016251	2	5.581415	0.026867	2	5.406107	0.031735	2	6.348322	8.115340	1e-05	2e-04	1e-04	8e-04
TheoAGAAA	9.600018	0.001654	2	80.353860	0.122734	2	84.461032	0.032313	2	7.150120	7.313560	3e-03	3e-04	5e-03	8e-04
TheoAGGAA	11.222859	0.002682	2	71.241750	0.016744	2	90.999797	0.024545	2	4.349782	4.149067	1e-03	3e-04	4e-03	8e-04
TheoAUUCA	12.625764	0.022108	2	89.611945	0.098159	2	92.337492	0.020556	2	1.883456	1.775725	3e-03	6e-03	5e-03	8e-03
TheoCAGAA	17.595553	0.024025	2	82.257917	0.017627	2	91.465640	0.009425	2	4.676726	5.201924	3e-04	3e-04	2e-03	8e-04
TheoCAUAA	23.005613	0.016871	2	99.969981	0.047125	2	95.449471	0.015674	2	8.530520	8.808011	4e-03	3e-04	6e-03	8e-04
TheoCGGCA	27.026384	0.023140	2	99.017884	0.050589	2	98.308101	0.012189	2	1.529458	1.381087	4e-02	5e-02	4e-02	6e-02
TheoCUGAA	30.392944	0.026262	2	94.799006	0.025938	2	90.038623	0.012472	2	3.119261	2.967152	1e-03	8e-04	4e-03	2e-03
TheoCUUGA	59.512225	0.003570	2	111.982674	0.034337	2	105.432924	0.039384	2	1.342282	1.203346	6e-04	1e-03	2e-03	2e-03
TheoGAAAG	81.127023	0.064208	2	123.975609	0.042185	2	111.053280	0.020079	2	1.375202	1.243158	1e-02	2e-02	1e-02	3e-02
TheoUGGUA	83.393133	0.004994	2	111.926664	0.016536	2	100.350529	0.010031	2	3.666734	3.642095	2e-03	5e-04	5e-03	1e-03
sTRSV	87.270774	0.028370	2	119.886042	0.016185	2	108.358256	0.009613	2	1.134971	1.102444	5e-02	1e-01	6e-02	1e-01
sTRSVctl	100.000000	0.000348	2	100.000000	0.022889	2	100.000000	0.013274	2	1.000337	1.000111	5e-01	5e-01	5e-01	5e-01
