# Supplementary material for: Massively parallel RNA device engineering in mammalian cells with RNA-Seq
Source: Nat Commun. 2019 Sep 23;10:4327. doi: 10.1038/s41467-019-12334-y (PMC6757056; doi:10.1038/s41467-019-12334-y)
Supplement: Supplementary file 4 — Source Data [file 41467_2019_12334_MOESM4_ESM.zip › SourceData3_Figure3e_Theophylline_min_20reads_seq.csv]

Sequence	RDrep1-	RDrep1+	RDrep2-	RDrep2+	RDfold1	RDfold2	ttest_RD_p-val	ttest_RD_BHFDR	mu-rep1	mu+rep1	mu-rep2	mu+rep2	mufold1	mufold2	ttest_mu_p-val	ttest_mu_BHFDR
gcugucaccggaauaccagcaucgucuugaugcccuuggaaguccggucugaugaguccaaaaaggacgaaacagc	1.063796	1.905371	1.150011	1.799496	6.943444	4.461538	0.002290	0.063281	-0.412809	0.401996	-0.311135	0.309142	6.528371	4.171347	0.000000	0.000000
gcugucaccggaauaccagcaucgucuugaugcccuuggaaguccggucugaugaguccaaaacggacgaaacagc	1.725585	1.953450	1.819274	1.934073	1.689916	1.302564	0.000677	0.058108	0.874312	0.925911	0.793955	0.820148	1.126159	1.062167	0.000360	0.000675
gcugucaccggaauaccagcaucgucuugaugcccuuggaaguccggucugaugagucca-aaaggacgaaacagc	1.295947	1.899642	1.586471	1.987035	4.015086	2.515152	0.047058	0.131393	0.104079	0.422208	0.146409	0.508822	2.080312	2.303630	0.000000	0.000000
gcugucaccggaauaccagcaucgucuugaugcccuuggaaguccggucugaugaguccaaaagggacgaaacagc	1.637971	1.970366	1.677175	1.971674	2.149789	1.970149	0.002348	0.063281	0.457838	0.731715	0.515230	0.545224	1.878783	1.071503	0.000000	0.000000
gcugucaccggaauaccagcaucgucuugaugcccuuggaaguccggucugaugaguccaaaauggacgaaacagc	1.658277	2.000086	1.697366	2.039233	2.196891	2.197183	0.002820	0.063281	0.486285	0.539794	0.441951	0.603426	1.131121	1.450356	0.000000	0.000000
gcugucaccggaauaccagcaucgucuugaugcccuuggaaguccggucugaugaguccaaacaggacgaaacagc	1.626093	1.911645	1.821768	1.910992	1.929979	1.228070	0.050422	0.134320	-0.128443	0.121078	0.100008	0.222867	1.776318	1.326965	0.000000	0.000000
gcugucaccggaauaccagcaucgucuugaugcccuuggaaguccggucugaugaguccaaaccggacgaaacagc	2.006771	2.030400	1.807060	1.893246	1.055915	1.219512	0.546734	0.601421	0.052140	0.177533	0.254288	0.182745	1.334731	0.848118	0.000000	0.000000
gcugucaccggaauaccagcaucgucuugaugcccuuggaaguccggucugaugagucca-aacggacgaaacagc	1.774972	1.934970	1.848412	1.939927	1.445431	1.234568	0.003421	0.065585	0.694663	0.737100	0.765301	0.793587	1.102647	1.067298	0.004968	0.008076
gcugucaccggaauaccagcaucgucuugaugcccuuggaaguccggucugaugaguccaaacgggacgaaacagc	1.755477	1.981849	1.925289	2.024125	1.684118	1.255556	0.037156	0.117092	0.601575	0.695904	0.515060	0.608811	1.242595	1.240941	0.000199	0.000381
gcugucaccggaauaccagcaucgucuugaugcccuuggaaguccggucugaugaguccaaacuggacgaaacagc	1.769250	1.907467	1.816511	2.039458	1.374730	1.670886	0.066678	0.146930	0.495779	0.602931	0.607354	0.605125	1.279829	0.994881	0.000059	0.000120
gcugucaccggaauaccagcaucgucuugaugcccuuggaaguccggucugaugaguccaaagaggacgaaacagc	1.275634	1.863110	1.360400	1.976248	3.867905	4.129032	0.008725	0.078610	-0.222660	0.255950	-0.161213	0.262066	3.010304	2.650202	0.000000	0.000000
gcugucaccggaauaccagcaucgucuugaugcccuuggaaguccggucugaugaguccaaagcggacgaaacagc	1.757710	2.057869	1.819236	2.000431	1.995992	1.517730	0.016234	0.092684	1.070448	1.142176	0.993924	0.941868	1.179582	0.887040	0.010121	0.015616
gcugucaccggaauaccagcaucgucuugaugcccuuggaaguccggucugaugagucca-aagggacgaaacagc	1.620311	1.913430	1.712695	1.982691	1.963901	1.862069	0.010913	0.085229	0.172231	0.290581	0.228594	0.351767	1.313258	1.327926	0.000010	0.000021
gcugucaccggaauaccagcaucgucuugaugcccuuggaaguccggucugaugaguccaaaggggacgaaacagc	1.732911	1.962666	1.686812	1.990289	1.697286	2.011299	0.038808	0.119112	0.214973	0.453529	0.183623	0.397490	1.732033	1.636316	0.000000	0.000000
gcugucaccggaauaccagcaucgucuugaugcccuuggaaguccggucugaugaguccaaaguggacgaaacagc	1.591582	1.935966	1.565449	1.910594	2.209956	2.213836	0.013307	0.089629	0.907473	1.134007	0.899233	1.068211	1.684746	1.475632	0.000000	0.000000
gcugucaccggaauaccagcaucgucuugaugcccuuggaaguccggucugaugaguccaaauaggacgaaacagc	1.509779	2.013612	1.735843	1.959707	3.190309	1.674419	0.035402	0.115533	0.652097	0.850373	0.644031	0.761934	1.578613	1.311907	0.000000	0.000000
gcugucaccggaauaccagcaucgucuugaugcccuuggaaguccggucugaugaguccaaaucggacgaaacagc	1.828371	1.869679	1.967641	1.918194	1.099784	0.892388	0.304145	0.381601	0.496360	0.526165	0.499944	0.496011	1.071037	0.990985	0.001826	0.003209
gcugucaccggaauaccagcaucgucuugaugcccuuggaaguccggucugaugagucca-aauggacgaaacagc	1.444116	1.881479	1.624523	2.011863	2.737558	2.439716	0.032011	0.112758	0.626758	0.396886	0.400101	0.525743	0.589017	1.335494	0.253360	0.302421
gcugucaccggaauaccagcaucgucuugaugcccuuggaaguccggucugaugaguccaaaugggacgaaacagc	1.714229	2.048433	1.790408	2.016804	2.158760	1.684211	0.005764	0.073944	0.543663	0.586474	0.597640	0.627080	1.103600	1.070139	0.000049	0.000099
gcugucaccggaauaccagcaucgucuugaugcccuuggaaguccggucugaugaguccaaauuggacgaaacagc	1.761333	1.945056	1.877516	2.089146	1.526591	1.627907	0.053535	0.136856	1.015335	1.088341	0.952199	1.003426	1.183058	1.125193	0.000557	0.001034
gcugucaccggaauaccagcaucgucuugaugcccuuggaaguccggucugaugaguccaacaaggacgaaacagc	1.277518	1.925951	1.626172	2.047945	4.450740	2.641026	0.063927	0.144835	0.348915	0.713408	0.404322	0.694407	2.314691	1.950225	0.000000	0.000000
gcugucaccggaauaccagcaucgucuugaugcccuuggaaguccggucugaugaguccaacacggacgaaacagc	1.860160	1.908844	1.965729	1.976724	1.118623	1.025641	0.143730	0.228393	0.816206	0.987625	0.851086	0.861422	1.483948	1.024086	0.000153	0.000297
gcugucaccggaauaccagcaucgucuugaugcccuuggaaguccggucugaugagucca-acaggacgaaacagc	1.697293	1.991989	1.722437	2.020503	1.971042	1.986395	0.006546	0.074479	0.657549	0.531951	0.505637	0.601286	0.748862	1.246375	0.159543	0.199000
gcugucaccggaauaccagcaucgucuugaugcccuuggaaguccggucugaugaguccaacagggacgaaacagc	1.739221	1.864559	1.817168	1.845197	1.334560	1.066667	0.006792	0.074479	0.582297	0.652369	0.591202	0.701559	1.175092	1.289311	0.000001	0.000003
gcugucaccggaauaccagcaucgucuugaugcccuuggaaguccggucugaugaguccaacauggacgaaacagc	1.702362	1.856607	1.796549	1.997876	1.426412	1.589744	0.083244	0.165081	0.218484	0.470682	0.209902	0.406851	1.787306	1.573799	0.000000	0.000000
gcugucaccggaauaccagcaucgucuugaugcccuuggaaguccggucugaugaguccaaccaggacgaaacagc	1.791154	1.997428	1.857331	2.004933	1.607955	1.404762	0.002731	0.063281	1.005184	0.953369	0.841024	0.862117	0.887534	1.049768	0.152933	0.191714
gcugucaccggaauaccagcaucgucuugaugcccuuggaaguccggucugaugaguccaacccggacgaaacagc	1.944192	2.051538	1.987945	2.031851	1.280401	1.106383	0.079009	0.160024	0.858839	0.893971	0.876082	0.830442	1.084256	0.900245	0.046860	0.064087
gcugucaccggaauaccagcaucgucuugaugcccuuggaaguccggucugaugagucca-accggacgaaacagc	1.886527	1.965459	1.889222	1.993639	1.199311	1.271795	0.098795	0.179576	0.554522	0.449153	0.461404	0.440626	0.784569	0.953282	0.497901	0.549586
gcugucaccggaauaccagcaucgucuugaugcccuuggaaguccggucugaugaguccaaccgggacgaaacagc	1.839430	2.018516	1.939707	1.974469	1.510377	1.083333	0.021649	0.098167	0.902485	1.194901	0.945853	1.056567	1.960722	1.290369	0.000012	0.000025
gcugucaccggaauaccagcaucgucuugaugcccuuggaaguccggucugaugaguccaaccuggacgaaacagc	1.937031	1.989818	1.961026	2.134269	1.129243	1.490196	0.146032	0.230900	0.803735	0.709084	0.856243	0.686475	0.804171	0.676443	0.064502	0.086274
gcugucaccggaauaccagcaucgucuugaugcccuuggaaguccggucugaugaguccaacgaggacgaaacagc	1.414667	1.890375	1.653418	2.033629	2.990256	2.400000	0.048570	0.133857	0.208222	0.517534	0.262574	0.554562	2.038505	1.958790	0.000000	0.000000
gcugucaccggaauaccagcaucgucuugaugcccuuggaaguccggucugaugaguccaacgcggacgaaacagc	1.893710	2.137870	1.995242	2.131269	1.754526	1.367816	0.019617	0.096590	0.985077	0.906433	0.985810	0.938375	0.834366	0.896529	0.727990	0.758918
gcugucaccggaauaccagcaucgucuugaugcccuuggaaguccggucugaugagucca-acgggacgaaacagc	1.684443	1.909942	1.788116	2.021288	1.680734	1.710692	0.032254	0.112758	0.467034	0.528727	0.466456	0.600389	1.152638	1.361235	0.000118	0.000232
gcugucaccggaauaccagcaucgucuugaugcccuuggaaguccggucugaugaguccaacggggacgaaacagc	1.756678	1.965459	1.836601	2.034560	1.617265	1.577465	0.010145	0.081996	0.954303	0.939552	0.749783	1.056891	0.966604	2.028187	0.000014	0.000030
gcugucaccggaauaccagcaucgucuugaugcccuuggaaguccggucugaugaguccaacguggacgaaacagc	1.800486	1.977655	1.784887	1.952983	1.503729	1.472637	0.049110	0.134182	0.825677	0.993783	0.719901	0.714031	1.472673	0.986573	0.000196	0.000377
gcugucaccggaauaccagcaucgucuugaugcccuuggaaguccggucugaugaguccaacuaggacgaaacagc	1.731179	1.974017	1.805845	2.037994	1.749193	1.706667	0.006131	0.073944	0.894800	0.993702	0.784637	1.015521	1.255746	1.701705	0.000000	0.000000
gcugucaccggaauaccagcaucgucuugaugcccuuggaaguccggucugaugaguccaacucggacgaaacagc	1.927549	1.927464	1.904455	2.086298	0.999804	1.520000	0.293215	0.373398	0.908578	0.946382	0.970730	0.902602	1.090949	0.854813	0.342624	0.399259
gcugucaccggaauaccagcaucgucuugaugcccuuggaaguccggucugaugagucca-acuggacgaaacagc	1.656523	2.048129	1.761244	1.847553	2.463803	1.219858	0.065853	0.145903	0.593588	0.675727	0.541804	0.664820	1.208200	1.327446	0.000000	0.000001
gcugucaccggaauaccagcaucgucuugaugcccuuggaaguccggucugaugaguccaacugggacgaaacagc	1.673104	1.915771	1.933777	2.081459	1.748505	1.405018	0.166408	0.252171	0.890001	0.961327	0.738279	0.916333	1.178490	1.506797	0.000000	0.000000
gcugucaccggaauaccagcaucgucuugaugcccuuggaaguccggucugaugaguccaacuuggacgaaacagc	1.931865	1.985529	1.848412	1.983944	1.131524	1.366255	0.252981	0.336956	1.067185	0.970513	0.959730	0.992105	0.800438	1.077394	0.091220	0.119381
gcugucaccggaauaccagcaucgucuugaugcccuuggaaguccggucugaugaguccaagaaggacgaaacagc	1.345599	1.909141	1.380361	1.965553	3.660507	3.847619	0.002438	0.063281	0.035196	0.555639	0.099940	0.533920	3.314690	2.716318	0.000000	0.000000
gcugucaccggaauaccagcaucgucuugaugcccuuggaaguccggucugaugaguccaagacggacgaaacagc	1.766861	1.865494	1.958022	1.950843	1.254971	0.983607	0.277372	0.359317	1.080178	1.010982	0.856638	0.834017	0.852716	0.949247	0.203346	0.248296
gcugucaccggaauaccagcaucgucuugaugcccuuggaaguccggucugaugagucca-agaggacgaaacagc	1.359140	1.906719	1.434273	1.935663	3.528409	3.172414	0.001708	0.063281	0.384004	0.603218	0.503900	0.702483	1.656585	1.579731	0.000000	0.000000
gcugucaccggaauaccagcaucgucuugaugcccuuggaaguccggucugaugaguccaagagggacgaaacagc	1.610765	2.036390	1.736964	1.896664	2.664557	1.444444	0.031489	0.111923	0.637816	0.714226	0.487539	0.741899	1.192369	1.796221	0.000000	0.000000
gcugucaccggaauaccagcaucgucuugaugcccuuggaaguccggucugaugaguccaagauggacgaaacagc	1.730136	2.012597	1.656322	1.927389	1.916291	1.866667	0.058483	0.140309	0.979301	1.135476	0.859400	0.984822	1.432767	1.334818	0.000000	0.000000
gcugucaccggaauaccagcaucgucuugaugcccuuggaaguccggucugaugaguccaagcaggacgaaacagc	1.778211	1.993726	1.825405	2.065554	1.642535	1.738397	0.011592	0.087008	0.549323	0.698471	0.526618	0.666072	1.409770	1.378652	0.000000	0.000000
gcugucaccggaauaccagcaucgucuugaugcccuuggaaguccggucugaugaguccaagccggacgaaacagc	1.960364	2.094956	2.061514	1.968810	1.363304	0.807786	0.362097	0.437948	0.734114	0.723244	0.762484	0.715971	0.975282	0.898435	0.443167	0.500869
gcugucaccggaauaccagcaucgucuugaugcccuuggaaguccggucugaugagucca-agcggacgaaacagc	1.839906	1.925786	1.919215	1.836348	1.218655	0.826291	0.096279	0.177020	0.690913	0.549189	0.598933	0.593489	0.721565	0.987543	0.935401	0.942790
gcugucaccggaauaccagcaucgucuugaugcccuuggaaguccggucugaugaguccaagcgggacgaaacagc	1.915570	2.049780	2.010682	1.944213	1.362102	0.858086	0.209959	0.293759	0.730823	0.778244	0.635269	0.780283	1.115376	1.396413	0.000910	0.001658
gcugucaccggaauaccagcaucgucuugaugcccuuggaaguccggucugaugaguccaagcuggacgaaacagc	1.721916	1.980896	1.830614	2.114120	1.815433	1.920904	0.022211	0.099102	1.056065	1.194619	0.910575	1.032716	1.375795	1.324772	0.000000	0.000000
gcugucaccggaauaccagcaucgucuugaugcccuuggaaguccggucugaugaguccaaggaggacgaaacagc	1.357429	2.013636	1.497070	1.978556	4.531131	3.030303	0.005658	0.073944	0.322420	0.861142	0.353100	0.851141	3.457183	3.148044	0.000000	0.000000
gcugucaccggaauaccagcaucgucuugaugcccuuggaaguccggucugaugaguccaaggcggacgaaacagc	1.835859	1.899642	1.947817	1.964973	1.158198	1.040293	0.121969	0.205049	0.509205	0.459907	0.526922	0.492240	0.892692	0.923248	0.233128	0.280899
gcugucaccggaauaccagcaucgucuugaugcccuuggaaguccggucugaugagucca-aggggacgaaacagc	1.708552	1.799128	1.872938	1.828734	1.231901	0.903226	0.229517	0.313895	0.697223	0.705015	0.604011	0.709659	1.018104	1.275405	0.000013	0.000027
gcugucaccggaauaccagcaucgucuugaugcccuuggaaguccggucugaugaguccaagggggacgaaacagc	1.719872	1.873869	1.772206	1.834498	1.425596	1.154229	0.007267	0.076099	0.385054	0.407500	0.382160	0.355114	1.053041	0.939624	0.001410	0.002513
gcugucaccggaauaccagcaucgucuugaugcccuuggaaguccggucugaugaguccaagguggacgaaacagc	1.693626	1.971289	1.755931	1.905229	1.895233	1.410256	0.008130	0.078610	0.223192	0.492516	0.232800	0.397356	1.859193	1.460685	0.000000	0.000000
gcugucaccggaauaccagcaucgucuugaugcccuuggaaguccggucugaugaguccaaguaggacgaaacagc	1.540917	1.958077	1.709559	2.048794	2.613124	2.183908	0.019058	0.096117	0.520733	0.305627	0.374399	0.393701	0.609387	1.045446	0.866756	0.885493
gcugucaccggaauaccagcaucgucuugaugcccuuggaaguccggucugaugaguccaagucggacgaaacagc	1.844277	1.927904	1.985605	1.991138	1.212347	1.012821	0.123094	0.205747	0.748751	0.922023	0.793622	0.810750	1.490296	1.040227	0.000000	0.000000
gcugucaccggaauaccagcaucgucuugaugcccuuggaaguccggucugaugagucca-aguggacgaaacagc	1.505137	1.963690	1.577263	1.937414	2.874436	2.291667	0.000371	0.058108	0.825777	0.978668	0.678065	0.868237	1.421972	1.549430	0.000000	0.000000
gcugucaccggaauaccagcaucgucuugaugcccuuggaaguccggucugaugaguccaagugggacgaaacagc	1.739406	1.991438	1.844520	1.934697	1.786617	1.230769	0.011902	0.087282	0.738628	0.817123	0.618160	0.708995	1.198104	1.232638	0.000000	0.000000
gcugucaccggaauaccagcaucgucuugaugcccuuggaaguccggucugaugaguccaaguuggacgaaacagc	1.699639	1.944609	1.802357	1.934244	1.757801	1.354839	0.001631	0.063281	0.380532	0.414675	0.300614	0.364773	1.081791	1.159202	0.000000	0.000000
gcugucaccggaauaccagcaucgucuugaugcccuuggaaguccggucugaugaguccaauaaggacgaaacagc	1.313875	1.843009	1.344163	1.915347	3.381690	3.725490	0.006143	0.073944	-0.066641	0.536236	0.063397	0.480856	4.007528	2.614920	0.000000	0.000000
gcugucaccggaauaccagcaucgucuugaugcccuuggaaguccggucugaugaguccaauacggacgaaacagc	1.790738	1.985812	1.909538	1.922295	1.567016	1.029810	0.028378	0.109649	1.043238	1.056984	0.950790	1.065199	1.032159	1.301396	0.000000	0.000000
gcugucaccggaauaccagcaucgucuugaugcccuuggaaguccggucugaugagucca-auaggacgaaacagc	1.502790	1.843243	1.612025	2.032241	2.190047	2.631579	0.043036	0.124521	0.199545	0.448225	0.273271	0.345628	1.772884	1.181292	0.000000	0.000000
gcugucaccggaauaccagcaucgucuugaugcccuuggaaguccggucugaugaguccaauagggacgaaacagc	1.819796	1.975543	1.875001	1.954712	1.431352	1.201465	0.013025	0.088876	0.918915	1.009731	0.939981	0.777450	1.232584	0.687810	0.631545	0.673789
gcugucaccggaauaccagcaucgucuugaugcccuuggaaguccggucugaugaguccaauauggacgaaacagc	1.736979	2.052028	1.770625	1.935331	2.065612	1.461187	0.038391	0.118613	-0.098271	0.199087	-0.026104	0.307443	1.983161	2.155493	0.000000	0.000000
gcugucaccggaauaccagcaucgucuugaugcccuuggaaguccggucugaugaguccaaucaggacgaaacagc	1.716776	1.903802	1.676483	1.901316	1.538247	1.678161	0.047805	0.132459	0.190555	0.164808	0.191644	0.277233	0.942438	1.217838	0.002163	0.003755
gcugucaccggaauaccagcaucgucuugaugcccuuggaaguccggucugaugaguccaauccggacgaaacagc	1.902636	1.998352	2.001996	2.071887	1.246567	1.174603	0.027672	0.107652	0.852664	0.843331	0.835194	0.772147	0.978740	0.864873	0.606166	0.649551
gcugucaccggaauaccagcaucgucuugaugcccuuggaaguccggucugaugagucca-aucggacgaaacagc	1.850013	2.012008	1.958133	2.044727	1.452096	1.220657	0.001818	0.063281	0.716435	0.778735	0.732638	0.785835	1.154250	1.130307	0.000010	0.000022
gcugucaccggaauaccagcaucgucuugaugcccuuggaaguccggucugaugaguccaaucgggacgaaacagc	1.794937	2.097601	1.941700	2.012589	2.007543	1.177305	0.055571	0.138078	1.056455	0.981647	0.825104	0.925220	0.841768	1.259262	0.000472	0.000878
gcugucaccggaauaccagcaucgucuugaugcccuuggaaguccggucugaugaguccaaucuggacgaaacagc	1.846854	1.918462	1.883765	1.955019	1.179256	1.178295	0.072187	0.152500	0.587882	0.535559	0.679268	0.604169	0.886497	0.841203	0.374886	0.431338
gcugucaccggaauaccagcaucgucuugaugcccuuggaaguccggucugaugaguccaaugaggacgaaacagc	1.401332	1.961342	1.514409	1.966083	3.630867	2.829268	0.002521	0.063281	0.450345	0.752343	0.483688	0.630395	2.004464	1.401868	0.000000	0.000000
gcugucaccggaauaccagcaucgucuugaugcccuuggaaguccggucugaugaguccaaugcggacgaaacagc	1.904846	2.046575	1.870020	1.962078	1.385889	1.236111	0.160167	0.246232	0.543914	0.612085	0.530402	0.770989	1.169960	1.740153	0.000001	0.000002
gcugucaccggaauaccagcaucgucuugaugcccuuggaaguccggucugaugagucca-augggacgaaacagc	1.678062	1.999087	1.693141	1.977780	2.094232	1.925926	0.008835	0.078726	0.360675	0.589232	0.420055	0.540238	1.692612	1.318812	0.000000	0.000000
gcugucaccggaauaccagcaucgucuugaugcccuuggaaguccggucugaugaguccaauggggacgaaacagc	1.664773	2.112860	1.797661	2.002829	2.805997	1.603865	0.031058	0.111008	0.719384	0.950636	0.826653	0.973097	1.703148	1.401017	0.000000	0.000000
gcugucaccggaauaccagcaucgucuugaugcccuuggaaguccggucugaugaguccaauguggacgaaacagc	1.608167	1.946088	1.937285	2.025352	2.177314	1.224806	0.173361	0.259027	0.705958	0.795644	0.709581	0.780599	1.229381	1.177653	0.000000	0.000000
gcugucaccggaauaccagcaucgucuugaugcccuuggaaguccggucugaugaguccaauuaggacgaaacagc	1.536681	1.972192	1.717535	1.973753	2.725909	1.803922	0.018006	0.095364	0.409116	0.472731	0.374771	0.481192	1.157750	1.277675	0.000004	0.000008
gcugucaccggaauaccagcaucgucuugaugcccuuggaaguccggucugaugaguccaauucggacgaaacagc	1.983479	1.991013	1.937414	1.970350	1.017500	1.078788	0.443205	0.507202	0.374437	0.357493	0.241781	0.313244	0.961736	1.178860	0.000001	0.000002
gcugucaccggaauaccagcaucgucuugaugcccuuggaaguccggucugaugagucca-auuggacgaaacagc	1.725322	1.983871	1.675889	1.987915	1.813632	2.051282	0.034993	0.115533	0.659180	0.645813	0.553367	0.627469	0.969690	1.186047	0.008837	0.013751
gcugucaccggaauaccagcaucgucuugaugcccuuggaaguccggucugaugaguccaauugggacgaaacagc	1.644274	1.934853	1.855063	2.098691	1.952447	1.752381	0.078114	0.158969	0.156288	0.283953	0.300766	0.299212	1.341731	0.996426	0.000666	0.001227
gcugucaccggaauaccagcaucgucuugaugcccuuggaaguccggucugaugaguccaauuuggacgaaacagc	1.921183	1.965459	1.909451	1.994622	1.107327	1.216667	0.182446	0.266059	0.661965	0.636220	0.543908	0.638083	0.942443	1.242153	0.000078	0.000157
gcugucaccggaauaccagcaucgucuugaugcccuuggaaguccggucugaugaguccacaaaggacgaaacagc	1.361978	1.973078	1.519271	2.036799	4.084141	3.292517	0.008134	0.078610	0.468873	0.701890	0.381504	0.707757	1.710083	2.119598	0.000000	0.000000
gcugucaccggaauaccagcaucgucuugaugcccuuggaaguccggucugaugaguccacaacggacgaaacagc	1.834504	1.936075	1.887619	2.008402	1.263489	1.320635	0.050735	0.134792	0.268299	0.250065	0.339861	0.161668	0.958885	0.663447	0.158267	0.197601
gcugucaccggaauaccagcaucgucuugaugcccuuggaaguccggucugaugagucca-caaggacgaaacagc	2.441615	2.507454	2.487854	2.491420	1.163694	1.008245	0.879008	0.891585	0.695491	0.985115	0.705608	0.843807	1.948155	1.374672	0.000000	0.000000
gcugucaccggaauaccagcaucgucuugaugcccuuggaaguccggucugaugaguccacaagggacgaaacagc	1.726662	2.017142	1.902589	1.971047	1.951998	1.170732	0.042458	0.123739	0.953466	0.894026	0.760675	0.883863	0.872087	1.327970	0.000043	0.000089
gcugucaccggaauaccagcaucgucuugaugcccuuggaaguccggucugaugaguccacaauggacgaaacagc	1.681079	1.931826	1.816888	2.040958	1.781341	1.675214	0.032689	0.113306	0.338323	0.413812	0.614551	0.466879	1.189842	0.711751	0.610409	0.653425
gcugucaccggaauaccagcaucgucuugaugcccuuggaaguccggucugaugaguccacacaggacgaaacagc	1.741694	1.900066	1.793317	1.971700	1.440031	1.507937	0.032559	0.113204	0.419160	0.692300	0.488223	0.614558	1.875601	1.337627	0.000000	0.000000
gcugucaccggaauaccagcaucgucuugaugcccuuggaaguccggucugaugaguccacaccggacgaaacagc	1.986516	1.901001	2.018083	2.075270	0.821268	1.140741	0.829075	0.853525	1.013497	1.151057	0.890817	1.066263	1.372651	1.497773	0.000002	0.000005
gcugucaccggaauaccagcaucgucuugaugcccuuggaaguccggucugaugagucca-cacggacgaaacagc	1.913801	1.983188	2.027628	2.027628	1.173239	1.000000	0.030857	0.110798	NaN	NaN	NaN	NaN	NaN	NaN	0.000000	0.000000
gcugucaccggaauaccagcaucgucuugaugcccuuggaaguccggucugaugaguccacacgggacgaaacagc	1.816510	1.914639	1.779516	1.948471	1.253514	1.475556	0.105235	0.186145	1.188698	1.248893	1.047944	1.150141	1.148669	1.265309	0.000012	0.000026
gcugucaccggaauaccagcaucgucuugaugcccuuggaaguccggucugaugaguccacacuggacgaaacagc	1.751045	1.972023	1.943018	2.104940	1.663327	1.451852	0.079900	0.161318	0.859019	0.852200	0.799506	0.752004	0.984422	0.896394	0.398148	0.454416
gcugucaccggaauaccagcaucgucuugaugcccuuggaaguccggucugaugaguccacagaggacgaaacagc	1.511898	2.006167	1.562111	1.915529	3.120817	2.256410	0.006255	0.074479	0.493106	0.594166	0.332860	0.682483	1.262001	2.236781	0.000000	0.000000
gcugucaccggaauaccagcaucgucuugaugcccuuggaaguccggucugaugaguccacagcggacgaaacagc	1.914217	1.982604	1.989761	1.956834	1.170542	0.926984	0.049526	0.134182	1.074334	0.935284	0.932067	1.005735	0.726023	1.184863	0.119575	0.153653
gcugucaccggaauaccagcaucgucuugaugcccuuggaaguccggucugaugagucca-cagggacgaaacagc	1.827549	2.115615	1.888011	1.934957	1.941178	1.114155	0.125863	0.206960	0.160209	0.294357	0.116862	0.166011	1.361908	1.119820	0.000000	0.000000
gcugucaccggaauaccagcaucgucuugaugcccuuggaaguccggucugaugaguccacaggggacgaaacagc	1.753058	1.960747	1.816973	2.041296	1.613204	1.676190	0.014667	0.091028	0.276261	0.363840	0.353736	0.350165	1.223431	0.991813	0.000000	0.000000
gcugucaccggaauaccagcaucgucuugaugcccuuggaaguccggucugaugaguccacaguggacgaaacagc	1.578009	1.902668	1.712695	1.982691	2.111831	1.862069	0.019984	0.096590	0.494611	0.738360	0.528989	0.722132	1.752869	1.560067	0.000000	0.000000
gcugucaccggaauaccagcaucgucuugaugcccuuggaaguccggucugaugaguccacauaggacgaaacagc	1.692238	1.865788	1.756569	2.009411	1.491249	1.789954	0.064139	0.144835	0.204634	0.403755	0.291480	0.449420	1.581688	1.438600	0.000000	0.000000
gcugucaccggaauaccagcaucgucuugaugcccuuggaaguccggucugaugaguccacaucggacgaaacagc	1.918407	1.926490	1.960479	2.064977	1.018788	1.272031	0.276637	0.358728	0.632503	0.637995	0.557568	0.559921	1.012727	1.005434	0.179328	0.221943
gcugucaccggaauaccagcaucgucuugaugcccuuggaaguccggucugaugagucca-cauggacgaaacagc	1.695587	1.926896	1.784683	1.936356	1.703370	1.417989	0.002060	0.063281	1.051436	1.111435	0.917706	1.010575	1.148150	1.238423	0.000003	0.000008
gcugucaccggaauaccagcaucgucuugaugcccuuggaaguccggucugaugaguccacaugggacgaaacagc	1.791337	1.919702	1.819830	1.906424	1.343892	1.220657	0.030268	0.110798	1.006296	0.996090	0.718289	1.020299	0.976775	2.004516	0.000000	0.000000
gcugucaccggaauaccagcaucgucuugaugcccuuggaaguccggucugaugaguccacauuggacgaaacagc	1.819531	2.029369	1.879446	1.978680	1.621203	1.256705	0.023387	0.099278	1.152244	1.277836	0.924670	1.028322	1.335340	1.269558	0.000000	0.000000
gcugucaccggaauaccagcaucgucuugaugcccuuggaaguccggucugaugaguccaccaaggacgaaacagc	1.695587	2.077433	1.792761	1.961605	2.409051	1.475177	0.030690	0.110798	0.728357	0.843167	0.788823	0.820175	1.302596	1.074860	0.000000	0.000000
gcugucaccggaauaccagcaucgucuugaugcccuuggaaguccggucugaugaguccaccacggacgaaacagc	1.995962	2.040918	2.015794	1.962901	1.109062	0.885333	0.480508	0.542112	0.991346	1.030731	1.045465	0.937057	1.094926	0.779099	0.895866	0.910857
gcugucaccggaauaccagcaucgucuugaugcccuuggaaguccggucugaugagucca-ccaggacgaaacagc	1.902712	1.998252	1.779161	2.015250	1.246061	1.722222	0.192025	0.276863	1.039220	1.062664	0.967349	1.042133	1.055466	1.187910	0.002744	0.004700
gcugucaccggaauaccagcaucgucuugaugcccuuggaaguccggucugaugaguccaccagggacgaaacagc	1.786955	1.907086	1.871090	1.946055	1.318655	1.188406	0.024975	0.101941	0.959422	1.049873	0.956461	0.983517	1.231546	1.064280	0.002922	0.004986
gcugucaccggaauaccagcaucgucuugaugcccuuggaaguccggucugaugaguccaccauggacgaaacagc	1.849329	2.001175	1.877057	1.985605	1.418553	1.283951	0.034363	0.115518	0.600334	0.653225	0.547731	0.556904	1.129514	1.021345	0.000047	0.000096
gcugucaccggaauaccagcaucgucuugaugcccuuggaaguccggucugaugaguccacccaggacgaaacagc	1.884643	1.983652	1.977513	2.046594	1.256056	1.172414	0.023575	0.099278	0.914971	0.892255	0.885399	0.845614	0.949040	0.912462	0.479440	0.533605
gcugucaccggaauaccagcaucgucuugaugcccuuggaaguccggucugaugaguccaccccggacgaaacagc	2.027777	2.041471	1.953386	2.032125	1.032035	1.198777	0.435050	0.500563	0.823915	0.713295	0.681140	0.600463	0.775139	0.830468	0.095887	0.125232
gcugucaccggaauaccagcaucgucuugaugcccuuggaaguccggucugaugagucca-cccggacgaaacagc	1.926036	2.037341	1.901014	1.906215	1.292128	1.012048	0.289076	0.369971	1.097736	1.018097	1.056202	0.994314	0.832455	0.867185	0.428811	0.486367
gcugucaccggaauaccagcaucgucuugaugcccuuggaaguccggucugaugaguccacccgggacgaaacagc	1.860137	2.007832	2.026735	1.991095	1.405060	0.921212	0.093695	0.175558	0.840337	0.995276	0.994280	0.951477	1.428695	0.906142	0.015987	0.023999
gcugucaccggaauaccagcaucgucuugaugcccuuggaaguccggucugaugaguccacccuggacgaaacagc	1.863699	2.034504	1.992236	2.012439	1.481852	1.047619	0.027129	0.106188	0.725320	0.651372	0.709804	0.523579	0.843436	0.651291	0.045465	0.062379
gcugucaccggaauaccagcaucgucuugaugcccuuggaaguccggucugaugaguccaccgaggacgaaacagc	1.728755	2.016356	1.812325	1.995909	1.939104	1.526104	0.002852	0.063281	0.632958	0.770885	0.628888	0.766046	1.373809	1.371379	0.000000	0.000000
gcugucaccggaauaccagcaucgucuugaugcccuuggaaguccggucugaugaguccaccgcggacgaaacagc	1.963824	2.020976	2.006361	2.099782	1.140649	1.240000	0.092765	0.174584	1.152718	1.121244	1.085640	1.082436	0.930093	0.992649	0.267457	0.317170
gcugucaccggaauaccagcaucgucuugaugcccuuggaaguccggucugaugagucca-ccgggacgaaacagc	1.854278	2.014944	1.850562	1.943316	1.447658	1.238095	0.087597	0.168843	NaN	NaN	NaN	NaN	NaN	NaN	0.000000	0.000000
gcugucaccggaauaccagcaucgucuugaugcccuuggaaguccggucugaugaguccaccggggacgaaacagc	1.991098	1.967101	1.883765	1.937529	0.946243	1.131783	0.577699	0.631116	0.957638	1.142314	0.952338	0.965543	1.529945	1.030871	0.000000	0.000001
gcugucaccggaauaccagcaucgucuugaugcccuuggaaguccggucugaugaguccaccguggacgaaacagc	1.800486	1.950072	1.855612	1.953398	1.411192	1.252525	0.009887	0.081432	0.914944	0.912405	0.854889	0.799345	0.994172	0.879947	0.481442	0.535087
gcugucaccggaauaccagcaucgucuugaugcccuuggaaguccggucugaugaguccaccuaggacgaaacagc	1.765033	1.958828	1.994293	1.929242	1.562411	0.860892	0.204754	0.288692	1.307510	1.130280	1.055117	1.142053	0.664921	1.221620	0.148694	0.187298
gcugucaccggaauaccagcaucgucuugaugcccuuggaaguccggucugaugaguccaccucggacgaaacagc	1.951231	2.011844	2.010648	2.059671	1.149775	1.119497	0.057653	0.140161	0.777744	0.706222	0.793095	0.768424	0.848160	0.944775	0.697635	0.732058
gcugucaccggaauaccagcaucgucuugaugcccuuggaaguccggucugaugagucca-ccuggacgaaacagc	1.706235	1.886278	1.971047	2.115880	1.513709	1.395833	0.267994	0.350729	1.053796	0.960796	0.844286	0.921234	0.807236	1.193844	0.017986	0.026748
gcugucaccggaauaccagcaucgucuugaugcccuuggaaguccggucugaugaguccaccugggacgaaacagc	1.917172	2.026729	1.855936	1.991215	1.286935	1.365462	0.171018	0.256126	1.069122	0.866938	0.980317	0.928686	0.627792	0.887911	0.044499	0.061252
gcugucaccggaauaccagcaucgucuugaugcccuuggaaguccggucugaugaguccaccuuggacgaaacagc	1.914674	2.010451	1.981512	2.063699	1.246743	1.208333	0.023945	0.099928	1.411108	1.374330	1.210882	1.171227	0.918802	0.912736	0.783811	0.811146
gcugucaccggaauaccagcaucgucuugaugcccuuggaaguccggucugaugaguccacgaaggacgaaacagc	1.483034	1.896594	1.546459	2.035218	2.591555	3.081481	0.014989	0.091028	0.254521	0.678761	0.319175	0.643082	2.656078	2.108179	0.000000	0.000000
gcugucaccggaauaccagcaucgucuugaugcccuuggaaguccggucugaugaguccacgacggacgaaacagc	1.821744	1.976302	1.846822	1.986484	1.427441	1.379310	0.026536	0.105485	1.363175	1.328651	1.163557	1.041335	0.923584	0.754707	0.163168	0.203118
gcugucaccggaauaccagcaucgucuugaugcccuuggaaguccggucugaugagucca-cgaggacgaaacagc	1.595042	1.886278	1.673397	1.964207	1.955399	1.953488	0.014481	0.091028	0.118200	0.368088	0.180883	0.291705	1.777820	1.290693	0.000000	0.000000
gcugucaccggaauaccagcaucgucuugaugcccuuggaaguccggucugaugaguccacgagggacgaaacagc	1.794885	2.065622	1.897680	2.028448	1.865252	1.351351	0.014628	0.091028	0.393755	0.435870	0.462725	0.460413	1.101831	0.994691	0.004208	0.006921
gcugucaccggaauaccagcaucgucuugaugcccuuggaaguccggucugaugaguccacgauggacgaaacagc	1.584403	2.100948	1.791275	2.016883	3.285070	1.681159	0.036655	0.117012	0.377704	0.586493	0.472418	0.517739	1.617296	1.109993	0.000000	0.000000
gcugucaccggaauaccagcaucgucuugaugcccuuggaaguccggucugaugaguccacgcaggacgaaacagc	1.788862	2.026371	1.746723	1.950843	1.727862	1.600000	0.063551	0.144608	0.680729	0.858357	0.687161	0.789348	1.505318	1.265281	0.000000	0.000000
gcugucaccggaauaccagcaucgucuugaugcccuuggaaguccggucugaugaguccacgccggacgaaacagc	1.806488	2.004744	2.079162	1.899691	1.578540	0.661499	0.504664	0.562403	1.199559	0.971522	0.964627	0.995894	0.591511	1.074650	0.462026	0.518509
gcugucaccggaauaccagcaucgucuugaugcccuuggaaguccggucugaugagucca-cgcggacgaaacagc	1.792006	1.893577	1.952469	1.962273	1.263489	1.022831	0.159553	0.245585	1.130688	0.967711	0.953138	0.892417	0.687105	0.869518	0.180649	0.223360
gcugucaccggaauaccagcaucgucuugaugcccuuggaaguccggucugaugaguccacgcgggacgaaacagc	1.882767	2.014944	1.831582	2.002278	1.355743	1.481481	0.113207	0.194679	0.996620	1.129415	1.007089	1.048114	1.357671	1.099068	0.000040	0.000082
gcugucaccggaauaccagcaucgucuugaugcccuuggaaguccggucugaugaguccacgcuggacgaaacagc	1.900730	2.201416	1.927413	1.964613	1.998418	1.089431	0.218295	0.303096	1.006309	0.991416	0.983565	1.035734	0.966288	1.127637	0.013383	0.020257
gcugucaccggaauaccagcaucgucuugaugcccuuggaaguccggucugaugaguccacggaggacgaaacagc	1.603816	1.936444	1.707000	1.964565	2.150939	1.809524	0.003670	0.065954	0.520604	0.674147	0.328546	0.530726	1.424109	1.592870	0.000000	0.000000
gcugucaccggaauaccagcaucgucuugaugcccuuggaaguccggucugaugaguccacggcggacgaaacagc	1.924894	2.007783	2.019198	1.923691	1.210289	0.802589	0.270017	0.352270	1.355276	1.177321	1.137828	1.158106	0.663813	1.047797	0.403404	0.458774
gcugucaccggaauaccagcaucgucuugaugcccuuggaaguccggucugaugagucca-cggggacgaaacagc	1.837711	2.062369	1.956908	1.973753	1.677483	1.039548	0.068268	0.147862	0.342479	0.656286	0.358805	0.478260	2.059712	1.316605	0.000000	0.000000
gcugucaccggaauaccagcaucgucuugaugcccuuggaaguccggucugaugaguccacgggggacgaaacagc	1.799430	2.006511	2.004502	2.057888	1.610948	1.130802	0.089742	0.171603	1.143161	1.065673	0.999223	1.037484	0.836588	1.092096	0.037093	0.051897
gcugucaccggaauaccagcaucgucuugaugcccuuggaaguccggucugaugaguccacgguggacgaaacagc	1.634551	1.800092	1.769474	1.983636	1.463999	1.637427	0.134781	0.218279	0.821716	1.002723	0.733965	1.005664	1.517073	1.869387	0.000000	0.000000
gcugucaccggaauaccagcaucgucuugaugcccuuggaaguccggucugaugaguccacguaggacgaaacagc	1.487421	2.023271	1.761787	1.999624	3.434392	1.729167	0.050413	0.134320	0.640709	0.923489	0.801895	0.918010	1.917697	1.306517	0.000000	0.000000
gcugucaccggaauaccagcaucgucuugaugcccuuggaaguccggucugaugaguccacgucggacgaaacagc	1.882930	1.967166	1.936933	2.010719	1.214048	1.185185	0.042053	0.123354	1.179271	1.123683	1.040797	1.125314	0.879857	1.214833	0.017264	0.025765
gcugucaccggaauaccagcaucgucuugaugcccuuggaaguccggucugaugagucca-cguggacgaaacagc	1.484453	1.968813	1.743912	1.858386	3.050422	1.301587	0.067068	0.147043	0.642531	0.847477	0.711976	0.851519	1.603046	1.378931	0.000000	0.000000
gcugucaccggaauaccagcaucgucuugaugcccuuggaaguccggucugaugaguccacgugggacgaaacagc	1.738183	2.091226	1.784788	1.889205	2.254460	1.271795	0.086867	0.168475	0.731735	1.089651	0.737972	0.858556	2.279900	1.320032	0.000000	0.000000
gcugucaccggaauaccagcaucgucuugaugcccuuggaaguccggucugaugaguccacguuggacgaaacagc	1.765549	2.013857	1.824497	2.076309	1.771361	1.785714	0.004682	0.068969	0.651404	0.621183	0.497688	0.692622	0.932778	1.566512	0.000000	0.000000
gcugucaccggaauaccagcaucgucuugaugcccuuggaaguccggucugaugaguccacuaaggacgaaacagc	1.511062	1.994726	1.791185	2.009348	3.045534	1.652582	0.059698	0.140543	0.254631	0.395491	0.276636	0.387472	1.383118	1.290734	0.000000	0.000000
gcugucaccggaauaccagcaucgucuugaugcccuuggaaguccggucugaugaguccacuacggacgaaacagc	1.921100	2.044845	2.039928	1.913055	1.329671	0.746667	0.404929	0.474898	0.957424	1.076434	0.899779	0.892528	1.315256	0.983443	0.029036	0.041629
gcugucaccggaauaccagcaucgucuugaugcccuuggaaguccggucugaugagucca-cuaggacgaaacagc	1.842698	2.058213	1.831385	1.941084	1.642535	1.287356	0.101281	0.182536	0.639031	0.879002	0.874119	0.846739	1.737687	0.938900	0.006545	0.010439
gcugucaccggaauaccagcaucgucuugaugcccuuggaaguccggucugaugaguccacuagggacgaaacagc	2.045465	1.950610	1.984411	2.045680	0.803794	1.151515	0.840086	0.859623	1.261637	1.155192	1.009954	1.003921	0.782627	0.986205	0.475138	0.530890
gcugucaccggaauaccagcaucgucuugaugcccuuggaaguccggucugaugaguccacuauggacgaaacagc	1.748610	1.996309	1.928403	1.968697	1.768884	1.097222	0.050920	0.134799	0.463514	0.490073	0.371613	0.432324	1.063063	1.150034	0.000001	0.000002
gcugucaccggaauaccagcaucgucuugaugcccuuggaaguccggucugaugaguccacucaggacgaaacagc	1.864278	1.878591	1.971760	2.070994	1.033505	1.256705	0.379776	0.451183	0.621212	0.721232	0.675488	0.596373	1.258982	0.833460	0.333680	0.389191
gcugucaccggaauaccagcaucgucuugaugcccuuggaaguccggucugaugaguccacuccggacgaaacagc	1.938185	2.046689	1.975203	1.950843	1.283821	0.945455	0.224386	0.309197	0.915702	0.675318	0.619220	0.641614	0.574932	1.052917	0.602910	0.647061
gcugucaccggaauaccagcaucgucuugaugcccuuggaaguccggucugaugagucca-cucggacgaaacagc	1.926036	1.974059	1.902059	2.020265	1.116924	1.312821	0.181228	0.264584	0.129430	0.139168	0.074550	0.135862	1.022677	1.151628	0.011320	0.017236
gcugucaccggaauaccagcaucgucuugaugcccuuggaaguccggucugaugaguccacucgggacgaaacagc	1.810504	2.090001	1.969960	1.807371	1.903255	0.687719	0.373996	0.447672	1.155328	1.197594	0.958841	1.147606	1.102214	1.544417	0.000000	0.000000
gcugucaccggaauaccagcaucgucuugaugcccuuggaaguccggucugaugaguccacucuggacgaaacagc	1.876590	1.975599	1.982452	2.048613	1.256056	1.164557	0.037207	0.117092	-0.490582	-0.218486	-0.384387	-0.031690	1.871097	2.252668	0.000000	0.000000
gcugucaccggaauaccagcaucgucuugaugcccuuggaaguccggucugaugaguccacugaggacgaaacagc	1.554097	1.823487	1.804144	2.090233	1.859474	1.932367	0.166632	0.252171	0.414328	0.597116	0.431543	0.629831	1.523308	1.578658	0.000000	0.000000
gcugucaccggaauaccagcaucgucuugaugcccuuggaaguccggucugaugaguccacugcggacgaaacagc	1.908825	1.983720	1.991394	2.027774	1.188217	1.087379	0.023570	0.099278	0.909638	0.840616	0.856331	0.745288	0.853056	0.774386	0.101630	0.132057
gcugucaccggaauaccagcaucgucuugaugcccuuggaaguccggucugaugagucca-cugggacgaaacagc	1.846854	1.913071	1.976849	2.094609	1.164707	1.311475	0.235276	0.319922	0.461314	0.671784	0.670778	0.668096	1.623566	0.993843	0.000001	0.000003
gcugucaccggaauaccagcaucgucuugaugcccuuggaaguccggucugaugaguccacuggggacgaaacagc	1.979480	2.140256	1.850053	1.963855	1.448024	1.299578	0.321204	0.399081	1.049796	0.962013	0.957952	0.868385	0.816989	0.813643	0.350789	0.407285
gcugucaccggaauaccagcaucgucuugaugcccuuggaaguccggucugaugaguccacuguggacgaaacagc	1.824860	2.034698	1.947817	2.019510	1.621203	1.179487	0.013162	0.089332	0.770576	0.675339	0.624609	0.575815	0.803087	0.893729	0.582880	0.631371
gcugucaccggaauaccagcaucgucuugaugcccuuggaaguccggucugaugaguccacuuaggacgaaacagc	1.759704	2.076928	1.804886	2.024095	2.075982	1.656566	0.017578	0.095364	0.602940	0.670317	0.596588	0.649674	1.167825	1.130021	0.000000	0.000000
gcugucaccggaauaccagcaucgucuugaugcccuuggaaguccggucugaugaguccacuucggacgaaacagc	1.914254	2.019070	2.161028	2.077408	1.272965	0.824859	0.539001	0.594438	0.621537	0.562215	0.410957	0.679823	0.872325	1.857229	0.000000	0.000000
gcugucaccggaauaccagcaucgucuugaugcccuuggaaguccggucugaugagucca-cuuggacgaaacagc	1.704187	1.998883	1.811346	1.979319	1.971042	1.472222	0.003492	0.065585	0.686775	0.936052	0.579494	0.781343	1.775322	1.591655	0.000000	0.000000
gcugucaccggaauaccagcaucgucuugaugcccuuggaaguccggucugaugaguccacuugggacgaaacagc	1.737710	2.075942	1.974324	2.063548	2.178873	1.228070	0.076568	0.158167	0.480535	0.691883	0.515546	0.528098	1.626853	1.029322	0.000004	0.000010
gcugucaccggaauaccagcaucgucuugaugcccuuggaaguccggucugaugaguccacuuuggacgaaacagc	1.905674	2.009556	1.874685	2.015044	1.270227	1.381526	0.119116	0.202967	0.979159	0.891219	0.764601	0.735473	0.816696	0.935131	0.992894	0.992894
gcugucaccggaauaccagcaucgucuugaugcccuuggaaguccggucugaugaguccagaaaggacgaaacagc	1.090532	1.846449	1.150416	1.859924	5.700563	5.122807	0.001476	0.063281	-0.394664	0.530235	-0.162008	0.499712	8.411981	4.589013	0.000000	0.000000
gcugucaccggaauaccagcaucgucuugaugcccuuggaaguccggucugaugaguccagaacggacgaaacagc	1.700726	1.916241	1.868473	1.916571	1.642535	1.117117	0.044158	0.126620	0.383607	0.518655	0.390605	0.495441	1.364732	1.273022	0.000000	0.000000
gcugucaccggaauaccagcaucgucuugaugcccuuggaaguccggucugaugagucca-gaaggacgaaacagc	1.410569	1.974539	1.530243	1.919489	3.664117	2.450450	0.004618	0.068969	0.015437	0.290409	0.079784	0.221351	1.883528	1.385375	0.000000	0.000000
gcugucaccggaauaccagcaucgucuugaugcccuuggaaguccggucugaugaguccagaagggacgaaacagc	1.490027	1.913150	1.733267	1.948383	2.649250	1.641026	0.051456	0.135103	0.471347	0.585845	0.424254	0.565497	1.301662	1.384340	0.000000	0.000000
gcugucaccggaauaccagcaucgucuugaugcccuuggaaguccggucugaugaguccagaauggacgaaacagc	1.713167	1.994183	1.700447	1.961605	1.909925	1.824561	0.021677	0.098167	0.390304	0.616342	0.462861	0.642995	1.682822	1.514028	0.000000	0.000000
gcugucaccggaauaccagcaucgucuugaugcccuuggaaguccggucugaugaguccagacaggacgaaacagc	1.702478	1.899243	1.746107	1.843017	1.573132	1.250000	0.008288	0.078610	-0.013907	0.357486	0.074018	0.357060	2.351760	1.918854	0.000000	0.000000
gcugucaccggaauaccagcaucgucuugaugcccuuggaaguccggucugaugagucca-gacggacgaaacagc	1.651458	1.913716	1.854460	1.941610	1.829187	1.222222	0.065977	0.145903	0.524325	0.569166	0.507726	0.477626	1.108768	0.933039	0.003920	0.006496
gcugucaccggaauaccagcaucgucuugaugcccuuggaaguccggucugaugaguccagacgggacgaaacagc	1.879578	2.066129	1.909160	1.950197	1.536565	1.099099	0.122679	0.205702	0.666806	0.875842	0.813808	0.850966	1.618213	1.089326	0.000000	0.000000
gcugucaccggaauaccagcaucgucuugaugcccuuggaaguccggucugaugaguccagacuggacgaaacagc	1.922105	2.017046	2.021452	2.026654	1.244345	1.012048	0.002876	0.063281	0.829082	1.085866	0.849837	0.712869	1.806277	0.729511	0.164334	0.204178
gcugucaccggaauaccagcaucgucuugaugcccuuggaaguccggucugaugaguccagagaggacgaaacagc	1.212947	1.958828	1.342751	1.944811	5.570336	4.000000	0.003658	0.065954	0.056091	0.610432	0.055912	0.594897	3.583783	3.459270	0.000000	0.000000
gcugucaccggaauaccagcaucgucuugaugcccuuggaaguccggucugaugaguccagagcggacgaaacagc	1.794757	1.974799	1.832535	1.799111	1.513709	0.925926	0.152614	0.237772	0.664570	0.849383	0.594017	0.777557	1.530428	1.525949	0.000000	0.000000
gcugucaccggaauaccagcaucgucuugaugcccuuggaaguccggucugaugagucca-gagggacgaaacagc	1.508683	1.930252	1.689280	1.877010	2.639789	1.540741	0.022408	0.099102	0.401910	0.593751	0.558632	0.578902	1.555399	1.047778	0.053185	0.071967
gcugucaccggaauaccagcaucgucuugaugcccuuggaaguccggucugaugaguccagaggggacgaaacagc	1.719750	1.968688	1.878777	1.943018	1.773938	1.159420	0.028388	0.109649	0.957528	1.022427	0.903094	0.908897	1.161180	1.013453	0.009577	0.014794
gcugucaccggaauaccagcaucgucuugaugcccuuggaaguccggucugaugaguccagaguggacgaaacagc	1.552664	2.011217	1.615851	1.999855	2.874436	2.421053	0.000597	0.058108	0.421730	0.426175	0.352442	0.457548	1.010288	1.273815	0.000000	0.000000
gcugucaccggaauaccagcaucgucuugaugcccuuggaaguccggucugaugaguccagauaggacgaaacagc	1.533925	1.988322	1.684819	2.026754	2.847061	2.197531	0.008613	0.078610	0.671422	0.734334	0.671092	0.735141	1.155876	1.158907	0.000000	0.000000
gcugucaccggaauaccagcaucgucuugaugcccuuggaaguccggucugaugaguccagaucggacgaaacagc	2.063289	2.102712	2.027732	2.003231	1.095023	0.945148	0.609267	0.657518	0.930874	1.036724	0.964584	0.914532	1.276000	0.891145	0.001140	0.002043
gcugucaccggaauaccagcaucgucuugaugcccuuggaaguccggucugaugagucca-gauggacgaaacagc	1.583613	2.073005	1.586914	2.097204	3.085975	3.238095	0.004005	0.067243	0.892625	1.039578	0.723464	1.166205	1.402661	2.771666	0.000000	0.000000
gcugucaccggaauaccagcaucgucuugaugcccuuggaaguccggucugaugaguccagaugggacgaaacagc	1.814933	1.931693	1.791577	1.930088	1.308460	1.375661	0.081287	0.163084	0.540311	0.491539	0.524997	0.488348	0.893775	0.919076	0.925344	0.936711
gcugucaccggaauaccagcaucgucuugaugcccuuggaaguccggucugaugaguccagauuggacgaaacagc	1.729145	1.910580	1.743912	2.074906	1.518570	2.142857	0.061114	0.141271	0.462404	0.676493	0.558912	0.577173	1.637151	1.042944	0.000000	0.000000
gcugucaccggaauaccagcaucgucuugaugcccuuggaaguccggucugaugaguccagcaaggacgaaacagc	1.397405	1.913949	1.524875	1.962743	3.285070	2.740741	0.006807	0.074479	0.242044	0.674491	0.411803	0.580340	2.706740	1.474132	0.000000	0.000000
gcugucaccggaauaccagcaucgucuugaugcccuuggaaguccggucugaugaguccagcacggacgaaacagc	1.989378	2.143937	1.826461	2.019220	1.427441	1.558685	0.282616	0.363526	0.802397	0.660244	0.621055	0.677716	0.720855	1.139360	0.241527	0.289923
gcugucaccggaauaccagcaucgucuugaugcccuuggaaguccggucugaugagucca-gcaggacgaaacagc	1.625006	2.029577	1.716423	1.903509	2.538463	1.538462	0.022427	0.099102	0.689738	0.664745	0.545433	0.620007	0.944075	1.187335	0.029945	0.042835
gcugucaccggaauaccagcaucgucuugaugcccuuggaaguccggucugaugaguccagcagggacgaaacagc	1.786559	2.115305	1.825187	1.942157	2.131801	1.309091	0.086878	0.168475	0.829724	0.909996	0.771510	0.977607	1.203016	1.607302	0.000013	0.000028
gcugucaccggaauaccagcaucgucuugaugcccuuggaaguccggucugaugaguccagcauggacgaaacagc	1.727245	2.002073	1.960051	2.195062	1.882906	1.717949	0.097907	0.178666	NaN	NaN	NaN	NaN	NaN	NaN	0.000000	0.000000
gcugucaccggaauaccagcaucgucuugaugcccuuggaaguccggucugaugaguccagccaggacgaaacagc	1.853103	2.001671	1.861137	1.948287	1.407887	1.222222	0.070435	0.150545	0.777573	0.900221	0.738985	0.938192	1.326317	1.582002	0.000057	0.000117
gcugucaccggaauaccagcaucgucuugaugcccuuggaaguccggucugaugagucca-gccggacgaaacagc	1.976341	1.976740	1.976617	2.006172	1.000920	1.070423	0.363924	0.438496	0.839684	0.948392	0.667177	0.854426	1.284422	1.539034	0.000000	0.000000
gcugucaccggaauaccagcaucgucuugaugcccuuggaaguccggucugaugaguccagccgggacgaaacagc	1.852317	1.897136	2.009965	2.091975	1.108711	1.207843	0.372189	0.445928	0.738635	0.820651	0.775189	0.744184	1.207859	0.931097	0.008053	0.012655
gcugucaccggaauaccagcaucgucuugaugcccuuggaaguccggucugaugaguccagccuggacgaaacagc	1.833889	1.993288	1.990310	1.960347	1.443440	0.933333	0.069001	0.148474	0.959039	1.110303	0.943269	1.009559	1.416656	1.164903	0.000043	0.000089
gcugucaccggaauaccagcaucgucuugaugcccuuggaaguccggucugaugaguccagcgaggacgaaacagc	1.639355	1.968813	1.721169	2.003716	2.135296	1.916667	0.001254	0.063281	0.257496	0.514433	0.304081	0.490650	1.806914	1.536627	0.000000	0.000000
gcugucaccggaauaccagcaucgucuugaugcccuuggaaguccggucugaugaguccagcgcggacgaaacagc	2.010501	2.047392	1.944654	2.069593	1.088657	1.333333	0.300483	0.378122	0.388719	0.647891	0.529392	0.391376	1.816231	0.727753	0.011368	0.017289
gcugucaccggaauaccagcaucgucuugaugcccuuggaaguccggucugaugagucca-gcgggacgaaacagc	1.827549	2.071709	2.055463	2.112286	1.754526	1.139785	0.100625	0.181867	0.632710	0.607598	0.350809	0.584839	0.943819	1.714073	0.000000	0.000000
gcugucaccggaauaccagcaucgucuugaugcccuuggaaguccggucugaugaguccagcggggacgaaacagc	1.953310	2.045979	2.022199	2.100141	1.237853	1.196581	0.022427	0.099102	0.532151	0.763648	0.710116	0.674372	1.704107	0.920991	0.000009	0.000021
gcugucaccggaauaccagcaucgucuugaugcccuuggaaguccggucugaugaguccagcguggacgaaacagc	1.779908	2.026457	1.857197	1.988476	1.764204	1.352941	0.009715	0.081432	-0.140740	-0.085537	-0.035557	0.119576	1.135542	1.429332	0.000005	0.000012
gcugucaccggaauaccagcaucgucuugaugcccuuggaaguccggucugaugaguccagcuaggacgaaacagc	1.793918	2.055190	1.731211	2.002278	1.825039	1.866667	0.060338	0.141271	0.616099	0.793440	0.707025	0.790943	1.504322	1.213161	0.000000	0.000000
gcugucaccggaauaccagcaucgucuugaugcccuuggaaguccggucugaugaguccagcucggacgaaacagc	1.935955	2.178622	1.870651	1.895887	1.748505	1.059829	0.332219	0.408598	0.799854	0.598066	0.585003	0.531340	0.628365	0.883764	0.886461	0.902733
gcugucaccggaauaccagcaucgucuugaugcccuuggaaguccggucugaugagucca-gcuggacgaaacagc	2.446085	2.506292	2.360024	2.397181	1.148701	1.089325	0.821353	0.847934	0.612017	0.879753	0.430592	0.798936	1.852405	2.335306	0.000000	0.000000
gcugucaccggaauaccagcaucgucuugaugcccuuggaaguccggucugaugaguccagcugggacgaaacagc	1.843189	2.066003	2.020689	2.101045	1.670375	1.203252	0.041488	0.122262	0.449686	0.577997	0.668801	0.539903	1.343728	0.743193	0.056006	0.075543
gcugucaccggaauaccagcaucgucuugaugcccuuggaaguccggucugaugaguccagcuuggacgaaacagc	1.774852	2.004377	1.965697	1.890071	1.696389	0.840183	0.162614	0.248970	0.619025	0.602034	0.758250	0.566841	0.961631	0.643564	0.363304	0.420668
gcugucaccggaauaccagcaucgucuugaugcccuuggaaguccggucugaugaguccaggaaggacgaaacagc	1.224591	1.930800	1.112769	1.763134	5.084037	4.470588	0.013346	0.089629	0.049952	0.572773	0.061799	0.531041	3.332892	2.946065	0.000000	0.000000
gcugucaccggaauaccagcaucgucuugaugcccuuggaaguccggucugaugaguccaggacggacgaaacagc	1.724508	1.911535	1.898657	2.037994	1.538247	1.378277	0.096227	0.177020	0.501156	0.668525	0.596012	0.773402	1.470177	1.504493	0.000000	0.000000
gcugucaccggaauaccagcaucgucuugaugcccuuggaaguccggucugaugagucca-ggaggacgaaacagc	1.507366	1.999087	1.603592	1.929445	3.102566	2.117647	0.004954	0.069699	NaN	NaN	NaN	NaN	NaN	NaN	0.000000	0.000000
gcugucaccggaauaccagcaucgucuugaugcccuuggaaguccggucugaugaguccaggagggacgaaacagc	1.678251	1.936170	1.779844	1.904782	1.811000	1.333333	0.002060	0.063281	0.664924	0.866482	0.619078	0.802332	1.590590	1.524943	0.000000	0.000000
gcugucaccggaauaccagcaucgucuugaugcccuuggaaguccggucugaugaguccaggauggacgaaacagc	1.523774	2.129930	1.804715	2.098446	4.037899	1.966667	0.046670	0.131393	-0.389689	0.121643	0.017580	0.144360	3.245873	1.338999	0.000000	0.000000
gcugucaccggaauaccagcaucgucuugaugcccuuggaaguccggucugaugaguccaggcaggacgaaacagc	1.833282	2.020308	1.752204	1.964973	1.538247	1.632184	0.104879	0.185868	0.839010	0.825376	0.719474	0.966545	0.969094	1.766325	0.000000	0.000000
gcugucaccggaauaccagcaucgucuugaugcccuuggaaguccggucugaugaguccaggccggacgaaacagc	2.001756	2.009663	2.193881	2.161697	1.018372	0.928571	0.830386	0.853525	NaN	NaN	NaN	NaN	NaN	NaN	0.000000	0.000000
gcugucaccggaauaccagcaucgucuugaugcccuuggaaguccggucugaugagucca-ggcggacgaaacagc	1.846854	2.003055	1.892205	1.800015	1.432850	0.808743	0.301756	0.379351	1.149429	1.172759	1.064963	1.106022	1.055186	1.099153	0.056746	0.076380
gcugucaccggaauaccagcaucgucuugaugcccuuggaaguccggucugaugaguccaggcgggacgaaacagc	1.958129	2.017891	1.972981	2.061708	1.147525	1.226667	0.124459	0.206765	0.607970	0.765584	0.580282	0.730258	1.437519	1.412462	0.000000	0.000000
gcugucaccggaauaccagcaucgucuugaugcccuuggaaguccggucugaugaguccaggcuggacgaaacagc	1.931414	1.996773	1.941344	1.921327	1.162409	0.954955	0.270828	0.352270	0.787710	0.855894	0.780494	0.838066	1.169993	1.141751	0.000000	0.000000
gcugucaccggaauaccagcaucgucuugaugcccuuggaaguccggucugaugaguccagggaggacgaaacagc	1.403947	2.096583	1.552439	1.984748	4.927605	2.705882	0.014714	0.091028	0.306322	0.679665	0.299507	0.638756	2.362344	2.183983	0.000000	0.000000
gcugucaccggaauaccagcaucgucuugaugcccuuggaaguccggucugaugaguccagggcggacgaaacagc	1.999465	1.969252	1.866058	1.938291	0.932798	1.180952	0.591317	0.642692	0.796465	0.781572	0.665668	0.729571	0.966291	1.158517	0.014354	0.021643
gcugucaccggaauaccagcaucgucuugaugcccuuggaaguccggucugaugagucca-gggggacgaaacagc	1.566028	2.072588	1.900646	2.016039	3.210409	1.304348	0.110120	0.192220	0.642103	0.711779	0.620545	0.709279	1.174022	1.226687	0.000000	0.000000
gcugucaccggaauaccagcaucgucuugaugcccuuggaaguccggucugaugaguccaggggggacgaaacagc	1.858039	1.846769	1.843633	2.025477	0.974385	1.520000	0.334417	0.410304	1.132307	1.160224	1.086187	1.087840	1.066392	1.003813	0.033750	0.047903
gcugucaccggaauaccagcaucgucuugaugcccuuggaaguccggucugaugaguccaggguggacgaaacagc	1.709565	2.097443	1.779998	1.993574	2.442744	1.635220	0.026642	0.105576	0.578853	0.854750	0.692150	0.938460	1.887543	1.763237	0.000000	0.000000
gcugucaccggaauaccagcaucgucuugaugcccuuggaaguccggucugaugaguccagguaggacgaaacagc	1.629065	1.974539	1.685454	1.983255	2.215512	1.985185	0.000633	0.058108	1.009503	1.359997	0.964924	1.163060	2.241272	1.578104	0.000000	0.000000
gcugucaccggaauaccagcaucgucuugaugcccuuggaaguccggucugaugaguccaggucggacgaaacagc	1.882767	2.054816	1.860667	1.841699	1.486103	0.957265	0.296824	0.374998	0.542970	0.552104	0.497342	0.621730	1.021254	1.331645	0.000000	0.000000
gcugucaccggaauaccagcaucgucuugaugcccuuggaaguccggucugaugagucca-gguggacgaaacagc	1.591582	1.942759	1.591091	1.974862	2.244798	2.419753	0.008241	0.078610	0.404191	0.740652	0.382391	0.721363	2.170008	2.182587	0.000000	0.000000
gcugucaccggaauaccagcaucgucuugaugcccuuggaaguccggucugaugaguccaggugggacgaaacagc	1.708552	1.954030	1.865802	1.975501	1.759859	1.287356	0.024804	0.101767	1.089738	1.088332	0.888848	1.008373	0.996768	1.316816	0.000000	0.000000
gcugucaccggaauaccagcaucgucuugaugcccuuggaaguccggucugaugaguccagguuggacgaaacagc	1.815255	2.014064	2.041223	2.151438	1.580553	1.288889	0.134781	0.218279	1.055603	0.989614	0.979356	0.903637	0.859035	0.840003	0.595399	0.641121
gcugucaccggaauaccagcaucgucuugaugcccuuggaaguccggucugaugaguccaguaaggacgaaacagc	1.257311	1.802501	1.437724	1.970149	3.509052	3.407407	0.032940	0.113306	0.288103	0.766683	0.404780	0.794931	3.010091	2.455560	0.000000	0.000000
gcugucaccggaauaccagcaucgucuugaugcccuuggaaguccggucugaugaguccaguacggacgaaacagc	1.877392	2.010497	1.781167	1.982946	1.358640	1.591398	0.150387	0.235164	0.700536	0.799746	0.756504	0.697814	1.256638	0.873595	0.112709	0.145270
gcugucaccggaauaccagcaucgucuugaugcccuuggaaguccggucugaugagucca-guaggacgaaacagc	1.603816	2.015626	1.540332	2.042689	2.581127	3.179487	0.016867	0.092784	0.508166	0.745302	0.482173	0.713953	1.726379	1.705217	0.000000	0.000000
gcugucaccggaauaccagcaucgucuugaugcccuuggaaguccggucugaugaguccaguagggacgaaacagc	1.731284	2.041585	1.683012	1.900704	2.043153	1.650794	0.066480	0.146763	0.797071	0.885386	0.902924	0.882245	1.225504	0.953499	0.005712	0.009246
gcugucaccggaauaccagcaucgucuugaugcccuuggaaguccggucugaugaguccaguauggacgaaacagc	1.717221	1.923190	1.815554	1.974573	1.606828	1.442177	0.012958	0.088876	0.404717	0.054174	0.169599	0.553492	0.446126	2.420435	0.010761	0.016504
gcugucaccggaauaccagcaucgucuugaugcccuuggaaguccggucugaugaguccagucaggacgaaacagc	1.776654	2.075143	1.693058	1.878293	1.988332	1.531915	0.124329	0.206765	0.739225	0.747539	0.861690	0.785174	1.019328	0.838464	0.691182	0.726481
gcugucaccggaauaccagcaucgucuugaugcccuuggaaguccggucugaugaguccaguccggacgaaacagc	1.946557	2.089521	2.072440	1.994959	1.389837	0.836601	0.259610	0.343633	NaN	NaN	NaN	NaN	NaN	NaN	0.000000	0.000000
gcugucaccggaauaccagcaucgucuugaugcccuuggaaguccggucugaugagucca-gucggacgaaacagc	1.752298	1.918125	2.006476	1.972492	1.464964	0.924731	0.289735	0.370072	0.760380	0.900234	0.812704	0.788079	1.379922	0.944878	0.001036	0.001869
gcugucaccggaauaccagcaucgucuugaugcccuuggaaguccggucugaugaguccagucgggacgaaacagc	1.884643	2.039862	2.012439	1.971047	1.429614	0.909091	0.101622	0.182891	0.570648	0.715175	0.516446	0.549503	1.394850	1.079087	0.000419	0.000782
gcugucaccggaauaccagcaucgucuugaugcccuuggaaguccggucugaugaguccagucuggacgaaacagc	1.832131	2.069548	1.946184	1.923520	1.727494	0.949153	0.132238	0.215500	0.518706	0.594603	0.514811	0.611281	1.190961	1.248735	0.000000	0.000000
gcugucaccggaauaccagcaucgucuugaugcccuuggaaguccggucugaugaguccagugaggacgaaacagc	1.261394	1.995422	1.496773	2.004047	5.420366	3.215686	0.018460	0.095364	0.200084	0.541478	0.278014	0.529454	2.194791	1.784183	0.000000	0.000000
gcugucaccggaauaccagcaucgucuugaugcccuuggaaguccggucugaugaguccagugcggacgaaacagc	1.920206	2.014677	1.819374	2.006058	1.243000	1.537037	0.198963	0.282399	0.310004	0.256010	0.267097	0.338277	0.883091	1.178094	0.020654	0.030502
gcugucaccggaauaccagcaucgucuugaugcccuuggaaguccggucugaugagucca-gugggacgaaacagc	1.743314	1.814922	1.859809	2.046266	1.179256	1.536232	0.262188	0.345612	0.720549	0.872034	0.702453	0.798538	1.417377	1.247628	0.000000	0.000000
gcugucaccggaauaccagcaucgucuugaugcccuuggaaguccggucugaugaguccaguggggacgaaacagc	1.819580	2.026977	1.870020	1.936967	1.612118	1.166667	0.051235	0.135075	0.627203	0.522087	0.348258	0.485412	0.785026	1.371366	0.000139	0.000271
gcugucaccggaauaccagcaucgucuugaugcccuuggaaguccggucugaugaguccaguguggacgaaacagc	1.817891	1.960173	1.834768	2.026654	1.387659	1.555556	0.041231	0.121783	0.627430	0.886719	0.684118	0.812710	1.816726	1.344597	0.000000	0.000000
gcugucaccggaauaccagcaucgucuugaugcccuuggaaguccggucugaugaguccaguuaggacgaaacagc	1.650560	1.968270	1.705657	1.771474	2.078310	1.163636	0.058033	0.140246	0.950093	1.031937	0.833620	1.037909	1.207381	1.600623	0.000000	0.000000
gcugucaccggaauaccagcaucgucuugaugcccuuggaaguccggucugaugaguccaguucggacgaaacagc	1.856400	1.981253	1.925749	2.028694	1.333072	1.267490	0.014757	0.091028	0.973953	1.053086	0.988875	0.983205	1.199868	0.987028	0.002536	0.004373
gcugucaccggaauaccagcaucgucuugaugcccuuggaaguccggucugaugagucca-guuggacgaaacagc	1.707590	1.943789	1.980002	2.072756	1.722659	1.238095	0.185279	0.269267	0.733369	0.596190	0.628405	0.685680	0.729157	1.140970	0.419353	0.476063
gcugucaccggaauaccagcaucgucuugaugcccuuggaaguccggucugaugaguccaguugggacgaaacagc	1.721916	1.909402	1.872150	2.084239	1.539877	1.629630	0.094554	0.176245	0.458872	0.408895	0.413853	0.556043	0.891298	1.387363	0.000275	0.000520
gcugucaccggaauaccagcaucgucuugaugcccuuggaaguccggucugaugaguccaguuuggacgaaacagc	1.886726	2.036562	1.924336	2.035702	1.412004	1.292308	0.031759	0.112257	NaN	NaN	NaN	NaN	NaN	NaN	0.000000	0.000000
gcugucaccggaauaccagcaucgucuugaugcccuuggaaguccggucugaugaguccauaaaggacgaaacagc	1.312910	1.966482	1.479399	2.018515	4.503725	3.460317	0.008681	0.078610	0.202110	0.510332	0.189490	0.463820	2.033394	1.880745	0.000000	0.000000
gcugucaccggaauaccagcaucgucuugaugcccuuggaaguccggucugaugaguccauaacggacgaaacagc	1.852929	1.959299	2.072756	2.144449	1.277527	1.179487	0.315140	0.393462	0.891601	0.800629	0.860961	0.961342	0.811014	1.260030	0.080908	0.106872
gcugucaccggaauaccagcaucgucuugaugcccuuggaaguccggucugaugagucca-uaaggacgaaacagc	1.573853	1.909942	1.625705	1.871523	2.168146	1.761240	0.000686	0.058108	0.675264	0.963194	0.679000	0.855744	1.940573	1.502255	0.000000	0.000000
gcugucaccggaauaccagcaucgucuugaugcccuuggaaguccggucugaugaguccauaagggacgaaacagc	1.852684	2.085232	1.736964	1.849668	1.708236	1.296296	0.234488	0.319555	0.435590	0.588041	0.658414	0.568175	1.420532	0.812382	0.124280	0.158899
gcugucaccggaauaccagcaucgucuugaugcccuuggaaguccggucugaugaguccauaauggacgaaacagc	1.732483	2.010146	1.843974	1.993181	1.895233	1.409962	0.004688	0.068969	0.708820	0.747948	0.695189	0.658167	1.094280	0.918286	0.047108	0.064289
gcugucaccggaauaccagcaucgucuugaugcccuuggaaguccggucugaugaguccauacaggacgaaacagc	1.759954	1.969936	1.933331	1.999624	1.621743	1.164912	0.046971	0.131393	0.637530	0.804228	0.736749	0.787329	1.467906	1.123519	0.000003	0.000008
gcugucaccggaauaccagcaucgucuugaugcccuuggaaguccggucugaugaguccauaccggacgaaacagc	1.920641	1.886278	1.917907	1.898163	0.923926	0.955556	0.601095	0.651013	-0.005882	-0.040613	-0.307666	-0.153139	0.923142	1.427339	0.060552	0.081160
gcugucaccggaauaccagcaucgucuugaugcccuuggaaguccggucugaugagucca-uacggacgaaacagc	1.888916	2.031880	1.996392	2.167088	1.389837	1.481481	0.037914	0.118284	0.790394	0.872447	0.799197	0.771878	1.207962	0.939033	0.023284	0.034032
gcugucaccggaauaccagcaucgucuugaugcccuuggaaguccggucugaugaguccauacgggacgaaacagc	1.836389	2.007321	1.824839	2.004825	1.482288	1.513514	0.049484	0.134182	0.481933	0.521386	0.570609	0.492472	1.095098	0.835340	0.219843	0.266654
gcugucaccggaauaccagcaucgucuugaugcccuuggaaguccggucugaugaguccauacuggacgaaacagc	1.768248	2.047745	1.814445	1.993366	1.903255	1.509804	0.018232	0.095364	0.659085	0.735216	0.574147	0.690191	1.191603	1.306303	0.000000	0.000000
gcugucaccggaauaccagcaucgucuugaugcccuuggaaguccggucugaugaguccauagaggacgaaacagc	1.458155	1.945144	1.672477	1.971047	3.068947	1.988701	0.026983	0.106188	0.634453	1.066034	0.548919	0.877714	2.701347	2.132036	0.000000	0.000000
gcugucaccggaauaccagcaucgucuugaugcccuuggaaguccggucugaugaguccauagcggacgaaacagc	1.785660	1.883789	1.948527	1.999364	1.253514	1.124183	0.200952	0.284905	0.906163	0.967474	0.938317	0.960656	1.151623	1.052782	0.010389	0.016011
gcugucaccggaauaccagcaucgucuugaugcccuuggaaguccggucugaugagucca-uagggacgaaacagc	1.756949	1.804973	1.869898	1.924637	1.116924	1.134328	0.268986	0.351307	0.641372	1.057307	0.802843	1.018672	2.605766	1.643726	0.000000	0.000000
gcugucaccggaauaccagcaucgucuugaugcccuuggaaguccggucugaugaguccauaggggacgaaacagc	1.789816	1.997644	1.885837	1.990881	1.613719	1.273632	0.001406	0.063281	0.585599	0.486032	0.466344	0.396447	0.795121	0.851341	0.774405	0.802714
gcugucaccggaauaccagcaucgucuugaugcccuuggaaguccggucugaugaguccauaguggacgaaacagc	1.734150	2.009663	1.788116	2.072756	1.885874	1.925926	0.004388	0.068969	0.001502	0.048266	0.084013	0.309319	1.113687	1.679989	0.001622	0.002871
gcugucaccggaauaccagcaucgucuugaugcccuuggaaguccggucugaugaguccauauaggacgaaacagc	1.773833	1.995422	1.733958	2.016505	1.665669	1.916667	0.040717	0.121391	-0.459387	0.003851	-0.095750	0.017948	2.905614	1.299266	0.000000	0.000000
gcugucaccggaauaccagcaucgucuugaugcccuuggaaguccggucugaugaguccauaucggacgaaacagc	1.906769	1.898940	1.974284	1.925119	0.982134	0.892966	0.388300	0.458345	1.035910	1.052496	0.920905	1.069831	1.038929	1.409047	0.000000	0.000000
gcugucaccggaauaccagcaucgucuugaugcccuuggaaguccggucugaugagucca-uauggacgaaacagc	1.677103	1.901958	1.838726	1.997089	1.678242	1.440000	0.056104	0.138278	1.193707	1.107384	1.067776	1.083675	0.819741	1.037287	0.402532	0.458574
gcugucaccggaauaccagcaucgucuugaugcccuuggaaguccggucugaugaguccauaugggacgaaacagc	1.740090	2.021533	1.863693	1.957374	1.911803	1.240741	0.021318	0.098167	0.695837	1.011610	0.892701	0.950288	2.069061	1.141793	0.000000	0.000000
gcugucaccggaauaccagcaucgucuugaugcccuuggaaguccggucugaugaguccauauuggacgaaacagc	1.891977	1.997530	1.926075	2.092906	1.275126	1.468354	0.056580	0.138572	0.901893	1.012149	0.880173	0.843588	1.289009	0.919210	0.002400	0.004144
gcugucaccggaauaccagcaucgucuugaugcccuuggaaguccggucugaugaguccaucaaggacgaaacagc	1.592096	1.891387	1.768811	2.010719	1.992011	1.745455	0.050811	0.134792	1.049699	1.211860	0.983759	1.094341	1.452652	1.289978	0.000000	0.000000
gcugucaccggaauaccagcaucgucuugaugcccuuggaaguccggucugaugaguccaucacggacgaaacagc	1.915935	1.994423	2.011460	1.962540	1.198084	0.893471	0.047524	0.132114	0.957873	0.758705	0.731339	0.813706	0.632166	1.208837	0.181739	0.224491
gcugucaccggaauaccagcaucgucuugaugcccuuggaaguccggucugaugagucca-ucaggacgaaacagc	1.809713	1.920492	2.076557	2.238218	1.290563	1.450980	0.407944	0.477119	NaN	NaN	NaN	NaN	NaN	NaN	0.000000	0.000000
gcugucaccggaauaccagcaucgucuugaugcccuuggaaguccggucugaugaguccaucagggacgaaacagc	1.852763	2.102136	1.947817	2.072756	1.775714	1.333333	0.020785	0.098008	NaN	NaN	NaN	NaN	NaN	NaN	0.000000	0.000000
gcugucaccggaauaccagcaucgucuugaugcccuuggaaguccggucugaugaguccaucauggacgaaacagc	1.939858	2.028686	1.987688	2.057888	1.226954	1.175439	0.046986	0.131393	1.011766	1.009941	0.812996	0.932963	0.995806	1.318156	0.000007	0.000016
gcugucaccggaauaccagcaucgucuugaugcccuuggaaguccggucugaugaguccauccaggacgaaacagc	1.877635	1.907817	2.019510	2.094475	1.071970	1.188406	0.386079	0.456568	1.014782	0.741180	0.971190	0.834439	0.532597	0.729875	0.004366	0.007151
gcugucaccggaauaccagcaucgucuugaugcccuuggaaguccggucugaugaguccaucccggacgaaacagc	2.014197	2.051088	2.129982	2.078830	1.088657	0.888889	0.025471	0.103178	0.903522	0.876802	0.913848	0.954766	0.940330	1.098799	0.066500	0.088574
gcugucaccggaauaccagcaucgucuugaugcccuuggaaguccggucugaugagucca-uccggacgaaacagc	1.879039	2.006418	2.023050	1.956764	1.340845	0.858447	0.113049	0.194670	0.549222	0.571756	0.561288	0.562631	1.053258	1.003097	0.106598	0.137671
gcugucaccggaauaccagcaucgucuugaugcccuuggaaguccggucugaugaguccauccgggacgaaacagc	1.950304	1.987361	1.970641	1.850408	1.089072	0.758170	0.704575	0.743007	0.581328	0.635139	0.565054	0.546247	1.131906	0.957618	0.002329	0.004027
gcugucaccggaauaccagcaucgucuugaugcccuuggaaguccggucugaugaguccauccuggacgaaacagc	1.994070	2.077346	2.047310	2.097920	1.211370	1.123596	0.072514	0.152939	0.766297	0.787802	0.802331	0.652100	1.050764	0.707568	0.657135	0.694701
gcugucaccggaauaccagcaucgucuugaugcccuuggaaguccggucugaugaguccaucgaggacgaaacagc	1.628565	1.960064	1.900820	2.083751	2.145352	1.523810	0.104388	0.185515	0.979217	0.733370	0.745782	0.916457	0.567745	1.481410	0.283322	0.334121
gcugucaccggaauaccagcaucgucuugaugcccuuggaaguccggucugaugaguccaucgcggacgaaacagc	1.843930	1.989553	1.997143	1.965084	1.398374	0.928839	0.065476	0.145807	0.982197	0.813578	0.866851	0.963749	0.678237	1.249963	0.445439	0.502992
gcugucaccggaauaccagcaucgucuugaugcccuuggaaguccggucugaugagucca-ucgggacgaaacagc	1.948312	2.095369	1.887041	2.011980	1.402999	1.333333	0.193425	0.277939	0.676660	0.475055	0.441516	0.416513	0.628631	0.944053	0.370205	0.426341
gcugucaccggaauaccagcaucgucuugaugcccuuggaaguccggucugaugaguccaucggggacgaaacagc	1.828831	1.989497	1.901473	1.829278	1.447658	0.846847	0.187010	0.271164	0.878608	0.869562	0.775776	0.695176	0.979388	0.830615	0.665819	0.702137
gcugucaccggaauaccagcaucgucuugaugcccuuggaaguccggucugaugaguccaucguggacgaaacagc	1.901902	2.124256	1.961660	1.942510	1.668607	0.956863	0.222216	0.307202	0.861805	0.892704	0.942082	0.804132	1.073742	0.727863	0.876528	0.894759
gcugucaccggaauaccagcaucgucuugaugcccuuggaaguccggucugaugaguccaucuaggacgaaacagc	1.803243	1.923374	1.967842	2.047023	1.318655	1.200000	0.149545	0.234621	0.983718	0.876718	0.764211	0.778752	0.781627	1.034048	0.494592	0.546880
gcugucaccggaauaccagcaucgucuugaugcccuuggaaguccggucugaugaguccaucucggacgaaacagc	1.960299	2.049208	1.979008	2.003666	1.227181	1.058419	0.177250	0.261772	0.913136	0.853467	0.749861	0.661989	0.871628	0.816824	0.648477	0.687257
gcugucaccggaauaccagcaucgucuugaugcccuuggaaguccggucugaugagucca-ucuggacgaaacagc	1.789453	2.041180	2.054932	2.037994	1.785364	0.961749	0.190780	0.275691	0.690006	0.522244	0.660628	0.591180	0.679575	0.852221	0.249839	0.299196
gcugucaccggaauaccagcaucgucuugaugcccuuggaaguccggucugaugaguccaucugggacgaaacagc	1.961989	2.030184	1.950272	2.093694	1.170025	1.391304	0.136663	0.220190	0.718487	0.579109	0.718285	0.495540	0.725475	0.598764	0.000003	0.000006
gcugucaccggaauaccagcaucgucuugaugcccuuggaaguccggucugaugaguccaucuuggacgaaacagc	1.867058	2.069208	1.989318	1.990942	1.592761	1.003745	0.078824	0.159904	0.572424	0.581084	0.637121	0.588951	1.020140	0.895014	0.694263	0.729119
gcugucaccggaauaccagcaucgucuugaugcccuuggaaguccggucugaugaguccaugaaggacgaaacagc	1.464637	1.907753	1.568830	1.963922	2.774059	2.483660	0.006038	0.073944	0.349210	0.506301	0.285520	0.500878	1.435789	1.641942	0.000000	0.000000
gcugucaccggaauaccagcaucgucuugaugcccuuggaaguccggucugaugaguccaugacggacgaaacagc	1.763121	1.902439	1.986693	1.925464	1.378219	0.868502	0.277789	0.359492	0.596968	0.771017	0.601341	0.801032	1.492962	1.583768	0.000000	0.000000
gcugucaccggaauaccagcaucgucuugaugcccuuggaaguccggucugaugagucca-ugaggacgaaacagc	1.649044	2.029369	1.806290	2.009222	2.400628	1.595628	0.014814	0.091028	0.333891	0.548015	0.422054	0.507896	1.637285	1.218549	0.000000	0.000000
gcugucaccggaauaccagcaucgucuugaugcccuuggaaguccggucugaugaguccaugagggacgaaacagc	1.817696	1.908272	1.806866	1.919395	1.231901	1.295775	0.091575	0.173295	0.665228	0.847872	0.644953	0.888453	1.522807	1.751864	0.000000	0.000000
gcugucaccggaauaccagcaucgucuugaugcccuuggaaguccggucugaugaguccaugauggacgaaacagc	1.660721	1.952870	1.836040	2.074423	1.959516	1.731343	0.042525	0.123739	0.488855	0.280790	0.389928	0.242572	0.619349	0.712268	0.000017	0.000037
gcugucaccggaauaccagcaucgucuugaugcccuuggaaguccggucugaugaguccaugcaggacgaaacagc	1.837239	2.032858	1.844232	2.012950	1.568989	1.474747	0.037633	0.117697	0.775746	1.060335	0.808301	0.859148	1.925703	1.124210	0.000000	0.000000
gcugucaccggaauaccagcaucgucuugaugcccuuggaaguccggucugaugaguccaugccggacgaaacagc	1.909541	2.019896	2.010648	1.973604	1.289302	0.918239	0.068126	0.147862	0.789673	0.867606	0.865863	0.836361	1.196556	0.934326	0.083902	0.110599
gcugucaccggaauaccagcaucgucuugaugcccuuggaaguccggucugaugagucca-ugcggacgaaacagc	1.920377	2.040758	1.985250	2.026287	1.319413	1.099099	0.036999	0.117092	0.835497	0.791782	0.914540	0.753449	0.904244	0.690094	0.365839	0.422835
gcugucaccggaauaccagcaucgucuugaugcccuuggaaguccggucugaugaguccaugcgggacgaaacagc	1.829686	2.065723	1.914989	1.913055	1.722013	0.995556	0.122995	0.205747	0.948271	1.057844	0.747812	0.914851	1.286983	1.469055	0.000000	0.000001
gcugucaccggaauaccagcaucgucuugaugcccuuggaaguccggucugaugaguccaugcuggacgaaacagc	1.801531	2.034079	1.938272	2.101555	1.708236	1.456410	0.011239	0.086912	0.887988	0.967334	0.908241	0.984485	1.200455	1.191912	0.000258	0.000490
gcugucaccggaauaccagcaucgucuugaugcccuuggaaguccggucugaugaguccauggaggacgaaacagc	1.565568	1.913200	1.791522	1.973604	2.226548	1.520833	0.058644	0.140309	0.339550	0.631560	0.396038	0.630769	1.958892	1.716845	0.000000	0.000000
gcugucaccggaauaccagcaucgucuugaugcccuuggaaguccggucugaugaguccauggcggacgaaacagc	1.821300	2.009663	1.941543	2.005526	1.542987	1.158730	0.007712	0.077639	1.012771	0.931393	0.851237	0.873975	0.829130	1.053751	0.260390	0.309941
gcugucaccggaauaccagcaucgucuugaugcccuuggaaguccggucugaugagucca-uggggacgaaacagc	1.747470	2.072129	1.999923	2.117175	2.111831	1.309942	0.083582	0.165350	0.621379	0.688907	0.634144	0.674569	1.168229	1.097552	0.001571	0.002788
gcugucaccggaauaccagcaucgucuugaugcccuuggaaguccggucugaugaguccaugggggacgaaacagc	1.820974	1.952712	1.969409	2.107920	1.354371	1.375661	0.115878	0.198470	1.103250	1.182846	1.060713	1.013635	1.201145	0.897267	0.083898	0.110599
gcugucaccggaauaccagcaucgucuugaugcccuuggaaguccggucugaugaguccaugguggacgaaacagc	1.746340	2.044042	1.808319	1.999075	1.984730	1.551515	0.010868	0.085229	0.687025	0.693524	0.505372	0.762420	1.015079	1.807372	0.000000	0.000000
gcugucaccggaauaccagcaucgucuugaugcccuuggaaguccggucugaugaguccauguaggacgaaacagc	1.736442	2.047340	1.801081	1.892851	2.045965	1.235294	0.059129	0.140309	0.682915	0.937680	0.708918	0.878703	1.797899	1.478376	0.000000	0.000000
gcugucaccggaauaccagcaucgucuugaugcccuuggaaguccggucugaugaguccaugucggacgaaacagc	1.793918	1.913861	1.887501	2.072278	1.318084	1.530303	0.100614	0.181867	1.007313	0.846977	0.958701	1.023939	0.691297	1.162086	0.755051	0.785844
gcugucaccggaauaccagcaucgucuugaugcccuuggaaguccggucugaugagucca-uguggacgaaacagc	1.803820	1.991306	1.860264	1.886071	1.539877	1.061224	0.058955	0.140309	0.868479	0.970941	0.651403	0.941880	1.266083	1.951988	0.000000	0.000000
gcugucaccggaauaccagcaucgucuugaugcccuuggaaguccggucugaugaguccaugugggacgaaacagc	1.846854	2.032914	1.888432	1.895611	1.534828	1.016667	0.128700	0.210810	0.207737	0.375852	0.300075	0.214308	1.472703	0.820792	0.002927	0.004986
gcugucaccggaauaccagcaucgucuugaugcccuuggaaguccggucugaugaguccauguuggacgaaacagc	1.896340	1.980182	1.853057	1.884091	1.212949	1.074074	0.257629	0.341366	0.884914	0.832441	0.808962	0.827300	0.886190	1.043129	0.140637	0.178028
gcugucaccggaauaccagcaucgucuugaugcccuuggaaguccggucugaugaguccauuaaggacgaaacagc	1.668396	2.017659	1.808054	1.866973	2.234925	1.145299	0.055138	0.137684	0.708349	0.861217	0.652528	0.803012	1.421896	1.414111	0.000000	0.000000
gcugucaccggaauaccagcaucgucuugaugcccuuggaaguccggucugaugaguccauuacggacgaaacagc	1.877974	1.971619	2.048803	2.001477	1.240638	0.896755	0.180101	0.263778	1.173538	0.993272	0.934571	0.858284	0.660288	0.838905	0.041986	0.058044
gcugucaccggaauaccagcaucgucuugaugcccuuggaaguccggucugaugagucca-uuaggacgaaacagc	1.737710	1.970599	1.734871	1.952926	1.709577	1.652174	0.022601	0.099102	0.478614	0.619223	0.444669	0.552237	1.382321	1.281057	0.000000	0.000000
gcugucaccggaauaccagcaucgucuugaugcccuuggaaguccggucugaugaguccauuagggacgaaacagc	1.828371	2.043886	1.961567	2.053506	1.642535	1.235772	0.011402	0.087008	0.752468	0.746898	0.723182	0.728219	0.987257	1.011666	0.007735	0.012185
gcugucaccggaauaccagcaucgucuugaugcccuuggaaguccggucugaugaguccauuauggacgaaacagc	1.810290	1.995422	1.947269	2.025352	1.531553	1.196970	0.015332	0.091028	0.958107	0.928504	0.852096	0.793789	0.934109	0.874365	0.634527	0.675277
gcugucaccggaauaccagcaucgucuugaugcccuuggaaguccggucugaugaguccauucaggacgaaacagc	1.721916	2.088698	1.938901	1.994959	2.326925	1.137778	0.085172	0.166661	0.918496	1.052414	0.916615	0.890463	1.361189	0.941559	0.000062	0.000126
gcugucaccggaauaccagcaucgucuugaugcccuuggaaguccggucugaugaguccauuccggacgaaacagc	1.898617	1.912930	2.000836	2.061657	1.033505	1.150327	0.344744	0.422163	0.967365	0.965863	0.951478	0.853132	0.996549	0.797359	0.528086	0.577906
gcugucaccggaauaccagcaucgucuugaugcccuuggaaguccggucugaugagucca-uucggacgaaacagc	1.822942	2.013151	1.892121	1.965907	1.549561	1.185185	0.019903	0.096590	0.925457	0.914649	0.836915	0.913893	0.975422	1.193928	0.001079	0.001945
gcugucaccggaauaccagcaucgucuugaugcccuuggaaguccggucugaugaguccauucgggacgaaacagc	1.892612	1.965459	2.080098	2.124940	1.182625	1.108772	0.327112	0.404453	0.599362	0.521695	0.538116	0.546456	0.836244	1.019387	0.591954	0.639030
gcugucaccggaauaccagcaucgucuugaugcccuuggaaguccggucugaugaguccauucuggacgaaacagc	1.867705	2.047891	2.009965	1.980002	1.514212	0.933333	0.095016	0.176245	0.925603	0.753646	0.873484	0.848605	0.673043	0.944323	0.764746	0.793991
gcugucaccggaauaccagcaucgucuugaugcccuuggaaguccggucugaugaguccauugaggacgaaacagc	1.729741	1.965459	1.843017	2.019108	1.720751	1.500000	0.008748	0.078610	0.624105	0.852799	0.696699	0.853939	1.693145	1.436285	0.000000	0.000000
gcugucaccggaauaccagcaucgucuugaugcccuuggaaguccggucugaugaguccauugcggacgaaacagc	1.950683	2.071777	2.073494	2.069491	1.321580	0.990826	0.039948	0.119810	1.213148	1.088733	1.167028	0.946719	0.750907	0.602131	0.006219	0.009956
gcugucaccggaauaccagcaucgucuugaugcccuuggaaguccggucugaugagucca-uugggacgaaacagc	1.761571	2.030961	1.964207	1.913055	1.859474	0.888889	0.146951	0.231493	1.240499	1.130466	1.004764	1.163345	0.776188	1.440726	0.010988	0.016812
gcugucaccggaauaccagcaucgucuugaugcccuuggaaguccggucugaugaguccauuggggacgaaacagc	1.862649	1.973428	2.022930	1.974324	1.290563	0.894118	0.107166	0.188353	0.589266	0.695624	0.553383	0.590976	1.277493	1.090417	0.000000	0.000000
gcugucaccggaauaccagcaucgucuugaugcccuuggaaguccggucugaugaguccauuguggacgaaacagc	1.834445	2.010451	1.924637	2.077247	1.499706	1.421053	0.006403	0.074479	1.070502	1.169557	1.044996	1.139048	1.256187	1.241801	0.000000	0.000000
gcugucaccggaauaccagcaucgucuugaugcccuuggaaguccggucugaugaguccauuuaggacgaaacagc	1.741619	1.920617	1.854574	2.074069	1.510073	1.657658	0.065016	0.145440	0.679183	0.877919	0.789752	0.790358	1.580287	1.001397	0.000002	0.000005
gcugucaccggaauaccagcaucgucuugaugcccuuggaaguccggucugaugaguccauuucggacgaaacagc	1.890871	2.056540	2.047023	1.958082	1.464429	0.814815	0.229062	0.313875	1.064340	0.851671	0.944381	0.877726	0.612817	0.857719	0.006659	0.010607
gcugucaccggaauaccagcaucgucuugaugcccuuggaaguccggucugaugagucca-uuuggacgaaacagc	1.659482	1.928682	1.619921	1.969050	1.858658	2.234234	0.027022	0.106188	0.499499	0.377871	0.482548	0.609318	0.755739	1.338966	0.010634	0.016329
gcugucaccggaauaccagcaucgucuugaugcccuuggaaguccggucugaugaguccauuugggacgaaacagc	1.816891	2.083558	2.050612	1.966930	1.847852	0.824742	0.238289	0.321281	0.076900	0.209929	0.128664	0.158191	1.358403	1.070354	0.000000	0.000000
gcugucaccggaauaccagcaucgucuugaugcccuuggaaguccggucugaugaguccauuuuggacgaaacagc	1.837095	1.988940	1.925289	2.050228	1.418553	1.333333	0.010117	0.081996	0.250943	0.178665	0.175720	0.210204	0.846686	1.082641	0.004005	0.006620
gcugucaccggaauaccagcaucgucuugaugcccuuggaaguccggucugaugagucccaaaaggacgaaacagc	1.265170	1.967351	1.353192	1.926150	5.037108	3.740741	0.001393	0.063281	0.186982	0.720384	0.159733	0.619236	3.415087	2.880728	0.000000	0.000000
gcugucaccggaauaccagcaucgucuugaugcccuuggaaguccggucugaugagucccaaacggacgaaacagc	1.781216	1.932821	1.857588	1.899552	1.417767	1.101449	0.002581	0.063281	0.834102	0.809634	0.868465	0.856817	0.945218	0.973536	0.102980	0.133404
gcugucaccggaauaccagcaucgucuugaugcccuuggaaguccggucugaugaguccc-aaaggacgaaacagc	1.336426	2.053536	1.277571	1.830645	5.213263	3.573333	0.021506	0.098167	0.108679	0.661723	0.183403	0.600337	3.573092	2.611764	0.000000	0.000000
gcugucaccggaauaccagcaucgucuugaugcccuuggaaguccggucugaugagucccaaagggacgaaacagc	1.911497	1.816642	1.899089	1.969670	0.803794	1.176471	0.750388	0.782267	NaN	NaN	NaN	NaN	NaN	NaN	0.000000	0.000000
gcugucaccggaauaccagcaucgucuugaugcccuuggaaguccggucugaugagucccaaauggacgaaacagc	1.469290	1.943083	1.737591	1.949167	2.977095	1.627706	0.056062	0.138278	0.257970	0.433208	0.269159	0.364924	1.497056	1.246711	0.000000	0.000000
gcugucaccggaauaccagcaucgucuugaugcccuuggaaguccggucugaugagucccaacaggacgaaacagc	1.532782	1.992845	1.526715	1.967575	2.884452	2.759690	0.005397	0.072497	0.762041	0.926946	0.696465	0.845143	1.461855	1.408246	0.000000	0.000000
gcugucaccggaauaccagcaucgucuugaugcccuuggaaguccggucugaugagucccaaccggacgaaacagc	1.996152	1.955604	1.991530	1.871662	0.910860	0.758808	0.830782	0.853525	1.105384	0.998923	1.014015	1.042073	0.782598	1.066737	0.506595	0.557255
gcugucaccggaauaccagcaucgucuugaugcccuuggaaguccggucugaugaguccc-aacggacgaaacagc	1.812996	1.930131	1.779283	1.819050	1.309589	1.095890	0.157389	0.243219	0.724312	0.749714	0.617177	0.818807	1.060237	1.590854	0.000813	0.001490
gcugucaccggaauaccagcaucgucuugaugcccuuggaaguccggucugaugagucccaacgggacgaaacagc	1.860643	2.033405	2.040454	1.856939	1.488547	0.655367	0.496683	0.555449	NaN	NaN	NaN	NaN	NaN	NaN	0.000000	0.000000
gcugucaccggaauaccagcaucgucuugaugcccuuggaaguccggucugaugagucccaacuggacgaaacagc	1.617319	1.941978	1.851168	2.009965	2.111831	1.441441	0.070030	0.150332	0.630588	0.883561	0.648937	0.746329	1.790492	1.251386	0.000000	0.000000
gcugucaccggaauaccagcaucgucuugaugcccuuggaaguccggucugaugagucccaagaggacgaaacagc	1.451334	1.991360	1.669666	1.958252	3.467574	1.943503	0.025973	0.104242	0.297521	0.372140	0.341797	0.374512	1.187460	1.078238	0.000001	0.000001
gcugucaccggaauaccagcaucgucuugaugcccuuggaaguccggucugaugagucccaagcggacgaaacagc	1.931756	1.917227	2.043389	2.007476	0.967100	0.920635	0.652702	0.695779	0.637645	0.509741	0.682076	0.575306	0.744898	0.782043	0.014366	0.021643
gcugucaccggaauaccagcaucgucuugaugcccuuggaaguccggucugaugaguccc-aagggacgaaacagc	1.858039	2.026977	2.012131	2.066870	1.475498	1.134328	0.031634	0.112124	1.002392	1.177901	1.060523	1.056202	1.497991	0.990101	0.000164	0.000317
gcugucaccggaauaccagcaucgucuugaugcccuuggaaguccggucugaugagucccaaggggacgaaacagc	1.846854	1.959707	2.146051	1.913055	1.296738	0.584795	0.957846	0.962371	0.597546	0.268442	0.545936	0.321856	0.468702	0.596926	0.007908	0.012442
gcugucaccggaauaccagcaucgucuugaugcccuuggaaguccggucugaugagucccaaguggacgaaacagc	1.895460	1.987735	1.990600	1.965294	1.236732	0.943396	0.015986	0.092684	0.789118	0.858159	0.728031	0.663502	1.172304	0.861929	0.002825	0.004832
gcugucaccggaauaccagcaucgucuugaugcccuuggaaguccggucugaugagucccaauaggacgaaacagc	1.038740	1.994617	1.278810	1.918194	9.033943	4.358974	0.015633	0.091927	0.178970	0.808607	0.204141	0.761728	4.262228	3.610662	0.000000	0.000000
gcugucaccggaauaccagcaucgucuugaugcccuuggaaguccggucugaugagucccaaucggacgaaacagc	1.739366	1.897737	1.921655	1.972492	1.440031	1.124183	0.120077	0.202988	0.819866	0.815110	0.868131	0.834455	0.989109	0.925389	0.597087	0.642398
gcugucaccggaauaccagcaucgucuugaugcccuuggaaguccggucugaugaguccc-aauggacgaaacagc	1.649044	2.011878	1.664264	1.935331	2.305867	1.866667	0.014216	0.091028	0.361073	0.866731	0.460469	0.607724	3.203750	1.403639	0.000000	0.000000
gcugucaccggaauaccagcaucgucuugaugcccuuggaaguccggucugaugagucccaaugggacgaaacagc	1.859089	1.944270	1.859610	1.908459	1.216693	1.119048	0.112796	0.194496	0.625351	0.590179	0.491788	0.557388	0.922206	1.163053	0.006385	0.010209
gcugucaccggaauaccagcaucgucuugaugcccuuggaaguccggucugaugagucccaauuggacgaaacagc	1.578993	2.045979	1.714330	1.998969	2.930798	1.925926	0.009892	0.081432	0.604053	0.789719	0.576805	0.759546	1.533439	1.523146	0.000000	0.000000
gcugucaccggaauaccagcaucgucuugaugcccuuggaaguccggucugaugagucccacaaggacgaaacagc	1.480558	2.019965	1.640054	2.008030	3.462641	2.333333	0.009138	0.079321	0.084602	0.318730	0.039494	0.320237	1.714461	1.908725	0.000000	0.000000
gcugucaccggaauaccagcaucgucuugaugcccuuggaaguccggucugaugagucccacacggacgaaacagc	1.805921	2.045979	1.956960	1.983944	1.738031	1.064103	0.053094	0.136856	1.021548	1.171618	0.867741	0.881023	1.412764	1.031053	0.011115	0.016986
gcugucaccggaauaccagcaucgucuugaugcccuuggaaguccggucugaugaguccc-acaggacgaaacagc	1.714229	1.892760	1.700447	2.037994	1.508451	2.175439	0.064098	0.144835	0.802481	0.912353	0.685089	0.901095	1.287871	1.644393	0.000000	0.000000
gcugucaccggaauaccagcaucgucuugaugcccuuggaaguccggucugaugagucccacagggacgaaacagc	1.914606	1.924066	2.104386	2.009965	1.022022	0.804598	0.930947	0.936820	0.935870	0.841325	0.913241	0.683803	0.804369	0.589605	0.059582	0.079944
gcugucaccggaauaccagcaucgucuugaugcccuuggaaguccggucugaugagucccacauggacgaaacagc	1.604946	1.960911	1.744959	1.968102	2.269685	1.671642	0.008653	0.078610	0.566501	0.710732	0.612032	0.674961	1.393901	1.155923	0.000000	0.000000
gcugucaccggaauaccagcaucgucuugaugcccuuggaaguccggucugaugagucccaccaggacgaaacagc	1.746960	1.915050	1.847035	2.032390	1.472618	1.532338	0.049622	0.134182	0.730103	0.829062	0.728777	0.754403	1.255910	1.060780	0.000192	0.000369
gcugucaccggaauaccagcaucgucuugaugcccuuggaaguccggucugaugagucccacccggacgaaacagc	1.913161	1.962088	1.947437	1.877057	1.119250	0.850394	0.328115	0.405300	0.849283	0.750054	0.750156	0.774906	0.795739	1.058644	0.516616	0.566432
gcugucaccggaauaccagcaucgucuugaugcccuuggaaguccggucugaugaguccc-accggacgaaacagc	1.860865	1.993043	2.014817	2.050025	1.355743	1.084444	0.057085	0.139274	NaN	NaN	NaN	NaN	NaN	NaN	0.000000	0.000000
gcugucaccggaauaccagcaucgucuugaugcccuuggaaguccggucugaugagucccaccgggacgaaacagc	1.830464	1.986393	1.890106	1.886726	1.431954	0.992248	0.074709	0.156790	NaN	NaN	NaN	NaN	NaN	NaN	0.000000	0.000000
gcugucaccggaauaccagcaucgucuugaugcccuuggaaguccggucugaugagucccaccuggacgaaacagc	1.709108	2.002783	1.846108	2.109349	1.966415	1.833333	0.016536	0.092684	0.838481	0.924074	0.709422	0.924134	1.217847	1.639500	0.000000	0.000000
gcugucaccggaauaccagcaucgucuugaugcccuuggaaguccggucugaugagucccacgaggacgaaacagc	1.730761	1.992733	1.781383	2.003231	1.827983	1.666667	0.003170	0.064097	0.831548	0.925362	0.778694	0.908009	1.241119	1.346837	0.000049	0.000100
gcugucaccggaauaccagcaucgucuugaugcccuuggaaguccggucugaugagucccacgcggacgaaacagc	1.987033	2.082572	2.004825	1.990814	1.246061	0.968254	0.307577	0.385529	0.934860	1.065568	0.898309	1.005117	1.351164	1.278816	0.000000	0.000000
gcugucaccggaauaccagcaucgucuugaugcccuuggaaguccggucugaugaguccc-acgggacgaaacagc	1.950859	2.046764	2.038590	1.987437	1.247110	0.888889	0.168365	0.253941	0.850597	0.800612	0.913796	0.780464	0.891280	0.735645	0.157068	0.196297
gcugucaccggaauaccagcaucgucuugaugcccuuggaaguccggucugaugagucccacggggacgaaacagc	1.749944	1.965459	1.990660	1.966300	1.642535	0.945455	0.174842	0.259718	NaN	NaN	NaN	NaN	NaN	NaN	0.000000	0.000000
gcugucaccggaauaccagcaucgucuugaugcccuuggaaguccggucugaugagucccacguggacgaaacagc	1.830944	1.983812	2.074587	2.135857	1.421896	1.151515	0.254517	0.338649	0.808640	0.808608	0.810209	0.825576	0.999926	1.036018	0.005714	0.009246
gcugucaccggaauaccagcaucgucuugaugcccuuggaaguccggucugaugagucccacuaggacgaaacagc	1.487421	2.029520	1.398396	1.947604	3.484165	3.541667	0.018301	0.095364	0.244012	0.471012	0.211814	0.403505	1.686554	1.554859	0.000000	0.000000
gcugucaccggaauaccagcaucgucuugaugcccuuggaaguccggucugaugagucccacucggacgaaacagc	1.917172	1.924066	2.052319	2.078422	1.016001	1.061947	0.493136	0.553423	1.082517	1.042944	0.919548	0.895589	0.912907	0.946328	0.105563	0.136473
gcugucaccggaauaccagcaucgucuugaugcccuuggaaguccggucugaugaguccc-acuggacgaaacagc	1.681229	1.989497	1.684897	2.116130	2.033615	2.699187	0.018244	0.095364	0.529720	0.756317	0.598803	0.543678	1.684991	0.880794	0.000912	0.001661
gcugucaccggaauaccagcaucgucuugaugcccuuggaaguccggucugaugagucccacugggacgaaacagc	1.998445	1.970922	2.081967	1.972823	0.938591	0.777778	0.325506	0.403640	0.500336	0.598077	0.441335	0.454337	1.252393	1.030392	0.097979	0.127573
gcugucaccggaauaccagcaucgucuugaugcccuuggaaguccggucugaugagucccacuuggacgaaacagc	1.753851	1.982140	1.757205	2.021093	1.691566	1.836066	0.019943	0.096590	0.731260	1.027064	0.751542	1.028876	1.976079	1.893797	0.000000	0.000000
gcugucaccggaauaccagcaucgucuugaugcccuuggaaguccggucugaugagucccagaaggacgaaacagc	1.045222	1.993130	1.361105	1.916168	8.869689	3.589744	0.029585	0.110798	-0.036395	0.706844	0.073530	0.655132	5.536544	3.815949	0.000000	0.000000
gcugucaccggaauaccagcaucgucuugaugcccuuggaaguccggucugaugagucccagacggacgaaacagc	1.841177	2.020976	1.962041	2.060108	1.512861	1.253333	0.005376	0.072497	0.222717	-0.024738	0.177695	0.170315	0.565646	0.983151	0.854189	0.876774
gcugucaccggaauaccagcaucgucuugaugcccuuggaaguccggucugaugaguccc-agaggacgaaacagc	1.378207	1.885207	1.454026	1.782778	3.213656	2.131827	0.002276	0.063281	0.358416	0.765126	0.384323	0.690027	2.550997	2.021641	0.000000	0.000000
gcugucaccggaauaccagcaucgucuugaugcccuuggaaguccggucugaugagucccagagggacgaaacagc	1.773068	2.048581	1.927778	1.942019	1.885874	1.033333	0.075537	0.157088	1.218967	1.289015	1.047615	1.104257	1.175026	1.139312	0.039659	0.055245
gcugucaccggaauaccagcaucgucuugaugcccuuggaaguccggucugaugagucccagauggacgaaacagc	1.427135	1.973642	1.774752	2.022930	3.519718	1.770833	0.085301	0.166661	0.881057	1.019924	0.737747	1.072998	1.376788	2.163970	0.000000	0.000000
gcugucaccggaauaccagcaucgucuugaugcccuuggaaguccggucugaugagucccagcaggacgaaacagc	1.445930	1.954921	1.588544	1.814509	3.228431	1.682540	0.018454	0.095364	0.326620	0.504869	0.311295	0.417700	1.507472	1.277629	0.000000	0.000000
gcugucaccggaauaccagcaucgucuugaugcccuuggaaguccggucugaugagucccagccggacgaaacagc	1.947171	2.023023	1.983093	1.973753	1.190838	0.978723	0.179638	0.263769	0.902047	0.755342	0.825629	0.936280	0.713337	1.290182	0.084744	0.111477
gcugucaccggaauaccagcaucgucuugaugcccuuggaaguccggucugaugaguccc-agcggacgaaacagc	1.874375	1.987228	1.985605	1.899691	1.296738	0.820513	0.149856	0.234621	-0.196084	0.123087	-0.078154	0.103861	2.085313	1.520601	0.000000	0.000000
gcugucaccggaauaccagcaucgucuugaugcccuuggaaguccggucugaugagucccagcgggacgaaacagc	2.117216	1.998700	2.146051	1.837334	0.761175	0.491228	0.201232	0.284985	NaN	NaN	NaN	NaN	NaN	NaN	0.000000	0.000000
gcugucaccggaauaccagcaucgucuugaugcccuuggaaguccggucugaugagucccagcuggacgaaacagc	1.707747	2.003917	1.791750	2.030632	1.977746	1.733333	0.000116	0.058108	0.420069	0.533135	0.430398	0.521388	1.297377	1.233074	0.000000	0.000000
gcugucaccggaauaccagcaucgucuugaugcccuuggaaguccggucugaugagucccaggaggacgaaacagc	1.440021	1.956565	1.792011	2.071852	3.285070	1.904762	0.095158	0.176245	0.725321	0.830133	0.685868	0.767027	1.272952	1.205476	0.000000	0.000000
gcugucaccggaauaccagcaucgucuugaugcccuuggaaguccggucugaugagucccaggcggacgaaacagc	1.975723	2.092858	1.933072	2.027628	1.309589	1.243243	0.217177	0.301871	0.887458	0.841610	0.832882	0.783412	0.899813	0.892339	0.890705	0.906331
gcugucaccggaauaccagcaucgucuugaugcccuuggaaguccggucugaugaguccc-aggggacgaaacagc	1.830149	1.961342	1.849634	1.982691	1.352676	1.358491	0.038509	0.118690	-0.083534	-0.093545	-0.041027	-0.007340	0.977212	1.080655	0.064934	0.086760
gcugucaccggaauaccagcaucgucuugaugcccuuggaaguccggucugaugagucccagggggacgaaacagc	2.059748	2.088176	1.951973	1.855063	1.067648	0.800000	0.836972	0.857812	NaN	NaN	NaN	NaN	NaN	NaN	0.000000	0.000000
gcugucaccggaauaccagcaucgucuugaugcccuuggaaguccggucugaugagucccagguggacgaaacagc	1.932285	1.983942	1.990221	2.025759	1.126310	1.085271	0.071557	0.151924	1.121033	0.813788	0.871085	0.881832	0.492896	1.025053	0.266416	0.316240
gcugucaccggaauaccagcaucgucuugaugcccuuggaaguccggucugaugagucccaguaggacgaaacagc	1.205876	2.062369	1.325006	1.843728	7.186091	3.301587	0.016874	0.092784	0.211601	0.687880	0.201180	0.661743	2.994192	2.887778	0.000000	0.000000
gcugucaccggaauaccagcaucgucuugaugcccuuggaaguccggucugaugagucccagucggacgaaacagc	1.761772	1.883605	1.962947	2.004645	1.323834	1.100775	0.240694	0.323669	0.750613	0.588589	0.630946	0.772269	0.688615	1.384597	0.005717	0.009246
gcugucaccggaauaccagcaucgucuugaugcccuuggaaguccggucugaugaguccc-aguggacgaaacagc	1.586783	2.006418	1.541444	1.954447	2.628056	2.588235	0.016480	0.092684	0.463294	0.787922	0.500252	0.836371	2.111679	2.168299	0.000000	0.000000
gcugucaccggaauaccagcaucgucuugaugcccuuggaaguccggucugaugagucccagugggacgaaacagc	1.943764	1.848489	1.901625	1.950843	0.803017	1.120000	0.790918	0.821833	0.940505	0.968136	0.898834	0.894056	1.065692	0.989058	0.051052	0.069227
gcugucaccggaauaccagcaucgucuugaugcccuuggaaguccggucugaugagucccaguuggacgaaacagc	1.629065	2.017291	1.628415	2.094679	2.444703	2.925926	0.007788	0.077639	0.516372	0.733564	0.465455	0.785942	1.648894	2.091638	0.000000	0.000000
gcugucaccggaauaccagcaucgucuugaugcccuuggaaguccggucugaugagucccauaaggacgaaacagc	0.725811	1.881557	1.390176	1.878293	14.313520	3.076923	0.107538	0.188608	-0.377512	0.454147	-0.205401	0.438085	6.786701	4.400343	0.000000	0.000000
gcugucaccggaauaccagcaucgucuugaugcccuuggaaguccggucugaugagucccauacggacgaaacagc	1.739644	1.918947	1.869211	1.915921	1.511132	1.113553	0.016194	0.092684	0.881692	1.009300	0.847669	0.982021	1.341553	1.362548	0.000000	0.000000
gcugucaccggaauaccagcaucgucuugaugcccuuggaaguccggucugaugaguccc-auaggacgaaacagc	1.516314	1.950954	1.574236	2.025759	2.720449	2.828283	0.003646	0.065954	-0.193022	0.291246	-0.074466	0.304885	3.049779	2.395249	0.000000	0.000000
gcugucaccggaauaccagcaucgucuugaugcccuuggaaguccggucugaugagucccauagggacgaaacagc	1.721916	1.816856	1.935918	1.913055	1.244345	0.948718	0.378410	0.450421	0.596286	0.582175	0.614663	0.558982	0.968030	0.879668	0.686320	0.721966
gcugucaccggaauaccagcaucgucuugaugcccuuggaaguccggucugaugagucccauauggacgaaacagc	1.612168	1.994015	1.909622	2.054764	2.409051	1.396825	0.104086	0.185443	0.355895	0.312903	0.438651	0.410513	0.905751	0.937263	0.908211	0.921206
gcugucaccggaauaccagcaucgucuugaugcccuuggaaguccggucugaugagucccaucaggacgaaacagc	1.652280	2.074268	1.788116	1.994360	2.642339	1.607843	0.020866	0.098008	NaN	NaN	NaN	NaN	NaN	NaN	0.000000	0.000000
gcugucaccggaauaccagcaucgucuugaugcccuuggaaguccggucugaugagucccauccggacgaaacagc	1.914674	2.074434	2.081527	2.010719	1.444639	0.849558	0.203253	0.287210	1.008024	1.159853	0.951343	1.165039	1.418499	1.635672	0.000000	0.000000
gcugucaccggaauaccagcaucgucuugaugcccuuggaaguccggucugaugaguccc-aucggacgaaacagc	1.874293	2.098581	1.797259	2.033349	1.676056	1.722222	0.103130	0.184692	NaN	NaN	NaN	NaN	NaN	NaN	0.000000	0.000000
gcugucaccggaauaccagcaucgucuugaugcccuuggaaguccggucugaugagucccaucgggacgaaacagc	1.864345	1.898016	2.078681	2.134904	1.080615	1.138211	0.571366	0.625268	NaN	NaN	NaN	NaN	NaN	NaN	0.000000	0.000000
gcugucaccggaauaccagcaucgucuugaugcccuuggaaguccggucugaugagucccaucuggacgaaacagc	1.765549	2.065886	1.859179	2.151937	1.996807	1.962264	0.001714	0.063281	0.497072	0.509927	0.527967	0.632308	1.030042	1.271572	0.000729	0.001341
gcugucaccggaauaccagcaucgucuugaugcccuuggaaguccggucugaugagucccaugaggacgaaacagc	1.615246	1.986648	1.757627	2.076701	2.351812	2.084848	0.012458	0.088876	0.561416	0.701519	0.561598	0.537328	1.380712	0.945648	0.003236	0.005448
gcugucaccggaauaccagcaucgucuugaugcccuuggaaguccggucugaugagucccaugcggacgaaacagc	1.931865	1.971289	2.032170	2.091513	1.095023	1.146417	0.180262	0.263778	0.768499	0.626004	0.640688	0.640413	0.720286	0.999366	0.821578	0.846796
gcugucaccggaauaccagcaucgucuugaugcccuuggaaguccggucugaugaguccc-augggacgaaacagc	1.846854	2.119097	1.868851	1.858386	1.871726	0.976190	0.238443	0.321281	-0.024477	-0.176976	-0.074602	0.081773	0.703884	1.433422	0.089115	0.116746
gcugucaccggaauaccagcaucgucuugaugcccuuggaaguccggucugaugagucccauggggacgaaacagc	1.876410	2.103205	2.137995	2.170619	1.685760	1.078014	0.179158	0.263371	NaN	NaN	NaN	NaN	NaN	NaN	0.000000	0.000000
gcugucaccggaauaccagcaucgucuugaugcccuuggaaguccggucugaugagucccauguggacgaaacagc	1.924978	2.004830	1.998684	1.958812	1.201855	0.912281	0.102816	0.184519	0.598237	0.747694	0.657117	0.660324	1.410775	1.007413	0.000022	0.000046
gcugucaccggaauaccagcaucgucuugaugcccuuggaaguccggucugaugagucccauuaggacgaaacagc	1.119856	1.843526	1.320979	1.859370	5.292613	3.454545	0.015039	0.091028	0.232995	0.846102	0.317216	0.675959	4.103049	2.284247	0.000000	0.000000
gcugucaccggaauaccagcaucgucuugaugcccuuggaaguccggucugaugagucccauucggacgaaacagc	1.849479	2.020976	1.989031	2.113970	1.484218	1.333333	0.028693	0.110279	NaN	NaN	NaN	NaN	NaN	NaN	0.000000	0.000000
gcugucaccggaauaccagcaucgucuugaugcccuuggaaguccggucugaugaguccc-auuggacgaaacagc	1.549459	2.028215	1.676624	1.974109	3.011314	1.983740	0.008271	0.078610	0.458005	0.581796	0.417593	0.620003	1.329815	1.593712	0.000000	0.000000
gcugucaccggaauaccagcaucgucuugaugcccuuggaaguccggucugaugagucccauugggacgaaacagc	2.147884	2.028686	2.070663	1.958812	0.759979	0.772947	0.597638	0.647906	0.706848	0.649565	0.695353	0.587410	0.876430	0.779932	0.218728	0.265554
gcugucaccggaauaccagcaucgucuugaugcccuuggaaguccggucugaugagucccauuuggacgaaacagc	1.651878	2.106275	1.828459	2.105489	2.847061	1.892473	0.016943	0.092784	0.860970	1.034832	0.749604	0.855302	1.492321	1.275552	0.000000	0.000000
gcugucaccggaauaccagcaucgucuugaugcccuuggaaguccggucugaugaguccccaaaggacgaaacagc	1.525930	2.009593	1.440786	1.936793	3.045534	3.133333	0.020452	0.098008	0.153964	0.782984	0.325302	0.454954	4.256183	1.347883	0.000000	0.000000
gcugucaccggaauaccagcaucgucuugaugcccuuggaaguccggucugaugaguccccaacggacgaaacagc	1.870452	1.961027	1.967724	1.943724	1.231901	0.946237	0.002532	0.063281	0.656169	0.754343	0.782852	0.779585	1.253641	0.992505	0.000044	0.000091
gcugucaccggaauaccagcaucgucuugaugcccuuggaaguccggucugaugaguccc-caaggacgaaacagc	1.639423	1.863712	1.833874	2.067152	1.676056	1.711111	0.127224	0.208706	0.077551	0.334505	0.150325	0.292944	1.806987	1.388732	0.000000	0.000000
gcugucaccggaauaccagcaucgucuugaugcccuuggaaguccggucugaugaguccccaagggacgaaacagc	1.855628	1.903652	2.165986	2.023753	1.116924	0.720721	0.993773	0.993773	1.016183	1.045337	0.959910	0.860798	1.069435	0.795955	0.930349	0.939182
gcugucaccggaauaccagcaucgucuugaugcccuuggaaguccggucugaugaguccccaauggacgaaacagc	1.541964	1.912381	1.733579	1.994031	2.346479	1.821596	0.035380	0.115533	0.761639	0.797501	0.613685	0.799930	1.086080	1.535482	0.000000	0.000000
gcugucaccggaauaccagcaucgucuugaugcccuuggaaguccggucugaugaguccccacaggacgaaacagc	1.682598	1.950819	1.818499	1.982691	1.854475	1.459459	0.012463	0.088876	0.235575	0.531318	0.246984	0.409409	1.975798	1.453533	0.000000	0.000000
gcugucaccggaauaccagcaucgucuugaugcccuuggaaguccggucugaugaguccccaccggacgaaacagc	1.928598	1.927904	2.014961	2.050378	0.998404	1.084967	0.375668	0.448832	0.852436	0.732156	0.724237	0.746319	0.758089	1.052160	0.228481	0.276343
gcugucaccggaauaccagcaucgucuugaugcccuuggaaguccggucugaugaguccc-cacggacgaaacagc	1.872790	2.048796	1.996601	2.069708	1.499706	1.183333	0.007178	0.076099	0.630956	0.683077	0.610486	0.738777	1.127514	1.343665	0.000001	0.000001
gcugucaccggaauaccagcaucgucuugaugcccuuggaaguccggucugaugaguccccacgggacgaaacagc	1.942504	2.015912	1.959798	2.007325	1.184153	1.115646	0.130380	0.212743	0.659899	0.848061	0.723169	0.837115	1.542274	1.300009	0.000063	0.000127
gcugucaccggaauaccagcaucgucuugaugcccuuggaaguccggucugaugaguccccacuggacgaaacagc	1.644750	2.046949	1.868427	1.964207	2.524637	1.246753	0.064245	0.144835	0.673122	0.807833	0.690528	0.827867	1.363674	1.371952	0.000000	0.000000
gcugucaccggaauaccagcaucgucuugaugcccuuggaaguccggucugaugaguccccagaggacgaaacagc	1.791746	1.841270	1.930149	2.050492	1.120789	1.319298	0.333064	0.409038	0.734134	0.697754	0.796630	0.818291	0.919644	1.051143	0.651449	0.689400
gcugucaccggaauaccagcaucgucuugaugcccuuggaaguccggucugaugaguccccagcggacgaaacagc	1.999917	2.003502	1.988632	1.923691	1.008289	0.861111	0.717873	0.753914	0.926080	0.960617	0.914969	0.767607	1.082771	0.712259	0.982468	0.985558
gcugucaccggaauaccagcaucgucuugaugcccuuggaaguccggucugaugaguccc-cagggacgaaacagc	1.771307	1.900636	1.959886	1.980615	1.346879	1.048889	0.178154	0.262500	0.773839	0.659996	0.762644	0.696636	0.769408	0.858998	0.060967	0.081630
gcugucaccggaauaccagcaucgucuugaugcccuuggaaguccggucugaugaguccccaggggacgaaacagc	1.965544	2.062369	2.027489	2.071772	1.249755	1.107345	0.047855	0.132459	NaN	NaN	NaN	NaN	NaN	NaN	0.000000	0.000000
gcugucaccggaauaccagcaucgucuugaugcccuuggaaguccggucugaugaguccccaguggacgaaacagc	1.816510	1.970755	1.986484	1.976724	1.426412	0.977778	0.076604	0.158167	0.984709	0.970057	0.889851	0.887787	0.966826	0.995258	0.111006	0.143219
gcugucaccggaauaccagcaucgucuugaugcccuuggaaguccggucugaugaguccccauaggacgaaacagc	1.400610	1.976740	1.602041	1.926020	3.768169	2.108527	0.019581	0.096590	0.762874	1.149360	0.964904	0.979252	2.434930	1.033590	0.000002	0.000005
gcugucaccggaauaccagcaucgucuugaugcccuuggaaguccggucugaugaguccccaucggacgaaacagc	1.819796	2.076704	2.107629	2.082806	1.806789	0.944444	0.235930	0.319922	1.192346	0.940893	0.923352	0.754374	0.560463	0.677675	0.010505	0.016150
gcugucaccggaauaccagcaucgucuugaugcccuuggaaguccggucugaugaguccc-cauggacgaaacagc	1.805462	2.028155	1.706811	1.999241	1.669911	1.960784	0.082920	0.165027	0.457486	0.742587	0.576674	0.733544	1.927972	1.435059	0.000000	0.000000
gcugucaccggaauaccagcaucgucuugaugcccuuggaaguccggucugaugaguccccaugggacgaaacagc	1.846854	1.967813	2.049379	1.923779	1.321170	0.748858	0.377255	0.449466	0.707337	0.739813	0.679490	0.661670	1.077648	0.959800	0.209579	0.255174
gcugucaccggaauaccagcaucgucuugaugcccuuggaaguccggucugaugaguccccauuggacgaaacagc	1.783185	1.981209	1.714539	1.985605	1.577698	1.866667	0.065083	0.145440	0.543504	0.680788	0.573461	0.695960	1.371778	1.325864	0.000004	0.000010
gcugucaccggaauaccagcaucgucuugaugcccuuggaaguccggucugaugagucccccaaggacgaaacagc	1.724985	2.018660	1.913055	2.005112	1.966415	1.236111	0.041695	0.122587	0.556472	0.698937	0.569666	0.669645	1.388244	1.258863	0.000018	0.000038
gcugucaccggaauaccagcaucgucuugaugcccuuggaaguccggucugaugagucccccacggacgaaacagc	1.906065	1.982211	1.992236	1.967412	1.191643	0.944444	0.016131	0.092684	0.739328	0.746825	0.811413	0.675211	1.017414	0.730799	0.274527	0.325252
gcugucaccggaauaccagcaucgucuugaugcccuuggaaguccggucugaugaguccc-ccaggacgaaacagc	1.803243	1.891775	1.983188	2.146391	1.226118	1.456140	0.302339	0.379709	0.547257	0.485650	0.559612	0.602124	0.867747	1.102839	0.452728	0.509869
gcugucaccggaauaccagcaucgucuugaugcccuuggaaguccggucugaugagucccccagggacgaaacagc	1.860357	1.941978	2.089146	2.117175	1.206760	1.066667	0.437167	0.502545	0.698653	0.762411	0.756683	0.627722	1.158132	0.743087	0.854786	0.876774
gcugucaccggaauaccagcaucgucuugaugcccuuggaaguccggucugaugagucccccauggacgaaacagc	1.887759	1.992733	1.914684	1.953556	1.273426	1.093633	0.082660	0.164803	0.641854	0.793574	0.755232	0.849850	1.418140	1.243420	0.000072	0.000145
gcugucaccggaauaccagcaucgucuugaugcccuuggaaguccggucugaugaguccccccaggacgaaacagc	1.822188	2.037702	1.981409	2.047753	1.642535	1.165049	0.029785	0.110798	0.640984	0.494897	0.587175	0.544357	0.714352	0.906112	0.021425	0.031568
gcugucaccggaauaccagcaucgucuugaugcccuuggaaguccggucugaugagucccccccggacgaaacagc	1.944810	2.029782	1.989350	2.030743	1.216108	1.100000	0.071807	0.152203	1.051864	0.926193	0.831894	0.798059	0.748736	0.925051	0.632114	0.673832
gcugucaccggaauaccagcaucgucuugaugcccuuggaaguccggucugaugaguccc-cccggacgaaacagc	2.010915	1.984609	1.969536	2.037994	0.941228	1.170732	0.497582	0.555967	1.074477	1.036696	0.896611	0.988635	0.916683	1.236013	0.026530	0.038208
gcugucaccggaauaccagcaucgucuugaugcccuuggaaguccggucugaugaguccccccgggacgaaacagc	2.049598	2.128530	1.897261	1.981771	1.199311	1.214815	0.473842	0.535737	0.763663	0.708562	0.708373	0.658878	0.880844	0.892286	0.987130	0.988680
gcugucaccggaauaccagcaucgucuugaugcccuuggaaguccggucugaugaguccccccuggacgaaacagc	1.944249	1.973869	1.958378	2.033629	1.070581	1.189189	0.186517	0.270757	0.837337	0.769115	0.704576	0.844378	0.854630	1.379756	0.003130	0.005297
gcugucaccggaauaccagcaucgucuugaugcccuuggaaguccggucugaugagucccccgaggacgaaacagc	1.874293	1.943679	1.983803	1.969373	1.173239	0.967320	0.031163	0.111071	1.108294	0.786122	0.845262	0.868619	0.476243	1.055255	0.232644	0.280846
gcugucaccggaauaccagcaucgucuugaugcccuuggaaguccggucugaugagucccccgcggacgaaacagc	2.074246	2.033543	2.101497	2.003231	0.910536	0.797508	0.695503	0.734654	1.404299	1.026448	1.194431	1.065815	0.418937	0.743677	0.000000	0.000000
gcugucaccggaauaccagcaucgucuugaugcccuuggaaguccggucugaugaguccc-ccgggacgaaacagc	1.968000	2.080852	2.046218	2.069996	1.296738	1.056277	0.056361	0.138567	0.901371	0.623575	0.718742	0.514254	0.527478	0.624471	0.000008	0.000017
gcugucaccggaauaccagcaucgucuugaugcccuuggaaguccggucugaugagucccccggggacgaaacagc	1.801097	1.986648	2.136571	1.840504	1.533033	0.505747	0.873876	0.887085	0.892864	0.740291	0.874335	0.761067	0.703764	0.770429	0.142323	0.179984
gcugucaccggaauaccagcaucgucuugaugcccuuggaaguccggucugaugagucccccguggacgaaacagc	1.884143	2.065354	1.903715	1.746107	1.517786	0.695652	0.533681	0.589081	0.755677	0.881271	0.868356	0.758264	1.335348	0.776082	0.164978	0.204778
gcugucaccggaauaccagcaucgucuugaugcccuuggaaguccggucugaugagucccccuaggacgaaacagc	1.864687	1.960227	1.880174	2.068560	1.246061	1.543071	0.084625	0.166512	0.803179	0.735575	0.732403	0.766825	0.855847	1.082486	0.000472	0.000878
gcugucaccggaauaccagcaucgucuugaugcccuuggaaguccggucugaugagucccccucggacgaaacagc	2.070547	2.040255	2.150803	2.023016	0.932626	0.745098	0.319812	0.398127	0.925153	0.853308	0.861189	0.826659	0.847529	0.923570	0.879096	0.896648
gcugucaccggaauaccagcaucgucuugaugcccuuggaaguccggucugaugaguccc-ccuggacgaaacagc	1.841025	1.986648	1.994590	2.028448	1.398374	1.081081	0.046612	0.131393	0.511810	0.456611	0.388539	0.453278	0.880645	1.160750	0.000019	0.000041
gcugucaccggaauaccagcaucgucuugaugcccuuggaaguccggucugaugagucccccugggacgaaacagc	1.999465	2.026654	1.948695	2.005369	1.064606	1.139394	0.380616	0.451183	0.726533	1.072858	0.914353	0.847209	2.219855	0.856753	0.021548	0.031713
gcugucaccggaauaccagcaucgucuugaugcccuuggaaguccggucugaugagucccccuuggacgaaacagc	1.851818	1.961699	1.920908	2.011863	1.287897	1.232975	0.023347	0.099278	1.245641	1.093400	1.023900	1.041845	0.704302	1.042184	0.816463	0.842204
gcugucaccggaauaccagcaucgucuugaugcccuuggaaguccggucugaugaguccccgaaggacgaaacagc	1.339770	1.971449	1.465897	1.886403	4.282324	2.633333	0.006372	0.074479	-0.299926	0.255470	-0.159026	0.099834	3.592495	1.814929	0.000000	0.000000
gcugucaccggaauaccagcaucgucuugaugcccuuggaaguccggucugaugaguccccgacggacgaaacagc	1.822495	1.909343	2.004325	1.965761	1.221372	0.915033	0.270499	0.352270	0.986116	1.086998	0.930020	1.025544	1.261483	1.246018	0.000125	0.000246
gcugucaccggaauaccagcaucgucuugaugcccuuggaaguccggucugaugaguccc-cgaggacgaaacagc	1.843526	2.072203	1.810780	2.022199	1.693075	1.627119	0.064369	0.144859	0.509128	0.480386	0.457712	0.355510	0.935962	0.790311	0.239967	0.288323
gcugucaccggaauaccagcaucgucuugaugcccuuggaaguccggucugaugaguccccgagggacgaaacagc	1.933492	1.968270	1.707083	1.785025	1.083374	1.196581	0.523067	0.578365	1.294524	1.215754	1.032650	1.093045	0.834123	1.149200	0.058922	0.079142
gcugucaccggaauaccagcaucgucuugaugcccuuggaaguccggucugaugaguccccgauggacgaaacagc	1.721106	2.034825	1.567212	1.968913	2.059298	2.521739	0.075632	0.157088	1.020380	1.139870	0.927943	0.988928	1.316709	1.150763	0.000000	0.000000
gcugucaccggaauaccagcaucgucuugaugcccuuggaaguccggucugaugaguccccgcaggacgaaacagc	1.863625	2.065775	1.802594	2.101244	1.592761	1.989071	0.064992	0.145440	0.711304	0.770434	0.644261	0.758541	1.145856	1.301006	0.000002	0.000005
gcugucaccggaauaccagcaucgucuugaugcccuuggaaguccggucugaugaguccccgccggacgaaacagc	1.939169	2.020405	1.985747	2.023016	1.205691	1.089606	0.067443	0.147107	1.239264	1.206261	1.103156	1.155822	0.926824	1.128926	0.025470	0.036973
gcugucaccggaauaccagcaucgucuugaugcccuuggaaguccggucugaugaguccc-cgcggacgaaacagc	1.791337	1.899957	1.937285	1.799823	1.284164	0.728682	0.208362	0.292486	1.142047	0.812965	0.994397	0.840344	0.468725	0.701370	0.000000	0.000000
gcugucaccggaauaccagcaucgucuugaugcccuuggaaguccggucugaugaguccccgcgggacgaaacagc	1.716521	1.917312	1.835113	1.749198	1.587784	0.820513	0.110754	0.192537	NaN	NaN	NaN	NaN	NaN	NaN	0.000000	0.000000
gcugucaccggaauaccagcaucgucuugaugcccuuggaaguccggucugaugaguccccgcuggacgaaacagc	1.822232	2.098444	1.788116	2.081459	1.888915	1.964912	0.041106	0.121783	0.266226	0.376213	0.315752	0.385014	1.288211	1.172904	0.000001	0.000002
gcugucaccggaauaccagcaucgucuugaugcccuuggaaguccggucugaugaguccccggaggacgaaacagc	1.867058	2.065313	1.928994	2.103779	1.578540	1.495495	0.006042	0.073944	1.040944	1.151044	0.914480	0.942344	1.288548	1.066263	0.000026	0.000055
gcugucaccggaauaccagcaucgucuugaugcccuuggaaguccggucugaugaguccccggcggacgaaacagc	1.940953	2.089521	2.003359	1.904782	1.407887	0.796935	0.412235	0.480815	0.649692	0.713442	0.741186	0.729070	1.158111	0.972487	0.233060	0.280899
gcugucaccggaauaccagcaucgucuugaugcccuuggaaguccggucugaugaguccc-cggggacgaaacagc	1.846854	1.902668	1.880526	1.917509	1.137140	1.088889	0.091286	0.173078	0.605461	0.576670	0.602905	0.644976	0.935855	1.101720	0.053271	0.072006
gcugucaccggaauaccagcaucgucuugaugcccuuggaaguccggucugaugaguccccgggggacgaaacagc	1.746739	2.036040	1.962164	2.016039	1.946708	1.132075	0.075166	0.156992	0.678934	0.648985	0.609772	0.642276	0.933363	1.077714	0.073227	0.097028
gcugucaccggaauaccagcaucgucuugaugcccuuggaaguccggucugaugaguccccgguggacgaaacagc	1.795702	2.011217	1.886496	1.920354	1.642535	1.081081	0.040968	0.121783	1.124872	1.043696	0.749111	0.843723	0.829515	1.243402	0.027310	0.039199
gcugucaccggaauaccagcaucgucuugaugcccuuggaaguccggucugaugaguccccguaggacgaaacagc	1.567544	1.926149	1.739811	2.065665	2.283524	2.117647	0.036061	0.115995	0.824517	1.022111	0.904241	0.961889	1.576134	1.141953	0.000001	0.000003
gcugucaccggaauaccagcaucgucuugaugcccuuggaaguccggucugaugaguccccgucggacgaaacagc	1.875818	2.131450	1.978931	2.079046	1.801490	1.259259	0.042572	0.123739	0.569182	0.389263	0.543616	0.437693	0.660817	0.783570	0.001082	0.001947
gcugucaccggaauaccagcaucgucuugaugcccuuggaaguccggucugaugaguccc-cguggacgaaacagc	1.720737	1.963690	1.891336	2.032665	1.749657	1.384615	0.039250	0.119314	0.774004	0.776824	0.717559	0.755199	1.006516	1.090535	0.003757	0.006250
gcugucaccggaauaccagcaucgucuugaugcccuuggaaguccggucugaugaguccccgugggacgaaacagc	2.012006	1.816078	1.898078	2.011435	0.636901	1.298246	0.987531	0.988306	NaN	NaN	NaN	NaN	NaN	NaN	0.000000	0.000000
gcugucaccggaauaccagcaucgucuugaugcccuuggaaguccggucugaugaguccccguuggacgaaacagc	1.665334	2.001671	1.934244	2.158567	2.169386	1.676190	0.095771	0.177020	0.581045	0.847690	0.491171	0.728328	1.847757	1.726464	0.000000	0.000000
gcugucaccggaauaccagcaucgucuugaugcccuuggaaguccggucugaugaguccccuaaggacgaaacagc	1.618968	1.948426	1.801731	2.004957	2.135296	1.596708	0.030880	0.110798	0.472414	0.776497	0.572787	0.672919	2.014113	1.259307	0.000000	0.000000
gcugucaccggaauaccagcaucgucuugaugcccuuggaaguccggucugaugaguccccuacggacgaaacagc	1.935412	2.035717	2.037176	1.982328	1.259808	0.881356	0.129068	0.211142	0.920464	0.917037	0.820223	0.824334	0.992140	1.009511	0.034244	0.048496
gcugucaccggaauaccagcaucgucuugaugcccuuggaaguccggucugaugaguccc-cuaggacgaaacagc	1.748245	2.004377	1.810780	2.051358	1.803568	1.740113	0.002807	0.063281	0.931415	0.856135	0.767272	0.879711	0.840852	1.295505	0.029102	0.041676
gcugucaccggaauaccagcaucgucuugaugcccuuggaaguccggucugaugaguccccuagggacgaaacagc	1.997099	1.886278	1.946833	1.949778	0.774781	1.006803	0.976109	0.979178	0.901577	0.801184	0.869779	0.914697	0.793610	1.108966	0.533664	0.581076
gcugucaccggaauaccagcaucgucuugaugcccuuggaaguccggucugaugaguccccuauggacgaaacagc	1.862649	2.072962	1.871219	2.037994	1.622981	1.468165	0.046722	0.131393	0.979439	1.068380	0.958962	1.024978	1.227274	1.164167	0.000000	0.000000
gcugucaccggaauaccagcaucgucuugaugcccuuggaaguccggucugaugaguccccucaggacgaaacagc	1.885199	1.997644	1.947817	2.085917	1.295521	1.374359	0.035554	0.115534	0.859786	0.984529	0.798333	0.899826	1.332734	1.263263	0.000000	0.000000
gcugucaccggaauaccagcaucgucuugaugcccuuggaaguccggucugaugaguccccuccggacgaaacagc	2.040148	2.094083	2.042150	2.090382	1.132233	1.117460	0.273890	0.355890	1.018180	0.922429	0.968759	0.857224	0.802137	0.773507	0.143971	0.181529
gcugucaccggaauaccagcaucgucuugaugcccuuggaaguccggucugaugaguccc-cucggacgaaacagc	2.020098	2.125651	1.989031	1.976337	1.275126	0.971193	0.442454	0.506797	1.080803	1.250807	1.029895	1.019640	1.479121	0.976664	0.000908	0.001657
gcugucaccggaauaccagcaucgucuugaugcccuuggaaguccggucugaugaguccccucgggacgaaacagc	2.016605	1.866973	2.189816	2.164111	0.708545	0.942529	0.655737	0.698431	0.471961	0.485799	0.451952	0.515709	1.032375	1.158129	0.019125	0.028344
gcugucaccggaauaccagcaucgucuugaugcccuuggaaguccggucugaugaguccccucuggacgaaacagc	1.841102	1.905831	1.892370	1.960828	1.160725	1.170732	0.083897	0.165716	0.148546	0.132108	0.248024	-0.015073	0.962858	0.545636	0.000001	0.000003
gcugucaccggaauaccagcaucgucuugaugcccuuggaaguccggucugaugaguccccugaggacgaaacagc	1.810425	1.997911	2.034099	2.037994	1.539877	1.009009	0.155312	0.240800	0.948050	0.909804	0.941364	0.898226	0.915702	0.905444	0.950002	0.956751
gcugucaccggaauaccagcaucgucuugaugcccuuggaaguccggucugaugaguccccugcggacgaaacagc	2.050061	2.043727	2.126217	1.995093	0.985521	0.739394	0.652289	0.695779	0.984087	0.860273	0.966994	0.937411	0.751944	0.934151	0.367710	0.424230
gcugucaccggaauaccagcaucgucuugaugcccuuggaaguccggucugaugaguccc-cugggacgaaacagc	2.034440	2.086638	1.971386	1.879197	1.127711	0.808743	0.748459	0.782173	1.047309	1.054474	0.849508	0.921431	1.016635	1.180110	0.000981	0.001775
gcugucaccggaauaccagcaucgucuugaugcccuuggaaguccggucugaugaguccccuggggacgaaacagc	1.938857	1.993793	2.129441	1.888231	1.134842	0.573840	0.709152	0.747215	0.754432	0.718297	0.723520	0.753165	0.920163	1.070642	0.132899	0.169072
gcugucaccggaauaccagcaucgucuugaugcccuuggaaguccggucugaugaguccccuguggacgaaacagc	2.050974	1.937430	2.006405	2.114953	0.769938	1.283951	0.830354	0.853525	1.246769	1.201952	1.157521	1.088211	0.901952	0.852491	0.479497	0.533605
gcugucaccggaauaccagcaucgucuugaugcccuuggaaguccggucugaugaguccccuuaggacgaaacagc	1.656040	1.988940	1.797950	1.994441	2.152287	1.572139	0.009295	0.080135	0.668929	0.681815	0.640024	0.731918	1.030117	1.235646	0.001437	0.002558
gcugucaccggaauaccagcaucgucuugaugcccuuggaaguccggucugaugaguccccuucggacgaaacagc	1.938486	1.996393	2.089146	2.135798	1.142633	1.113402	0.237932	0.321281	1.059111	0.865974	0.943569	0.903879	0.641008	0.912663	0.068942	0.091731
gcugucaccggaauaccagcaucgucuugaugcccuuggaaguccggucugaugaguccc-cuuggacgaaacagc	1.831060	2.106573	1.855677	2.061022	1.885874	1.604520	0.032252	0.112758	0.481500	1.014440	0.567476	0.840835	3.411457	1.876542	0.000000	0.000000
gcugucaccggaauaccagcaucgucuugaugcccuuggaaguccggucugaugaguccccuugggacgaaacagc	1.997099	1.965459	1.957867	1.931538	0.929737	0.941176	0.744475	0.779926	1.019636	1.295617	1.019774	1.087041	1.887909	1.167527	0.000221	0.000421
gcugucaccggaauaccagcaucgucuugaugcccuuggaaguccggucugaugaguccccuuuggacgaaacagc	1.825665	2.059405	1.880870	2.032792	1.712929	1.418803	0.016534	0.092684	0.638571	0.862373	0.689673	0.757351	1.674180	1.168632	0.000000	0.000000
gcugucaccggaauaccagcaucgucuugaugcccuuggaaguccggucugaugagucccgaaaggacgaaacagc	1.240099	1.919961	1.370368	1.952684	4.784776	3.822222	0.004791	0.068969	0.039972	0.616715	0.110951	0.557027	3.773491	2.793031	0.000000	0.000000
gcugucaccggaauaccagcaucgucuugaugcccuuggaaguccggucugaugagucccgaacggacgaaacagc	1.736692	2.014762	1.700377	1.907726	1.897012	1.611940	0.054139	0.136856	1.072028	1.082858	0.911440	0.957187	1.025251	1.111084	0.000019	0.000040
gcugucaccggaauaccagcaucgucuugaugcccuuggaaguccggucugaugaguccc-gaaggacgaaacagc	1.291127	1.908698	1.253003	1.819150	4.145446	3.682540	0.004466	0.068969	0.269430	0.863509	0.319124	0.819152	3.927166	3.162480	0.000000	0.000000
gcugucaccggaauaccagcaucgucuugaugcccuuggaaguccggucugaugagucccgaagggacgaaacagc	2.008222	2.159279	2.009965	2.104940	1.415979	1.244444	0.164866	0.250761	NaN	NaN	NaN	NaN	NaN	NaN	0.000000	0.000000
gcugucaccggaauaccagcaucgucuugaugcccuuggaaguccggucugaugagucccgaauggacgaaacagc	1.374012	1.933109	1.481554	1.923913	3.623239	2.769231	0.002268	0.063281	0.084084	0.311284	0.057844	0.301596	1.687331	1.752880	0.000000	0.000000
gcugucaccggaauaccagcaucgucuugaugcccuuggaaguccggucugaugagucccgacaggacgaaacagc	1.404495	1.997428	1.490981	2.026094	3.916814	3.428571	0.000688	0.058108	0.412892	0.762406	0.404472	0.775290	2.236219	2.348651	0.000000	0.000000
gcugucaccggaauaccagcaucgucuugaugcccuuggaaguccggucugaugaguccc-gacggacgaaacagc	1.725811	1.933500	1.682063	1.778356	1.613204	1.248227	0.097261	0.178284	0.418683	0.656871	0.487019	0.545835	1.730563	1.145025	0.000000	0.000000
gcugucaccggaauaccagcaucgucuugaugcccuuggaaguccggucugaugagucccgacgggacgaaacagc	1.893710	2.033974	1.892851	2.096971	1.381223	1.600000	0.053092	0.136856	0.585307	0.504819	0.545235	0.383710	0.830830	0.689406	0.084059	0.110691
gcugucaccggaauaccagcaucgucuugaugcccuuggaaguccggucugaugagucccgacuggacgaaacagc	1.595042	1.977694	1.799111	2.020960	2.413521	1.666667	0.032251	0.112758	0.193022	0.531288	0.336981	0.525908	2.179041	1.544995	0.000000	0.000000
gcugucaccggaauaccagcaucgucuugaugcccuuggaaguccggucugaugagucccgagaggacgaaacagc	1.459572	1.912448	1.710229	1.944313	2.837106	1.714286	0.050028	0.134320	0.782978	0.863902	0.792956	0.818020	1.204826	1.059410	0.000043	0.000089
gcugucaccggaauaccagcaucgucuugaugcccuuggaaguccggucugaugagucccgagcggacgaaacagc	1.970272	2.007404	1.911129	2.018339	1.089260	1.280000	0.283496	0.364291	0.559114	0.481783	0.536280	0.534403	0.836890	0.995687	0.120702	0.154946
gcugucaccggaauaccagcaucgucuugaugcccuuggaaguccggucugaugaguccc-gagggacgaaacagc	1.867839	1.927279	2.102111	1.938609	1.146675	0.686275	0.916261	0.924960	0.812933	0.949470	0.679977	0.780762	1.369421	1.261201	0.002927	0.004986
gcugucaccggaauaccagcaucgucuugaugcccuuggaaguccggucugaugagucccgaggggacgaaacagc	1.810132	2.025646	2.042570	1.987301	1.642535	0.880503	0.198017	0.281704	NaN	NaN	NaN	NaN	NaN	NaN	0.000000	0.000000
gcugucaccggaauaccagcaucgucuugaugcccuuggaaguccggucugaugagucccgaguggacgaaacagc	1.890760	1.999510	1.918587	1.984748	1.284547	1.164557	0.061604	0.141890	0.957138	0.958361	0.826127	0.786675	1.002822	0.913163	0.209440	0.255174
gcugucaccggaauaccagcaucgucuugaugcccuuggaaguccggucugaugagucccgauaggacgaaacagc	0.954760	1.955604	1.463605	1.935331	10.019464	2.962963	0.077004	0.158736	0.087025	0.495921	0.111035	0.485225	2.563875	2.366958	0.000000	0.000000
gcugucaccggaauaccagcaucgucuugaugcccuuggaaguccggucugaugagucccgaucggacgaaacagc	1.776817	1.938456	1.902836	1.916408	1.450906	1.031746	0.014072	0.091028	0.606691	0.541538	0.459663	0.449096	0.860691	0.975963	0.234297	0.282041
gcugucaccggaauaccagcaucgucuugaugcccuuggaaguccggucugaugaguccc-gauggacgaaacagc	1.603816	2.126351	1.642784	1.924846	3.330696	1.914530	0.042371	0.123739	0.630987	1.088453	0.654617	1.009322	2.867251	2.263105	0.000000	0.000000
gcugucaccggaauaccagcaucgucuugaugcccuuggaaguccggucugaugagucccgaugggacgaaacagc	1.846854	1.836590	1.992236	2.031745	0.976642	1.095238	0.609596	0.657518	0.834506	1.105928	0.902785	0.891655	1.868194	0.974698	0.006715	0.010684
gcugucaccggaauaccagcaucgucuugaugcccuuggaaguccggucugaugagucccgauuggacgaaacagc	1.408885	1.886278	1.615851	2.074820	3.001874	2.877193	0.042715	0.123872	0.447752	0.595302	0.171641	0.563469	1.404592	2.465060	0.000000	0.000000
gcugucaccggaauaccagcaucgucuugaugcccuuggaaguccggucugaugagucccgcaaggacgaaacagc	1.440021	1.883333	1.545078	1.891866	2.775318	2.222222	0.003915	0.066610	0.140014	0.313152	0.200235	0.228573	1.489833	1.067428	0.000023	0.000048
gcugucaccggaauaccagcaucgucuugaugcccuuggaaguccggucugaugagucccgcacggacgaaacagc	1.802651	1.889071	1.997376	2.122314	1.220169	1.333333	0.332386	0.408598	0.481802	0.532940	0.389751	0.508307	1.124963	1.313880	0.000000	0.000000
gcugucaccggaauaccagcaucgucuugaugcccuuggaaguccggucugaugaguccc-gcaggacgaaacagc	1.467398	1.965459	1.549234	1.929445	3.148192	2.400000	0.000978	0.062398	0.372618	0.732105	0.406170	0.739745	2.288164	2.155637	0.000000	0.000000
gcugucaccggaauaccagcaucgucuugaugcccuuggaaguccggucugaugagucccgcagggacgaaacagc	1.930400	2.123639	2.011980	1.902836	1.560408	0.777778	0.407363	0.476876	NaN	NaN	NaN	NaN	NaN	NaN	0.000000	0.000000
gcugucaccggaauaccagcaucgucuugaugcccuuggaaguccggucugaugagucccgcauggacgaaacagc	1.578449	1.977608	1.779683	2.003231	2.507027	1.673203	0.028834	0.110487	0.733189	0.788434	0.622404	0.763976	1.135650	1.385390	0.000000	0.000000
gcugucaccggaauaccagcaucgucuugaugcccuuggaaguccggucugaugagucccgccaggacgaaacagc	1.693371	1.918226	1.732599	2.071417	1.678242	2.181818	0.039999	0.119810	0.574386	0.890359	0.623305	0.812082	2.070013	1.544460	0.000001	0.000001
gcugucaccggaauaccagcaucgucuugaugcccuuggaaguccggucugaugagucccgcccggacgaaacagc	1.987305	2.107336	2.044334	1.913055	1.318351	0.739130	0.601524	0.651013	0.629943	0.655718	0.600805	0.793962	1.061146	1.560115	0.000000	0.000001
gcugucaccggaauaccagcaucgucuugaugcccuuggaaguccggucugaugaguccc-gccggacgaaacagc	1.998945	2.085112	2.066580	2.032461	1.219458	0.924444	0.240722	0.323669	1.227288	1.218939	1.113772	1.169304	0.980960	1.136401	0.001909	0.003351
gcugucaccggaauaccagcaucgucuugaugcccuuggaaguccggucugaugagucccgccgggacgaaacagc	1.882852	1.755944	2.188071	1.942344	0.746607	0.567901	0.458917	0.522371	NaN	NaN	NaN	NaN	NaN	NaN	0.000000	0.000000
gcugucaccggaauaccagcaucgucuugaugcccuuggaaguccggucugaugagucccgccuggacgaaacagc	1.693626	2.025646	1.861902	2.130051	2.147930	1.854167	0.021399	0.098167	0.312156	0.364955	0.268882	0.395415	1.129275	1.338236	0.000000	0.000000
gcugucaccggaauaccagcaucgucuugaugcccuuggaaguccggucugaugagucccgcgaggacgaaacagc	1.757244	2.062369	1.776636	1.885781	2.018949	1.285714	0.083031	0.165027	1.100316	0.883897	0.889092	0.961491	0.607549	1.181407	0.630389	0.673118
gcugucaccggaauaccagcaucgucuugaugcccuuggaaguccggucugaugagucccgcgcggacgaaacagc	1.995507	2.015626	1.934883	1.908554	1.047414	0.941176	0.602856	0.651902	0.678754	0.670742	0.829860	0.677321	0.981721	0.703818	0.070553	0.093678
gcugucaccggaauaccagcaucgucuugaugcccuuggaaguccggucugaugaguccc-gcgggacgaaacagc	1.904400	1.965905	1.950725	1.887673	1.152138	0.864865	0.229257	0.313875	-0.206282	-0.029614	-0.150566	0.130932	1.501992	1.912047	0.000000	0.000000
gcugucaccggaauaccagcaucgucuugaugcccuuggaaguccggucugaugagucccgcggggacgaaacagc	2.054767	2.151592	2.137451	2.062817	1.249755	0.842105	0.492002	0.552636	0.764431	0.782140	0.707699	0.571075	1.041619	0.730090	0.724356	0.756193
gcugucaccggaauaccagcaucgucuugaugcccuuggaaguccggucugaugagucccgcguggacgaaacagc	1.839430	1.990487	1.844111	1.829871	1.415979	0.967742	0.194502	0.278468	0.436303	0.605390	0.260284	0.275814	1.476000	1.036406	0.000109	0.000216
gcugucaccggaauaccagcaucgucuugaugcccuuggaaguccggucugaugagucccgcuaggacgaaacagc	1.513372	1.822792	1.454901	1.920742	2.039009	2.923077	0.034207	0.115518	0.302283	0.558618	0.404220	0.666286	1.804411	1.828381	0.000000	0.000000
gcugucaccggaauaccagcaucgucuugaugcccuuggaaguccggucugaugagucccgcucggacgaaacagc	1.846854	1.944270	1.939384	2.112627	1.251455	1.490196	0.118757	0.202856	0.892480	0.869363	0.814690	0.907590	0.948162	1.238511	0.022665	0.033165
gcugucaccggaauaccagcaucgucuugaugcccuuggaaguccggucugaugaguccc-gcuggacgaaacagc	1.675458	2.123887	1.521848	1.913055	2.808205	2.461538	0.085463	0.166661	0.509328	0.726864	0.530757	0.797495	1.650197	1.848152	0.000000	0.000000
gcugucaccggaauaccagcaucgucuugaugcccuuggaaguccggucugaugagucccgcugggacgaaacagc	1.947755	2.130269	2.036210	1.808966	1.522350	0.592593	0.716414	0.753002	0.381341	0.377196	0.429196	0.409608	0.990503	0.955898	0.490800	0.543157
gcugucaccggaauaccagcaucgucuugaugcccuuggaaguccggucugaugagucccgcuuggacgaaacagc	1.562092	2.052308	1.668506	1.928849	3.091831	1.821138	0.018391	0.095364	0.878200	0.975694	0.614382	0.815872	1.251680	1.590341	0.000000	0.000000
gcugucaccggaauaccagcaucgucuugaugcccuuggaaguccggucugaugagucccggaaggacgaaacagc	1.129288	1.856686	1.371693	1.934244	5.338239	3.652174	0.024343	0.100851	-0.073429	0.358288	0.030641	0.350595	2.702200	2.089074	0.000000	0.000000
gcugucaccggaauaccagcaucgucuugaugcccuuggaaguccggucugaugagucccggacggacgaaacagc	1.734325	1.911495	1.856997	1.945724	1.503729	1.226667	0.021849	0.098167	0.934084	0.818940	0.818969	0.767018	0.767106	0.887257	0.380172	0.435849
gcugucaccggaauaccagcaucgucuugaugcccuuggaaguccggucugaugaguccc-ggaggacgaaacagc	1.507734	2.002003	1.577263	1.962614	3.120817	2.428571	0.001557	0.063281	0.134876	0.530569	0.192474	0.480954	2.487097	1.943032	0.000000	0.000000
gcugucaccggaauaccagcaucgucuugaugcccuuggaaguccggucugaugagucccggagggacgaaacagc	1.776273	1.991788	2.037994	2.061475	1.642535	1.055556	0.195837	0.279204	NaN	NaN	NaN	NaN	NaN	NaN	0.000000	0.000000
gcugucaccggaauaccagcaucgucuugaugcccuuggaaguccggucugaugagucccggauggacgaaacagc	1.569165	1.922063	1.723817	2.079748	2.253711	2.269504	0.034866	0.115533	0.170217	0.489144	0.260553	0.554447	2.084136	1.967407	0.000000	0.000000
gcugucaccggaauaccagcaucgucuugaugcccuuggaaguccggucugaugagucccggcaggacgaaacagc	1.479949	1.996493	1.490720	1.930930	3.285070	2.755556	0.004666	0.068969	0.519453	0.751173	0.494987	0.761722	1.704983	1.848138	0.000000	0.000000
gcugucaccggaauaccagcaucgucuugaugcccuuggaaguccggucugaugagucccggccggacgaaacagc	1.962726	2.131872	2.105536	1.989443	1.476202	0.765432	0.415808	0.484540	0.762233	0.640715	0.728346	0.643497	0.755931	0.822529	0.009030	0.014000
gcugucaccggaauaccagcaucgucuugaugcccuuggaaguccggucugaugaguccc-ggcggacgaaacagc	1.717221	1.903446	1.905993	1.908360	1.535413	1.005464	0.094152	0.175897	0.304570	0.445325	0.225334	0.325043	1.382786	1.258080	0.000000	0.000000
gcugucaccggaauaccagcaucgucuugaugcccuuggaaguccggucugaugagucccggcgggacgaaacagc	1.810942	1.768178	2.046948	1.928849	0.906226	0.761905	0.861943	0.877065	NaN	NaN	NaN	NaN	NaN	NaN	0.000000	0.000000
gcugucaccggaauaccagcaucgucuugaugcccuuggaaguccggucugaugagucccggcuggacgaaacagc	1.748018	2.073749	1.856939	2.093511	2.117045	1.724138	0.002398	0.063281	0.830507	0.917836	0.784584	0.898039	1.222727	1.298541	0.000007	0.000016
gcugucaccggaauaccagcaucgucuugaugcccuuggaaguccggucugaugagucccgggaggacgaaacagc	1.691448	1.989497	1.791942	2.036068	1.986321	1.754386	0.002487	0.063281	0.477818	0.698300	0.538791	0.807482	1.661431	1.856482	0.000000	0.000000
gcugucaccggaauaccagcaucgucuugaugcccuuggaaguccggucugaugagucccgggcggacgaaacagc	2.008516	1.988267	2.011541	1.896968	0.954446	0.768116	0.944423	0.949632	0.661086	0.727986	0.788750	0.705205	1.166540	0.825002	0.376414	0.432707
gcugucaccggaauaccagcaucgucuugaugcccuuggaaguccggucugaugaguccc-gggggacgaaacagc	1.825665	2.051904	1.808801	2.007841	1.683598	1.581395	0.050423	0.134320	0.662349	0.822301	0.625016	0.700497	1.445277	1.189819	0.000000	0.000000
gcugucaccggaauaccagcaucgucuugaugcccuuggaaguccggucugaugagucccggggggacgaaacagc	1.853694	1.979032	2.186056	2.055722	1.334560	0.740741	0.746406	0.781308	0.841794	0.872405	0.699500	0.729640	1.073026	1.071864	0.152951	0.191714
gcugucaccggaauaccagcaucgucuugaugcccuuggaaguccggucugaugagucccggguggacgaaacagc	1.831342	2.022498	1.925086	1.972265	1.552942	1.114754	0.023006	0.099278	0.746923	0.736332	0.648557	0.669087	0.975909	1.048409	0.050175	0.068256
gcugucaccggaauaccagcaucgucuugaugcccuuggaaguccggucugaugagucccgguaggacgaaacagc	1.321810	1.899052	1.286171	1.888231	3.777831	4.000000	0.003855	0.066610	-0.030299	0.608332	0.086399	0.596509	4.351423	3.236760	0.000000	0.000000
gcugucaccggaauaccagcaucgucuugaugcccuuggaaguccggucugaugagucccggucggacgaaacagc	1.763007	2.016980	1.870020	1.944654	1.794622	1.187500	0.023434	0.099278	1.099028	1.167817	1.046804	1.097311	1.171625	1.123329	0.003145	0.005316
gcugucaccggaauaccagcaucgucuugaugcccuuggaaguccggucugaugaguccc-gguggacgaaacagc	1.731059	2.106275	1.670017	2.082197	2.372551	2.583333	0.030551	0.110798	0.142132	0.343392	0.105521	0.374026	1.589498	1.855690	0.000000	0.000000
gcugucaccggaauaccagcaucgucuugaugcccuuggaaguccggucugaugagucccggugggacgaaacagc	1.840121	2.069000	1.969536	1.928849	1.693864	0.910569	0.148661	0.233898	0.752558	0.828667	0.804213	0.765011	1.191541	0.913688	0.360787	0.418133
gcugucaccggaauaccagcaucgucuugaugcccuuggaaguccggucugaugagucccgguuggacgaaacagc	1.632305	2.015793	1.591821	2.068943	2.418177	3.000000	0.014381	0.091028	0.678179	0.840021	0.445617	0.778765	1.451582	2.153514	0.000000	0.000000
gcugucaccggaauaccagcaucgucuugaugcccuuggaaguccggucugaugagucccguaaggacgaaacagc	1.305751	2.062369	1.299714	2.020960	5.709765	5.263158	0.002508	0.063281	0.049741	0.792047	0.116358	0.741374	5.524662	4.217119	0.000000	0.000000
gcugucaccggaauaccagcaucgucuugaugcccuuggaaguccggucugaugagucccguacggacgaaacagc	1.707905	1.854093	1.795295	1.986162	1.400194	1.551913	0.081936	0.163942	0.669867	0.760348	0.631646	0.822702	1.231631	1.552587	0.000000	0.000000
gcugucaccggaauaccagcaucgucuugaugcccuuggaaguccggucugaugaguccc-guaggacgaaacagc	1.132372	2.054682	1.214085	1.883092	8.361997	4.666667	0.008171	0.078610	-0.219303	0.550819	-0.060237	0.487899	5.890095	3.532935	0.000000	0.000000
gcugucaccggaauaccagcaucgucuugaugcccuuggaaguccggucugaugagucccguagggacgaaacagc	2.050974	2.208497	2.179323	2.054384	1.437218	0.750000	0.580151	0.632712	NaN	NaN	NaN	NaN	NaN	NaN	0.000000	0.000000
gcugucaccggaauaccagcaucgucuugaugcccuuggaaguccggucugaugagucccguauggacgaaacagc	1.461504	1.962254	1.623020	2.032390	3.167746	2.566667	0.011836	0.087282	0.170818	0.486794	0.183648	0.496015	2.070028	2.052896	0.000000	0.000000
gcugucaccggaauaccagcaucgucuugaugcccuuggaaguccggucugaugagucccgucaggacgaaacagc	1.553650	2.085434	1.670576	2.053388	3.402394	2.414414	0.005998	0.073944	0.593127	0.619806	0.471087	0.612704	1.063355	1.385533	0.035275	0.049626
gcugucaccggaauaccagcaucgucuugaugcccuuggaaguccggucugaugagucccguccggacgaaacagc	2.034737	2.074161	1.972931	1.952728	1.095023	0.954545	0.597241	0.647906	0.798263	0.855089	0.769693	0.885001	1.139794	1.304093	0.000000	0.000001
gcugucaccggaauaccagcaucgucuugaugcccuuggaaguccggucugaugaguccc-gucggacgaaacagc	1.736030	1.951545	1.825905	1.950843	1.642535	1.333333	0.000259	0.058108	-0.111854	0.241529	0.059187	0.286674	2.256228	1.688443	0.000000	0.000000
gcugucaccggaauaccagcaucgucuugaugcccuuggaaguccggucugaugagucccgucgggacgaaacagc	2.112412	2.036040	1.978734	1.802642	0.838741	0.666667	0.768722	0.800073	1.106477	0.837014	0.800585	0.898219	0.537696	1.252084	0.879784	0.896648
gcugucaccggaauaccagcaucgucuugaugcccuuggaaguccggucugaugagucccgucuggacgaaacagc	1.542220	1.961855	1.711728	2.009030	2.628056	1.982906	0.015877	0.092508	0.318533	0.517676	0.262680	0.455071	1.581769	1.557367	0.000000	0.000000
gcugucaccggaauaccagcaucgucuugaugcccuuggaaguccggucugaugagucccgugaggacgaaacagc	1.542819	1.950219	1.618811	1.985342	2.555055	2.325581	0.001355	0.063281	-0.202293	0.300004	0.057644	0.142417	3.179046	1.215551	0.000000	0.000000
gcugucaccggaauaccagcaucgucuugaugcccuuggaaguccggucugaugagucccgugcggacgaaacagc	2.012088	2.037545	1.938272	2.028448	1.060371	1.230769	0.380818	0.451183	0.908177	0.989746	1.022131	1.018775	1.206616	0.992302	0.278949	0.329879
gcugucaccggaauaccagcaucgucuugaugcccuuggaaguccggucugaugaguccc-gugggacgaaacagc	1.665800	2.062369	1.818499	1.906715	2.492122	1.225225	0.059379	0.140309	0.551640	0.800836	0.727490	0.770743	1.774991	1.104720	0.003829	0.006353
gcugucaccggaauaccagcaucgucuugaugcccuuggaaguccggucugaugagucccguggggacgaaacagc	1.912874	1.984482	1.983803	1.832535	1.179256	0.705882	0.614359	0.661656	1.052217	1.090753	0.914176	1.103419	1.092788	1.546122	0.000011	0.000024
gcugucaccggaauaccagcaucgucuugaugcccuuggaaguccggucugaugagucccguguggacgaaacagc	1.886527	2.108881	2.032418	2.074117	1.668607	1.100775	0.055621	0.138078	0.752597	0.745137	0.709425	0.694662	0.982970	0.966578	0.104985	0.135863
gcugucaccggaauaccagcaucgucuugaugcccuuggaaguccggucugaugagucccguuaggacgaaacagc	1.274350	1.729625	1.435934	1.974324	2.852824	3.454545	0.059237	0.140309	-0.039120	0.612603	0.114189	0.583688	4.484597	2.947802	0.000000	0.000000
gcugucaccggaauaccagcaucgucuugaugcccuuggaaguccggucugaugagucccguucggacgaaacagc	1.703840	1.863837	1.803093	1.864750	1.445431	1.152542	0.012924	0.088876	0.992780	0.996228	0.924936	0.900848	1.007970	0.946045	0.192204	0.236502
gcugucaccggaauaccagcaucgucuugaugcccuuggaaguccggucugaugaguccc-guuggacgaaacagc	1.470104	2.062369	1.542603	2.082515	3.910798	3.466667	0.000315	0.058108	0.148414	0.576003	0.270915	0.577369	2.676632	2.025134	0.000000	0.000000
gcugucaccggaauaccagcaucgucuugaugcccuuggaaguccggucugaugagucccguugggacgaaacagc	1.930756	1.958280	2.108451	2.260828	1.065428	1.420290	0.468325	0.531657	1.157312	1.260927	1.061744	1.045613	1.269450	0.963537	0.039109	0.054538
gcugucaccggaauaccagcaucgucuugaugcccuuggaaguccggucugaugagucccguuuggacgaaacagc	1.476943	1.986648	1.586471	2.142286	3.233741	3.595960	0.009870	0.081432	0.192970	0.973853	0.311235	0.916096	6.037859	4.025888	0.000000	0.000000
gcugucaccggaauaccagcaucgucuugaugcccuuggaaguccggucugaugagucccuaaaggacgaaacagc	1.400991	1.999722	1.598452	2.049531	3.969460	2.825397	0.014565	0.091028	0.184057	0.502199	0.247635	0.405785	2.080376	1.439298	0.000000	0.000000
gcugucaccggaauaccagcaucgucuugaugcccuuggaaguccggucugaugagucccuaacggacgaaacagc	1.864583	1.955159	1.838334	1.915848	1.231901	1.195402	0.141073	0.225292	1.029938	1.020399	1.004750	0.765299	0.978275	0.576168	0.008950	0.013893
gcugucaccggaauaccagcaucgucuugaugcccuuggaaguccggucugaugaguccc-uaaggacgaaacagc	1.646289	1.947234	1.680906	1.870303	1.999608	1.546667	0.009493	0.080753	0.591631	0.701364	0.527986	0.659541	1.287457	1.353802	0.000000	0.000000
gcugucaccggaauaccagcaucgucuugaugcccuuggaaguccggucugaugagucccuaagggacgaaacagc	2.067655	2.024105	2.050228	1.874137	0.904585	0.666667	0.672205	0.714778	0.333073	0.320126	0.377769	0.276860	0.970630	0.792666	0.863659	0.883105
gcugucaccggaauaccagcaucgucuugaugcccuuggaaguccggucugaugagucccuaauggacgaaacagc	1.786667	2.030577	1.788116	2.009965	1.753517	1.666667	0.025979	0.104242	0.977037	0.969158	0.846781	0.989460	0.982022	1.388926	0.000024	0.000051
gcugucaccggaauaccagcaucgucuugaugcccuuggaaguccggucugaugagucccuacaggacgaaacagc	1.853385	2.035217	1.823133	2.026232	1.519958	1.596244	0.062984	0.143769	0.721293	0.903751	0.682776	0.747609	1.522152	1.161005	0.000000	0.000000
gcugucaccggaauaccagcaucgucuugaugcccuuggaaguccggucugaugagucccuaccggacgaaacagc	1.876818	1.957634	2.033923	1.979075	1.204526	0.881356	0.157637	0.243222	1.075158	1.037576	0.917275	0.994910	0.917104	1.195736	0.004519	0.007383
gcugucaccggaauaccagcaucgucuugaugcccuuggaaguccggucugaugaguccc-uacggacgaaacagc	1.871279	1.996617	1.932360	2.063548	1.334560	1.352657	0.022572	0.099102	1.182702	1.084587	0.994081	0.917084	0.797783	0.837535	0.314757	0.369485
gcugucaccggaauaccagcaucgucuugaugcccuuggaaguccggucugaugagucccuacgggacgaaacagc	2.137900	2.100158	2.175061	2.009965	0.916764	0.683761	0.516371	0.572449	0.979325	0.746082	0.765876	0.837497	0.584463	1.179289	0.905696	0.919386
gcugucaccggaauaccagcaucgucuugaugcccuuggaaguccggucugaugagucccuacuggacgaaacagc	1.784299	1.896743	1.811780	2.020265	1.295521	1.616162	0.084691	0.166512	0.840998	0.948084	0.681295	0.900238	1.279636	1.655554	0.000000	0.000000
gcugucaccggaauaccagcaucgucuugaugcccuuggaaguccggucugaugagucccuagaggacgaaacagc	1.801933	1.896205	1.858697	2.015044	1.242430	1.433333	0.096117	0.177020	1.018906	0.987560	0.927979	0.974767	0.930366	1.113750	0.034499	0.048803
gcugucaccggaauaccagcaucgucuugaugcccuuggaaguccggucugaugagucccuagcggacgaaacagc	1.759401	1.886278	2.145402	2.040298	1.339298	0.785047	0.749903	0.782267	NaN	NaN	NaN	NaN	NaN	NaN	0.000000	0.000000
gcugucaccggaauaccagcaucgucuugaugcccuuggaaguccggucugaugaguccc-uagggacgaaacagc	1.962248	1.955914	2.062412	2.050768	0.985521	0.973545	0.467555	0.531256	0.794574	0.833406	0.666385	0.671822	1.093534	1.012599	0.000964	0.001747
gcugucaccggaauaccagcaucgucuugaugcccuuggaaguccggucugaugagucccuaggggacgaaacagc	1.882019	1.988389	1.993763	1.953891	1.277527	0.912281	0.032409	0.112988	0.889562	0.928885	0.926874	0.797947	1.094771	0.743144	0.606282	0.649551
gcugucaccggaauaccagcaucgucuugaugcccuuggaaguccggucugaugagucccuaguggacgaaacagc	1.945913	1.871678	2.036873	2.084646	0.842880	1.116279	0.846186	0.865171	0.959825	0.896923	0.857725	0.886638	0.865164	1.068841	0.008818	0.013738
gcugucaccggaauaccagcaucgucuugaugcccuuggaaguccggucugaugagucccuauaggacgaaacagc	1.557105	1.966885	1.670845	1.977627	2.569093	2.026667	0.002827	0.063281	0.127879	0.367080	0.153175	0.401196	1.734610	1.770193	0.000000	0.000000
gcugucaccggaauaccagcaucgucuugaugcccuuggaaguccggucugaugagucccuaucggacgaaacagc	1.980003	1.936324	1.876538	1.853057	0.904317	0.947368	0.785609	0.816982	1.365982	1.215146	1.096672	1.104743	0.706586	1.018756	0.591837	0.639030
gcugucaccggaauaccagcaucgucuugaugcccuuggaaguccggucugaugaguccc-uauggacgaaacagc	1.775250	2.006852	1.875649	2.014161	1.704518	1.375661	0.000853	0.062398	0.939525	1.007133	0.852739	0.937483	1.168445	1.215469	0.000015	0.000031
gcugucaccggaauaccagcaucgucuugaugcccuuggaaguccggucugaugagucccuaugggacgaaacagc	2.012006	1.984482	2.066482	1.874597	0.938591	0.642857	0.474018	0.535737	NaN	NaN	NaN	NaN	NaN	NaN	0.000000	0.000000
gcugucaccggaauaccagcaucgucuugaugcccuuggaaguccggucugaugagucccuauuggacgaaacagc	1.777218	2.017207	1.925143	2.050082	1.737754	1.333333	0.015409	0.091028	1.092598	0.914955	0.836754	0.932309	0.664288	1.246104	0.016474	0.024701
gcugucaccggaauaccagcaucgucuugaugcccuuggaaguccggucugaugagucccucaaggacgaaacagc	1.682268	2.022722	1.651396	1.952426	2.190047	2.000000	0.027065	0.106188	0.867041	0.961707	0.764652	0.866289	1.243560	1.263680	0.000088	0.000175
gcugucaccggaauaccagcaucgucuugaugcccuuggaaguccggucugaugagucccucacggacgaaacagc	1.931865	1.971289	2.117436	2.077865	1.095023	0.912913	0.548309	0.602102	1.151720	1.170696	1.124972	1.063972	1.044663	0.868961	0.276060	0.326765
gcugucaccggaauaccagcaucgucuugaugcccuuggaaguccggucugaugaguccc-ucaggacgaaacagc	1.772753	1.934582	1.745712	1.923039	1.451543	1.504274	0.054919	0.137404	0.538499	0.683362	0.586570	0.665227	1.395928	1.198551	0.000000	0.000000
gcugucaccggaauaccagcaucgucuugaugcccuuggaaguccggucugaugagucccucagggacgaaacagc	1.863888	1.886278	1.992236	1.848329	1.052907	0.717949	0.585893	0.637340	NaN	NaN	NaN	NaN	NaN	NaN	0.000000	0.000000
gcugucaccggaauaccagcaucgucuugaugcccuuggaaguccggucugaugagucccucauggacgaaacagc	1.804210	1.968572	1.889574	1.976724	1.460031	1.222222	0.000560	0.058108	1.119888	1.045631	0.942770	1.088663	0.842835	1.399243	0.000005	0.000011
gcugucaccggaauaccagcaucgucuugaugcccuuggaaguccggucugaugagucccuccaggacgaaacagc	1.840420	2.062369	1.893920	1.994725	1.667051	1.261261	0.041167	0.121783	1.214176	1.051317	0.801772	0.840983	0.687292	1.094489	0.199429	0.244214
gcugucaccggaauaccagcaucgucuugaugcccuuggaaguccggucugaugagucccucccggacgaaacagc	1.900100	1.962753	2.093041	2.132550	1.155189	1.095238	0.390097	0.460041	0.864877	0.802731	0.807845	0.819317	0.866670	1.026767	0.347509	0.404212
gcugucaccggaauaccagcaucgucuugaugcccuuggaaguccggucugaugaguccc-uccggacgaaacagc	2.053328	2.012395	2.061117	1.973753	0.910053	0.817778	0.839416	0.859623	0.750684	0.739429	0.788381	0.571889	0.974417	0.607447	0.007397	0.011701
gcugucaccggaauaccagcaucgucuugaugcccuuggaaguccggucugaugagucccuccgggacgaaacagc	1.941830	1.710187	1.949484	1.954447	0.586620	1.011494	0.681647	0.722410	NaN	NaN	NaN	NaN	NaN	NaN	0.000000	0.000000
gcugucaccggaauaccagcaucgucuugaugcccuuggaaguccggucugaugagucccuccuggacgaaacagc	1.815597	1.997428	1.954107	2.012950	1.519958	1.145098	0.016599	0.092684	0.824885	0.659119	0.802966	0.705550	0.682706	0.799069	0.035893	0.050274
gcugucaccggaauaccagcaucgucuugaugcccuuggaaguccggucugaugagucccucgaggacgaaacagc	1.860865	2.089953	2.031667	1.982558	1.694679	0.893082	0.166796	0.252171	0.880466	0.954637	0.854832	0.812277	1.186234	0.906661	0.007400	0.011701
gcugucaccggaauaccagcaucgucuugaugcccuuggaaguccggucugaugagucccucgcggacgaaacagc	2.075334	1.864880	2.121331	2.141534	0.615951	1.047619	0.609442	0.657518	0.789203	0.565611	0.720642	0.510936	0.597597	0.617012	0.000000	0.000000
gcugucaccggaauaccagcaucgucuugaugcccuuggaaguccggucugaugaguccc-ucgggacgaaacagc	2.060054	2.080342	2.095395	2.008704	1.047824	0.819048	0.820588	0.847831	1.045859	0.977174	0.911214	0.873789	0.853719	0.917434	0.787648	0.814456
gcugucaccggaauaccagcaucgucuugaugcccuuggaaguccggucugaugagucccucggggacgaaacagc	1.917435	1.978048	2.037994	2.000205	1.149775	0.916667	0.030699	0.110798	NaN	NaN	NaN	NaN	NaN	NaN	0.000000	0.000000
gcugucaccggaauaccagcaucgucuugaugcccuuggaaguccggucugaugagucccucguggacgaaacagc	1.993562	2.015257	1.924699	2.069841	1.051222	1.396825	0.300418	0.378122	1.096933	1.229452	1.020459	1.146360	1.356812	1.336293	0.000000	0.000000
gcugucaccggaauaccagcaucgucuugaugcccuuggaaguccggucugaugagucccucuaggacgaaacagc	1.734150	2.036815	1.823832	2.062127	2.007543	1.730994	0.000138	0.058108	0.733274	1.057706	0.839268	0.931020	2.110726	1.235243	0.000000	0.000000
gcugucaccggaauaccagcaucgucuugaugcccuuggaaguccggucugaugagucccucucggacgaaacagc	1.915935	2.014944	1.979399	2.052506	1.256056	1.183333	0.021780	0.098167	0.371950	0.360875	0.224200	0.534561	0.974822	2.043437	0.000000	0.000000
gcugucaccggaauaccagcaucgucuugaugcccuuggaaguccggucugaugaguccc-ucuggacgaaacagc	1.747723	2.044271	1.953891	2.053023	1.979465	1.256410	0.053046	0.136856	0.593423	0.759568	0.684269	0.700951	1.466037	1.039158	0.000018	0.000039
gcugucaccggaauaccagcaucgucuugaugcccuuggaaguccggucugaugagucccucugggacgaaacagc	2.017551	2.149519	1.916600	1.960234	1.355091	1.105691	0.418503	0.486348	0.609693	0.746960	0.622113	0.609711	1.371725	0.971848	0.001786	0.003143
gcugucaccggaauaccagcaucgucuugaugcccuuggaaguccggucugaugagucccucuuggacgaaacagc	1.963159	2.030447	1.864633	2.033991	1.167585	1.476923	0.247726	0.331445	0.745997	0.847798	0.731409	0.900977	1.264158	1.477637	0.000008	0.000018
gcugucaccggaauaccagcaucgucuugaugcccuuggaaguccggucugaugagucccugaaggacgaaacagc	1.320515	2.007321	1.314455	2.003666	4.861904	4.888889	0.001309	0.063281	0.383597	0.870791	0.387373	0.654306	3.070392	1.848984	0.000000	0.000000
gcugucaccggaauaccagcaucgucuugaugcccuuggaaguccggucugaugagucccugacggacgaaacagc	1.918210	1.951003	2.070011	2.030440	1.078432	0.912913	0.400596	0.470697	0.971884	0.880543	0.840372	0.924368	0.810324	1.213377	0.013164	0.019949
gcugucaccggaauaccagcaucgucuugaugcccuuggaaguccggucugaugaguccc-ugaggacgaaacagc	1.839906	1.970599	1.687746	1.846108	1.351118	1.440000	0.235541	0.319922	0.751394	0.825249	0.668591	0.814304	1.185373	1.398664	0.000000	0.000000
gcugucaccggaauaccagcaucgucuugaugcccuuggaaguccggucugaugagucccugagggacgaaacagc	1.827549	2.022861	2.047753	2.007325	1.567874	0.911111	0.174628	0.259703	0.978307	0.896441	0.767681	0.753343	0.828198	0.967525	0.461642	0.518509
gcugucaccggaauaccagcaucgucuugaugcccuuggaaguccggucugaugagucccugauggacgaaacagc	1.721916	2.004377	1.721169	1.986287	1.916291	1.841270	0.016755	0.092784	1.107142	1.129431	0.926016	1.013678	1.052661	1.223663	0.000002	0.000004
gcugucaccggaauaccagcaucgucuugaugcccuuggaaguccggucugaugagucccugcaggacgaaacagc	1.626181	2.065886	1.901348	2.160035	2.752356	1.814208	0.059514	0.140369	1.341923	1.334810	1.080646	1.132770	0.983756	1.127519	0.000000	0.000000
gcugucaccggaauaccagcaucgucuugaugcccuuggaaguccggucugaugagucccugccggacgaaacagc	1.960032	2.121189	1.958082	2.057616	1.449296	1.257576	0.136670	0.220190	0.972386	0.879923	0.839857	0.801641	0.808235	0.915764	0.709004	0.742157
gcugucaccggaauaccagcaucgucuugaugcccuuggaaguccggucugaugaguccc-ugcggacgaaacagc	1.877344	1.901790	2.053431	2.089146	1.057904	1.085714	0.524962	0.579958	0.782264	0.745532	0.878639	0.680797	0.918899	0.634100	0.026920	0.038726
gcugucaccggaauaccagcaucgucuugaugcccuuggaaguccggucugaugagucccugcgggacgaaacagc	1.919405	2.100158	2.055288	1.890778	1.516186	0.684685	0.510478	0.567650	NaN	NaN	NaN	NaN	NaN	NaN	0.000000	0.000000
gcugucaccggaauaccagcaucgucuugaugcccuuggaaguccggucugaugagucccugcuggacgaaacagc	1.820525	1.863329	1.908818	1.979399	1.103578	1.176471	0.214300	0.298523	0.621453	0.659649	0.666978	0.656329	1.091934	0.975778	0.000262	0.000496
gcugucaccggaauaccagcaucgucuugaugcccuuggaaguccggucugaugagucccuggaggacgaaacagc	1.773161	1.988676	1.907451	2.048989	1.642535	1.385281	0.015757	0.092231	1.128894	1.124671	1.001417	1.061301	0.990325	1.147847	0.000005	0.000011
gcugucaccggaauaccagcaucgucuugaugcccuuggaaguccggucugaugagucccuggcggacgaaacagc	1.906623	2.025227	2.045680	2.122314	1.314028	1.192982	0.050189	0.134320	0.979808	0.836121	0.887878	0.832089	0.718311	0.879450	0.321689	0.376583
gcugucaccggaauaccagcaucgucuugaugcccuuggaaguccggucugaugaguccc-uggggacgaaacagc	1.884643	2.100158	1.983188	1.934883	1.642535	0.894737	0.212663	0.296566	0.825470	0.788353	0.696101	0.778294	0.918086	1.208349	0.045856	0.062849
gcugucaccggaauaccagcaucgucuugaugcccuuggaaguccggucugaugagucccugggggacgaaacagc	1.903173	2.041847	2.038979	2.136480	1.376178	1.251701	0.030243	0.110798	0.893920	0.781304	0.919538	0.866639	0.771585	0.885323	0.452264	0.509795
gcugucaccggaauaccagcaucgucuugaugcccuuggaaguccggucugaugagucccugguggacgaaacagc	1.973629	1.924986	1.997631	1.930088	0.894038	0.855967	0.973378	0.977207	0.808855	0.942322	0.860547	0.808986	1.359775	0.888051	0.004209	0.006921
gcugucaccggaauaccagcaucgucuugaugcccuuggaaguccggucugaugagucccuguaggacgaaacagc	1.575560	2.037747	1.649813	2.131734	2.898591	3.033333	0.001731	0.063281	0.487429	0.652282	0.515299	0.634291	1.461682	1.315200	0.000000	0.000000
gcugucaccggaauaccagcaucgucuugaugcccuuggaaguccggucugaugagucccugucggacgaaacagc	2.003122	2.030447	1.973576	2.010776	1.064940	1.089431	0.376392	0.448856	0.600812	0.514314	0.508915	0.508533	0.819412	0.999121	0.188768	0.232498
gcugucaccggaauaccagcaucgucuugaugcccuuggaaguccggucugaugaguccc-uguggacgaaacagc	1.897608	1.979584	1.957577	2.017790	1.207746	1.148718	0.035113	0.115533	0.710982	0.676641	0.511040	0.545815	0.923973	1.083364	0.013702	0.020715
gcugucaccggaauaccagcaucgucuugaugcccuuggaaguccggucugaugagucccugugggacgaaacagc	1.956816	2.136615	2.113505	2.066283	1.512861	0.896970	0.203517	0.287265	0.713261	0.795665	0.665261	0.713488	1.208938	1.117446	0.025220	0.036652
gcugucaccggaauaccagcaucgucuugaugcccuuggaaguccggucugaugagucccuguuggacgaaacagc	1.760285	1.891479	1.859047	1.977996	1.352676	1.315068	0.057668	0.140161	-0.283229	-0.164042	-0.298438	-0.076714	1.315791	1.666189	0.000000	0.000000
gcugucaccggaauaccagcaucgucuugaugcccuuggaaguccggucugaugagucccuuaaggacgaaacagc	1.517630	1.868549	1.709618	2.088005	2.243463	2.389937	0.070100	0.150332	0.620835	1.045781	0.645843	0.876744	2.660395	1.701769	0.000000	0.000000
gcugucaccggaauaccagcaucgucuugaugcccuuggaaguccggucugaugagucccuuacggacgaaacagc	1.841653	1.995422	2.056660	2.087840	1.424850	1.074434	0.176482	0.261242	0.519253	0.317104	0.361257	0.071809	0.627843	0.513513	0.000007	0.000015
gcugucaccggaauaccagcaucgucuugaugcccuuggaaguccggucugaugaguccc-uuaggacgaaacagc	1.691350	1.984030	1.804715	2.119986	1.961917	2.066667	0.019400	0.096590	0.288946	0.421108	0.270532	0.365295	1.355697	1.243835	0.000000	0.000000
gcugucaccggaauaccagcaucgucuugaugcccuuggaaguccggucugaugagucccuuagggacgaaacagc	2.017551	1.986393	2.082307	2.061117	0.930770	0.952381	0.729856	0.765240	NaN	NaN	NaN	NaN	NaN	NaN	0.000000	0.000000
gcugucaccggaauaccagcaucgucuugaugcccuuggaaguccggucugaugagucccuuauggacgaaacagc	1.916828	1.993393	1.896456	2.093945	1.192793	1.575758	0.124615	0.206765	0.911706	0.910191	0.817115	0.892204	0.996517	1.188745	0.002623	0.004511
gcugucaccggaauaccagcaucgucuugaugcccuuggaaguccggucugaugagucccuucaggacgaaacagc	1.770466	2.076157	2.017453	2.035627	2.021582	1.042735	0.125325	0.206765	-0.364658	0.059826	-0.165341	0.002934	2.657566	1.473243	0.000000	0.000000
gcugucaccggaauaccagcaucgucuugaugcccuuggaaguccggucugaugagucccuuccggacgaaacagc	2.028521	2.058989	2.035015	1.976107	1.072676	0.873156	0.629863	0.674890	0.817228	0.747905	0.746121	0.618445	0.852466	0.745287	0.441657	0.499685
gcugucaccggaauaccagcaucgucuugaugcccuuggaaguccggucugaugaguccc-uucggacgaaacagc	1.960453	2.084197	1.992236	1.913055	1.329671	0.833333	0.431320	0.497168	NaN	NaN	NaN	NaN	NaN	NaN	0.000000	0.000000
gcugucaccggaauaccagcaucgucuugaugcccuuggaaguccggucugaugagucccuucgggacgaaacagc	1.978133	2.087193	1.989031	2.113970	1.285462	1.333333	0.088554	0.170157	NaN	NaN	NaN	NaN	NaN	NaN	0.000000	0.000000
gcugucaccggaauaccagcaucgucuugaugcccuuggaaguccggucugaugagucccuucuggacgaaacagc	1.857491	2.044042	2.012589	1.958812	1.536565	0.883534	0.135596	0.219217	0.834381	0.971897	0.963270	0.783599	1.372510	0.661195	0.918172	0.930569
gcugucaccggaauaccagcaucgucuugaugcccuuggaaguccggucugaugagucccuugaggacgaaacagc	1.951590	2.112057	1.952469	1.992236	1.446995	1.095890	0.211132	0.294809	-0.080294	-0.005560	-0.090232	0.006334	1.187773	1.249009	0.001105	0.001983
gcugucaccggaauaccagcaucgucuugaugcccuuggaaguccggucugaugagucccuugcggacgaaacagc	1.971793	1.921993	2.136002	1.988556	0.891662	0.712121	0.369005	0.443362	1.025492	1.138734	0.964001	0.992777	1.297901	1.068504	0.000014	0.000030
gcugucaccggaauaccagcaucgucuugaugcccuuggaaguccggucugaugaguccc-uugggacgaaacagc	1.962248	1.939523	2.070921	1.974011	0.949020	0.800000	0.696807	0.735423	0.788456	0.792738	0.824130	0.739870	1.009907	0.823644	0.602145	0.647061
gcugucaccggaauaccagcaucgucuugaugcccuuggaaguccggucugaugagucccuuggggacgaaacagc	1.992982	1.933274	2.126288	2.056961	0.871549	0.852459	0.674469	0.716588	0.749788	0.744397	0.595650	0.652209	0.987664	1.139093	0.017069	0.025504
gcugucaccggaauaccagcaucgucuugaugcccuuggaaguccggucugaugagucccuuguggacgaaacagc	2.058362	2.062369	2.040541	2.008942	1.009269	0.929825	0.694137	0.733819	0.945037	1.063218	0.972362	0.902464	1.312745	0.851336	0.196233	0.240994
gcugucaccggaauaccagcaucgucuugaugcccuuggaaguccggucugaugagucccuuuaggacgaaacagc	1.646725	2.020308	1.731388	2.074117	2.363648	2.201550	0.000704	0.058108	0.614889	0.769679	0.625602	0.776743	1.428202	1.416255	0.000000	0.000000
gcugucaccggaauaccagcaucgucuugaugcccuuggaaguccggucugaugagucccuuucggacgaaacagc	1.932518	2.017699	2.062548	2.112853	1.216693	1.122807	0.068369	0.147862	1.109251	1.135862	1.040797	0.860798	1.063191	0.660695	0.386100	0.441851
gcugucaccggaauaccagcaucgucuugaugcccuuggaaguccggucugaugaguccc-uuuggacgaaacagc	1.776273	2.016612	2.046594	2.117175	1.739155	1.176471	0.169997	0.255497	0.606627	0.307104	0.374380	0.389551	0.501738	1.035549	0.651580	0.689400
gcugucaccggaauaccagcaucgucuugaugcccuuggaaguccggucugaugagucccuuugggacgaaacagc	1.971793	1.995422	2.114452	1.837334	1.055915	0.528302	0.489878	0.550735	NaN	NaN	NaN	NaN	NaN	NaN	0.000000	0.000000
gcugucaccggaauaccagcaucgucuugaugcccuuggaaguccggucugaugagucccuuuuggacgaaacagc	1.942573	1.998387	1.878727	1.986407	1.137140	1.281385	0.250680	0.334940	1.054691	1.235511	1.035282	1.069388	1.516422	1.081698	0.000000	0.000000
gcugucaccggaauaccagcaucgucuugaugcccuuggaaguccggucugaugaguccgaaaaggacgaaacagc	1.200591	1.938984	1.399256	1.986076	5.475117	3.862069	0.012503	0.088876	0.385281	0.818817	0.376031	0.798936	2.713538	2.647917	0.000000	0.000000
gcugucaccggaauaccagcaucgucuugaugcccuuggaaguccggucugaugaguccgaaacggacgaaacagc	1.719068	1.956859	1.820840	1.992236	1.728984	1.483871	0.004386	0.068969	0.581532	0.673768	0.606861	0.567234	1.236621	0.912794	0.034553	0.048826
gcugucaccggaauaccagcaucgucuugaugcccuuggaaguccggucugaugaguccg-aaaggacgaaacagc	1.718825	1.908785	1.681661	2.008704	1.548676	2.123457	0.054548	0.136856	0.065067	0.057608	0.366216	0.034343	0.982973	0.465722	0.008903	0.013837
gcugucaccggaauaccagcaucgucuugaugcccuuggaaguccggucugaugaguccgaaagggacgaaacagc	1.628359	1.940784	1.691206	1.971795	2.053169	1.908046	0.002347	0.063281	1.051026	1.175108	1.041451	0.982376	1.330705	0.872821	0.038333	0.053574
gcugucaccggaauaccagcaucgucuugaugcccuuggaaguccggucugaugaguccgaaauggacgaaacagc	1.668507	1.980932	1.752311	2.034858	2.053169	1.916667	0.002459	0.063281	0.794731	1.108633	0.797162	0.972039	2.060165	1.495812	0.000000	0.000000
gcugucaccggaauaccagcaucgucuugaugcccuuggaaguccggucugaugaguccgaacaggacgaaacagc	1.610467	1.902072	1.589076	1.937878	1.957063	2.232558	0.018440	0.095364	0.160398	0.093097	0.295478	0.137971	0.856445	0.695813	0.000052	0.000105
gcugucaccggaauaccagcaucgucuugaugcccuuggaaguccggucugaugaguccgaaccggacgaaacagc	1.779908	2.015626	1.959187	1.982136	1.720751	1.054264	0.060572	0.141271	0.839436	0.755317	0.816001	0.912660	0.823913	1.249275	0.021842	0.032108
gcugucaccggaauaccagcaucgucuugaugcccuuggaaguccggucugaugaguccg-aacggacgaaacagc	1.583613	1.913071	1.763292	2.009965	2.135296	1.764706	0.038343	0.118613	0.398744	0.640623	0.530568	0.477238	1.745337	0.884443	0.002103	0.003655
gcugucaccggaauaccagcaucgucuugaugcccuuggaaguccggucugaugaguccgaacgggacgaaacagc	1.782016	1.990106	1.803910	1.799754	1.614695	0.990476	0.144480	0.228842	1.066411	1.048535	0.951925	1.009384	0.959674	1.141454	0.001388	0.002477
gcugucaccggaauaccagcaucgucuugaugcccuuggaaguccggucugaugaguccgaacuggacgaaacagc	1.745828	2.037063	1.909262	2.028448	1.955399	1.315789	0.023964	0.099928	1.051636	0.991969	0.894606	0.957630	0.871633	1.156177	0.003715	0.006188
gcugucaccggaauaccagcaucgucuugaugcccuuggaaguccggucugaugaguccgaagaggacgaaacagc	1.202242	1.850066	1.714014	1.921488	4.444507	1.612403	0.166539	0.252171	0.528179	0.826027	0.535768	0.695728	1.985399	1.445308	0.000000	0.000000
gcugucaccggaauaccagcaucgucuugaugcccuuggaaguccggucugaugaguccgaagcggacgaaacagc	1.786488	1.986490	1.952469	2.013425	1.584902	1.150685	0.040109	0.119858	0.786176	0.894589	0.772268	0.956606	1.283551	1.528755	0.000000	0.000000
gcugucaccggaauaccagcaucgucuugaugcccuuggaaguccggucugaugaguccg-aagggacgaaacagc	1.700726	1.870484	1.751687	1.765927	1.478282	1.033333	0.019055	0.096117	0.496240	0.746528	0.619149	0.734402	1.779460	1.303926	0.000000	0.000000
gcugucaccggaauaccagcaucgucuugaugcccuuggaaguccggucugaugaguccgaaggggacgaaacagc	1.636744	1.861804	1.806599	1.877663	1.679036	1.177778	0.052091	0.135776	1.171286	0.997849	0.810471	0.916710	0.670754	1.277143	0.022546	0.033029
gcugucaccggaauaccagcaucgucuugaugcccuuggaaguccggucugaugaguccgaaguggacgaaacagc	1.562011	1.854938	1.794747	2.024421	1.963030	1.696970	0.109990	0.192220	0.240807	0.504548	0.259546	0.461060	1.835443	1.590428	0.000000	0.000000
gcugucaccggaauaccagcaucgucuugaugcccuuggaaguccggucugaugaguccgaauaggacgaaacagc	1.629726	1.900289	1.625087	1.804384	1.864499	1.511111	0.020770	0.098008	1.214040	0.882047	0.949899	1.002807	0.465594	1.129558	0.236364	0.284260
gcugucaccggaauaccagcaucgucuugaugcccuuggaaguccggucugaugaguccgaaucggacgaaacagc	1.865604	1.954136	1.844232	1.969171	1.226118	1.333333	0.111116	0.192722	0.719940	0.724277	0.714635	0.641008	1.010036	0.844059	0.780803	0.808689
gcugucaccggaauaccagcaucgucuugaugcccuuggaaguccggucugaugaguccg-aauggacgaaacagc	1.381315	1.874379	1.723391	2.141534	3.112172	2.619048	0.110440	0.192253	0.209262	0.351826	0.102313	0.303089	1.388560	1.587729	0.000000	0.000000
gcugucaccggaauaccagcaucgucuugaugcccuuggaaguccggucugaugaguccgaaugggacgaaacagc	1.533380	1.914766	1.664877	1.875730	2.406505	1.625000	0.007331	0.076099	0.610212	0.686593	0.643128	0.738962	1.192288	1.246907	0.000000	0.000000
gcugucaccggaauaccagcaucgucuugaugcccuuggaaguccggucugaugaguccgaauuggacgaaacagc	1.758847	1.992845	1.733267	2.056017	1.713950	2.102564	0.030878	0.110798	0.207156	0.432124	0.261054	0.429304	1.678679	1.473161	0.000000	0.000000
gcugucaccggaauaccagcaucgucuugaugcccuuggaaguccggucugaugaguccgacaaggacgaaacagc	1.542445	1.924907	1.574236	1.951513	2.412473	2.383838	0.003079	0.064097	0.652992	0.719623	0.585551	0.742974	1.165819	1.436888	0.000321	0.000605
gcugucaccggaauaccagcaucgucuugaugcccuuggaaguccggucugaugaguccgacacggacgaaacagc	1.801465	1.889580	1.853795	1.993711	1.224941	1.380117	0.095167	0.176245	0.574486	0.519841	0.441650	0.502185	0.881770	1.149567	0.001998	0.003483
gcugucaccggaauaccagcaucgucuugaugcccuuggaaguccggucugaugaguccg-acaggacgaaacagc	1.839430	2.097697	1.832022	2.033349	1.812452	1.589744	0.053820	0.136856	NaN	NaN	NaN	NaN	NaN	NaN	0.000000	0.000000
gcugucaccggaauaccagcaucgucuugaugcccuuggaaguccggucugaugaguccgacagggacgaaacagc	1.730077	1.945592	1.808319	1.958812	1.642535	1.414141	0.001536	0.063281	0.975301	0.705034	0.563448	0.519439	0.536702	0.903633	0.724784	0.756193
gcugucaccggaauaccagcaucgucuugaugcccuuggaaguccggucugaugaguccgacauggacgaaacagc	1.853803	2.018165	1.863537	2.063441	1.460031	1.584541	0.034394	0.115518	0.432873	0.625296	0.522461	0.526696	1.557481	1.009798	0.000000	0.000000
gcugucaccggaauaccagcaucgucuugaugcccuuggaaguccggucugaugaguccgaccaggacgaaacagc	1.795702	1.851516	1.859610	1.960637	1.137140	1.261905	0.162923	0.248970	0.710783	0.779596	0.734055	0.713915	1.171691	0.954683	0.002627	0.004512
gcugucaccggaauaccagcaucgucuugaugcccuuggaaguccggucugaugaguccgacccggacgaaacagc	1.987732	1.946799	2.023879	2.136919	0.910053	1.297297	0.511342	0.567861	1.209281	1.075812	1.015965	0.992718	0.735413	0.947880	0.516275	0.566432
gcugucaccggaauaccagcaucgucuugaugcccuuggaaguccggucugaugaguccgaccgggacgaaacagc	1.917435	2.096738	2.018946	2.011259	1.511132	0.982456	0.120678	0.203147	0.668562	0.649010	0.774215	0.655266	0.955978	0.760415	0.983261	0.985578
gcugucaccggaauaccagcaucgucuugaugcccuuggaaguccggucugaugaguccgaccuggacgaaacagc	1.908427	1.947850	1.993213	2.037994	1.095023	1.108614	0.144488	0.228842	1.098144	1.135078	0.955797	0.927264	1.088764	0.936412	0.017669	0.026339
gcugucaccggaauaccagcaucgucuugaugcccuuggaaguccggucugaugaguccgacgaggacgaaacagc	1.626409	1.984030	1.698306	1.888512	2.278355	1.549550	0.010954	0.085229	-0.193581	0.069688	0.163513	-0.065337	1.833453	0.590405	0.722752	0.755308
gcugucaccggaauaccagcaucgucuugaugcccuuggaaguccggucugaugaguccgacgcggacgaaacagc	1.693887	1.889658	2.000724	2.040841	1.569534	1.096774	0.326710	0.404453	0.529160	0.531733	0.434237	0.556369	1.005941	1.324744	0.000006	0.000014
gcugucaccggaauaccagcaucgucuugaugcccuuggaaguccggucugaugaguccg-acgggacgaaacagc	1.686702	1.996773	1.840504	1.994088	2.042071	1.424242	0.015273	0.091028	-0.282091	-0.212111	-0.292614	-0.085000	1.174843	1.612923	0.001598	0.002831
gcugucaccggaauaccagcaucgucuugaugcccuuggaaguccggucugaugaguccgacggggacgaaacagc	1.631739	1.899642	1.792156	1.962852	1.853116	1.481481	0.035584	0.115534	0.681903	0.955011	0.601515	0.819429	1.875462	1.651634	0.000000	0.000000
gcugucaccggaauaccagcaucgucuugaugcccuuggaaguccggucugaugaguccgacguggacgaaacagc	1.532123	1.912448	1.738898	1.950197	2.400628	1.626667	0.038039	0.118386	0.755432	1.012699	0.747981	1.043636	1.808286	1.975397	0.000000	0.000000
gcugucaccggaauaccagcaucgucuugaugcccuuggaaguccggucugaugaguccgacuaggacgaaacagc	1.657798	1.911101	1.888231	2.069028	1.791856	1.516340	0.119433	0.202988	0.711134	0.987335	0.900642	0.863386	1.888863	0.917791	0.000001	0.000002
gcugucaccggaauaccagcaucgucuugaugcccuuggaaguccggucugaugaguccgacucggacgaaacagc	1.835169	2.009291	2.109831	2.048459	1.493214	0.868217	0.358379	0.435516	0.955469	0.978307	0.798474	0.963831	1.053994	1.463379	0.000037	0.000076
gcugucaccggaauaccagcaucgucuugaugcccuuggaaguccggucugaugaguccg-acuggacgaaacagc	1.754540	1.895421	2.003434	1.932078	1.383187	0.848485	0.363000	0.438294	0.884983	0.997894	0.621597	1.008570	1.296913	2.437657	0.000000	0.000000
gcugucaccggaauaccagcaucgucuugaugcccuuggaaguccggucugaugaguccgacugggacgaaacagc	1.808764	2.038519	1.798929	1.930930	1.697286	1.355191	0.074865	0.156861	0.540856	0.667777	0.538631	0.553006	1.339433	1.033654	0.000091	0.000180
gcugucaccggaauaccagcaucgucuugaugcccuuggaaguccggucugaugaguccgacuuggacgaaacagc	1.759024	2.068443	1.812940	2.139983	2.039009	2.123457	0.002607	0.063281	0.615584	0.731544	0.787488	0.659914	1.306053	0.745464	0.393606	0.449634
gcugucaccggaauaccagcaucgucuugaugcccuuggaaguccggucugaugaguccgagaaggacgaaacagc	1.334971	1.799128	1.494911	2.017790	2.911767	3.333333	0.045342	0.129142	0.468293	0.767270	0.491862	0.766128	1.990567	1.880468	0.000000	0.000000
gcugucaccggaauaccagcaucgucuugaugcccuuggaaguccggucugaugaguccgagacggacgaaacagc	1.743314	1.967101	1.868851	2.001477	1.674122	1.357143	0.009779	0.081432	0.344318	0.404080	0.713527	0.402769	1.147525	0.488925	0.005840	0.009409
gcugucaccggaauaccagcaucgucuugaugcccuuggaaguccggucugaugaguccg-agaggacgaaacagc	1.888247	1.886278	1.697455	1.852357	0.995476	1.428571	0.420966	0.487435	0.703563	0.748605	0.583462	0.644390	1.109283	1.150610	0.033468	0.047609
gcugucaccggaauaccagcaucgucuugaugcccuuggaaguccggucugaugaguccgagagggacgaaacagc	1.575560	1.861655	1.880870	2.060658	1.932394	1.512821	0.194241	0.278468	1.012180	1.067522	0.798182	0.990786	1.135904	1.558132	0.000000	0.000000
gcugucaccggaauaccagcaucgucuugaugcccuuggaaguccggucugaugaguccgagauggacgaaacagc	1.676367	1.939306	1.780692	1.993461	1.832058	1.632184	0.008616	0.078610	0.813781	1.002224	0.759495	0.914149	1.543275	1.427756	0.000000	0.000000
gcugucaccggaauaccagcaucgucuugaugcccuuggaaguccggucugaugaguccgagcaggacgaaacagc	1.538646	1.949137	1.820997	1.936793	2.573305	1.305556	0.087350	0.168843	1.006857	0.938355	0.772303	0.910440	0.854079	1.374478	0.021129	0.031168
gcugucaccggaauaccagcaucgucuugaugcccuuggaaguccggucugaugaguccgagccggacgaaacagc	1.840224	1.941795	1.858316	1.963360	1.263489	1.273632	0.057029	0.139274	1.014090	0.904757	0.856133	0.931236	0.777440	1.188786	0.149623	0.188282
gcugucaccggaauaccagcaucgucuugaugcccuuggaaguccggucugaugaguccg-agcggacgaaacagc	1.806321	1.938861	1.955398	2.043195	1.356877	1.224044	0.092223	0.173821	0.459702	0.543657	0.383185	0.487384	1.213263	1.271155	0.000000	0.000000
gcugucaccggaauaccagcaucgucuugaugcccuuggaaguccggucugaugaguccgagcgggacgaaacagc	1.769095	1.984609	1.816145	1.891866	1.642535	1.190476	0.034608	0.115533	0.831029	0.845076	0.755124	0.774968	1.032873	1.046752	0.049677	0.067722
gcugucaccggaauaccagcaucgucuugaugcccuuggaaguccggucugaugaguccgagcuggacgaaacagc	1.715575	1.856988	1.876754	2.058011	1.384883	1.517949	0.175228	0.259990	0.624192	0.529871	0.333258	0.523885	0.804782	1.551055	0.020098	0.029717
gcugucaccggaauaccagcaucgucuugaugcccuuggaaguccggucugaugaguccgaggaggacgaaacagc	1.448914	1.909942	1.676142	1.959798	2.890862	1.921569	0.037257	0.117092	0.561195	0.844165	0.623795	0.807327	1.918537	1.525920	0.000000	0.000000
gcugucaccggaauaccagcaucgucuugaugcccuuggaaguccggucugaugaguccgaggcggacgaaacagc	1.895703	1.916241	1.823588	1.989145	1.048427	1.464052	0.261284	0.345133	0.711181	0.752354	0.613563	0.810412	1.099444	1.573435	0.000000	0.000000
gcugucaccggaauaccagcaucgucuugaugcccuuggaaguccggucugaugaguccg-aggggacgaaacagc	1.623651	1.890318	1.865528	2.024547	1.847852	1.442177	0.122542	0.205702	0.709241	0.940845	0.761870	0.840093	1.704529	1.197355	0.000000	0.000000
gcugucaccggaauaccagcaucgucuugaugcccuuggaaguccggucugaugaguccgagggggacgaaacagc	1.651108	2.066195	1.693058	1.758683	2.600681	1.163121	0.120570	0.203147	0.969870	1.115145	0.925648	1.016848	1.397251	1.233674	0.000000	0.000000
gcugucaccggaauaccagcaucgucuugaugcccuuggaaguccggucugaugaguccgagguggacgaaacagc	1.724282	1.900289	1.839269	2.002666	1.499706	1.456790	0.049135	0.134182	0.680297	0.884033	0.623824	0.726917	1.598586	1.267924	0.000000	0.000000
gcugucaccggaauaccagcaucgucuugaugcccuuggaaguccggucugaugaguccgaguaggacgaaacagc	1.582453	1.771639	1.722849	1.978556	1.545915	1.801802	0.135722	0.219217	0.617059	0.830227	0.637797	0.722428	1.633686	1.215153	0.000000	0.000000
gcugucaccggaauaccagcaucgucuugaugcccuuggaaguccggucugaugaguccgagucggacgaaacagc	1.827549	2.010271	1.806599	1.974573	1.523078	1.472222	0.060297	0.141271	0.996172	0.797490	0.698562	0.867029	0.632874	1.473898	0.033671	0.047845
gcugucaccggaauaccagcaucgucuugaugcccuuggaaguccggucugaugaguccg-aguggacgaaacagc	1.666647	1.981546	1.705142	1.903509	2.064901	1.578947	0.011869	0.087282	0.032797	0.559245	0.089731	0.507312	3.360836	2.615662	0.000000	0.000000
gcugucaccggaauaccagcaucgucuugaugcccuuggaaguccggucugaugaguccgagugggacgaaacagc	1.611844	1.816078	1.774472	1.998165	1.600419	1.673759	0.120014	0.202988	0.752536	1.001478	0.825707	0.947935	1.773951	1.325038	0.000000	0.000000
gcugucaccggaauaccagcaucgucuugaugcccuuggaaguccggucugaugaguccgaguuggacgaaacagc	1.673310	1.911101	1.672865	1.875563	1.728984	1.594771	0.017660	0.095364	0.559617	0.786858	0.541304	0.697734	1.687489	1.433606	0.000000	0.000000
gcugucaccggaauaccagcaucgucuugaugcccuuggaaguccggucugaugaguccgauaaggacgaaacagc	1.455397	1.873016	1.569273	2.002666	2.615889	2.712644	0.019649	0.096590	0.778142	0.892655	0.712864	0.893939	1.301708	1.517311	0.000002	0.000005
gcugucaccggaauaccagcaucgucuugaugcccuuggaaguccggucugaugaguccgauacggacgaaacagc	1.843127	1.897273	1.801619	2.021691	1.132783	1.659864	0.174595	0.259703	0.138790	0.445650	0.058261	0.559635	2.027028	3.172300	0.000000	0.000000
gcugucaccggaauaccagcaucgucuugaugcccuuggaaguccggucugaugaguccg-auaggacgaaacagc	1.354493	1.942394	1.541444	1.927295	3.871690	2.431373	0.013938	0.091028	0.643339	1.094546	0.672975	0.806903	2.826227	1.361217	0.000000	0.000000
gcugucaccggaauaccagcaucgucuugaugcccuuggaaguccggucugaugaguccgauagggacgaaacagc	1.677394	1.973732	1.881233	2.076372	1.978508	1.567251	0.053622	0.136856	-0.011654	0.491884	0.126075	0.489475	3.188147	2.308874	0.000000	0.000000
gcugucaccggaauaccagcaucgucuugaugcccuuggaaguccggucugaugaguccgauauggacgaaacagc	1.724942	1.940457	1.779998	1.951513	1.642535	1.484277	0.004431	0.068969	0.847262	0.814509	0.715324	0.805895	0.927358	1.231887	0.003326	0.005591
gcugucaccggaauaccagcaucgucuugaugcccuuggaaguccggucugaugaguccgaucaggacgaaacagc	1.933492	2.008387	1.799698	1.924637	1.188217	1.333333	0.320763	0.398921	0.986128	1.146964	0.902733	0.972372	1.448225	1.173921	0.000169	0.000327
gcugucaccggaauaccagcaucgucuugaugcccuuggaaguccggucugaugaguccgauccggacgaaacagc	1.910523	2.022498	2.080003	2.024205	1.294119	0.879433	0.154055	0.239623	0.808843	0.711161	0.691379	0.670006	0.798581	0.951978	0.959016	0.965066
gcugucaccggaauaccagcaucgucuugaugcccuuggaaguccggucugaugaguccg-aucggacgaaacagc	1.922355	1.997251	1.883897	1.883897	1.188217	1.000000	0.335772	0.411571	NaN	NaN	NaN	NaN	NaN	NaN	0.000000	0.000000
gcugucaccggaauaccagcaucgucuugaugcccuuggaaguccggucugaugaguccgaucgggacgaaacagc	1.748423	1.880161	1.819274	1.923691	1.354371	1.271795	0.030844	0.110798	1.180055	1.241001	1.065185	1.108249	1.150657	1.104241	0.055970	0.075543
gcugucaccggaauaccagcaucgucuugaugcccuuggaaguccggucugaugaguccgaucuggacgaaacagc	1.868192	1.944660	1.825258	2.022199	1.192525	1.573770	0.137776	0.221136	0.807588	0.927014	0.601045	0.692707	1.316515	1.234987	0.000004	0.000009
gcugucaccggaauaccagcaucgucuugaugcccuuggaaguccggucugaugaguccgaugaggacgaaacagc	1.639729	1.942394	1.823588	1.981320	2.007543	1.437908	0.035192	0.115533	0.792926	0.890233	0.708738	0.874569	1.251142	1.464979	0.000000	0.000000
gcugucaccggaauaccagcaucgucuugaugcccuuggaaguccggucugaugaguccgaugcggacgaaacagc	1.810809	1.963533	1.949778	2.004825	1.421425	1.135135	0.030347	0.110798	1.057306	1.098814	0.871035	0.996976	1.100291	1.336414	0.006532	0.010432
gcugucaccggaauaccagcaucgucuugaugcccuuggaaguccggucugaugaguccg-augggacgaaacagc	1.590721	2.002530	1.741816	1.866755	2.581127	1.333333	0.034955	0.115533	0.263331	0.498705	0.190297	0.534839	1.719389	2.210766	0.000000	0.000000
gcugucaccggaauaccagcaucgucuugaugcccuuggaaguccggucugaugaguccgauggggacgaaacagc	1.785483	1.951779	1.816672	2.040097	1.466549	1.672727	0.033072	0.113442	-0.581950	-0.336905	-0.503082	-0.326889	1.758107	1.500353	0.000000	0.000000
gcugucaccggaauaccagcaucgucuugaugcccuuggaaguccggucugaugaguccgauguggacgaaacagc	1.637456	1.843425	1.777897	1.916408	1.606828	1.375661	0.054523	0.136856	0.032658	0.423230	0.170271	0.327091	2.457946	1.434895	0.000000	0.000000
gcugucaccggaauaccagcaucgucuugaugcccuuggaaguccggucugaugaguccgauuaggacgaaacagc	1.484453	1.832593	1.776217	2.043823	2.229155	1.851852	0.139131	0.223030	0.468358	0.619711	0.389519	0.636430	1.416946	1.765675	0.000000	0.000000
gcugucaccggaauaccagcaucgucuugaugcccuuggaaguccggucugaugaguccgauucggacgaaacagc	1.931965	2.161957	2.073158	2.065859	1.698214	0.983333	0.154917	0.240480	0.495015	0.731805	0.630864	0.611139	1.725003	0.955598	0.000002	0.000006
gcugucaccggaauaccagcaucgucuugaugcccuuggaaguccggucugaugaguccg-auuggacgaaacagc	1.784362	2.084197	1.759471	1.973351	1.994507	1.636364	0.061100	0.141271	0.661614	0.801351	0.751776	0.915940	1.379548	1.459366	0.001971	0.003450
gcugucaccggaauaccagcaucgucuugaugcccuuggaaguccggucugaugaguccgauugggacgaaacagc	1.661989	2.056540	1.828861	1.913055	2.480563	1.213930	0.059198	0.140309	0.539552	0.698519	0.455947	0.723081	1.442004	1.849839	0.000000	0.000000
gcugucaccggaauaccagcaucgucuugaugcccuuggaaguccggucugaugaguccgauuuggacgaaacagc	1.695587	2.004782	1.859472	2.099365	2.037960	1.737374	0.022747	0.099278	0.172620	0.302354	0.172922	0.258199	1.348136	1.216964	0.000000	0.000000
gcugucaccggaauaccagcaucgucuugaugcccuuggaaguccggucugaugaguccgcaaaggacgaaacagc	1.503815	2.006572	1.659798	2.142909	3.182412	3.041667	0.013018	0.088876	0.599980	0.672284	0.606470	0.572761	1.181146	0.925319	0.026998	0.038795
gcugucaccggaauaccagcaucgucuugaugcccuuggaaguccggucugaugaguccgcaacggacgaaacagc	1.829411	1.975599	1.823444	1.882565	1.400194	1.145833	0.103298	0.184692	0.779756	0.805760	0.652201	0.672778	1.061706	1.048521	0.071827	0.095272
gcugucaccggaauaccagcaucgucuugaugcccuuggaaguccggucugaugaguccg-caaggacgaaacagc	1.904846	2.030184	1.953742	1.897261	1.334560	0.878049	0.251834	0.336129	0.720088	0.690685	0.561926	0.554652	0.934540	0.983390	0.848029	0.871244
gcugucaccggaauaccagcaucgucuugaugcccuuggaaguccggucugaugaguccgcaagggacgaaacagc	1.617827	2.069431	1.705581	1.869149	2.828810	1.457364	0.049421	0.134182	0.777744	0.924791	0.654853	0.874960	1.402966	1.659995	0.000000	0.000000
gcugucaccggaauaccagcaucgucuugaugcccuuggaaguccggucugaugaguccgcaauggacgaaacagc	1.804102	1.972192	1.765452	1.948383	1.472618	1.523810	0.067765	0.147556	1.153110	1.095259	1.068229	1.030362	0.875284	0.916503	0.500742	0.551768
gcugucaccggaauaccagcaucgucuugaugcccuuggaaguccggucugaugaguccgcacaggacgaaacagc	1.761424	2.021751	1.857197	2.037994	1.821071	1.516340	0.000388	0.058108	0.998884	0.856658	0.872154	0.887798	0.720733	1.036679	0.703314	0.737410
gcugucaccggaauaccagcaucgucuugaugcccuuggaaguccggucugaugaguccgcaccggacgaaacagc	1.873886	1.979185	2.068943	2.157969	1.274381	1.227513	0.245532	0.329788	NaN	NaN	NaN	NaN	NaN	NaN	0.000000	0.000000
gcugucaccggaauaccagcaucgucuugaugcccuuggaaguccggucugaugaguccg-cacggacgaaacagc	1.681229	2.029369	1.950843	2.075782	2.229155	1.333333	0.091672	0.173295	NaN	NaN	NaN	NaN	NaN	NaN	0.000000	0.000000
gcugucaccggaauaccagcaucgucuugaugcccuuggaaguccggucugaugaguccgcacgggacgaaacagc	1.843250	1.970810	2.003716	2.067957	1.341404	1.159420	0.098014	0.178666	0.822954	0.909804	0.869524	0.876584	1.221379	1.016391	0.005860	0.009430
gcugucaccggaauaccagcaucgucuugaugcccuuggaaguccggucugaugaguccgcacuggacgaaacagc	1.878012	1.979584	1.847035	1.952079	1.263489	1.273632	0.130376	0.212743	0.993758	1.058635	1.019557	0.941312	1.161121	0.835132	0.479659	0.533605
gcugucaccggaauaccagcaucgucuugaugcccuuggaaguccggucugaugaguccgcagaggacgaaacagc	1.596130	2.014064	1.714014	2.056743	2.617790	2.201550	0.002927	0.063306	1.040728	0.974731	0.757179	0.774533	0.859020	1.040768	0.449213	0.506805
gcugucaccggaauaccagcaucgucuugaugcccuuggaaguccggucugaugaguccgcagcggacgaaacagc	1.846854	2.144556	2.016039	2.070397	1.984730	1.133333	0.080774	0.162312	0.621958	0.655028	0.576606	0.779680	1.079119	1.596151	0.000000	0.000000
gcugucaccggaauaccagcaucgucuugaugcccuuggaaguccggucugaugaguccg-cagggacgaaacagc	1.949839	1.854563	1.862750	1.976107	0.803017	1.298246	0.671214	0.714319	0.910869	0.884897	0.647117	0.894256	0.941952	1.766603	0.000007	0.000016
gcugucaccggaauaccagcaucgucuugaugcccuuggaaguccggucugaugaguccgcaggggacgaaacagc	1.834955	1.909141	2.009965	2.046948	1.186275	1.088889	0.299035	0.377044	NaN	NaN	NaN	NaN	NaN	NaN	0.000000	0.000000
gcugucaccggaauaccagcaucgucuugaugcccuuggaaguccggucugaugaguccgcaguggacgaaacagc	1.767673	1.886278	1.779683	2.048310	1.314028	1.856209	0.101137	0.182532	-0.227671	-0.101876	-0.303681	0.003624	1.335966	2.029107	0.000000	0.000000
gcugucaccggaauaccagcaucgucuugaugcccuuggaaguccggucugaugaguccgcauaggacgaaacagc	1.762033	1.814045	1.715158	1.880526	1.127230	1.463415	0.174410	0.259703	-0.932314	-0.269067	-0.503871	-0.383292	4.605182	1.320016	0.000000	0.000000
gcugucaccggaauaccagcaucgucuugaugcccuuggaaguccggucugaugaguccgcaucggacgaaacagc	1.885389	1.839025	1.958217	2.013520	0.898746	1.135802	0.629931	0.674890	0.793264	0.973058	0.807151	0.851171	1.512844	1.106675	0.006878	0.010903
gcugucaccggaauaccagcaucgucuugaugcccuuggaaguccggucugaugaguccg-cauggacgaaacagc	1.742119	2.082572	1.788116	2.084451	2.190047	1.978495	0.005688	0.073944	NaN	NaN	NaN	NaN	NaN	NaN	0.000000	0.000000
gcugucaccggaauaccagcaucgucuugaugcccuuggaaguccggucugaugaguccgcaugggacgaaacagc	1.775250	1.947730	1.812475	1.929445	1.487579	1.309091	0.014740	0.091028	0.823783	1.013071	0.835194	0.918443	1.546279	1.211291	0.000000	0.000000
gcugucaccggaauaccagcaucgucuugaugcccuuggaaguccggucugaugaguccgcauuggacgaaacagc	1.795702	1.932035	1.788116	1.943018	1.368779	1.428571	0.053488	0.136856	0.346705	0.422259	0.493366	0.421092	1.190020	0.846694	0.102728	0.133212
gcugucaccggaauaccagcaucgucuugaugcccuuggaaguccggucugaugaguccgccaaggacgaaacagc	1.723151	1.994183	1.742359	1.886183	1.866517	1.392593	0.034768	0.115533	0.842511	0.732401	0.769946	0.807642	0.776050	1.090676	0.761028	0.791420
gcugucaccggaauaccagcaucgucuugaugcccuuggaaguccggucugaugaguccgccacggacgaaacagc	1.891751	2.012290	2.019725	2.095677	1.319894	1.191111	0.034402	0.115518	1.170947	1.145800	0.934363	0.990291	0.943739	1.137436	0.002550	0.004391
gcugucaccggaauaccagcaucgucuugaugcccuuggaaguccggucugaugaguccg-ccaggacgaaacagc	1.663585	1.993043	1.587201	1.958812	2.135296	2.352941	0.033766	0.114895	NaN	NaN	NaN	NaN	NaN	NaN	0.000000	0.000000
gcugucaccggaauaccagcaucgucuugaugcccuuggaaguccggucugaugaguccgccagggacgaaacagc	1.915119	2.089241	2.022930	1.981878	1.493214	0.909804	0.174202	0.259703	0.939406	1.115415	0.954079	1.008073	1.499717	1.132385	0.000001	0.000002
gcugucaccggaauaccagcaucgucuugaugcccuuggaaguccggucugaugaguccgccauggacgaaacagc	1.796549	2.041519	1.971047	1.933258	1.757801	0.916667	0.123190	0.205747	0.682724	0.814299	0.655635	0.743537	1.353864	1.224339	0.000000	0.000000
gcugucaccggaauaccagcaucgucuugaugcccuuggaaguccggucugaugaguccgcccaggacgaaacagc	1.684127	1.937430	2.005906	1.987157	1.791856	0.957746	0.281170	0.362408	1.103991	1.228309	0.892792	0.826430	1.331429	0.858298	0.354118	0.410777
gcugucaccggaauaccagcaucgucuugaugcccuuggaaguccggucugaugaguccgccccggacgaaacagc	2.018445	2.066823	1.962540	2.125824	1.117836	1.456410	0.235851	0.319922	1.307604	1.186786	1.069178	1.042749	0.757150	0.940960	0.720958	0.754051
gcugucaccggaauaccagcaucgucuugaugcccuuggaaguccggucugaugaguccg-cccggacgaaacagc	1.998945	1.951219	2.141534	2.003231	0.895928	0.727273	0.236239	0.320001	0.937465	1.107384	1.022695	0.900268	1.478830	0.754350	0.091459	0.119571
gcugucaccggaauaccagcaucgucuugaugcccuuggaaguccggucugaugaguccgcccgggacgaaacagc	1.923694	1.942075	1.964207	1.982691	1.043232	1.043478	0.193838	0.278219	0.700201	0.738078	0.607061	0.765770	1.091130	1.441149	0.000000	0.000001
gcugucaccggaauaccagcaucgucuugaugcccuuggaaguccggucugaugaguccgcccuggacgaaacagc	1.943764	1.952407	2.024688	1.988476	1.020101	0.920000	0.202802	0.286890	1.070323	0.937223	1.074139	0.898493	0.736038	0.667351	0.010493	0.016150
gcugucaccggaauaccagcaucgucuugaugcccuuggaaguccggucugaugaguccgccgaggacgaaacagc	1.753737	1.969252	1.881233	1.982691	1.642535	1.263158	0.008905	0.078726	0.623034	0.813186	0.625374	0.611995	1.549357	0.969665	0.003470	0.005803
gcugucaccggaauaccagcaucgucuugaugcccuuggaaguccggucugaugaguccgccgcggacgaaacagc	1.948728	2.086638	2.020430	2.056146	1.373757	1.085714	0.065890	0.145903	0.522143	0.451167	0.335120	0.302285	0.849229	0.927182	0.041148	0.057071
gcugucaccggaauaccagcaucgucuugaugcccuuggaaguccggucugaugaguccg-ccgggacgaaacagc	1.917435	2.046764	1.984411	1.960051	1.346879	0.945455	0.146681	0.231353	0.397008	0.477501	0.382987	0.437155	1.203631	1.132838	0.000000	0.000000
gcugucaccggaauaccagcaucgucuugaugcccuuggaaguccggucugaugaguccgccggggacgaaacagc	1.909501	1.878725	2.162104	2.016274	0.931587	0.714777	0.712880	0.749905	0.537137	0.444647	0.475699	0.372219	0.808183	0.787988	0.496894	0.548950
gcugucaccggaauaccagcaucgucuugaugcccuuggaaguccggucugaugaguccgccguggacgaaacagc	1.895546	1.963615	2.044436	2.069841	1.169684	1.060241	0.194982	0.278468	0.764217	0.859195	0.670157	0.671479	1.244451	1.003047	0.005768	0.009317
gcugucaccggaauaccagcaucgucuugaugcccuuggaaguccggucugaugaguccgccuaggacgaaacagc	1.741344	1.998252	2.026094	2.093041	1.806789	1.166667	0.179843	0.263769	0.935924	0.885478	0.877735	0.965191	0.890335	1.223085	0.032677	0.046640
gcugucaccggaauaccagcaucgucuugaugcccuuggaaguccggucugaugaguccgccucggacgaaacagc	1.924681	1.967484	1.962460	1.874790	1.103578	0.817204	0.428684	0.495023	NaN	NaN	NaN	NaN	NaN	NaN	0.000000	0.000000
gcugucaccggaauaccagcaucgucuugaugcccuuggaaguccggucugaugaguccg-ccuggacgaaacagc	1.709565	1.936075	1.753354	1.878293	1.684651	1.333333	0.009389	0.080401	0.735189	0.641988	0.701072	0.743943	0.806861	1.103751	0.000648	0.001199
gcugucaccggaauaccagcaucgucuugaugcccuuggaaguccggucugaugaguccgccugggacgaaacagc	1.885313	2.070338	2.035096	2.019108	1.531177	0.963855	0.089670	0.171603	1.015704	0.925479	0.895099	0.886818	0.812409	0.981114	0.482861	0.535766
gcugucaccggaauaccagcaucgucuugaugcccuuggaaguccggucugaugaguccgccuuggacgaaacagc	1.956418	2.088031	1.919788	2.106875	1.353982	1.538462	0.110278	0.192234	0.536809	0.221187	0.442723	0.257942	0.483479	0.653460	0.000000	0.000000
gcugucaccggaauaccagcaucgucuugaugcccuuggaaguccggucugaugaguccgcgaaggacgaaacagc	1.581152	2.039705	1.554033	1.922010	2.874436	2.333333	0.021794	0.098167	0.534676	0.775098	0.482936	0.860505	1.739488	2.385438	0.000000	0.000000
gcugucaccggaauaccagcaucgucuugaugcccuuggaaguccggucugaugaguccgcgacggacgaaacagc	1.884643	2.083767	1.913055	1.988020	1.581700	1.188406	0.095953	0.177020	1.100695	1.196015	1.029408	1.013377	1.245433	0.963759	0.034760	0.048956
gcugucaccggaauaccagcaucgucuugaugcccuuggaaguccggucugaugaguccg-cgaggacgaaacagc	1.914970	2.086281	1.886496	1.905631	1.483580	1.045045	0.267872	0.350729	NaN	NaN	NaN	NaN	NaN	NaN	0.000000	0.000000
gcugucaccggaauaccagcaucgucuugaugcccuuggaaguccggucugaugaguccgcgagggacgaaacagc	1.718825	1.992331	1.800015	2.000205	1.877183	1.585586	0.000036	0.046119	-0.387066	-0.273531	-0.247429	-0.344279	1.298778	0.800111	0.481830	0.535087
gcugucaccggaauaccagcaucgucuugaugcccuuggaaguccggucugaugaguccgcgauggacgaaacagc	1.573853	1.973428	1.835541	1.937414	2.509429	1.264368	0.077447	0.158864	0.479264	0.621486	0.377124	0.477210	1.387466	1.259174	0.000000	0.000000
gcugucaccggaauaccagcaucgucuugaugcccuuggaaguccggucugaugaguccgcgcaggacgaaacagc	1.678881	1.917877	2.053431	2.111422	1.733787	1.142857	0.367406	0.441857	0.870974	0.822451	0.836088	0.935737	0.894287	1.257911	0.046346	0.063452
gcugucaccggaauaccagcaucgucuugaugcccuuggaaguccggucugaugaguccgcgccggacgaaacagc	1.916490	1.967813	2.133728	2.035049	1.125441	0.796748	0.748233	0.782173	0.614703	0.910653	0.859310	0.860283	1.976740	1.002241	0.000001	0.000001
gcugucaccggaauaccagcaucgucuugaugcccuuggaaguccggucugaugaguccg-cgcggacgaaacagc	1.610282	1.794763	1.879036	1.952822	1.529257	1.185185	0.281452	0.362408	0.944610	0.815776	0.715647	0.875043	0.743303	1.443432	0.032729	0.046662
gcugucaccggaauaccagcaucgucuugaugcccuuggaaguccggucugaugaguccgcgcgggacgaaacagc	1.913801	2.178164	1.952119	1.965907	1.838075	1.032258	0.228265	0.313230	0.718913	0.776464	0.644112	0.729899	1.141697	1.218391	0.000018	0.000039
gcugucaccggaauaccagcaucgucuugaugcccuuggaaguccggucugaugaguccgcgcuggacgaaacagc	1.902850	1.969425	2.000885	2.087479	1.165670	1.220657	0.112744	0.194496	1.433752	1.373195	1.140139	1.125551	0.869848	0.966968	0.477160	0.532312
gcugucaccggaauaccagcaucgucuugaugcccuuggaaguccggucugaugaguccgcggaggacgaaacagc	1.582341	1.969252	1.840504	2.046266	2.437310	1.606061	0.067320	0.147089	0.891801	0.931804	0.642717	0.774132	1.096484	1.353366	0.000000	0.000000
gcugucaccggaauaccagcaucgucuugaugcccuuggaaguccggucugaugaguccgcggcggacgaaacagc	2.024729	2.056974	2.089146	2.154963	1.077072	1.163636	0.125420	0.206765	0.547127	0.445409	0.516254	0.527846	0.791192	1.027051	0.201721	0.246548
gcugucaccggaauaccagcaucgucuugaugcccuuggaaguccggucugaugaguccg-cggggacgaaacagc	1.836131	1.911983	1.727929	1.776028	1.190838	1.117117	0.313019	0.391580	0.385231	0.654465	0.182261	0.573397	1.858805	2.461140	0.000000	0.000000
gcugucaccggaauaccagcaucgucuugaugcccuuggaaguccggucugaugaguccgcgggggacgaaacagc	1.978742	2.057674	2.089146	2.006279	1.199311	0.826291	0.287149	0.367958	0.682106	0.712729	0.655697	0.708757	1.073058	1.129951	0.001974	0.003451
gcugucaccggaauaccagcaucgucuugaugcccuuggaaguccggucugaugaguccgcgguggacgaaacagc	1.749944	2.010271	1.777651	2.022199	1.821071	1.756098	0.008949	0.078726	1.107530	1.098686	0.867203	0.989661	0.979841	1.325738	0.003678	0.006135
gcugucaccggaauaccagcaucgucuugaugcccuuggaaguccggucugaugaguccgcguaggacgaaacagc	1.601820	1.998070	1.742889	2.003231	2.490295	1.821138	0.007415	0.076304	0.462150	0.758997	0.589924	0.759847	1.980828	1.478846	0.000000	0.000000
gcugucaccggaauaccagcaucgucuugaugcccuuggaaguccggucugaugaguccgcgucggacgaaacagc	1.933492	2.240336	2.044942	2.044942	2.026958	1.000000	0.222568	0.307355	1.017329	0.954216	0.954921	1.009635	0.864743	1.134264	0.065766	0.087780
gcugucaccggaauaccagcaucgucuugaugcccuuggaaguccggucugaugaguccg-cguggacgaaacagc	1.665434	2.005888	1.582867	2.026564	2.190047	2.777778	0.030250	0.110798	0.355743	0.640749	0.303883	0.662398	1.927554	2.283050	0.000000	0.000000
gcugucaccggaauaccagcaucgucuugaugcccuuggaaguccggucugaugaguccgcgugggacgaaacagc	1.759704	1.984764	1.893626	2.130539	1.679036	1.725490	0.038833	0.119112	0.826834	0.852360	0.866551	0.763149	1.060537	0.788129	0.815403	0.841791
gcugucaccggaauaccagcaucgucuugaugcccuuggaaguccggucugaugaguccgcguuggacgaaacagc	1.860083	2.209136	1.836421	2.050583	2.233848	1.637427	0.102081	0.183459	-0.447581	-0.193047	-0.211992	-0.028028	1.796943	1.527440	0.000000	0.000000
gcugucaccggaauaccagcaucgucuugaugcccuuggaaguccggucugaugaguccgcuaaggacgaaacagc	1.621075	2.008272	1.993878	1.985605	2.438916	0.981132	0.226745	0.312110	0.577214	0.801351	0.745080	0.729461	1.675470	0.964674	0.000946	0.001717
gcugucaccggaauaccagcaucgucuugaugcccuuggaaguccggucugaugaguccgcuacggacgaaacagc	1.869920	1.955475	2.047254	1.973536	1.217742	0.843882	0.265433	0.348680	0.669612	0.767298	0.807723	0.771143	1.252237	0.919222	0.102297	0.132788
gcugucaccggaauaccagcaucgucuugaugcccuuggaaguccggucugaugaguccg-cuaggacgaaacagc	1.670763	1.886278	1.972641	1.961359	1.642535	0.974359	0.297142	0.375028	0.332111	0.319193	0.197392	0.282928	0.970694	1.217689	0.006803	0.010811
gcugucaccggaauaccagcaucgucuugaugcccuuggaaguccggucugaugaguccgcuagggacgaaacagc	1.811278	2.086107	2.127411	2.040841	1.882906	0.819277	0.331049	0.407740	0.776634	0.604472	0.465796	0.601981	0.672724	1.368313	0.056106	0.075597
gcugucaccggaauaccagcaucgucuugaugcccuuggaaguccggucugaugaguccgcuauggacgaaacagc	1.705274	2.031939	2.003716	2.089146	2.121608	1.217391	0.140250	0.224541	0.474787	0.571999	0.670368	0.640650	1.250870	0.933860	0.002308	0.003996
gcugucaccggaauaccagcaucgucuugaugcccuuggaaguccggucugaugaguccgcucaggacgaaacagc	1.945986	2.027607	1.891336	1.943724	1.206760	1.128205	0.290318	0.370446	1.224663	1.048042	1.065364	1.081065	0.665854	1.036814	0.469195	0.525021
gcugucaccggaauaccagcaucgucuugaugcccuuggaaguccggucugaugaguccgcuccggacgaaacagc	1.941988	1.940375	2.020430	2.040634	0.996292	1.047619	0.349973	0.427336	0.540082	0.517597	0.480869	0.465160	0.949544	0.964474	0.122631	0.157105
gcugucaccggaauaccagcaucgucuugaugcccuuggaaguccggucugaugaguccg-cucggacgaaacagc	1.906292	1.919702	1.964207	2.022199	1.031359	1.142857	0.247805	0.331445	0.768195	0.690964	0.631884	0.665977	0.837083	1.081664	0.080404	0.106316
gcugucaccggaauaccagcaucgucuugaugcccuuggaaguccggucugaugaguccgcucgggacgaaacagc	1.838737	2.054251	1.972265	1.988971	1.642535	1.039216	0.056135	0.138278	0.809361	0.866396	0.925788	0.874916	1.140341	0.889463	0.377183	0.433200
gcugucaccggaauaccagcaucgucuugaugcccuuggaaguccggucugaugaguccgcucuggacgaaacagc	1.901212	1.991788	2.026247	2.084239	1.231901	1.142857	0.068342	0.147862	0.986756	1.141053	0.954819	0.956685	1.426583	1.004307	0.000021	0.000043
gcugucaccggaauaccagcaucgucuugaugcccuuggaaguccggucugaugaguccgcugaggacgaaacagc	1.778669	1.851516	1.840504	2.029560	1.182625	1.545455	0.176236	0.261182	0.649975	0.529787	0.330292	0.306436	0.758249	0.946552	0.230631	0.278679
gcugucaccggaauaccagcaucgucuugaugcccuuggaaguccggucugaugaguccgcugcggacgaaacagc	1.879039	1.922872	1.995242	2.237566	1.106197	1.747126	0.319523	0.398127	0.066515	-0.036508	0.027576	0.036208	0.788818	1.020075	0.926434	0.936711
gcugucaccggaauaccagcaucgucuugaugcccuuggaaguccggucugaugaguccg-cugggacgaaacagc	1.846854	2.062369	1.758153	1.958812	1.642535	1.587302	0.125601	0.206796	0.231633	0.275061	0.315432	0.460496	1.105166	1.396576	0.000001	0.000001
gcugucaccggaauaccagcaucgucuugaugcccuuggaaguccggucugaugaguccgcuggggacgaaacagc	1.821549	1.961342	1.910763	1.960637	1.379729	1.121693	0.000219	0.058108	0.794845	0.920971	0.846409	0.909209	1.336984	1.155582	0.000256	0.000486
gcugucaccggaauaccagcaucgucuugaugcccuuggaaguccggucugaugaguccgcuguggacgaaacagc	1.900986	2.017891	1.888786	2.119529	1.308895	1.701149	0.077938	0.158864	0.984259	1.068101	0.898238	1.042675	1.212948	1.394559	0.000000	0.000000
gcugucaccggaauaccagcaucgucuugaugcccuuggaaguccggucugaugaguccgcuuaggacgaaacagc	1.749944	1.919702	1.951618	2.050228	1.478282	1.254902	0.149768	0.234621	0.361056	0.489551	0.537115	0.365295	1.344298	0.673256	0.469475	0.525021
gcugucaccggaauaccagcaucgucuugaugcccuuggaaguccggucugaugaguccgcuucggacgaaacagc	1.950253	2.067014	1.934244	1.984118	1.308460	1.121693	0.211172	0.294809	0.851768	1.024416	0.872771	0.982344	1.488153	1.286985	0.000001	0.000002
gcugucaccggaauaccagcaucgucuugaugcccuuggaaguccggucugaugaguccg-cuuggacgaaacagc	1.749944	2.062369	1.835295	2.041539	2.053169	1.607843	0.005910	0.073944	0.315308	0.536770	0.274435	0.491848	1.665183	1.649731	0.000000	0.000000
gcugucaccggaauaccagcaucgucuugaugcccuuggaaguccggucugaugaguccgcuugggacgaaacagc	1.904846	2.023451	1.928449	2.033493	1.314028	1.273632	0.053595	0.136856	1.278124	1.200780	0.975689	1.005337	0.836865	1.070652	0.365220	0.422503
gcugucaccggaauaccagcaucgucuugaugcccuuggaaguccggucugaugaguccgcuuuggacgaaacagc	1.753433	1.994253	1.994590	2.013725	1.741087	1.045045	0.134799	0.218279	1.081712	1.098270	1.044218	1.109730	1.038861	1.162818	0.002944	0.005010
gcugucaccggaauaccagcaucgucuugaugcccuuggaaguccggucugaugaguccggaaaggacgaaacagc	1.193642	1.867794	1.472527	2.003231	4.722288	3.393939	0.039273	0.119314	-0.045126	0.304608	0.072178	0.342864	2.237348	1.865028	0.000000	0.000000
gcugucaccggaauaccagcaucgucuugaugcccuuggaaguccggucugaugaguccggaacggacgaaacagc	1.962248	2.244709	1.907726	2.106451	1.916291	1.580247	0.154177	0.239623	0.845596	1.054925	0.883886	0.965084	1.619306	1.205586	0.001633	0.002887
gcugucaccggaauaccagcaucgucuugaugcccuuggaaguccggucugaugaguccg-gaaggacgaaacagc	1.539484	1.728670	1.862750	2.123908	1.545915	1.824561	0.361984	0.437948	0.391130	0.479442	0.338396	0.407737	1.225497	1.173117	0.009278	0.014368
gcugucaccggaauaccagcaucgucuugaugcccuuggaaguccggucugaugaguccggaagggacgaaacagc	1.603816	1.789368	1.778571	2.021149	1.533033	1.748148	0.169797	0.255497	0.725226	0.834372	0.736610	0.747242	1.285719	1.024783	0.004619	0.007538
gcugucaccggaauaccagcaucgucuugaugcccuuggaaguccggucugaugaguccggaauggacgaaacagc	1.650079	1.854869	1.777121	2.018565	1.602473	1.743590	0.080131	0.161484	0.532940	0.725911	0.458917	0.811618	1.559446	2.252686	0.000000	0.000000
gcugucaccggaauaccagcaucgucuugaugcccuuggaaguccggucugaugaguccggacaggacgaaacagc	1.651878	1.881633	2.001996	1.980807	1.697286	0.952381	0.371699	0.445759	1.060793	1.066820	0.975359	1.079052	1.013975	1.269676	0.151504	0.190275
gcugucaccggaauaccagcaucgucuugaugcccuuggaaguccggucugaugaguccggaccggacgaaacagc	2.125608	2.103762	2.112009	1.946913	0.950941	0.683761	0.753368	0.784733	NaN	NaN	NaN	NaN	NaN	NaN	0.000000	0.000000
gcugucaccggaauaccagcaucgucuugaugcccuuggaaguccggucugaugaguccg-gacggacgaaacagc	1.749944	1.978048	1.943018	2.089146	1.690845	1.400000	0.070695	0.150670	0.389622	0.483449	0.518492	0.663806	1.241159	1.397378	0.038439	0.053663
gcugucaccggaauaccagcaucgucuugaugcccuuggaaguccggucugaugaguccggacgggacgaaacagc	2.021109	1.984286	1.888786	1.949267	0.918706	1.149425	0.643737	0.687946	0.382885	0.737400	0.620685	0.450636	2.262119	0.676006	0.018844	0.027988
gcugucaccggaauaccagcaucgucuugaugcccuuggaaguccggucugaugaguccggacuggacgaaacagc	1.951590	2.039862	1.870020	1.896349	1.225383	1.062500	0.387394	0.457699	1.411555	1.329229	1.172435	1.134535	0.827321	0.916431	0.621659	0.664353
gcugucaccggaauaccagcaucgucuugaugcccuuggaaguccggucugaugaguccggagaggacgaaacagc	1.578706	1.828982	1.553247	2.006654	1.779413	2.840580	0.056542	0.138572	0.377543	0.602208	0.396270	0.619858	1.677510	1.673352	0.000000	0.000000
gcugucaccggaauaccagcaucgucuugaugcccuuggaaguccggucugaugaguccggagcggacgaaacagc	1.882019	1.962835	2.069841	1.988020	1.204526	0.828283	0.359139	0.435610	NaN	NaN	NaN	NaN	NaN	NaN	0.000000	0.000000
gcugucaccggaauaccagcaucgucuugaugcccuuggaaguccggucugaugaguccg-gagggacgaaacagc	1.770466	1.775127	1.714330	1.839269	1.010791	1.333333	0.281398	0.362408	0.820234	0.786502	0.766986	0.929165	0.925270	1.452710	0.042512	0.058707
gcugucaccggaauaccagcaucgucuugaugcccuuggaaguccggucugaugaguccggaggggacgaaacagc	1.917435	2.013764	1.839269	1.811597	1.248327	0.938272	0.448565	0.512417	1.007629	1.100515	1.028814	1.021888	1.238470	0.984179	0.024364	0.035529
gcugucaccggaauaccagcaucgucuugaugcccuuggaaguccggucugaugaguccggaguggacgaaacagc	1.799430	2.086638	1.885026	1.969536	1.937349	1.214815	0.058681	0.140309	0.401184	0.390963	0.366287	0.442101	0.976741	1.190732	0.000289	0.000545
gcugucaccggaauaccagcaucgucuugaugcccuuggaaguccggucugaugaguccggauaggacgaaacagc	1.637339	1.932035	1.719035	1.972641	1.971042	1.793103	0.004060	0.067285	NaN	NaN	NaN	NaN	NaN	NaN	0.000000	0.000000
gcugucaccggaauaccagcaucgucuugaugcccuuggaaguccggucugaugaguccggaucggacgaaacagc	1.858754	1.953225	1.964207	1.983636	1.243000	1.045752	0.016634	0.092684	NaN	NaN	NaN	NaN	NaN	NaN	0.000000	0.000000
gcugucaccggaauaccagcaucgucuugaugcccuuggaaguccggucugaugaguccg-gauggacgaaacagc	1.612771	1.921040	1.691206	2.003231	2.033615	2.051282	0.010641	0.084335	0.256907	0.404046	0.159945	0.415993	1.403261	1.803219	0.000334	0.000628
gcugucaccggaauaccagcaucgucuugaugcccuuggaaguccggucugaugaguccggaugggacgaaacagc	1.842533	1.950142	1.831825	1.918134	1.281177	1.219858	0.093686	0.175558	NaN	NaN	NaN	NaN	NaN	NaN	0.000000	0.000000
gcugucaccggaauaccagcaucgucuugaugcccuuggaaguccggucugaugaguccggauuggacgaaacagc	1.678450	1.995422	1.773557	1.962614	2.074781	1.545455	0.003215	0.064097	0.577746	0.753467	0.460041	0.645134	1.498721	1.531416	0.000000	0.000000
gcugucaccggaauaccagcaucgucuugaugcccuuggaaguccggucugaugaguccggcaaggacgaaacagc	1.649365	2.078759	1.751393	1.998066	2.687785	1.764706	0.015197	0.091028	0.896063	1.037057	0.947946	0.809334	1.383545	0.726755	0.297825	0.350576
gcugucaccggaauaccagcaucgucuugaugcccuuggaaguccggucugaugaguccggcacggacgaaacagc	1.866450	2.094554	1.769367	1.839948	1.690845	1.176471	0.265657	0.348680	1.048792	1.084436	0.957768	0.939336	1.085534	0.958447	0.121258	0.155502
gcugucaccggaauaccagcaucgucuugaugcccuuggaaguccggucugaugaguccg-gcaggacgaaacagc	1.647282	2.069922	1.725064	1.968102	2.646307	1.750000	0.018089	0.095364	0.753664	0.871022	0.893698	0.844266	1.310262	0.892417	0.532474	0.580716
gcugucaccggaauaccagcaucgucuugaugcccuuggaaguccggucugaugaguccggcagggacgaaacagc	1.910048	1.988389	1.948695	2.081459	1.197682	1.357576	0.077748	0.158864	0.726016	0.636102	0.711920	0.703228	0.812993	0.980186	0.863726	0.883105
gcugucaccggaauaccagcaucgucuugaugcccuuggaaguccggucugaugaguccggcauggacgaaacagc	1.978527	2.080098	1.857752	2.028448	1.263489	1.481481	0.262754	0.346001	0.847369	1.029274	0.825213	0.963258	1.520212	1.374184	0.000000	0.000000
gcugucaccggaauaccagcaucgucuugaugcccuuggaaguccggucugaugaguccggccaggacgaaacagc	1.899242	2.051088	1.980002	2.009965	1.418553	1.071429	0.043351	0.125069	0.775672	0.909985	0.766690	0.943282	1.362424	1.501729	0.000001	0.000003
gcugucaccggaauaccagcaucgucuugaugcccuuggaaguccggucugaugaguccggcccggacgaaacagc	2.004462	1.972192	2.053234	2.005809	0.928389	0.896552	0.848923	0.866580	1.128819	1.245096	0.978650	1.051467	1.307002	1.182544	0.000000	0.000000
gcugucaccggaauaccagcaucgucuugaugcccuuggaaguccggucugaugaguccg-gccggacgaaacagc	2.190636	2.091333	2.049994	2.131898	0.795603	1.207547	0.905578	0.914900	0.575540	0.637425	0.624424	0.480296	1.153148	0.717583	0.638949	0.679415
gcugucaccggaauaccagcaucgucuugaugcccuuggaaguccggucugaugaguccggccgggacgaaacagc	1.983375	1.961529	2.089146	2.032461	0.950941	0.877637	0.883937	0.895161	1.125897	0.997595	1.081387	1.006269	0.744214	0.841167	0.400385	0.456560
gcugucaccggaauaccagcaucgucuugaugcccuuggaaguccggucugaugaguccggccuggacgaaacagc	1.957553	2.048129	2.075644	2.029039	1.231901	0.898246	0.084344	0.166342	0.801341	0.737708	0.857980	0.721893	0.863708	0.730992	0.665576	0.702137
gcugucaccggaauaccagcaucgucuugaugcccuuggaaguccggucugaugaguccggcgaggacgaaacagc	1.852607	2.006852	1.861137	1.931028	1.426412	1.174603	0.085551	0.166661	0.306948	0.598058	0.437798	0.664966	1.954832	1.687206	0.000000	0.000001
gcugucaccggaauaccagcaucgucuugaugcccuuggaaguccggucugaugaguccggcgcggacgaaacagc	1.996617	2.025045	2.003974	2.083156	1.067648	1.200000	0.216217	0.300865	0.342538	0.390525	0.374411	0.492997	1.116830	1.313972	0.002078	0.003618
gcugucaccggaauaccagcaucgucuugaugcccuuggaaguccggucugaugaguccg-gcgggacgaaacagc	1.837711	1.925196	2.002666	1.848114	1.223164	0.700565	0.423509	0.489935	0.977986	0.941977	0.769946	1.039811	0.920430	1.861509	0.001097	0.001971
gcugucaccggaauaccagcaucgucuugaugcccuuggaaguccggucugaugaguccggcggggacgaaacagc	1.998122	1.983188	2.069175	1.945936	0.966197	0.752941	0.649608	0.693640	0.741749	0.811515	0.743902	0.750616	1.174264	1.015579	0.136014	0.172691
gcugucaccggaauaccagcaucgucuugaugcccuuggaaguccggucugaugaguccggcguggacgaaacagc	1.798342	1.981064	1.903814	2.075210	1.523078	1.483871	0.020892	0.098008	0.953687	0.936508	0.683571	0.774065	0.961216	1.231671	0.035711	0.050105
gcugucaccggaauaccagcaucgucuugaugcccuuggaaguccggucugaugaguccggcuaggacgaaacagc	1.846854	1.985529	1.825905	1.913055	1.376178	1.222222	0.109508	0.191676	1.178550	1.179449	0.959261	1.053211	1.002072	1.241509	0.003166	0.005343
gcugucaccggaauaccagcaucgucuugaugcccuuggaaguccggucugaugaguccggcucggacgaaacagc	1.824347	1.872914	2.025477	2.066639	1.118322	1.099415	0.487183	0.548672	1.032528	1.009016	0.972198	0.925737	0.947302	0.898544	0.589124	0.637053
gcugucaccggaauaccagcaucgucuugaugcccuuggaaguccggucugaugaguccg-gcuggacgaaacagc	2.064107	2.084645	1.919685	1.919685	1.048427	1.000000	0.686995	0.726870	0.634309	0.898772	0.755618	0.591711	1.838497	0.685636	0.382220	0.437804
gcugucaccggaauaccagcaucgucuugaugcccuuggaaguccggucugaugaguccggcugggacgaaacagc	2.009010	2.093246	1.942019	1.964762	1.214048	1.053763	0.426649	0.493119	NaN	NaN	NaN	NaN	NaN	NaN	0.000000	0.000000
gcugucaccggaauaccagcaucgucuugaugcccuuggaaguccggucugaugaguccggcuuggacgaaacagc	1.881929	2.032985	1.982136	1.955807	1.415979	0.941176	0.088177	0.169705	NaN	NaN	NaN	NaN	NaN	NaN	0.000000	0.000000
gcugucaccggaauaccagcaucgucuugaugcccuuggaaguccggucugaugaguccgggaaggacgaaacagc	1.641937	1.998070	1.696059	2.057086	2.270563	2.296296	0.002250	0.063281	0.698220	1.005496	0.634388	1.012591	2.028970	2.388924	0.000000	0.000000
gcugucaccggaauaccagcaucgucuugaugcccuuggaaguccggucugaugaguccgggacggacgaaacagc	1.734150	1.860724	1.960828	2.112095	1.338362	1.416667	0.308225	0.385961	NaN	NaN	NaN	NaN	NaN	NaN	0.000000	0.000000
gcugucaccggaauaccagcaucgucuugaugcccuuggaaguccggucugaugaguccg-ggaggacgaaacagc	1.603816	1.681028	1.889574	2.096699	1.194571	1.611111	0.511951	0.568043	-0.196093	0.030272	-0.047250	-0.021063	1.684090	1.062154	0.002992	0.005084
gcugucaccggaauaccagcaucgucuugaugcccuuggaaguccggucugaugaguccgggagggacgaaacagc	1.837095	1.900518	1.887944	1.917907	1.157241	1.071429	0.062552	0.143469	0.856247	0.871882	0.869384	0.894202	1.036655	1.058809	0.001759	0.003100
gcugucaccggaauaccagcaucgucuugaugcccuuggaaguccggucugaugaguccgggauggacgaaacagc	1.789375	1.903863	1.854381	2.093893	1.301632	1.735849	0.116688	0.199589	0.669559	0.898218	0.635310	0.884123	1.693010	1.773425	0.000000	0.000000
gcugucaccggaauaccagcaucgucuugaugcccuuggaaguccggucugaugaguccgggcaggacgaaacagc	1.917918	2.021940	2.095879	2.171333	1.270640	1.189744	0.176988	0.261689	0.876874	0.914201	0.889159	0.887064	1.089751	0.995189	0.178917	0.221649
gcugucaccggaauaccagcaucgucuugaugcccuuggaaguccggucugaugaguccgggccggacgaaacagc	2.086615	2.062369	2.141675	1.971047	0.945702	0.675105	0.522274	0.577989	1.152994	1.238300	1.086486	1.057093	1.217044	0.934559	0.123912	0.158588
gcugucaccggaauaccagcaucgucuugaugcccuuggaaguccggucugaugaguccg-ggcggacgaaacagc	2.024645	1.952494	1.930784	1.947817	0.846932	1.040000	0.827718	0.853525	0.766309	1.073824	0.796437	0.975556	2.030091	1.510493	0.000000	0.000000
gcugucaccggaauaccagcaucgucuugaugcccuuggaaguccggucugaugaguccgggcgggacgaaacagc	1.967556	1.918764	1.932608	1.986484	0.893732	1.132075	0.579943	0.632712	0.975382	1.057307	0.917929	0.931769	1.207607	1.032381	0.003438	0.005757
gcugucaccggaauaccagcaucgucuugaugcccuuggaaguccggucugaugaguccgggcuggacgaaacagc	1.952198	2.008011	2.036758	2.025477	1.137140	0.974359	0.020638	0.098008	1.042741	1.043142	0.974866	0.957520	1.000924	0.960845	0.198716	0.243575
gcugucaccggaauaccagcaucgucuugaugcccuuggaaguccggucugaugaguccggggaggacgaaacagc	1.562858	1.794763	1.788116	1.992236	1.705709	1.600000	0.164482	0.250751	1.130745	1.113898	0.921166	0.952957	0.961951	1.075949	0.134726	0.171226
gcugucaccggaauaccagcaucgucuugaugcccuuggaaguccggucugaugaguccggggcggacgaaacagc	1.765821	1.881633	1.909701	2.034640	1.305605	1.333333	0.157444	0.243219	0.787585	0.828540	0.818399	0.913599	1.098892	1.245090	0.000086	0.000171
gcugucaccggaauaccagcaucgucuugaugcccuuggaaguccggucugaugaguccg-gggggacgaaacagc	1.803075	2.005226	1.977172	2.007325	1.592761	1.071895	0.053207	0.136856	0.629608	0.859581	0.612382	0.665043	1.698139	1.128916	0.000000	0.000000
gcugucaccggaauaccagcaucgucuugaugcccuuggaaguccggucugaugaguccgggggggacgaaacagc	1.888247	1.810557	2.036210	2.100853	0.836200	1.160494	0.869910	0.883762	0.740773	0.604178	0.669095	0.586099	0.730137	0.826046	0.035733	0.050105
gcugucaccggaauaccagcaucgucuugaugcccuuggaaguccggucugaugaguccgggguggacgaaacagc	1.699970	2.035095	1.879631	2.076452	2.163339	1.573333	0.022591	0.099102	0.993838	1.154070	0.944547	1.023714	1.446212	1.199960	0.000000	0.000000
gcugucaccggaauaccagcaucgucuugaugcccuuggaaguccggucugaugaguccggguaggacgaaacagc	1.681621	1.942893	1.847553	1.786182	1.825039	0.868217	0.106194	0.187159	0.335787	0.554508	0.349147	0.488830	1.654709	1.379378	0.000000	0.000000
gcugucaccggaauaccagcaucgucuugaugcccuuggaaguccggucugaugaguccgggucggacgaaacagc	1.861252	1.945488	1.957474	2.054384	1.214048	1.250000	0.090369	0.172102	NaN	NaN	NaN	NaN	NaN	NaN	0.000000	0.000000
gcugucaccggaauaccagcaucgucuugaugcccuuggaaguccggucugaugaguccg-gguggacgaaacagc	1.899561	2.150791	1.768811	1.931538	1.783324	1.454545	0.228295	0.313230	0.405352	0.815005	0.390405	0.667649	2.568344	1.893406	0.000000	0.000000
gcugucaccggaauaccagcaucgucuugaugcccuuggaaguccggucugaugaguccgggugggacgaaacagc	2.004923	2.051645	2.095486	2.159727	1.113583	1.159420	0.083317	0.165081	0.817707	0.914695	0.676933	0.790589	1.250224	1.299139	0.000000	0.000000
gcugucaccggaauaccagcaucgucuugaugcccuuggaaguccggucugaugaguccggguuggacgaaacagc	1.984758	2.039862	2.030279	2.070397	1.135282	1.096774	0.103346	0.184692	0.709061	0.843523	0.623073	0.652946	1.362893	1.071207	0.007662	0.012100
gcugucaccggaauaccagcaucgucuugaugcccuuggaaguccggucugaugaguccgguaaggacgaaacagc	1.675964	1.949471	1.537060	1.963029	1.877183	2.666667	0.062852	0.143726	0.691213	0.893220	0.669859	0.865335	1.592236	1.568470	0.000000	0.000000
gcugucaccggaauaccagcaucgucuugaugcccuuggaaguccggucugaugaguccgguacggacgaaacagc	1.779908	2.011217	1.877339	1.935331	1.703370	1.142857	0.026517	0.105485	-0.106698	0.155758	-0.246115	0.034645	1.830021	1.908798	0.003196	0.005387
gcugucaccggaauaccagcaucgucuugaugcccuuggaaguccggucugaugaguccg-guaggacgaaacagc	1.559613	1.747099	1.612025	1.839626	1.539877	1.688889	0.061373	0.141612	0.279490	0.805417	0.397678	0.774132	3.356809	2.379329	0.000000	0.000000
gcugucaccggaauaccagcaucgucuugaugcccuuggaaguccggucugaugaguccgguagggacgaaacagc	1.790373	1.771804	1.823832	2.076557	0.958145	1.789474	0.408995	0.477910	0.552156	0.689916	0.581840	0.738191	1.373281	1.433345	0.000000	0.000000
gcugucaccggaauaccagcaucgucuugaugcccuuggaaguccggucugaugaguccgguauggacgaaacagc	1.969572	2.135601	1.964207	2.059183	1.465647	1.244444	0.156387	0.242173	0.781171	0.898336	0.838708	0.911778	1.309680	1.183233	0.000001	0.000002
gcugucaccggaauaccagcaucgucuugaugcccuuggaaguccggucugaugaguccggucaggacgaaacagc	1.761683	1.977197	1.814130	1.896664	1.642535	1.209302	0.024431	0.100887	0.281531	0.493647	0.333251	0.566096	1.629732	1.709408	0.000000	0.000000
gcugucaccggaauaccagcaucgucuugaugcccuuggaaguccggucugaugaguccgguccggacgaaacagc	2.032750	2.143529	1.978448	1.913055	1.290563	0.860215	0.596704	0.647906	0.549530	0.489385	0.533105	0.493477	0.870673	0.912792	0.547557	0.595130
gcugucaccggaauaccagcaucgucuugaugcccuuggaaguccggucugaugaguccg-gucggacgaaacagc	1.870988	2.036815	1.817080	1.913055	1.464964	1.247312	0.170472	0.255633	-0.653007	-0.207308	-0.364916	0.009110	2.790608	2.366066	0.000000	0.000000
gcugucaccggaauaccagcaucgucuugaugcccuuggaaguccggucugaugaguccggucgggacgaaacagc	1.944641	1.935966	2.025759	2.013170	0.980223	0.971429	0.420019	0.486779	1.104166	1.184374	1.039611	0.971235	1.202839	0.854328	0.321486	0.376583
gcugucaccggaauaccagcaucgucuugaugcccuuggaaguccggucugaugaguccggucuggacgaaacagc	1.944810	2.077789	1.922496	1.786522	1.358250	0.731183	0.615652	0.662371	0.532630	0.608789	0.672769	0.562143	1.191679	0.775129	0.477245	0.532312
gcugucaccggaauaccagcaucgucuugaugcccuuggaaguccggucugaugaguccggugaggacgaaacagc	1.545824	1.761339	1.840145	2.017790	1.642535	1.505376	0.281463	0.362408	0.774295	0.990213	0.760831	0.729375	1.644063	0.930132	0.004342	0.007130
gcugucaccggaauaccagcaucgucuugaugcccuuggaaguccggucugaugaguccggugcggacgaaacagc	1.986822	2.091924	1.832698	2.016951	1.273803	1.528455	0.296418	0.374980	1.258975	1.251836	1.050864	1.151594	0.983697	1.261043	0.000118	0.000233
gcugucaccggaauaccagcaucgucuugaugcccuuggaaguccggucugaugaguccg-gugggacgaaacagc	1.715575	1.979395	1.747821	1.939707	1.835774	1.555556	0.010217	0.081996	0.571563	0.692700	0.592493	0.734463	1.321713	1.386659	0.000071	0.000143
gcugucaccggaauaccagcaucgucuugaugcccuuggaaguccggucugaugaguccgguggggacgaaacagc	1.963968	1.995422	1.947817	1.967412	1.075114	1.046154	0.328893	0.405868	0.795778	0.923777	0.670141	0.772828	1.342761	1.266738	0.000000	0.000000
gcugucaccggaauaccagcaucgucuugaugcccuuggaaguccggucugaugaguccgguguggacgaaacagc	1.702948	1.985409	1.852234	2.001996	1.916291	1.411765	0.014359	0.091028	0.451622	0.544698	0.679574	0.536020	1.239014	0.718531	0.125107	0.159796
gcugucaccggaauaccagcaucgucuugaugcccuuggaaguccggucugaugaguccgguuaggacgaaacagc	1.657190	2.012884	1.636025	1.837804	2.268263	1.591398	0.052140	0.135776	0.330645	0.634616	0.524831	0.350504	2.013587	0.669381	0.131401	0.167501
gcugucaccggaauaccagcaucgucuugaugcccuuggaaguccggucugaugaguccgguucggacgaaacagc	1.931499	2.067832	1.919685	1.932650	1.368779	1.030303	0.255686	0.339368	1.092155	1.138254	0.920005	1.017858	1.111984	1.252715	0.000093	0.000185
gcugucaccggaauaccagcaucgucuugaugcccuuggaaguccggucugaugaguccg-guuggacgaaacagc	1.644434	1.873313	1.818499	1.931538	1.693864	1.297297	0.060959	0.141271	0.408277	0.607606	0.338260	0.594990	1.582449	1.806051	0.000000	0.000000
gcugucaccggaauaccagcaucgucuugaugcccuuggaaguccggucugaugaguccgguugggacgaaacagc	1.782556	1.917037	1.960051	2.022199	1.362955	1.153846	0.146221	0.230913	NaN	NaN	NaN	NaN	NaN	NaN	0.000000	0.000000
gcugucaccggaauaccagcaucgucuugaugcccuuggaaguccggucugaugaguccgguuuggacgaaacagc	1.802376	1.943789	2.008490	2.076701	1.384883	1.170068	0.194780	0.278468	0.544775	0.639412	0.588259	0.747323	1.243473	1.442328	0.000000	0.000000
gcugucaccggaauaccagcaucgucuugaugcccuuggaaguccggucugaugaguccguaaaggacgaaacagc	1.733622	1.993043	1.670017	1.971047	1.817273	2.000000	0.044454	0.127182	0.836573	1.012162	0.654397	0.859714	1.498266	1.604416	0.000000	0.000000
gcugucaccggaauaccagcaucgucuugaugcccuuggaaguccggucugaugaguccguaacggacgaaacagc	1.840324	1.976657	1.929993	2.033030	1.368779	1.267760	0.012655	0.088876	0.882036	0.906953	0.822360	0.836407	1.059054	1.032874	0.026455	0.038154
gcugucaccggaauaccagcaucgucuugaugcccuuggaaguccggucugaugaguccg-uaaggacgaaacagc	1.420886	1.978823	1.929445	2.100141	3.613577	1.481481	0.205628	0.289285	0.633890	0.651678	0.599741	0.702275	1.041808	1.266295	0.052625	0.071284
gcugucaccggaauaccagcaucgucuugaugcccuuggaaguccggucugaugaguccguaagggacgaaacagc	1.883996	1.893965	1.864206	2.047137	1.023219	1.523810	0.265882	0.348680	-0.194506	-0.091365	-0.130242	-0.097111	1.268063	1.079272	0.000124	0.000244
gcugucaccggaauaccagcaucgucuugaugcccuuggaaguccggucugaugaguccguaauggacgaaacagc	1.757368	1.926307	1.877794	1.947510	1.475498	1.174129	0.015059	0.091028	0.958208	1.075678	0.870197	0.855599	1.310598	0.966946	0.014326	0.021634
gcugucaccggaauaccagcaucgucuugaugcccuuggaaguccggucugaugaguccguacaggacgaaacagc	1.655786	1.944730	1.934244	2.074423	1.945107	1.380952	0.141687	0.225991	0.766268	0.686586	0.767195	0.803817	0.832373	1.087985	0.348925	0.405491
gcugucaccggaauaccagcaucgucuugaugcccuuggaaguccggucugaugaguccguaccggacgaaacagc	2.011665	1.969615	2.128399	1.924637	0.907717	0.625514	0.059303	0.140309	0.591896	0.664904	0.724831	0.528472	1.183062	0.636269	0.529263	0.578697
gcugucaccggaauaccagcaucgucuugaugcccuuggaaguccggucugaugaguccg-uacggacgaaacagc	1.885772	2.113522	1.897261	1.984411	1.689465	1.222222	0.123838	0.206288	0.923602	0.993334	0.903284	0.901849	1.174172	0.996701	0.025529	0.037017
gcugucaccggaauaccagcaucgucuugaugcccuuggaaguccggucugaugaguccguacgggacgaaacagc	1.817891	1.882761	2.008224	1.930088	1.161102	0.835341	0.448544	0.512417	0.275844	0.436925	0.372993	0.541450	1.449043	1.473861	0.000000	0.000001
gcugucaccggaauaccagcaucgucuugaugcccuuggaaguccggucugaugaguccguacuggacgaaacagc	1.872409	1.967101	1.985927	2.029560	1.243634	1.105691	0.039952	0.119810	0.867395	0.991202	0.869817	0.948921	1.329864	1.199787	0.000045	0.000092
gcugucaccggaauaccagcaucgucuugaugcccuuggaaguccggucugaugaguccguagaggacgaaacagc	1.566028	1.842812	1.761787	1.761787	1.891404	1.000000	0.066809	0.146930	1.052076	1.042410	0.845684	0.827168	0.977990	0.958262	0.329248	0.384374
gcugucaccggaauaccagcaucgucuugaugcccuuggaaguccggucugaugaguccguagcggacgaaacagc	1.953749	2.052150	2.006959	1.982136	1.254300	0.944444	0.193391	0.277939	-0.526387	-0.391941	-0.260478	-0.327847	1.362843	0.856310	0.033184	0.047257
gcugucaccggaauaccagcaucgucuugaugcccuuggaaguccggucugaugaguccg-uagggacgaaacagc	1.709827	1.865344	1.936858	1.942610	1.430595	1.013333	0.234657	0.319555	1.062907	0.999142	1.048187	0.959727	0.863444	0.815718	0.602944	0.647061
gcugucaccggaauaccagcaucgucuugaugcccuuggaaguccggucugaugaguccguaggggacgaaacagc	1.723151	1.874997	1.956179	1.908256	1.418553	0.895522	0.270766	0.352270	0.298915	0.435995	0.387343	0.408282	1.371133	1.049394	0.000000	0.000000
gcugucaccggaauaccagcaucgucuugaugcccuuggaaguccggucugaugaguccguaguggacgaaacagc	1.806237	2.070056	1.894169	1.965233	1.835774	1.177778	0.053829	0.136856	0.557673	0.710619	0.553049	0.649147	1.422153	1.247665	0.000003	0.000007
gcugucaccggaauaccagcaucgucuugaugcccuuggaaguccggucugaugaguccguauaggacgaaacagc	1.734881	1.950395	1.756402	2.034924	1.642535	1.898990	0.023218	0.099278	0.782189	0.883026	0.689363	0.849125	1.261355	1.444649	0.000000	0.000000
gcugucaccggaauaccagcaucgucuugaugcccuuggaaguccggucugaugaguccguaucggacgaaacagc	1.938625	1.988267	2.069251	2.151438	1.121095	1.208333	0.234566	0.319555	1.227994	1.188506	0.995396	1.035138	0.913086	1.095827	0.250410	0.299296
gcugucaccggaauaccagcaucgucuugaugcccuuggaaguccggucugaugaguccg-uauggacgaaacagc	1.623511	1.920695	1.655491	1.956521	1.982370	2.000000	0.006888	0.074479	-0.342845	-0.016755	-0.103196	0.055501	2.118799	1.441110	0.000000	0.000000
gcugucaccggaauaccagcaucgucuugaugcccuuggaaguccggucugaugaguccguaugggacgaaacagc	1.753433	1.932735	1.862498	1.888512	1.511132	1.061728	0.006815	0.074479	0.472947	0.727893	0.463112	0.876837	1.798646	2.592534	0.000000	0.000001
gcugucaccggaauaccagcaucgucuugaugcccuuggaaguccggucugaugaguccguauuggacgaaacagc	1.843475	1.977085	1.908938	2.052102	1.360224	1.390476	0.024654	0.101477	0.782833	0.800854	0.725987	0.807963	1.042368	1.207747	0.001173	0.002099
gcugucaccggaauaccagcaucgucuugaugcccuuggaaguccggucugaugaguccgucaaggacgaaacagc	1.725432	2.062369	1.832698	1.913055	2.172385	1.203252	0.058468	0.140309	0.834702	1.087131	0.789979	0.844413	1.788253	1.133532	0.000187	0.000361
gcugucaccggaauaccagcaucgucuugaugcccuuggaaguccggucugaugaguccgucacggacgaaacagc	1.876525	1.924066	2.131207	2.011435	1.115684	0.758974	0.890420	0.901012	0.985262	0.945540	0.760091	0.897253	0.912596	1.371392	0.002681	0.004598
gcugucaccggaauaccagcaucgucuugaugcccuuggaaguccggucugaugaguccg-ucaggacgaaacagc	1.913801	2.080098	1.913055	2.104940	1.466549	1.555556	0.051529	0.135103	0.391384	0.490210	0.400722	0.596579	1.255526	1.569845	0.000013	0.000027
gcugucaccggaauaccagcaucgucuugaugcccuuggaaguccggucugaugaguccgucagggacgaaacagc	1.817471	1.839165	1.817405	1.995590	1.051222	1.507246	0.246652	0.330597	1.012248	0.932271	0.949488	0.978993	0.831808	1.070301	0.463203	0.519373
gcugucaccggaauaccagcaucgucuugaugcccuuggaaguccggucugaugaguccgucauggacgaaacagc	1.846854	1.921554	1.898332	1.975846	1.187679	1.195402	0.066902	0.146930	0.829805	0.802475	0.836026	0.781835	0.939010	0.882693	0.509462	0.559926
gcugucaccggaauaccagcaucgucuugaugcccuuggaaguccggucugaugaguccguccaggacgaaacagc	2.019855	1.970055	1.952926	2.062353	0.891662	1.286550	0.547957	0.602102	0.712708	0.790085	0.701410	0.738766	1.195024	1.089822	0.039883	0.055497
gcugucaccggaauaccagcaucgucuugaugcccuuggaaguccggucugaugaguccgucccggacgaaacagc	1.993695	2.047129	2.047753	2.008835	1.130926	0.914286	0.279263	0.361033	0.950234	0.765281	0.836814	0.773285	0.653202	0.863916	0.641236	0.681280
gcugucaccggaauaccagcaucgucuugaugcccuuggaaguccggucugaugaguccg-uccggacgaaacagc	1.937031	2.027607	2.052629	1.940207	1.231901	0.771930	0.358737	0.435537	0.027652	0.149839	0.083122	0.044697	1.324910	0.915324	0.000035	0.000073
gcugucaccggaauaccagcaucgucuugaugcccuuggaaguccggucugaugaguccguccgggacgaaacagc	1.990494	1.929247	2.089146	2.073906	0.868467	0.965517	0.977419	0.979722	0.771130	0.809987	0.717589	0.780042	1.093598	1.154657	0.000003	0.000007
gcugucaccggaauaccagcaucgucuugaugcccuuggaaguccggucugaugaguccguccuggacgaaacagc	1.927165	2.062369	2.069129	1.988306	1.365224	0.830189	0.221703	0.306825	1.252345	1.212549	1.063984	1.043324	0.912438	0.953541	0.143088	0.180772
gcugucaccggaauaccagcaucgucuugaugcccuuggaaguccggucugaugaguccgucgaggacgaaacagc	1.752068	1.978048	1.943018	2.026564	1.682597	1.212121	0.060926	0.141271	0.615457	0.827799	0.626042	0.889350	1.630579	1.833615	0.000000	0.000000
gcugucaccggaauaccagcaucgucuugaugcccuuggaaguccggucugaugaguccgucgcggacgaaacagc	1.919875	2.135390	1.977172	1.825905	1.642535	0.705882	0.509961	0.567650	0.532990	0.657007	0.540420	0.593038	1.330509	1.128802	0.000006	0.000013
gcugucaccggaauaccagcaucgucuugaugcccuuggaaguccggucugaugaguccg-ucgggacgaaacagc	1.822721	2.127636	1.946184	1.831750	2.017972	0.768362	0.317382	0.395875	0.204612	0.304594	0.297866	0.325114	1.258874	1.064753	0.000000	0.000000
gcugucaccggaauaccagcaucgucuugaugcccuuggaaguccggucugaugaguccgucggggacgaaacagc	1.924459	2.043064	1.976849	1.988556	1.314028	1.027322	0.100297	0.181789	0.947026	0.922246	0.846189	0.968955	0.944539	1.326679	0.025582	0.037052
gcugucaccggaauaccagcaucgucuugaugcccuuggaaguccggucugaugaguccgucguggacgaaacagc	1.791337	2.016612	1.928932	2.033349	1.679865	1.271795	0.011477	0.087008	0.403970	0.874930	0.816809	0.649196	2.957741	0.679809	0.000083	0.000167
gcugucaccggaauaccagcaucgucuugaugcccuuggaaguccggucugaugaguccgucuaggacgaaacagc	1.946239	1.916241	1.871090	1.851785	0.933259	0.956522	0.680456	0.721747	0.791140	0.520807	0.566680	0.355706	0.536620	0.615214	0.012959	0.019662
gcugucaccggaauaccagcaucgucuugaugcccuuggaaguccggucugaugaguccgucucggacgaaacagc	1.883726	1.970922	1.972176	2.120180	1.222352	1.406061	0.104569	0.185577	0.245244	0.783706	0.549774	0.745379	3.455106	1.568933	0.000000	0.000000
gcugucaccggaauaccagcaucgucuugaugcccuuggaaguccggucugaugaguccg-ucuggacgaaacagc	1.739221	1.981064	1.811597	2.104940	1.745194	1.964912	0.018675	0.096085	0.912775	0.900376	0.864753	0.926792	0.971853	1.153557	0.215309	0.261652
gcugucaccggaauaccagcaucgucuugaugcccuuggaaguccggucugaugaguccgucugggacgaaacagc	1.790997	1.911725	1.942157	2.015943	1.320469	1.185185	0.120065	0.202988	0.784677	0.946551	0.699890	0.849281	1.451688	1.410558	0.000000	0.000000
gcugucaccggaauaccagcaucgucuugaugcccuuggaaguccggucugaugaguccgucuuggacgaaacagc	1.895405	2.110919	1.899267	2.044727	1.642535	1.397849	0.077737	0.158864	0.809877	1.030541	0.887561	0.994928	1.662125	1.280461	0.000197	0.000378
gcugucaccggaauaccagcaucgucuugaugcccuuggaaguccggucugaugaguccgugaaggacgaaacagc	1.545824	1.971039	1.827625	2.115880	2.662040	1.942029	0.075174	0.156992	0.558361	0.789190	0.594353	0.725891	1.701489	1.353749	0.000000	0.000000
gcugucaccggaauaccagcaucgucuugaugcccuuggaaguccggucugaugaguccgugacggacgaaacagc	1.834504	1.967484	1.796890	1.993711	1.358250	1.573333	0.080236	0.161484	0.434316	0.595683	0.582271	0.325275	1.449995	0.553355	0.903947	0.918341
gcugucaccggaauaccagcaucgucuugaugcccuuggaaguccggucugaugaguccg-ugaggacgaaacagc	1.781914	1.979032	1.854442	1.956417	1.574411	1.264664	0.003724	0.065995	0.560413	0.689111	0.521957	0.620351	1.344925	1.254280	0.000002	0.000005
gcugucaccggaauaccagcaucgucuugaugcccuuggaaguccggucugaugaguccgugagggacgaaacagc	1.567364	2.023911	1.801904	2.071677	2.861190	1.861111	0.036089	0.115995	1.118272	1.212741	0.993882	1.007010	1.242993	1.030690	0.000001	0.000002
gcugucaccggaauaccagcaucgucuugaugcccuuggaaguccggucugaugaguccgugauggacgaaacagc	1.640611	1.911983	1.674173	2.083542	1.867981	2.566667	0.035816	0.115992	-0.209997	-0.099368	-0.237370	-0.034089	1.290118	1.596912	0.000000	0.000000
gcugucaccggaauaccagcaucgucuugaugcccuuggaaguccggucugaugaguccgugcaggacgaaacagc	1.864229	1.984957	1.978605	2.028123	1.320469	1.120773	0.012794	0.088876	0.765989	0.874366	0.773706	0.926496	1.283443	1.421640	0.000002	0.000004
gcugucaccggaauaccagcaucgucuugaugcccuuggaaguccggucugaugaguccgugccggacgaaacagc	2.070869	2.123067	2.032003	1.930546	1.127711	0.791667	0.798059	0.827233	0.762169	0.759823	0.722872	0.614980	0.994613	0.780024	0.860609	0.881330
gcugucaccggaauaccagcaucgucuugaugcccuuggaaguccggucugaugaguccg-ugcggacgaaacagc	1.725121	1.871555	1.916284	1.967794	1.400986	1.125926	0.168231	0.253941	0.688078	0.776429	0.700544	0.729058	1.225608	1.067858	0.006855	0.010879
gcugucaccggaauaccagcaucgucuugaugcccuuggaaguccggucugaugaguccgugcgggacgaaacagc	1.981823	1.946799	1.910522	2.064916	0.922520	1.426901	0.433311	0.499011	NaN	NaN	NaN	NaN	NaN	NaN	0.000000	0.000000
gcugucaccggaauaccagcaucgucuugaugcccuuggaaguccggucugaugaguccgugcuggacgaaacagc	1.850615	2.066129	1.906215	2.064322	1.642535	1.439153	0.012849	0.088876	0.463155	0.598145	0.753989	0.666064	1.364555	0.816724	0.163322	0.203118
gcugucaccggaauaccagcaucgucuugaugcccuuggaaguccggucugaugaguccguggaggacgaaacagc	1.657399	1.947547	1.815554	2.006172	1.950510	1.551020	0.023742	0.099655	0.518085	0.549164	0.451479	0.494171	1.074185	1.103297	0.000298	0.000561
gcugucaccggaauaccagcaucgucuugaugcccuuggaaguccggucugaugaguccguggcggacgaaacagc	1.811139	2.172782	1.924793	1.941827	2.299549	1.040000	0.162811	0.248970	NaN	NaN	NaN	NaN	NaN	NaN	0.000000	0.000000
gcugucaccggaauaccagcaucgucuugaugcccuuggaaguccggucugaugaguccg-uggggacgaaacagc	1.851402	1.904189	1.624990	1.841699	1.129243	1.647059	0.326804	0.404453	0.835943	0.925867	0.717346	0.958988	1.230053	1.744386	0.000000	0.000000
gcugucaccggaauaccagcaucgucuugaugcccuuggaaguccggucugaugaguccgugggggacgaaacagc	1.838254	2.017557	2.026499	2.112286	1.511132	1.218391	0.082100	0.163942	0.674769	0.921555	0.830839	0.928776	1.765169	1.252960	0.000000	0.000000
gcugucaccggaauaccagcaucgucuugaugcccuuggaaguccggucugaugaguccgugguggacgaaacagc	1.749944	2.085434	1.859610	1.899119	2.165160	1.095238	0.097386	0.178284	0.614878	0.594167	0.518721	0.607070	0.953429	1.225602	0.000088	0.000175
gcugucaccggaauaccagcaucgucuugaugcccuuggaaguccggucugaugaguccguguaggacgaaacagc	1.798006	1.881633	1.681661	1.873546	1.212347	1.555556	0.184714	0.268751	0.865602	0.751378	0.750405	0.747158	0.768734	0.992550	0.460611	0.518138
gcugucaccggaauaccagcaucgucuugaugcccuuggaaguccggucugaugaguccgugucggacgaaacagc	1.790373	2.040650	1.944190	1.978322	1.779413	1.081761	0.049816	0.134320	0.800262	0.824593	0.759989	0.831800	1.057625	1.179806	0.026302	0.038008
gcugucaccggaauaccagcaucgucuugaugcccuuggaaguccggucugaugaguccg-uguggacgaaacagc	1.702611	2.115615	1.864032	1.936793	2.588237	1.182390	0.085292	0.166661	0.568331	0.811811	0.561845	0.718652	1.751783	1.434853	0.000000	0.000000
gcugucaccggaauaccagcaucgucuugaugcccuuggaaguccggucugaugaguccgugugggacgaaacagc	1.634040	1.999317	1.903814	2.028753	2.318873	1.333333	0.087049	0.168550	0.933839	0.916637	0.922655	0.947770	0.961164	1.059535	0.099153	0.128970
gcugucaccggaauaccagcaucgucuugaugcccuuggaaguccggucugaugaguccguguuggacgaaacagc	1.663008	2.109661	1.699980	2.015250	2.796749	2.066667	0.019382	0.096590	0.456606	0.684783	0.450747	0.501287	1.691130	1.123414	0.000002	0.000005
gcugucaccggaauaccagcaucgucuugaugcccuuggaaguccggucugaugaguccguuaaggacgaaacagc	1.613940	1.961342	1.859179	1.975846	2.225370	1.308176	0.072844	0.153381	0.286529	0.434209	0.337567	0.405282	1.405011	1.168732	0.000000	0.000000
gcugucaccggaauaccagcaucgucuugaugcccuuggaaguccggucugaugaguccguuacggacgaaacagc	1.891751	1.927279	1.888786	1.940493	1.085246	1.126437	0.191407	0.276285	0.469232	0.405770	0.270251	0.361319	0.864047	1.233299	0.581776	0.630710
gcugucaccggaauaccagcaucgucuugaugcccuuggaaguccggucugaugaguccg-uuaggacgaaacagc	1.661808	2.088176	1.839269	1.995242	2.669119	1.432099	0.039943	0.119810	NaN	NaN	NaN	NaN	NaN	NaN	0.000000	0.000000
gcugucaccggaauaccagcaucgucuugaugcccuuggaaguccggucugaugaguccguuagggacgaaacagc	1.815007	1.991013	1.870467	1.945239	1.499706	1.187879	0.020550	0.098008	0.823081	0.844574	0.768358	0.841427	1.050735	1.183231	0.044948	0.061736
gcugucaccggaauaccagcaucgucuugaugcccuuggaaguccggucugaugaguccguuauggacgaaacagc	1.921714	2.091471	2.018290	2.023753	1.478282	1.012658	0.094808	0.176245	NaN	NaN	NaN	NaN	NaN	NaN	0.000000	0.000000
gcugucaccggaauaccagcaucgucuugaugcccuuggaaguccggucugaugaguccguucaggacgaaacagc	1.765821	2.106275	1.902059	1.944463	2.190047	1.102564	0.094044	0.175897	0.731717	0.940931	0.710023	0.839260	1.618878	1.346596	0.000025	0.000052
gcugucaccggaauaccagcaucgucuugaugcccuuggaaguccggucugaugaguccguuccggacgaaacagc	2.067478	1.959299	2.034297	2.023016	0.779508	0.974359	0.834547	0.856703	NaN	NaN	NaN	NaN	NaN	NaN	0.000000	0.000000
gcugucaccggaauaccagcaucgucuugaugcccuuggaaguccggucugaugaguccg-uucggacgaaacagc	1.825135	1.968099	1.775527	1.887501	1.389837	1.294118	0.123757	0.206288	0.717765	0.613138	0.657774	0.424015	0.785912	0.583770	0.022427	0.032893
gcugucaccggaauaccagcaucgucuugaugcccuuggaaguccggucugaugaguccguucgggacgaaacagc	1.891751	2.075081	1.964207	2.147924	1.525211	1.526570	0.004811	0.068969	-0.665194	-0.334892	-0.324526	-0.317276	2.139451	1.016833	0.000807	0.001481
gcugucaccggaauaccagcaucgucuugaugcccuuggaaguccggucugaugaguccguucuggacgaaacagc	1.943021	2.019489	1.968755	2.021691	1.192525	1.129630	0.104111	0.185443	0.335169	0.573866	0.310738	0.549971	1.732595	1.734734	0.000000	0.000000
gcugucaccggaauaccagcaucgucuugaugcccuuggaaguccggucugaugaguccguugaggacgaaacagc	1.822311	2.057570	1.803910	1.918384	1.718932	1.301587	0.105517	0.186223	0.630546	0.913578	0.759388	0.773537	1.918810	1.033116	0.000000	0.000000
gcugucaccggaauaccagcaucgucuugaugcccuuggaaguccggucugaugaguccguugcggacgaaacagc	2.055130	2.039506	1.927485	2.144194	0.964663	1.647059	0.405441	0.475062	0.810406	0.802565	0.897706	0.826001	0.982109	0.847802	0.859377	0.880775
gcugucaccggaauaccagcaucgucuugaugcccuuggaaguccggucugaugaguccg-uugggacgaaacagc	1.804451	2.100998	1.885026	1.944463	1.979465	1.146667	0.092087	0.173821	0.623852	0.438699	0.508918	0.517929	0.652902	1.020966	0.729924	0.760312
gcugucaccggaauaccagcaucgucuugaugcccuuggaaguccggucugaugaguccguuggggacgaaacagc	1.818826	2.034340	1.964207	2.045680	1.642535	1.206349	0.017963	0.095364	1.242096	1.204815	1.095281	1.092017	0.917738	0.992514	0.040652	0.056444
gcugucaccggaauaccagcaucgucuugaugcccuuggaaguccggucugaugaguccguuguggacgaaacagc	1.797261	1.800168	1.879306	2.065515	1.006715	1.535354	0.400609	0.470697	0.564533	0.810939	0.488395	0.590173	1.763626	1.264089	0.000000	0.000000
gcugucaccggaauaccagcaucgucuugaugcccuuggaaguccggucugaugaguccguuuaggacgaaacagc	1.691350	1.882041	1.968324	2.012439	1.551283	1.106918	0.274904	0.356843	0.671433	0.837217	0.533187	0.645463	1.464818	1.295019	0.000104	0.000206
gcugucaccggaauaccagcaucgucuugaugcccuuggaaguccggucugaugaguccguuucggacgaaacagc	1.948312	2.038888	1.941543	2.066482	1.231901	1.333333	0.112480	0.194496	1.067990	1.008002	0.908135	1.028404	0.870988	1.319072	0.016979	0.025398
gcugucaccggaauaccagcaucgucuugaugcccuuggaaguccggucugaugaguccg-uuuggacgaaacagc	1.630145	2.030184	1.822878	2.000205	2.512112	1.504274	0.029499	0.110798	0.907244	0.980918	0.745233	0.760224	1.184879	1.035121	0.044326	0.061079
gcugucaccggaauaccagcaucgucuugaugcccuuggaaguccggucugaugaguccguuugggacgaaacagc	1.809066	2.024580	1.726598	1.896349	1.642535	1.478261	0.125029	0.206765	1.138927	1.052293	0.804750	0.805550	0.819155	1.001843	0.379001	0.434897
gcugucaccggaauaccagcaucgucuugaugcccuuggaaguccggucugaugaguccguuuuggacgaaacagc	1.754540	2.071512	2.025759	2.144449	2.074781	1.314286	0.105326	0.186145	1.032017	0.997740	0.981615	0.950100	0.924108	0.930005	0.594588	0.640789
gcugucaccggaauaccagcaucgucuugaugcccuuggaaguccggucugaugaguccuaaaaggacgaaacagc	1.202932	2.010041	1.209537	1.969536	6.413708	5.754386	0.000928	0.062398	0.150602	0.616200	0.176845	0.561698	2.921450	2.425788	0.000000	0.000000
gcugucaccggaauaccagcaucgucuugaugcccuuggaaguccggucugaugaguccuaaacggacgaaacagc	1.842533	1.987467	1.978531	1.968469	1.396155	0.977099	0.030662	0.110798	0.835899	0.894383	0.883926	0.954099	1.144154	1.175365	0.005804	0.009363
gcugucaccggaauaccagcaucgucuugaugcccuuggaaguccggucugaugaguccu-aaaggacgaaacagc	1.515861	1.993488	1.665544	2.019820	3.003493	2.260870	0.007659	0.077639	0.573376	0.752041	0.409294	0.612908	1.508914	1.598139	0.000000	0.000000
gcugucaccggaauaccagcaucgucuugaugcccuuggaaguccggucugaugaguccuaaagggacgaaacagc	1.759352	2.046222	1.911314	2.036253	1.935845	1.333333	0.018938	0.096117	0.248939	0.523443	0.295688	0.470402	1.881502	1.495252	0.000000	0.000000
gcugucaccggaauaccagcaucgucuugaugcccuuggaaguccggucugaugaguccuaaauggacgaaacagc	1.750900	1.980501	1.932023	1.975547	1.696685	1.105413	0.052017	0.135776	0.920583	0.988251	0.902477	0.977634	1.168607	1.188931	0.000004	0.000009
gcugucaccggaauaccagcaucgucuugaugcccuuggaaguccggucugaugaguccuaacaggacgaaacagc	1.511062	1.941126	1.585466	2.034297	2.691932	2.810811	0.006054	0.073944	0.588249	0.829698	0.623127	0.795729	1.743608	1.487998	0.000000	0.000000
gcugucaccggaauaccagcaucgucuugaugcccuuggaaguccggucugaugaguccuaaccggacgaaacagc	1.887633	1.903917	1.944089	1.939068	1.038206	0.988506	0.189845	0.274962	0.547983	0.745421	0.630268	0.658444	1.575573	1.067029	0.000046	0.000094
gcugucaccggaauaccagcaucgucuugaugcccuuggaaguccggucugaugaguccu-aacggacgaaacagc	1.958129	1.866623	1.946479	1.857537	0.810017	0.814815	0.711669	0.749249	1.148456	1.039977	1.065983	0.905745	0.778972	0.691452	0.000009	0.000019
gcugucaccggaauaccagcaucgucuugaugcccuuggaaguccggucugaugaguccuaacgggacgaaacagc	1.743995	2.015626	1.996931	1.959567	1.869092	0.917563	0.172119	0.257473	0.833135	0.723769	0.734647	0.698637	0.777382	0.920428	0.257317	0.306856
gcugucaccggaauaccagcaucgucuugaugcccuuggaaguccggucugaugaguccuaacuggacgaaacagc	1.871965	2.097131	1.899853	1.899853	1.679446	1.000000	0.207937	0.292211	0.828804	0.643332	0.777220	0.788394	0.652421	1.026063	0.530566	0.579625
gcugucaccggaauaccagcaucgucuugaugcccuuggaaguccggucugaugaguccuaagaggacgaaacagc	1.367327	1.974952	1.590306	1.975438	4.051587	2.427350	0.021412	0.098167	-0.159894	0.271102	-0.060031	0.169696	2.697716	1.697177	0.000000	0.000000
gcugucaccggaauaccagcaucgucuugaugcccuuggaaguccggucugaugaguccuaagcggacgaaacagc	1.846854	1.981064	1.989145	1.897375	1.362102	0.809524	0.152515	0.237772	1.084208	1.091923	1.068231	0.988124	1.017923	0.831560	0.484159	0.536739
gcugucaccggaauaccagcaucgucuugaugcccuuggaaguccggucugaugaguccu-aagggacgaaacagc	1.839906	1.995422	2.068212	2.008942	1.430595	0.872428	0.262008	0.345612	0.999044	1.187049	0.981435	1.054548	1.541718	1.183350	0.000023	0.000049
gcugucaccggaauaccagcaucgucuugaugcccuuggaaguccggucugaugaguccuaaggggacgaaacagc	1.860643	2.145039	1.919215	2.050228	1.924846	1.352113	0.062627	0.143469	0.705944	0.770126	0.583705	0.708185	1.159264	1.331926	0.000012	0.000026
gcugucaccggaauaccagcaucgucuugaugcccuuggaaguccggucugaugaguccuaaguggacgaaacagc	1.799632	1.997173	1.924593	2.059183	1.575946	1.363296	0.012455	0.088876	0.480351	0.759728	0.822655	0.741836	1.902729	0.830195	0.000000	0.000001
gcugucaccggaauaccagcaucgucuugaugcccuuggaaguccggucugaugaguccuaauaggacgaaacagc	1.456883	1.953225	1.670477	2.110686	3.135749	2.755556	0.032944	0.113306	0.560388	0.878906	0.545576	0.858036	2.082178	2.053336	0.000000	0.000000
gcugucaccggaauaccagcaucgucuugaugcccuuggaaguccggucugaugaguccuaaucggacgaaacagc	1.872259	1.928621	2.011153	1.862645	1.138575	0.710383	0.452677	0.516651	0.925725	0.904159	0.899798	0.912541	0.951555	1.029777	0.080040	0.105945
gcugucaccggaauaccagcaucgucuugaugcccuuggaaguccggucugaugaguccu-aauggacgaaacagc	1.764395	2.059091	1.825258	2.083945	1.971042	1.814208	0.002179	0.063281	1.048154	1.340506	0.993828	1.169899	1.960436	1.499932	0.000000	0.000000
gcugucaccggaauaccagcaucgucuugaugcccuuggaaguccggucugaugaguccuaaugggacgaaacagc	1.806891	1.922872	1.820301	1.934774	1.306112	1.301587	0.049351	0.134182	0.869214	0.937426	0.762298	0.837060	1.170072	1.187851	0.000001	0.000002
gcugucaccggaauaccagcaucgucuugaugcccuuggaaguccggucugaugaguccuaauuggacgaaacagc	1.888456	2.011217	1.801081	1.978872	1.326663	1.505882	0.160801	0.246613	0.611917	0.573361	0.667143	0.651972	0.915048	0.965672	0.139680	0.176992
gcugucaccggaauaccagcaucgucuugaugcccuuggaaguccggucugaugaguccuacaaggacgaaacagc	1.626648	1.962984	1.581356	1.980002	2.169386	2.504065	0.018937	0.096117	0.442030	0.565687	0.411052	0.540322	1.329404	1.346699	0.000000	0.000000
gcugucaccggaauaccagcaucgucuugaugcccuuggaaguccggucugaugaguccuacacggacgaaacagc	1.969216	1.992845	2.004135	1.964565	1.055915	0.912913	0.347517	0.425151	0.854547	0.626197	0.806117	0.763338	0.591085	0.906193	0.201151	0.246087
gcugucaccggaauaccagcaucgucuugaugcccuuggaaguccggucugaugaguccu-acaggacgaaacagc	1.682044	2.062369	1.778973	2.024205	2.400628	1.758865	0.007114	0.076099	0.404118	0.646885	0.639287	0.688093	1.748907	1.118938	0.000137	0.000267
gcugucaccggaauaccagcaucgucuugaugcccuuggaaguccggucugaugaguccuacagggacgaaacagc	1.920206	1.990765	1.895126	1.919395	1.176410	1.057471	0.255505	0.339368	1.049732	0.880840	0.992232	0.954760	0.677810	0.917335	0.249955	0.299196
gcugucaccggaauaccagcaucgucuugaugcccuuggaaguccggucugaugaguccuacauggacgaaacagc	1.810541	1.911101	2.006959	2.153948	1.260550	1.402778	0.296516	0.374980	0.673430	0.716256	0.695222	0.728629	1.103636	1.079957	0.002306	0.003996
gcugucaccggaauaccagcaucgucuugaugcccuuggaaguccggucugaugaguccuaccaggacgaaacagc	1.753972	1.962753	1.891945	1.840792	1.617265	0.888889	0.086415	0.168088	0.412631	0.515780	0.398189	0.355541	1.268086	0.906468	0.001735	0.003062
gcugucaccggaauaccagcaucgucuugaugcccuuggaaguccggucugaugaguccuacccggacgaaacagc	2.007706	2.036664	2.075678	1.999903	1.068951	0.839895	0.499536	0.557174	0.713596	0.630614	0.530557	0.566547	0.826073	1.086402	0.005901	0.009484
gcugucaccggaauaccagcaucgucuugaugcccuuggaaguccggucugaugaguccu-accggacgaaacagc	1.948728	1.992082	1.931538	1.755447	1.104978	0.666667	0.883129	0.895054	NaN	NaN	NaN	NaN	NaN	NaN	0.000000	0.000000
gcugucaccggaauaccagcaucgucuugaugcccuuggaaguccggucugaugaguccuaccgggacgaaacagc	1.973500	1.958565	2.018159	2.053234	0.966197	1.084112	0.396601	0.466847	1.278392	1.147528	1.129610	1.026331	0.739837	0.788354	0.004363	0.007151
gcugucaccggaauaccagcaucgucuugaugcccuuggaaguccggucugaugaguccuaccuggacgaaacagc	1.922770	1.988040	2.062204	1.987860	1.162171	0.842667	0.120107	0.202988	-0.034041	-0.035441	-0.038141	0.068591	0.996780	1.278593	0.000187	0.000361
gcugucaccggaauaccagcaucgucuugaugcccuuggaaguccggucugaugaguccuacgaggacgaaacagc	1.655629	2.050305	1.792082	2.085143	2.481276	1.963636	0.005354	0.072497	0.301964	0.307090	0.272346	0.341197	1.011874	1.171793	0.003364	0.005647
gcugucaccggaauaccagcaucgucuugaugcccuuggaaguccggucugaugaguccuacgcggacgaaacagc	1.857712	1.984286	2.092939	2.037994	1.338362	0.881159	0.353204	0.430456	0.713861	0.944023	0.907089	0.888774	1.698879	0.958704	0.000651	0.001202
gcugucaccggaauaccagcaucgucuugaugcccuuggaaguccggucugaugaguccu-acgggacgaaacagc	1.931414	2.058291	2.129680	1.998485	1.339298	0.739274	0.474830	0.536179	0.963856	0.953419	0.966947	0.870767	0.976255	0.801345	0.662230	0.699508
gcugucaccggaauaccagcaucgucuugaugcccuuggaaguccggucugaugaguccuacggggacgaaacagc	1.915178	2.045979	2.124618	2.004385	1.351453	0.758170	0.430999	0.497168	0.763444	0.719981	0.728913	0.715399	0.904768	0.969363	0.370209	0.426341
gcugucaccggaauaccagcaucgucuugaugcccuuggaaguccggucugaugaguccuacguggacgaaacagc	1.930095	2.030655	1.909701	2.013955	1.260550	1.271318	0.137729	0.221136	0.867649	0.832015	0.834010	0.799985	0.921226	0.924646	0.390420	0.446394
gcugucaccggaauaccagcaucgucuugaugcccuuggaaguccggucugaugaguccuacuaggacgaaacagc	1.643891	1.894878	1.703795	2.047023	1.782325	2.204082	0.036915	0.117092	1.008167	1.102063	0.910339	1.001797	1.241357	1.234405	0.000004	0.000009
gcugucaccggaauaccagcaucgucuugaugcccuuggaaguccggucugaugaguccuacucggacgaaacagc	1.991098	2.112057	2.046534	2.082328	1.321170	1.085911	0.115192	0.197827	0.001879	0.366380	0.198797	0.335623	2.314733	1.370332	0.000000	0.000000
gcugucaccggaauaccagcaucgucuugaugcccuuggaaguccggucugaugaguccu-acuggacgaaacagc	1.798793	1.975678	1.902059	2.009965	1.502745	1.282051	0.004200	0.068703	0.433318	0.440062	0.447667	0.443591	1.015648	0.990658	0.000928	0.001687
gcugucaccggaauaccagcaucgucuugaugcccuuggaaguccggucugaugaguccuacugggacgaaacagc	1.909906	1.980465	1.966429	1.980955	1.176410	1.034014	0.048979	0.134182	0.413342	0.334190	0.351065	0.506888	0.833389	1.431603	0.001568	0.002786
gcugucaccggaauaccagcaucgucuugaugcccuuggaaguccggucugaugaguccuacuuggacgaaacagc	1.868574	1.996349	1.926991	2.028448	1.342071	1.263158	0.015168	0.091028	0.534404	0.772196	0.646095	0.735323	1.728986	1.228083	0.000000	0.000000
gcugucaccggaauaccagcaucgucuugaugcccuuggaaguccggucugaugaguccuagaaggacgaaacagc	1.414895	1.991438	1.437601	1.832535	3.771747	2.482759	0.011782	0.087282	-0.188524	0.428884	-0.007903	0.467973	4.143892	2.991405	0.000000	0.000000
gcugucaccggaauaccagcaucgucuugaugcccuuggaaguccggucugaugaguccuagacggacgaaacagc	1.973229	1.932610	1.846108	1.889574	0.910713	1.105263	0.641391	0.686014	0.840080	0.717419	0.788860	0.728773	0.753944	0.870790	0.097693	0.127331
gcugucaccggaauaccagcaucgucuugaugcccuuggaaguccggucugaugaguccu-agaggacgaaacagc	1.596130	1.996690	1.778356	2.104940	2.515132	2.121212	0.023327	0.099278	0.525739	0.708354	0.540873	0.608663	1.522703	1.168934	0.000000	0.000001
gcugucaccggaauaccagcaucgucuugaugcccuuggaaguccggucugaugaguccuagagggacgaaacagc	1.661003	1.988940	1.792233	1.900466	2.127830	1.283019	0.021821	0.098167	0.917141	0.850981	0.728979	0.832682	0.858697	1.269706	0.001237	0.002211
gcugucaccggaauaccagcaucgucuugaugcccuuggaaguccggucugaugaguccuagauggacgaaacagc	1.825403	1.994549	1.823444	2.045293	1.476202	1.666667	0.038388	0.118613	0.655672	0.891785	0.718961	0.764300	1.722314	1.110041	0.000126	0.000247
gcugucaccggaauaccagcaucgucuugaugcccuuggaaguccggucugaugaguccuagcaggacgaaacagc	1.483677	1.983188	1.612025	1.908899	3.158721	1.980952	0.008343	0.078610	0.621295	0.724640	0.613599	0.789169	1.268660	1.498200	0.000000	0.000000
gcugucaccggaauaccagcaucgucuugaugcccuuggaaguccggucugaugaguccuagccggacgaaacagc	1.893187	1.932610	2.051358	2.024205	1.095023	0.939394	0.390935	0.460603	0.919798	0.865866	0.871065	0.795481	0.883218	0.840264	0.412991	0.469258
gcugucaccggaauaccagcaucgucuugaugcccuuggaaguccggucugaugaguccu-agcggacgaaacagc	1.895405	1.974700	1.829509	1.923779	1.200314	1.242424	0.220208	0.305088	1.163090	0.821384	0.859338	0.865366	0.455296	1.013978	0.266425	0.316240
gcugucaccggaauaccagcaucgucuugaugcccuuggaaguccggucugaugaguccuagcgggacgaaacagc	1.884643	1.984764	1.910899	1.891005	1.259277	0.955224	0.170489	0.255633	1.213533	1.091660	0.959516	1.069666	0.755312	1.288693	0.006084	0.009753
gcugucaccggaauaccagcaucgucuugaugcccuuggaaguccggucugaugaguccuagcuggacgaaacagc	1.885683	2.039928	1.982252	1.972033	1.426412	0.976744	0.072145	0.152500	1.369112	1.174543	1.094970	1.103601	0.638896	1.020071	0.500367	0.551768
gcugucaccggaauaccagcaucgucuugaugcccuuggaaguccggucugaugaguccuaggaggacgaaacagc	1.501154	1.963823	1.590627	1.952926	2.901812	2.303030	0.000729	0.058108	0.008797	0.333275	0.075214	0.271455	2.110949	1.571235	0.000000	0.000000
gcugucaccggaauaccagcaucgucuugaugcccuuggaaguccggucugaugaguccuaggcggacgaaacagc	1.840224	1.975219	1.977436	1.983188	1.364568	1.013333	0.026502	0.105485	0.811421	0.966266	0.909910	0.721322	1.428386	0.647758	0.505447	0.556472
gcugucaccggaauaccagcaucgucuugaugcccuuggaaguccggucugaugaguccu-aggggacgaaacagc	1.856400	2.000221	1.894344	2.019283	1.392584	1.333333	0.023417	0.099278	0.040579	0.139184	0.055492	0.277139	1.254889	1.665892	0.000000	0.000000
gcugucaccggaauaccagcaucgucuugaugcccuuggaaguccggucugaugaguccuagggggacgaaacagc	1.886363	2.179482	1.873903	2.014928	1.963901	1.383648	0.132973	0.216145	0.583116	0.609499	0.609053	0.663509	1.062631	1.133590	0.024714	0.035958
gcugucaccggaauaccagcaucgucuugaugcccuuggaaguccggucugaugaguccuagguggacgaaacagc	1.871678	1.985735	1.926020	1.881207	1.300340	0.901961	0.151299	0.236301	0.289097	0.243153	0.227285	0.223135	0.899613	0.990491	0.033847	0.047988
gcugucaccggaauaccagcaucgucuugaugcccuuggaaguccggucugaugaguccuaguaggacgaaacagc	1.503072	1.858249	1.397795	1.885282	2.265566	3.072464	0.030469	0.110798	0.253560	0.497390	0.237402	0.508630	1.753195	1.867360	0.000000	0.000000
gcugucaccggaauaccagcaucgucuugaugcccuuggaaguccggucugaugaguccuagucggacgaaacagc	1.834955	1.917413	1.930314	1.932190	1.209088	1.004329	0.019695	0.096590	0.531578	0.450225	0.511013	0.444182	0.829178	0.857371	0.646928	0.686185
gcugucaccggaauaccagcaucgucuugaugcccuuggaaguccggucugaugaguccu-aguggacgaaacagc	1.778739	1.977548	1.838726	1.887944	1.580553	1.120000	0.033424	0.114041	0.491937	0.574723	0.587431	0.701350	1.210002	1.299928	0.001949	0.003415
gcugucaccggaauaccagcaucgucuugaugcccuuggaaguccggucugaugaguccuagugggacgaaacagc	1.768428	2.073553	1.979341	2.033349	2.018949	1.132420	0.076408	0.158167	0.914643	0.813472	0.915423	0.826757	0.792190	0.815333	0.533715	0.581076
gcugucaccggaauaccagcaucgucuugaugcccuuggaaguccggucugaugaguccuaguuggacgaaacagc	1.785198	2.008011	1.915515	2.214085	1.670375	1.988701	0.054592	0.136856	0.788289	1.125638	0.865501	0.937844	2.174449	1.181253	0.000000	0.000000
gcugucaccggaauaccagcaucgucuugaugcccuuggaaguccggucugaugaguccuauaaggacgaaacagc	1.405945	1.979395	1.529838	2.052717	3.744980	3.333333	0.004720	0.068969	0.162656	0.537917	0.225746	0.483693	2.372801	1.811121	0.000000	0.000000
gcugucaccggaauaccagcaucgucuugaugcccuuggaaguccggucugaugaguccuauacggacgaaacagc	1.919210	2.038888	2.044179	2.077115	1.317281	1.078788	0.009008	0.078726	0.767030	0.743149	0.726311	0.755215	0.946496	1.068818	0.004022	0.006639
gcugucaccggaauaccagcaucgucuugaugcccuuggaaguccggucugaugaguccu-auaggacgaaacagc	1.578009	1.912214	1.645449	1.962273	2.158760	2.074074	0.005230	0.072497	0.722666	0.770699	0.629336	0.734548	1.116948	1.274126	0.026009	0.037627
gcugucaccggaauaccagcaucgucuugaugcccuuggaaguccggucugaugaguccuauagggacgaaacagc	1.865878	1.908392	1.844111	1.982838	1.102845	1.376344	0.178368	0.262512	0.966112	0.942927	0.964052	0.848509	0.948014	0.766403	0.441728	0.499685
gcugucaccggaauaccagcaucgucuugaugcccuuggaaguccggucugaugaguccuauauggacgaaacagc	1.859666	2.038310	2.115212	2.141127	1.508840	1.061489	0.233687	0.319255	0.887906	0.912378	0.804766	0.829028	1.057966	1.057457	0.012571	0.019095
gcugucaccggaauaccagcaucgucuugaugcccuuggaaguccggucugaugaguccuaucaggacgaaacagc	1.648713	2.066648	1.808319	1.933258	2.617790	1.333333	0.046493	0.131393	0.703002	0.836252	0.718222	0.815204	1.359096	1.250208	0.000004	0.000010
gcugucaccggaauaccagcaucgucuugaugcccuuggaaguccggucugaugaguccuauccggacgaaacagc	1.925113	2.018758	2.124684	1.995590	1.240638	0.742857	0.553225	0.606978	0.782329	0.557983	0.626689	0.585354	0.596559	0.909212	0.006026	0.009672
gcugucaccggaauaccagcaucgucuugaugcccuuggaaguccggucugaugaguccu-aucggacgaaacagc	1.798249	1.952494	1.965907	1.937878	1.426412	0.937500	0.079613	0.160993	NaN	NaN	NaN	NaN	NaN	NaN	0.000000	0.000000
gcugucaccggaauaccagcaucgucuugaugcccuuggaaguccggucugaugaguccuaucgggacgaaacagc	1.947659	2.088928	2.046948	2.049893	1.384422	1.006803	0.078460	0.159418	1.163991	0.888594	0.870990	0.978705	0.530399	1.281489	0.614156	0.656884
gcugucaccggaauaccagcaucgucuugaugcccuuggaaguccggucugaugaguccuaucuggacgaaacagc	1.906943	1.943919	2.054777	2.271486	1.088872	1.647059	0.380213	0.451183	1.051022	1.014680	1.010368	1.022089	0.919726	1.027355	0.139086	0.176416
gcugucaccggaauaccagcaucgucuugaugcccuuggaaguccggucugaugaguccuaugaggacgaaacagc	1.521001	1.960911	1.612025	1.888825	2.753662	1.891473	0.003907	0.066610	0.563911	0.709383	0.555311	0.662846	1.397886	1.280961	0.000000	0.000000
gcugucaccggaauaccagcaucgucuugaugcccuuggaaguccggucugaugaguccuaugcggacgaaacagc	1.927261	2.083909	2.077460	1.960347	1.434326	0.763636	0.363723	0.438496	0.103810	0.236836	0.243993	0.319501	1.358396	1.189892	0.000000	0.000000
gcugucaccggaauaccagcaucgucuugaugcccuuggaaguccggucugaugaguccu-augggacgaaacagc	1.901475	1.908106	2.031919	2.083751	1.015385	1.126761	0.471962	0.534360	0.794992	0.895420	0.756724	0.900534	1.260167	1.392550	0.000000	0.000000
gcugucaccggaauaccagcaucgucuugaugcccuuggaaguccggucugaugaguccuauggggacgaaacagc	1.772221	1.955551	1.947174	1.975203	1.525211	1.066667	0.063834	0.144835	1.014767	1.004266	0.837491	0.980439	0.976109	1.389786	0.000000	0.000000
gcugucaccggaauaccagcaucgucuugaugcccuuggaaguccggucugaugaguccuauguggacgaaacagc	1.945913	2.125712	1.996029	2.096699	1.512861	1.260870	0.060454	0.141271	0.692455	0.638998	0.676694	0.602234	0.884185	0.842443	0.929053	0.938615
gcugucaccggaauaccagcaucgucuugaugcccuuggaaguccggucugaugaguccuauuaggacgaaacagc	1.619985	1.892227	1.801344	2.040226	1.871726	1.733333	0.068919	0.148474	0.133125	0.211260	0.107794	0.152630	1.197112	1.108758	0.000003	0.000007
gcugucaccggaauaccagcaucgucuugaugcccuuggaaguccggucugaugaguccuauucggacgaaacagc	1.866160	1.924066	2.021547	2.049575	1.142633	1.066667	0.287215	0.367958	0.694541	0.702812	0.664016	0.695928	1.019229	1.076246	0.003494	0.005835
gcugucaccggaauaccagcaucgucuugaugcccuuggaaguccggucugaugaguccu-auuggacgaaacagc	1.825665	2.134601	1.951513	2.021603	2.036743	1.175141	0.075713	0.157088	0.669866	0.787890	0.631095	0.760583	1.312275	1.347372	0.000000	0.000000
gcugucaccggaauaccagcaucgucuugaugcccuuggaaguccggucugaugaguccuauugggacgaaacagc	1.909238	2.086407	1.932533	2.045890	1.503729	1.298246	0.065863	0.145903	0.769557	0.790821	0.734745	0.746177	1.050181	1.026673	0.004003	0.006620
gcugucaccggaauaccagcaucgucuugaugcccuuggaaguccggucugaugaguccuauuuggacgaaacagc	1.918407	1.992169	1.964207	1.997376	1.185120	1.079365	0.063578	0.144608	0.960961	0.871961	0.822791	0.939391	0.814704	1.307976	0.000396	0.000740
gcugucaccggaauaccagcaucgucuugaugcccuuggaaguccggucugaugaguccucaaaggacgaaacagc	1.238061	1.936687	1.367399	1.996442	4.996044	4.256410	0.004971	0.069699	-0.089495	0.443010	0.045304	0.475980	3.408039	2.695722	0.000000	0.000000
gcugucaccggaauaccagcaucgucuugaugcccuuggaaguccggucugaugaguccucaacggacgaaacagc	1.755084	1.908942	1.824919	1.866311	1.425141	1.100000	0.003155	0.064097	0.922158	0.923421	0.780797	0.835523	1.002913	1.134294	0.043356	0.059807
gcugucaccggaauaccagcaucgucuugaugcccuuggaaguccggucugaugaguccu-caaggacgaaacagc	1.778739	1.985981	1.836666	2.044942	1.611544	1.615385	0.008516	0.078610	0.598741	0.829290	0.624002	0.760012	1.700392	1.367762	0.000000	0.000000
gcugucaccggaauaccagcaucgucuugaugcccuuggaaguccggucugaugaguccucaagggacgaaacagc	1.677712	2.040829	1.902384	2.027322	2.307371	1.333333	0.054503	0.136856	0.742442	1.012138	0.732242	0.936769	1.860781	1.601501	0.000000	0.000000
gcugucaccggaauaccagcaucgucuugaugcccuuggaaguccggucugaugaguccucaauggacgaaacagc	1.763308	1.978823	1.897991	2.017790	1.642535	1.317647	0.013741	0.091028	0.735506	0.854961	0.635776	0.723749	1.316602	1.224540	0.000000	0.000000
gcugucaccggaauaccagcaucgucuugaugcccuuggaaguccggucugaugaguccucacaggacgaaacagc	1.549341	2.021682	1.411539	1.983636	2.967160	3.733333	0.030039	0.110798	0.480727	0.945156	0.648301	0.846296	2.913592	1.577594	0.000000	0.000000
gcugucaccggaauaccagcaucgucuugaugcccuuggaaguccggucugaugaguccucaccggacgaaacagc	1.964543	1.932610	1.890192	1.901774	0.929111	1.027027	0.629933	0.674890	-0.176495	0.053948	0.042289	-0.011670	1.699974	0.883165	0.003009	0.005106
gcugucaccggaauaccagcaucgucuugaugcccuuggaaguccggucugaugaguccu-cacggacgaaacagc	1.976994	2.046381	1.937878	1.776028	1.173239	0.688889	0.810292	0.837871	NaN	NaN	NaN	NaN	NaN	NaN	0.000000	0.000000
gcugucaccggaauaccagcaucgucuugaugcccuuggaaguccggucugaugaguccucacgggacgaaacagc	1.817783	1.944660	1.943931	1.879814	1.339298	0.862745	0.055765	0.138166	0.818521	0.818628	0.781425	0.752319	1.000247	0.935178	0.086948	0.114260
gcugucaccggaauaccagcaucgucuugaugcccuuggaaguccggucugaugaguccucacuggacgaaacagc	1.788076	2.009840	1.917962	1.996601	1.666340	1.198502	0.012124	0.088401	0.374722	0.449001	0.332956	0.427426	1.186530	1.242997	0.000000	0.000000
gcugucaccggaauaccagcaucgucuugaugcccuuggaaguccggucugaugaguccucagaggacgaaacagc	1.456883	1.886278	1.645883	2.026094	2.687785	2.400000	0.036542	0.117012	0.319447	0.623950	0.434050	0.630903	2.016057	1.573451	0.000000	0.000000
gcugucaccggaauaccagcaucgucuugaugcccuuggaaguccggucugaugaguccucagcggacgaaacagc	1.928422	1.970810	2.041894	2.033493	1.102524	0.980843	0.111163	0.192722	0.293774	0.073445	0.198319	0.074181	0.602103	0.751384	0.000002	0.000004
gcugucaccggaauaccagcaucgucuugaugcccuuggaaguccggucugaugaguccu-cagggacgaaacagc	2.056652	1.976740	2.035164	2.075782	0.831933	1.098039	0.857498	0.874634	0.103612	0.587895	0.389712	0.454097	3.049877	1.159805	0.000039	0.000080
gcugucaccggaauaccagcaucgucuugaugcccuuggaaguccggucugaugaguccucaggggacgaaacagc	1.979480	2.030184	2.035164	2.075782	1.123840	1.098039	0.082082	0.163942	0.386123	0.588457	0.536354	0.580941	1.593435	1.108120	0.000000	0.000000
gcugucaccggaauaccagcaucgucuugaugcccuuggaaguccggucugaugaguccucaguggacgaaacagc	1.887691	2.024024	1.862750	1.998969	1.368779	1.368421	0.097949	0.178666	0.715737	0.820767	0.766612	0.683598	1.273592	0.826011	0.004140	0.006826
gcugucaccggaauaccagcaucgucuugaugcccuuggaaguccggucugaugaguccucauaggacgaaacagc	1.512046	1.928475	1.487086	1.992236	2.608732	3.200000	0.010334	0.082413	0.213965	0.516776	0.194895	0.453850	2.008216	1.815330	0.000000	0.000000
gcugucaccggaauaccagcaucgucuugaugcccuuggaaguccggucugaugaguccucaucggacgaaacagc	1.920641	2.023116	1.952669	1.898163	1.266121	0.882051	0.295880	0.374980	0.979511	1.076612	1.061912	0.702579	1.250548	0.437186	0.132753	0.169055
gcugucaccggaauaccagcaucgucuugaugcccuuggaaguccggucugaugaguccu-cauggacgaaacagc	1.762534	1.959950	1.905756	1.967412	1.575493	1.152542	0.020731	0.098008	1.198088	0.925954	1.012746	0.946776	0.534399	0.859072	0.030473	0.043543
gcugucaccggaauaccagcaucgucuugaugcccuuggaaguccggucugaugaguccucaugggacgaaacagc	1.826004	1.988583	1.954766	1.819633	1.454047	0.732601	0.293695	0.373398	0.409090	0.372006	0.306164	0.325687	0.918155	1.045978	0.000146	0.000285
gcugucaccggaauaccagcaucgucuugaugcccuuggaaguccggucugaugaguccucauuggacgaaacagc	1.819416	1.995422	1.811417	2.059671	1.499706	1.771144	0.039876	0.119810	0.789583	0.956209	0.854702	0.855678	1.467663	1.002248	0.000005	0.000012
gcugucaccggaauaccagcaucgucuugaugcccuuggaaguccggucugaugaguccuccaaggacgaaacagc	1.777097	1.985981	1.903755	2.096445	1.617648	1.558442	0.027429	0.107031	1.071329	0.874600	0.875341	0.949973	0.635726	1.187493	0.487955	0.540478
gcugucaccggaauaccagcaucgucuugaugcccuuggaaguccggucugaugaguccuccacggacgaaacagc	1.860820	2.076335	2.034788	2.019351	1.642535	0.965079	0.106890	0.188127	0.664169	0.762951	0.758950	0.711816	1.255399	0.897151	0.017809	0.026516
gcugucaccggaauaccagcaucgucuugaugcccuuggaaguccggucugaugaguccu-ccaggacgaaacagc	1.932567	1.924066	1.915359	1.956960	0.980618	1.100529	0.379028	0.450736	0.610048	0.782490	0.878604	0.571075	1.487449	0.492574	0.587966	0.636340
gcugucaccggaauaccagcaucgucuugaugcccuuggaaguccggucugaugaguccuccagggacgaaacagc	1.846854	1.958828	1.988119	2.058011	1.294119	1.174603	0.090502	0.172102	0.985469	1.157899	0.926733	0.974444	1.487408	1.116120	0.000000	0.000000
gcugucaccggaauaccagcaucgucuugaugcccuuggaaguccggucugaugaguccuccauggacgaaacagc	1.926036	2.026157	2.002721	1.998718	1.259277	0.990826	0.051564	0.135103	1.024121	1.128674	1.001641	0.976975	1.272193	0.944787	0.000014	0.000030
gcugucaccggaauaccagcaucgucuugaugcccuuggaaguccggucugaugaguccucccaggacgaaacagc	1.813547	2.047545	2.047310	2.086182	1.713950	1.093633	0.120628	0.203147	-0.019802	0.032409	0.240237	0.283317	1.127745	1.104282	0.050686	0.068877
gcugucaccggaauaccagcaucgucuugaugcccuuggaaguccggucugaugaguccuccccggacgaaacagc	1.974586	2.018165	2.049336	1.991178	1.105552	0.874667	0.209706	0.293726	1.203034	1.080235	1.021380	1.035067	0.753706	1.032018	0.207325	0.252913
gcugucaccggaauaccagcaucgucuugaugcccuuggaaguccggucugaugaguccu-cccggacgaaacagc	1.932285	2.022861	2.001316	1.964886	1.231901	0.919540	0.136846	0.220195	0.719343	1.010188	0.792322	0.913122	1.953640	1.320687	0.000000	0.000000
gcugucaccggaauaccagcaucgucuugaugcccuuggaaguccggucugaugaguccucccgggacgaaacagc	2.006007	2.032914	2.009965	2.021394	1.063915	1.026667	0.351371	0.428632	1.181822	1.061658	0.959711	1.048014	0.758290	1.225470	0.019594	0.029004
gcugucaccggaauaccagcaucgucuugaugcccuuggaaguccggucugaugaguccucccuggacgaaacagc	1.984028	2.166661	1.946647	1.993247	1.522767	1.113269	0.294077	0.373398	0.853947	1.103424	0.899350	0.951685	1.776137	1.128067	0.000000	0.000000
gcugucaccggaauaccagcaucgucuugaugcccuuggaaguccggucugaugaguccuccgaggacgaaacagc	1.939608	2.222070	1.953349	2.019510	1.916291	1.164557	0.209047	0.293125	0.739005	0.670252	0.881642	0.667478	0.853586	0.610711	0.034656	0.048863
gcugucaccggaauaccagcaucgucuugaugcccuuggaaguccggucugaugaguccuccgcggacgaaacagc	2.042823	2.004890	2.126935	2.082515	0.916362	0.902778	0.867750	0.882271	0.303569	0.315785	0.266597	0.244208	1.028529	0.949753	0.143418	0.181011
gcugucaccggaauaccagcaucgucuugaugcccuuggaaguccggucugaugaguccu-ccgggacgaaacagc	2.055339	2.030522	1.945057	1.956764	0.944458	1.027322	0.728229	0.764162	0.935814	0.694918	0.763072	0.641324	0.574253	0.755530	0.000133	0.000259
gcugucaccggaauaccagcaucgucuugaugcccuuggaaguccggucugaugaguccuccggggacgaaacagc	1.992069	1.892618	2.101735	2.056743	0.795333	0.901587	0.679133	0.720943	1.254923	0.998628	1.033556	1.040568	0.554250	1.016277	0.320044	0.375346
gcugucaccggaauaccagcaucgucuugaugcccuuggaaguccggucugaugaguccuccguggacgaaacagc	1.923051	2.037895	2.127604	2.019510	1.302700	0.779661	0.418030	0.486241	0.708916	0.634907	0.679243	0.602270	0.843318	0.837581	0.841673	0.865411
gcugucaccggaauaccagcaucgucuugaugcccuuggaaguccggucugaugaguccuccuaggacgaaacagc	2.010357	1.907467	2.003903	2.090577	0.789061	1.220884	0.828135	0.853525	0.973012	0.961113	0.862145	0.878927	0.972973	1.039398	0.034633	0.048863
gcugucaccggaauaccagcaucgucuugaugcccuuggaaguccggucugaugaguccuccucggacgaaacagc	2.011302	2.048358	2.032770	2.016710	1.089072	0.963696	0.369792	0.443889	0.384894	0.520634	0.444004	0.611503	1.366910	1.470614	0.000000	0.000000
gcugucaccggaauaccagcaucgucuugaugcccuuggaaguccggucugaugaguccu-ccuggacgaaacagc	2.002742	2.062369	1.852154	1.865942	1.147167	1.032258	0.566954	0.620973	0.822576	0.838486	0.972951	0.623658	1.037314	0.447412	0.009360	0.014477
gcugucaccggaauaccagcaucgucuugaugcccuuggaaguccggucugaugaguccuccugggacgaaacagc	1.961809	2.094083	2.014286	1.947817	1.356046	0.858086	0.358088	0.435516	1.038834	0.911823	0.949468	0.898086	0.746429	0.888419	0.573578	0.622352
gcugucaccggaauaccagcaucgucuugaugcccuuggaaguccggucugaugaguccuccuuggacgaaacagc	1.906526	2.016237	1.981052	2.005526	1.287392	1.057971	0.021829	0.098167	1.074465	1.066254	0.891925	0.950437	0.981272	1.144226	0.000083	0.000167
gcugucaccggaauaccagcaucgucuugaugcccuuggaaguccggucugaugaguccucgaaggacgaaacagc	1.525930	1.935264	1.432500	2.013371	2.566461	3.809524	0.023147	0.099278	0.355339	1.011952	0.328138	0.890935	4.535372	3.654245	0.000000	0.000000
gcugucaccggaauaccagcaucgucuugaugcccuuggaaguccggucugaugaguccucgacggacgaaacagc	1.740399	1.986948	1.823444	1.814301	1.764204	0.979167	0.090278	0.172102	0.926294	0.948645	0.994126	0.980473	1.052812	0.969051	0.366342	0.423034
gcugucaccggaauaccagcaucgucuugaugcccuuggaaguccggucugaugaguccu-cgaggacgaaacagc	1.705806	1.856054	1.984854	2.028123	1.413344	1.104762	0.366805	0.441550	0.904131	1.047482	0.822546	1.038890	1.391076	1.645674	0.000001	0.000002
gcugucaccggaauaccagcaucgucuugaugcccuuggaaguccggucugaugaguccucgagggacgaaacagc	1.730349	2.147191	1.801904	2.001477	2.611210	1.583333	0.048061	0.132740	0.502272	0.711440	0.445008	0.684670	1.618705	1.736446	0.000000	0.000000
gcugucaccggaauaccagcaucgucuugaugcccuuggaaguccggucugaugaguccucgauggacgaaacagc	1.696131	2.084645	1.868577	2.090425	2.446329	1.666667	0.018168	0.095364	0.491387	0.775046	0.717679	0.855314	1.921585	1.372887	0.000000	0.000000
gcugucaccggaauaccagcaucgucuugaugcccuuggaaguccggucugaugaguccucgcaggacgaaacagc	1.487311	1.995422	1.653026	1.917334	3.221896	1.837838	0.016619	0.092684	0.560578	0.741328	0.552031	0.870250	1.516178	2.080742	0.000000	0.000000
gcugucaccggaauaccagcaucgucuugaugcccuuggaaguccggucugaugaguccucgccggacgaaacagc	1.862422	1.934249	1.882021	2.068705	1.179849	1.537037	0.125136	0.206765	0.954271	1.126313	1.098566	0.992331	1.486077	0.783004	0.327569	0.382764
gcugucaccggaauaccagcaucgucuugaugcccuuggaaguccggucugaugaguccu-cgcggacgaaacagc	2.123061	2.037545	1.975203	1.919685	0.821268	0.880000	0.930517	0.936820	1.093650	0.989827	0.989804	0.883526	0.787365	0.782928	0.041312	0.057204
gcugucaccggaauaccagcaucgucuugaugcccuuggaaguccggucugaugaguccucgcgggacgaaacagc	1.763173	2.109021	2.018215	2.066765	2.217422	1.118280	0.112702	0.194496	0.676620	0.697318	0.437759	0.700642	1.048812	1.831820	0.000018	0.000039
gcugucaccggaauaccagcaucgucuugaugcccuuggaaguccggucugaugaguccucgcuggacgaaacagc	1.886363	2.108127	1.894571	1.951513	1.666340	1.140097	0.160398	0.246291	0.431003	0.493361	0.431698	0.571756	1.154405	1.380569	0.000000	0.000000
gcugucaccggaauaccagcaucgucuugaugcccuuggaaguccggucugaugaguccucggaggacgaaacagc	1.677245	2.096880	1.897815	2.119664	2.628056	1.666667	0.035235	0.115533	0.158371	0.289697	0.258864	0.394976	1.353086	1.368082	0.000000	0.000000
gcugucaccggaauaccagcaucgucuugaugcccuuggaaguccggucugaugaguccucggcggacgaaacagc	1.999143	2.070969	2.132371	2.112095	1.179849	0.954386	0.036681	0.117012	0.945988	1.160177	1.085939	0.999340	1.637529	0.819221	0.003790	0.006297
gcugucaccggaauaccagcaucgucuugaugcccuuggaaguccggucugaugaguccu-cggggacgaaacagc	1.875500	1.937430	2.071887	2.017790	1.153269	0.882883	0.468886	0.531820	-0.168508	0.026106	0.013144	-0.089317	1.565359	0.789841	0.035727	0.050105
gcugucaccggaauaccagcaucgucuugaugcccuuggaaguccggucugaugaguccucgggggacgaaacagc	1.976341	1.953877	1.924336	1.899119	0.949591	0.943590	0.686329	0.726768	0.829136	0.882474	0.942310	0.808777	1.130674	0.735304	0.971381	0.976739
gcugucaccggaauaccagcaucgucuugaugcccuuggaaguccggucugaugaguccucgguggacgaaacagc	1.690068	2.087923	1.919395	2.080546	2.499510	1.449275	0.049899	0.134320	0.920697	0.664772	0.632234	0.695184	0.554722	1.155979	0.683242	0.719321
gcugucaccggaauaccagcaucgucuugaugcccuuggaaguccggucugaugaguccucguaggacgaaacagc	1.647282	1.883000	1.578416	1.948527	1.720751	2.344828	0.046868	0.131393	0.149187	0.479248	0.269602	0.430769	2.138261	1.449331	0.000000	0.000000
gcugucaccggaauaccagcaucgucuugaugcccuuggaaguccggucugaugaguccucgucggacgaaacagc	1.924541	1.956411	1.862976	2.022677	1.076144	1.444444	0.238337	0.321281	0.746902	0.756462	0.685054	0.697728	1.022255	1.029611	0.001996	0.003483
gcugucaccggaauaccagcaucgucuugaugcccuuggaaguccggucugaugaguccu-cguggacgaaacagc	1.823789	1.922190	1.859610	2.049275	1.254300	1.547619	0.090976	0.172746	0.712701	0.749672	0.523345	0.643701	1.088858	1.319336	0.000000	0.000001
gcugucaccggaauaccagcaucgucuugaugcccuuggaaguccggucugaugaguccucgugggacgaaacagc	1.889052	2.088176	2.020570	2.103544	1.581700	1.210526	0.014694	0.091028	1.046273	0.960272	0.879802	0.875066	0.820350	0.989156	0.592905	0.639515
gcugucaccggaauaccagcaucgucuugaugcccuuggaaguccggucugaugaguccucguuggacgaaacagc	1.916746	2.033881	1.871662	2.044524	1.309589	1.488889	0.120090	0.202988	0.579006	0.710205	0.616499	0.654106	1.352694	1.090454	0.000000	0.000000
gcugucaccggaauaccagcaucgucuugaugcccuuggaaguccggucugaugaguccucuaaggacgaaacagc	1.609167	2.125712	1.743149	1.927066	3.285070	1.527273	0.054194	0.136856	0.515072	0.560345	0.437081	0.615939	1.109871	1.509588	0.000000	0.000000
gcugucaccggaauaccagcaucgucuugaugcccuuggaaguccggucugaugaguccucuacggacgaaacagc	1.933041	2.021682	2.070663	2.083072	1.226426	1.028986	0.049635	0.134182	1.112085	1.044492	1.011378	0.955246	0.855868	0.878756	0.933450	0.941567
gcugucaccggaauaccagcaucgucuugaugcccuuggaaguccggucugaugaguccu-cuaggacgaaacagc	1.834734	2.007214	1.886183	2.055027	1.487579	1.475177	0.011553	0.087008	0.771088	0.939567	0.769946	0.961050	1.473940	1.552759	0.000000	0.000000
gcugucaccggaauaccagcaucgucuugaugcccuuggaaguccggucugaugaguccucuagggacgaaacagc	1.931965	2.196171	1.930314	1.954092	1.837412	1.056277	0.268817	0.351307	0.750185	0.950450	0.800356	0.856409	1.585860	1.137766	0.000000	0.000000
gcugucaccggaauaccagcaucgucuugaugcccuuggaaguccggucugaugaguccucuauggacgaaacagc	1.877237	2.056029	1.856113	2.045293	1.509357	1.545894	0.064521	0.144946	0.757021	1.029158	0.886156	0.958971	1.871272	1.182538	0.000000	0.000000
gcugucaccggaauaccagcaucgucuugaugcccuuggaaguccggucugaugaguccucucaggacgaaacagc	1.846854	2.209815	1.877638	2.087398	2.306539	1.620915	0.068577	0.148061	-0.196254	0.258764	0.267917	0.004121	2.851140	0.544758	0.008338	0.013039
gcugucaccggaauaccagcaucgucuugaugcccuuggaaguccggucugaugaguccucuccggacgaaacagc	1.930999	1.957906	1.962989	1.901966	1.063915	0.868914	0.363070	0.438294	0.705479	0.790019	0.757738	0.782325	1.214898	1.058247	0.000000	0.000000
gcugucaccggaauaccagcaucgucuugaugcccuuggaaguccggucugaugaguccu-cucggacgaaacagc	1.963968	1.916241	2.075573	1.957474	0.895928	0.761905	0.349267	0.426881	0.822786	0.577883	0.745943	0.593464	0.568980	0.703916	0.040081	0.055712
gcugucaccggaauaccagcaucgucuugaugcccuuggaaguccggucugaugaguccucucgggacgaaacagc	2.033941	2.136751	1.983986	1.908360	1.267098	0.840183	0.624590	0.670937	0.648871	0.708345	0.719603	0.781179	1.146765	1.152330	0.000001	0.000003
gcugucaccggaauaccagcaucgucuugaugcccuuggaaguccggucugaugaguccucucuggacgaaacagc	1.887946	1.953698	2.004135	2.117175	1.163462	1.297297	0.183947	0.267942	0.669511	-0.053529	0.209106	0.322241	0.189217	1.297582	0.007683	0.012119
gcugucaccggaauaccagcaucgucuugaugcccuuggaaguccggucugaugaguccucugaggacgaaacagc	1.850157	2.065672	1.929445	2.016595	1.642535	1.222222	0.029104	0.110798	0.980944	1.056802	0.819760	0.909480	1.190853	1.229475	0.000000	0.000001
gcugucaccggaauaccagcaucgucuugaugcccuuggaaguccggucugaugaguccucugcggacgaaacagc	2.001117	2.049404	2.046111	1.913055	1.117601	0.736111	0.798762	0.827289	0.249891	0.666309	0.479809	0.618037	2.608662	1.374764	0.000000	0.000000
gcugucaccggaauaccagcaucgucuugaugcccuuggaaguccggucugaugaguccu-cugggacgaaacagc	1.863245	1.969615	2.065978	2.119986	1.277527	1.132420	0.261274	0.345133	0.843299	0.769329	0.852423	0.749230	0.843393	0.788510	0.195689	0.240558
gcugucaccggaauaccagcaucgucuugaugcccuuggaaguccggucugaugaguccucuggggacgaaacagc	2.051951	2.050470	1.961359	2.062817	0.996594	1.263158	0.471789	0.534360	1.020309	1.016230	0.932614	1.007402	0.990651	1.187920	0.008206	0.012863
gcugucaccggaauaccagcaucgucuugaugcccuuggaaguccggucugaugaguccucuguggacgaaacagc	1.934005	2.089103	2.076181	2.108575	1.429219	1.077441	0.030810	0.110798	0.648856	0.642889	0.646239	0.645423	0.986354	0.998121	0.026462	0.038154
gcugucaccggaauaccagcaucgucuugaugcccuuggaaguccggucugaugaguccucuuaggacgaaacagc	1.761424	2.038457	1.890778	2.117175	1.892486	1.684211	0.007749	0.077639	0.433034	0.507850	0.340076	0.335744	1.187999	0.990076	0.000112	0.000222
gcugucaccggaauaccagcaucgucuugaugcccuuggaaguccggucugaugaguccucuucggacgaaacagc	2.003392	2.101521	1.938502	1.955807	1.253514	1.040650	0.419494	0.486621	NaN	NaN	NaN	NaN	NaN	NaN	0.000000	0.000000
gcugucaccggaauaccagcaucgucuugaugcccuuggaaguccggucugaugaguccu-cuuggacgaaacagc	1.764668	1.922190	1.877638	2.035369	1.437218	1.437908	0.055275	0.137755	1.311967	0.973546	0.840222	0.943264	0.458753	1.267775	0.633946	0.675222
gcugucaccggaauaccagcaucgucuugaugcccuuggaaguccggucugaugaguccucuugggacgaaacagc	1.963824	2.062369	1.911179	1.812385	1.254714	0.796537	0.614469	0.661656	1.007132	0.987873	0.859338	1.022715	0.956623	1.456724	0.000868	0.001589
gcugucaccggaauaccagcaucgucuugaugcccuuggaaguccggucugaugaguccucuuuggacgaaacagc	1.755241	2.014534	1.956238	2.023950	1.816743	1.168724	0.060730	0.141271	0.998852	1.116567	0.978152	0.969613	1.311337	0.980531	0.003425	0.005743
gcugucaccggaauaccagcaucgucuugaugcccuuggaaguccggucugaugaguccugaaaggacgaaacagc	1.255790	1.863415	1.475805	1.890192	4.051587	2.596491	0.023458	0.099278	-0.177890	0.539641	-0.016279	0.535855	5.218320	3.565606	0.000000	0.000000
gcugucaccggaauaccagcaucgucuugaugcccuuggaaguccggucugaugaguccugaacggacgaaacagc	1.817625	1.927904	1.868274	2.012306	1.289078	1.393258	0.054314	0.136856	1.146754	0.998089	0.993397	0.967166	0.710126	0.941389	0.245157	0.294004
gcugucaccggaauaccagcaucgucuugaugcccuuggaaguccggucugaugaguccu-gaaggacgaaacagc	1.630145	1.995422	1.528177	1.922888	2.318873	2.481481	0.039927	0.119810	0.573653	0.721413	0.562237	0.799989	1.405272	1.728826	0.000000	0.000000
gcugucaccggaauaccagcaucgucuugaugcccuuggaaguccggucugaugaguccugaagggacgaaacagc	1.652121	1.900636	1.772876	2.052717	1.772209	1.904762	0.046788	0.131393	0.422744	0.673418	0.570320	0.647524	1.781039	1.194549	0.000630	0.001167
gcugucaccggaauaccagcaucgucuugaugcccuuggaaguccggucugaugaguccugaauggacgaaacagc	1.663585	1.981762	1.875266	1.900820	2.080544	1.060606	0.077440	0.158864	0.432026	0.763478	0.510786	0.700247	2.145124	1.546895	0.000000	0.000000
gcugucaccggaauaccagcaucgucuugaugcccuuggaaguccggucugaugaguccugacaggacgaaacagc	1.482773	1.892107	1.550138	1.964207	2.566461	2.594595	0.006884	0.074479	0.276880	0.562644	0.318976	0.491598	1.930918	1.488068	0.000000	0.000000
gcugucaccggaauaccagcaucgucuugaugcccuuggaaguccggucugaugaguccugaccggacgaaacagc	1.892612	2.129316	1.887501	1.783960	1.724662	0.787879	0.440250	0.505179	NaN	NaN	NaN	NaN	NaN	NaN	0.000000	0.000000
gcugucaccggaauaccagcaucgucuugaugcccuuggaaguccggucugaugaguccu-gacggacgaaacagc	1.967293	1.823785	2.031154	1.947817	0.718609	0.825397	0.483905	0.545462	-0.033671	-0.055432	0.095561	-0.010036	0.951128	0.784156	0.988163	0.988938
gcugucaccggaauaccagcaucgucuugaugcccuuggaaguccggucugaugaguccugacgggacgaaacagc	1.915312	1.981064	1.871833	1.973604	1.163462	1.264069	0.195102	0.278468	0.538871	0.475933	0.348738	0.583365	0.865092	1.716433	0.000000	0.000000
gcugucaccggaauaccagcaucgucuugaugcccuuggaaguccggucugaugaguccugacuggacgaaacagc	1.857074	1.995422	1.887893	1.994149	1.375146	1.277193	0.032819	0.113306	1.260321	1.305451	1.151624	1.134061	1.109506	0.960367	0.022171	0.032555
gcugucaccggaauaccagcaucgucuugaugcccuuggaaguccggucugaugaguccugagaggacgaaacagc	1.415491	1.917312	1.593851	1.927066	3.175568	2.153846	0.015353	0.091028	0.298268	0.737737	0.314924	0.680353	2.750861	2.319687	0.000000	0.000000
gcugucaccggaauaccagcaucgucuugaugcccuuggaaguccggucugaugaguccugagcggacgaaacagc	1.886225	1.925648	2.067535	1.925523	1.095023	0.721088	0.835890	0.857392	1.269986	1.329087	1.154023	1.151756	1.145778	0.994795	0.000000	0.000001
gcugucaccggaauaccagcaucgucuugaugcccuuggaaguccggucugaugaguccu-gagggacgaaacagc	2.008935	1.983188	2.089146	2.106637	0.942438	1.041096	0.581127	0.633235	1.322624	1.237616	1.126240	1.095832	0.822226	0.932377	0.976216	0.980389
gcugucaccggaauaccagcaucgucuugaugcccuuggaaguccggucugaugaguccugaggggacgaaacagc	1.874007	1.913430	1.970456	2.089146	1.095023	1.314286	0.252696	0.336928	0.945499	0.807052	0.619312	0.729395	0.727031	1.288495	0.023762	0.034692
gcugucaccggaauaccagcaucgucuugaugcccuuggaaguccggucugaugaguccugaguggacgaaacagc	1.775923	1.898016	1.951857	2.134091	1.324625	1.521368	0.222847	0.307409	0.697186	0.666512	0.701917	0.684531	0.931808	0.960758	0.326846	0.382270
gcugucaccggaauaccagcaucgucuugaugcccuuggaaguccggucugaugaguccugauaggacgaaacagc	1.296917	1.953641	1.545078	1.956324	4.536525	2.577778	0.025916	0.104242	0.372601	0.848425	0.375521	0.730330	2.991055	2.263645	0.000000	0.000000
gcugucaccggaauaccagcaucgucuugaugcccuuggaaguccggucugaugaguccugaucggacgaaacagc	1.844079	1.848741	1.984411	1.913055	1.010791	0.848485	0.637273	0.682182	0.164302	0.323098	0.147133	0.339636	1.441438	1.557767	0.000000	0.000000
gcugucaccggaauaccagcaucgucuugaugcccuuggaaguccggucugaugaguccu-gauggacgaaacagc	1.730077	2.036922	1.860119	1.905876	2.026958	1.111111	0.058847	0.140309	0.780989	0.882292	0.457845	0.850163	1.262707	2.467847	0.000000	0.000000
gcugucaccggaauaccagcaucgucuugaugcccuuggaaguccggucugaugaguccugaugggacgaaacagc	1.809066	2.004377	2.004036	2.005526	1.567874	1.003436	0.095161	0.176245	0.918612	0.926660	0.905528	0.769882	1.018703	0.731735	0.460883	0.518138
gcugucaccggaauaccagcaucgucuugaugcccuuggaaguccggucugaugaguccugauuggacgaaacagc	1.613156	2.013906	1.782126	1.913055	2.516224	1.351852	0.033930	0.115147	0.468278	0.355945	0.428585	0.517762	0.772088	1.227937	0.196594	0.241206
gcugucaccggaauaccagcaucgucuugaugcccuuggaaguccggucugaugaguccugcaaggacgaaacagc	1.620207	1.972559	1.744337	2.013520	2.250881	1.858586	0.005791	0.073944	0.863564	0.974554	0.644501	0.599757	1.291190	0.902103	0.221243	0.267842
gcugucaccggaauaccagcaucgucuugaugcccuuggaaguccggucugaugaguccugcacggacgaaacagc	1.990277	2.115615	2.021093	1.960136	1.334560	0.869048	0.419501	0.486621	0.965427	1.026917	0.910252	0.954403	1.152101	1.107010	0.000368	0.000689
gcugucaccggaauaccagcaucgucuugaugcccuuggaaguccggucugaugaguccu-gcaggacgaaacagc	1.809066	2.144556	1.832928	1.957867	2.165160	1.333333	0.104203	0.185443	0.009907	0.094659	0.090787	0.013410	1.215491	0.836802	0.156916	0.196297
gcugucaccggaauaccagcaucgucuugaugcccuuggaaguccggucugaugaguccugcagggacgaaacagc	1.933589	2.084645	2.129982	2.044068	1.415979	0.820513	0.293849	0.373398	0.797867	0.593102	0.630353	0.644098	0.624072	1.032155	0.516714	0.566432
gcugucaccggaauaccagcaucgucuugaugcccuuggaaguccggucugaugaguccugcauggacgaaacagc	1.840946	1.978467	1.866109	1.868088	1.372529	1.004566	0.119140	0.202967	1.366059	1.374121	1.135032	1.231382	1.018736	1.248391	0.000001	0.000002
gcugucaccggaauaccagcaucgucuugaugcccuuggaaguccggucugaugaguccugccaggacgaaacagc	1.768298	1.833168	1.864633	1.969050	1.161102	1.271795	0.198374	0.281877	0.667958	0.512505	0.515506	0.449572	0.699114	0.859144	0.069884	0.092888
gcugucaccggaauaccagcaucgucuugaugcccuuggaaguccggucugaugaguccugcccggacgaaacagc	1.996904	1.987304	2.058112	2.024688	0.978139	0.925926	0.457403	0.521113	1.033341	0.883522	0.924579	0.866290	0.708241	0.874404	0.282352	0.333286
gcugucaccggaauaccagcaucgucuugaugcccuuggaaguccggucugaugaguccu-gccggacgaaacagc	1.978972	2.000221	1.968102	2.016951	1.050145	1.119048	0.296458	0.374980	1.102563	1.194686	1.037162	1.025208	1.236298	0.972851	0.004460	0.007296
gcugucaccggaauaccagcaucgucuugaugcccuuggaaguccggucugaugaguccugccgggacgaaacagc	1.980003	2.065672	2.057832	2.004645	1.218060	0.884735	0.246600	0.330597	1.098594	0.901813	1.015969	0.864039	0.635652	0.704807	0.000009	0.000021
gcugucaccggaauaccagcaucgucuugaugcccuuggaaguccggucugaugaguccugccuggacgaaacagc	1.886225	2.135164	1.896154	2.026232	1.773938	1.349206	0.096711	0.177558	0.988367	0.811072	0.760680	0.923338	0.664821	1.454315	0.015463	0.023267
gcugucaccggaauaccagcaucgucuugaugcccuuggaaguccggucugaugaguccugcgaggacgaaacagc	1.538876	1.925786	1.623924	1.870857	2.437310	1.765766	0.001390	0.063281	0.424941	0.680110	0.453508	0.637700	1.799568	1.528241	0.000000	0.000000
gcugucaccggaauaccagcaucgucuugaugcccuuggaaguccggucugaugaguccugcgcggacgaaacagc	1.856262	2.012008	2.067096	2.061022	1.431352	0.986111	0.168945	0.254514	0.513641	0.451581	0.633651	0.592610	0.866841	0.909828	0.184107	0.226976
gcugucaccggaauaccagcaucgucuugaugcccuuggaaguccggucugaugaguccu-gcgggacgaaacagc	1.943764	2.036562	2.148460	1.933739	1.238219	0.609929	0.984782	0.986328	1.083582	0.990447	0.862261	0.985294	0.806984	1.327494	0.220471	0.267162
gcugucaccggaauaccagcaucgucuugaugcccuuggaaguccggucugaugaguccugcggggacgaaacagc	1.918736	2.026157	2.055537	2.092215	1.280621	1.088123	0.035944	0.115995	0.887414	0.857432	0.855771	0.862737	0.933292	1.016169	0.210448	0.255988
gcugucaccggaauaccagcaucgucuugaugcccuuggaaguccggucugaugaguccugcguggacgaaacagc	1.936078	2.030770	1.909850	1.906621	1.243634	0.992593	0.322424	0.400207	0.861347	0.810163	0.799399	0.711157	0.888824	0.816129	0.347352	0.404212
gcugucaccggaauaccagcaucgucuugaugcccuuggaaguccggucugaugaguccugcuaggacgaaacagc	1.670763	1.946976	1.758827	2.113620	1.888915	2.263566	0.030668	0.110798	0.549364	0.612453	0.513625	0.668253	1.156350	1.427671	0.000000	0.000000
gcugucaccggaauaccagcaucgucuugaugcccuuggaaguccggucugaugaguccugcucggacgaaacagc	1.899094	1.979910	2.136259	2.123908	1.204526	0.971963	0.495667	0.555449	1.047187	0.884920	0.787953	0.870359	0.688228	1.208945	0.097251	0.126884
gcugucaccggaauaccagcaucgucuugaugcccuuggaaguccggucugaugaguccu-gcuggacgaaacagc	1.811462	1.859004	1.928849	2.037994	1.115684	1.285714	0.285216	0.366133	0.832658	0.791450	0.833173	0.945859	0.909477	1.296244	0.088163	0.115736
gcugucaccggaauaccagcaucgucuugaugcccuuggaaguccggucugaugaguccugcugggacgaaacagc	1.784120	1.820599	2.071048	1.978734	1.087625	0.808511	0.860729	0.876558	0.606575	0.574642	0.600523	0.727085	0.929112	1.338326	0.004632	0.007548
gcugucaccggaauaccagcaucgucuugaugcccuuggaaguccggucugaugaguccugcuuggacgaaacagc	1.985473	2.044640	1.908818	1.933641	1.145955	1.058824	0.437743	0.502755	0.936618	0.877622	0.743592	0.825169	0.872978	1.206637	0.011154	0.017025
gcugucaccggaauaccagcaucgucuugaugcccuuggaaguccggucugaugaguccuggaaggacgaaacagc	1.235840	1.877323	1.366042	2.043823	4.380094	4.761905	0.014679	0.091028	0.156694	0.984564	0.263327	0.936452	6.727753	4.711122	0.000000	0.000000
gcugucaccggaauaccagcaucgucuugaugcccuuggaaguccggucugaugaguccuggacggacgaaacagc	1.886108	2.031986	1.965364	1.962273	1.399197	0.992908	0.073561	0.154636	0.199901	0.243438	0.180744	0.229037	1.105446	1.117616	0.000000	0.000000
gcugucaccggaauaccagcaucgucuugaugcccuuggaaguccggucugaugaguccu-ggaggacgaaacagc	1.693040	1.987735	1.748407	2.040097	1.971042	1.957447	0.003368	0.065585	0.389139	0.625475	0.310165	0.482816	1.723202	1.488166	0.000000	0.000000
gcugucaccggaauaccagcaucgucuugaugcccuuggaaguccggucugaugaguccuggagggacgaaacagc	1.810642	1.894878	1.859809	1.984748	1.214048	1.333333	0.088679	0.170157	0.443258	0.413015	0.408730	0.572770	0.932732	1.458949	0.000000	0.000000
gcugucaccggaauaccagcaucgucuugaugcccuuggaaguccggucugaugaguccuggauggacgaaacagc	1.749944	2.088522	1.829207	1.916357	2.180607	1.222222	0.075709	0.157088	0.396398	0.675360	0.486970	0.571889	1.900913	1.215959	0.000000	0.000000
gcugucaccggaauaccagcaucgucuugaugcccuuggaaguccggucugaugaguccuggcaggacgaaacagc	1.666398	1.943183	1.627964	1.940576	1.891404	2.054054	0.025006	0.101941	0.744359	0.964559	0.686878	0.920122	1.660352	1.710977	0.000000	0.000000
gcugucaccggaauaccagcaucgucuugaugcccuuggaaguccggucugaugaguccuggccggacgaaacagc	1.923330	1.872577	2.107435	2.058515	0.889706	0.893471	0.918487	0.925758	-0.038191	0.224066	0.123519	0.238862	1.829184	1.304195	0.000201	0.000385
gcugucaccggaauaccagcaucgucuugaugcccuuggaaguccggucugaugaguccu-ggcggacgaaacagc	1.814670	1.916241	2.067606	2.001477	1.263489	0.858757	0.510707	0.567650	0.853169	0.965992	0.641921	0.715320	1.296651	1.184129	0.008202	0.012863
gcugucaccggaauaccagcaucgucuugaugcccuuggaaguccggucugaugaguccuggcgggacgaaacagc	1.958828	1.998252	1.935562	2.011809	1.095023	1.191919	0.238266	0.321281	0.988131	0.888051	0.985396	0.885083	0.794183	0.793755	0.125396	0.160006
gcugucaccggaauaccagcaucgucuugaugcccuuggaaguccggucugaugaguccuggcuggacgaaacagc	1.940079	1.989262	1.955459	2.020960	1.119910	1.162791	0.142841	0.227264	1.058629	1.062477	0.969191	0.921865	1.008899	0.896756	0.678076	0.714472
gcugucaccggaauaccagcaucgucuugaugcccuuggaaguccggucugaugaguccugggaggacgaaacagc	1.618665	1.965459	1.620377	2.064570	2.222253	2.780952	0.012866	0.088876	-0.048030	0.140405	0.032670	0.216208	1.543245	1.525941	0.000000	0.000000
gcugucaccggaauaccagcaucgucuugaugcccuuggaaguccggucugaugaguccugggcggacgaaacagc	1.996336	1.943005	1.994590	1.982691	0.884442	0.972973	0.805169	0.833249	0.977735	1.141561	1.016453	0.927527	1.458231	0.814843	0.118064	0.151865
gcugucaccggaauaccagcaucgucuugaugcccuuggaaguccggucugaugaguccu-gggggacgaaacagc	1.742958	1.946574	1.875730	1.947424	1.598142	1.179487	0.013490	0.090121	1.181981	1.221654	1.134093	1.151971	1.095654	1.042024	0.024614	0.035853
gcugucaccggaauaccagcaucgucuugaugcccuuggaaguccggucugaugaguccuggggggacgaaacagc	1.842852	1.928033	1.998576	1.956764	1.216693	0.908213	0.149417	0.234621	1.236032	1.383279	1.136169	1.195072	1.403611	1.145255	0.000017	0.000037
gcugucaccggaauaccagcaucgucuugaugcccuuggaaguccggucugaugaguccuggguggacgaaacagc	1.870767	2.054097	1.983512	2.033030	1.525211	1.120773	0.019888	0.096590	0.329615	0.319840	0.181970	0.467272	0.977742	1.928868	0.000000	0.000000
gcugucaccggaauaccagcaucgucuugaugcccuuggaaguccggucugaugaguccugguaggacgaaacagc	1.200124	1.938517	1.359299	1.953673	5.475117	3.929825	0.006782	0.074479	0.029617	0.719743	0.169500	0.660861	4.899210	3.099996	0.000000	0.000000
gcugucaccggaauaccagcaucgucuugaugcccuuggaaguccggucugaugaguccuggucggacgaaacagc	2.034737	1.979185	1.870155	1.987915	0.879930	1.311475	0.624666	0.670937	0.570206	0.296865	0.570686	0.415619	0.532916	0.699735	0.000393	0.000736
gcugucaccggaauaccagcaucgucuugaugcccuuggaaguccggucugaugaguccu-gguggacgaaacagc	1.716179	1.991989	1.902059	2.059183	1.887168	1.435897	0.039161	0.119314	-0.643155	-0.412483	-0.321360	-0.264421	1.700874	1.140090	0.008521	0.013308
gcugucaccggaauaccagcaucgucuugaugcccuuggaaguccggucugaugaguccuggugggacgaaacagc	1.799742	2.066409	1.942157	2.009104	1.847852	1.166667	0.039103	0.119314	0.720017	0.719934	0.628516	0.602562	0.999809	0.941990	0.089008	0.116726
gcugucaccggaauaccagcaucgucuugaugcccuuggaaguccggucugaugaguccugguuggacgaaacagc	1.842852	2.033543	1.850003	2.049575	1.551283	1.583333	0.030912	0.110798	0.941454	1.041343	0.934352	0.972820	1.258605	1.092618	0.000002	0.000006
gcugucaccggaauaccagcaucgucuugaugcccuuggaaguccggucugaugaguccuguaaggacgaaacagc	1.506906	1.965459	1.499321	2.093263	2.874436	3.925926	0.010172	0.081996	0.307928	0.837958	0.295877	0.795388	3.388674	3.158722	0.000000	0.000000
gcugucaccggaauaccagcaucgucuugaugcccuuggaaguccggucugaugaguccuguacggacgaaacagc	1.913355	1.998536	1.977387	1.964613	1.216693	0.971014	0.067312	0.147089	0.980506	0.941209	0.865190	0.760396	0.913487	0.785609	0.463850	0.519643
gcugucaccggaauaccagcaucgucuugaugcccuuggaaguccggucugaugaguccu-guaggacgaaacagc	1.726463	1.965459	1.684220	1.913055	1.733787	1.693694	0.043421	0.125069	0.013632	0.207486	0.084746	0.201308	1.562622	1.307862	0.000000	0.000000
gcugucaccggaauaccagcaucgucuugaugcccuuggaaguccggucugaugaguccuguagggacgaaacagc	1.880463	2.057348	1.958217	2.003974	1.502745	1.111111	0.044973	0.128379	0.774046	0.892710	0.674600	0.725841	1.314209	1.125227	0.000207	0.000396
gcugucaccggaauaccagcaucgucuugaugcccuuggaaguccggucugaugaguccuguauggacgaaacagc	1.760602	2.025805	1.965831	2.178509	1.841630	1.631841	0.065392	0.145807	0.821032	1.117703	0.856855	1.013467	1.980026	1.434206	0.000000	0.000000
gcugucaccggaauaccagcaucgucuugaugcccuuggaaguccggucugaugaguccugucaggacgaaacagc	1.815007	2.057960	1.861026	2.001477	1.749657	1.381818	0.028443	0.109649	0.390631	0.447640	0.351054	0.515502	1.140273	1.460320	0.000000	0.000000
gcugucaccggaauaccagcaucgucuugaugcccuuggaaguccggucugaugaguccuguccggacgaaacagc	1.914217	1.930575	2.170967	2.208756	1.038384	1.090909	0.750224	0.782267	0.763449	0.904888	0.829587	0.914619	1.384966	1.216274	0.000034	0.000071
gcugucaccggaauaccagcaucgucuugaugcccuuggaaguccggucugaugaguccu-gucggacgaaacagc	1.940079	2.056209	1.829509	1.773393	1.306562	0.878788	0.545659	0.601262	0.650983	0.718969	0.727446	0.809594	1.169462	1.208227	0.000026	0.000054
gcugucaccggaauaccagcaucgucuugaugcccuuggaaguccggucugaugaguccugucgggacgaaacagc	1.948312	1.929743	2.021326	2.087398	0.958145	1.164319	0.461018	0.524296	0.600633	0.754048	0.842994	0.713900	1.423689	0.742858	0.259972	0.309733
gcugucaccggaauaccagcaucgucuugaugcccuuggaaguccggucugaugaguccugucuggacgaaacagc	1.981054	2.047129	1.994360	1.997876	1.164329	1.008130	0.265700	0.348680	0.881105	0.752420	0.612440	0.813900	0.743559	1.590229	0.000000	0.000000
gcugucaccggaauaccagcaucgucuugaugcccuuggaaguccggucugaugaguccugugaggacgaaacagc	1.455648	2.075733	1.615955	2.023950	4.169512	2.558559	0.011348	0.087008	0.563940	0.861050	0.562109	0.812981	1.982030	1.781855	0.000000	0.000000
gcugucaccggaauaccagcaucgucuugaugcccuuggaaguccggucugaugaguccugugcggacgaaacagc	1.870022	2.005226	1.991191	2.072113	1.365224	1.204819	0.018822	0.096117	0.737077	0.648575	0.683625	0.655501	0.815638	0.937295	0.765579	0.794210
gcugucaccggaauaccagcaucgucuugaugcccuuggaaguccggucugaugaguccu-gugggacgaaacagc	1.955999	2.062369	1.994725	2.037994	1.277527	1.104762	0.099162	0.179987	0.568188	0.633617	0.566967	0.697667	1.162596	1.351139	0.000003	0.000008
gcugucaccggaauaccagcaucgucuugaugcccuuggaaguccggucugaugaguccuguggggacgaaacagc	1.871214	2.053936	2.019108	2.026287	1.523078	1.016667	0.053030	0.136856	0.567816	0.782000	0.700109	0.661218	1.637509	0.914343	0.065858	0.087811
gcugucaccggaauaccagcaucgucuugaugcccuuggaaguccggucugaugaguccuguguggacgaaacagc	1.764185	1.850066	1.971507	1.913055	1.218655	0.874074	0.402037	0.471940	0.546929	0.622727	0.502109	0.554348	1.190688	1.127817	0.000000	0.000000
gcugucaccggaauaccagcaucgucuugaugcccuuggaaguccggucugaugaguccuguuaggacgaaacagc	1.574927	2.066648	1.739511	1.947424	3.102566	1.614035	0.030843	0.110798	0.540680	0.726882	0.487290	0.680600	1.535330	1.560665	0.000000	0.000000
gcugucaccggaauaccagcaucgucuugaugcccuuggaaguccggucugaugaguccuguucggacgaaacagc	2.012845	2.014944	2.070261	2.053870	1.004845	0.962963	0.330009	0.406852	0.718095	0.685343	0.669101	0.746235	0.927360	1.194358	0.010897	0.016692
gcugucaccggaauaccagcaucgucuugaugcccuuggaaguccggucugaugaguccu-guuggacgaaacagc	1.842056	2.027607	1.837675	1.979319	1.533033	1.385621	0.059215	0.140309	0.713824	0.813407	0.689613	0.815021	1.257715	1.334776	0.000000	0.000000
gcugucaccggaauaccagcaucgucuugaugcccuuggaaguccggucugaugaguccuguugggacgaaacagc	1.792758	2.034079	2.073906	2.022754	1.743098	0.888889	0.255856	0.339368	1.033554	1.043290	0.835054	0.959206	1.022670	1.330920	0.000897	0.001640
gcugucaccggaauaccagcaucgucuugaugcccuuggaaguccggucugaugaguccuguuuggacgaaacagc	1.888819	1.979395	2.035096	2.138584	1.231901	1.269076	0.163156	0.249028	0.728122	0.730133	0.721858	0.774707	1.004643	1.129402	0.000283	0.000536
gcugucaccggaauaccagcaucgucuugaugcccuuggaaguccggucugaugaguccuuaaaggacgaaacagc	1.247062	1.888546	1.265237	1.902059	4.380094	4.333333	0.000952	0.062398	0.040837	0.489290	0.181006	0.599782	2.808366	2.622861	0.000000	0.000000
gcugucaccggaauaccagcaucgucuugaugcccuuggaaguccggucugaugaguccuuaacggacgaaacagc	1.901349	1.948890	1.960167	1.942213	1.115684	0.959502	0.070983	0.150957	0.908680	0.909227	0.861771	0.807378	1.001262	0.882282	0.166213	0.206110
gcugucaccggaauaccagcaucgucuugaugcccuuggaaguccggucugaugaguccu-uaaggacgaaacagc	1.727857	1.996617	1.796549	1.968913	1.856779	1.487179	0.003495	0.065585	0.868300	1.058786	0.652713	0.773181	1.550553	1.319677	0.000006	0.000013
gcugucaccggaauaccagcaucgucuugaugcccuuggaaguccggucugaugaguccuuaagggacgaaacagc	1.846854	1.999722	1.863969	2.046204	1.421896	1.521368	0.033426	0.114041	0.716150	0.768439	0.820878	0.890345	1.127947	1.173456	0.000160	0.000310
gcugucaccggaauaccagcaucgucuugaugcccuuggaaguccggucugaugaguccuuaauggacgaaacagc	1.946970	1.998982	1.965263	1.996442	1.127230	1.074434	0.164881	0.250761	1.172104	1.093367	1.084432	1.042335	0.834187	0.907618	0.840004	0.864391
gcugucaccggaauaccagcaucgucuugaugcccuuggaaguccggucugaugaguccuuacaggacgaaacagc	1.477771	1.978522	1.664877	2.110741	3.167746	2.791667	0.021001	0.098157	0.492762	0.482332	0.307945	0.411348	0.976269	1.268829	0.000003	0.000007
gcugucaccggaauaccagcaucgucuugaugcccuuggaaguccggucugaugaguccuuaccggacgaaacagc	1.895301	2.007832	2.029752	2.039623	1.295778	1.022989	0.025345	0.102996	1.062832	0.928309	0.666538	0.766292	0.733630	1.258212	0.307299	0.361062
gcugucaccggaauaccagcaucgucuugaugcccuuggaaguccggucugaugaguccu-uacggacgaaacagc	1.835859	1.951671	2.062412	1.944313	1.305605	0.761905	0.453596	0.517237	NaN	NaN	NaN	NaN	NaN	NaN	0.000000	0.000000
gcugucaccggaauaccagcaucgucuugaugcccuuggaaguccggucugaugaguccuuacgggacgaaacagc	1.905674	2.024279	1.946913	2.013860	1.314028	1.166667	0.047296	0.131768	1.098569	1.038394	1.062742	1.000339	0.870613	0.866159	0.440551	0.499239
gcugucaccggaauaccagcaucgucuugaugcccuuggaaguccggucugaugaguccuuacuggacgaaacagc	1.886007	2.116244	1.968572	2.042901	1.699174	1.186667	0.062314	0.143265	1.097031	1.137508	0.997309	0.888017	1.097684	0.777514	0.643341	0.682947
gcugucaccggaauaccagcaucgucuugaugcccuuggaaguccggucugaugaguccuuagaggacgaaacagc	1.620458	1.963759	1.797071	2.064322	2.204455	1.850340	0.029382	0.110798	0.724394	0.853586	0.608866	0.814572	1.346456	1.605856	0.000000	0.000000
gcugucaccggaauaccagcaucgucuugaugcccuuggaaguccggucugaugaguccuuagcggacgaaacagc	1.967339	1.995422	1.907592	1.954447	1.066801	1.113924	0.385191	0.455941	0.849464	0.891350	0.923281	0.941177	1.101250	1.042068	0.041334	0.057204
gcugucaccggaauaccagcaucgucuugaugcccuuggaaguccggucugaugaguccu-uagggacgaaacagc	1.971793	1.954994	1.987688	1.855063	0.962056	0.736842	0.918502	0.925758	0.649297	0.821880	0.882041	0.815622	1.487934	0.858185	0.008224	0.012876
gcugucaccggaauaccagcaucgucuugaugcccuuggaaguccggucugaugaguccuuaggggacgaaacagc	1.909798	2.104124	2.022199	2.081118	1.564319	1.145299	0.034952	0.115533	0.138005	0.113689	0.001892	0.127213	0.945548	1.334508	0.000000	0.000001
gcugucaccggaauaccagcaucgucuugaugcccuuggaaguccggucugaugaguccuuaguggacgaaacagc	1.849647	1.845165	2.028665	1.977513	0.989733	0.888889	0.795758	0.825518	0.580899	0.750862	0.879787	0.725478	1.478982	0.700956	0.282012	0.333192
gcugucaccggaauaccagcaucgucuugaugcccuuggaaguccggucugaugaguccuuauaggacgaaacagc	1.660544	1.854869	1.726979	1.908646	1.564319	1.519380	0.024092	0.100133	0.419728	0.643332	0.525153	0.614232	1.673418	1.227661	0.000000	0.000000
gcugucaccggaauaccagcaucgucuugaugcccuuggaaguccggucugaugaguccuuaucggacgaaacagc	1.846854	2.004377	2.067957	2.073709	1.437218	1.013333	0.190267	0.275262	1.191910	1.272938	0.980059	1.101635	1.205113	1.323050	0.000001	0.000002
gcugucaccggaauaccagcaucgucuugaugcccuuggaaguccggucugaugaguccu-uauggacgaaacagc	1.753579	2.028215	1.967724	1.990467	1.882071	1.053763	0.089836	0.171603	0.658860	0.760090	0.640923	0.737912	1.262494	1.250226	0.000001	0.000001
gcugucaccggaauaccagcaucgucuugaugcccuuggaaguccggucugaugaguccuuaugggacgaaacagc	1.913801	2.108127	1.900090	2.007770	1.564319	1.281385	0.132798	0.216136	0.721285	0.843358	0.743020	0.799479	1.324566	1.138829	0.000014	0.000030
gcugucaccggaauaccagcaucgucuugaugcccuuggaaguccggucugaugaguccuuauuggacgaaacagc	1.869420	1.877504	2.029443	2.045890	1.018788	1.038596	0.576370	0.630204	0.979212	0.887654	0.849089	0.995706	0.809920	1.401576	0.000059	0.000120
gcugucaccggaauaccagcaucgucuugaugcccuuggaaguccggucugaugaguccuucaaggacgaaacagc	1.781258	2.119345	1.944654	2.040037	2.178144	1.245614	0.054524	0.136856	NaN	NaN	NaN	NaN	NaN	NaN	0.000000	0.000000
gcugucaccggaauaccagcaucgucuugaugcccuuggaaguccggucugaugaguccuucacggacgaaacagc	2.007706	2.162264	1.969960	2.143504	1.427441	1.491228	0.142073	0.226324	0.991329	0.829863	0.865438	0.987776	0.689499	1.325372	0.183279	0.226174
gcugucaccggaauaccagcaucgucuugaugcccuuggaaguccggucugaugaguccu-ucaggacgaaacagc	1.809530	2.025045	1.903911	2.019510	1.642535	1.304965	0.002999	0.063777	0.606976	0.806546	0.693568	0.562458	1.583327	0.739418	0.150714	0.189468
gcugucaccggaauaccagcaucgucuugaugcccuuggaaguccggucugaugaguccuucagggacgaaacagc	1.975949	2.018464	2.175213	2.013520	1.102845	0.689139	0.847823	0.866151	0.608989	0.741978	0.709239	0.687185	1.358278	0.950485	0.005425	0.008806
gcugucaccggaauaccagcaucgucuugaugcccuuggaaguccggucugaugaguccuucauggacgaaacagc	1.990494	2.037341	2.042403	2.086182	1.113903	1.106061	0.098754	0.179576	-0.746587	-0.615048	-0.595315	-0.393796	1.353752	1.590445	0.000000	0.000000
gcugucaccggaauaccagcaucgucuugaugcccuuggaaguccggucugaugaguccuuccaggacgaaacagc	1.830768	1.840520	1.939977	1.987157	1.022711	1.114754	0.409680	0.478272	NaN	NaN	NaN	NaN	NaN	NaN	0.000000	0.000000
gcugucaccggaauaccagcaucgucuugaugcccuuggaaguccggucugaugaguccuucccggacgaaacagc	1.963070	1.937430	2.007242	1.993366	0.942672	0.968553	0.546746	0.601421	1.003393	0.998048	1.041486	0.984646	0.987770	0.877323	0.976547	0.980389
gcugucaccggaauaccagcaucgucuugaugcccuuggaaguccggucugaugaguccu-uccggacgaaacagc	2.000083	1.979834	2.075358	2.061117	0.954446	0.967742	0.557767	0.611436	NaN	NaN	NaN	NaN	NaN	NaN	0.000000	0.000000
gcugucaccggaauaccagcaucgucuugaugcccuuggaaguccggucugaugaguccuuccgggacgaaacagc	2.024181	2.043401	2.009965	1.997876	1.045250	0.972549	0.520294	0.576298	0.880710	0.812079	0.754960	0.690888	0.853826	0.862835	0.708520	0.742157
gcugucaccggaauaccagcaucgucuugaugcccuuggaaguccggucugaugaguccuuccuggacgaaacagc	1.963824	1.991013	2.062274	2.089146	1.064606	1.063830	0.178110	0.262500	0.884524	0.891905	0.902834	0.920062	1.017140	1.040467	0.160854	0.200439
gcugucaccggaauaccagcaucgucuugaugcccuuggaaguccggucugaugaguccuucgaggacgaaacagc	1.904846	2.004968	2.056617	2.113804	1.259277	1.140741	0.107607	0.188608	0.886219	0.931032	0.793622	0.863601	1.108697	1.174842	0.003092	0.005239
gcugucaccggaauaccagcaucgucuugaugcccuuggaaguccggucugaugaguccuucgcggacgaaacagc	1.861780	2.007404	2.060812	2.014512	1.398374	0.898876	0.180924	0.264444	0.886246	1.026079	0.806896	0.732579	1.379854	0.842719	0.011231	0.017122
gcugucaccggaauaccagcaucgucuugaugcccuuggaaguccggucugaugaguccu-ucgggacgaaacagc	1.971793	2.160436	2.082897	1.948770	1.543983	0.734300	0.496674	0.555449	1.005907	1.028978	0.902303	0.750404	1.054560	0.704857	0.402870	0.458574
gcugucaccggaauaccagcaucgucuugaugcccuuggaaguccggucugaugaguccuucggggacgaaacagc	1.850894	1.967484	2.122755	1.908034	1.307945	0.609929	0.860758	0.876558	0.922562	1.127431	0.837720	0.946924	1.602762	1.285893	0.000000	0.000000
gcugucaccggaauaccagcaucgucuugaugcccuuggaaguccggucugaugaguccuucguggacgaaacagc	2.058020	2.179113	1.974800	1.986841	1.321580	1.028112	0.489443	0.550731	0.926761	0.986612	0.933314	0.892174	1.147759	0.909620	0.058438	0.078575
gcugucaccggaauaccagcaucgucuugaugcccuuggaaguccggucugaugaguccuucuaggacgaaacagc	1.864583	2.053226	2.046742	1.923039	1.543983	0.752137	0.314446	0.392981	0.768446	0.918400	0.793145	0.757784	1.412388	0.921803	0.004890	0.007958
gcugucaccggaauaccagcaucgucuugaugcccuuggaaguccggucugaugaguccuucucggacgaaacagc	1.901212	1.950736	1.981631	2.020503	1.120789	1.093633	0.092978	0.174728	1.222185	1.248852	1.150338	1.060575	1.063328	0.813276	0.925975	0.936711
gcugucaccggaauaccagcaucgucuugaugcccuuggaaguccggucugaugaguccu-ucuggacgaaacagc	1.855628	1.963238	1.973507	2.043597	1.281177	1.175141	0.051151	0.135075	0.398460	0.384525	0.399250	0.381171	0.968422	0.959228	0.250508	0.299296
gcugucaccggaauaccagcaucgucuugaugcccuuggaaguccggucugaugaguccuucugggacgaaacagc	2.069546	2.106437	2.137696	2.108925	1.088657	0.935897	0.357882	0.435516	0.794709	0.868844	0.873055	0.907195	1.186137	1.081783	0.000052	0.000107
gcugucaccggaauaccagcaucgucuugaugcccuuggaaguccggucugaugaguccuucuuggacgaaacagc	1.954064	2.105338	2.034788	1.945847	1.416686	0.814815	0.375200	0.448693	0.683220	0.554245	0.597986	0.606598	0.743061	1.020029	0.534843	0.581808
gcugucaccggaauaccagcaucgucuugaugcccuuggaaguccggucugaugaguccuugaaggacgaaacagc	1.244794	1.881314	1.335818	1.994360	4.330320	4.555556	0.007336	0.076099	0.277510	0.637623	0.268997	0.600277	2.291466	2.144272	0.000000	0.000000
gcugucaccggaauaccagcaucgucuugaugcccuuggaaguccggucugaugaguccuugacggacgaaacagc	1.880278	2.019817	1.986218	2.079748	1.378918	1.240310	0.006611	0.074479	0.895341	0.909352	0.849300	0.789135	1.032787	0.870633	0.300982	0.353966
gcugucaccggaauaccagcaucgucuugaugcccuuggaaguccggucugaugaguccu-ugaggacgaaacagc	1.654617	1.934249	1.836666	2.078111	1.903847	1.743590	0.057955	0.140246	0.324630	0.598741	0.354180	0.587334	1.879799	1.710619	0.000000	0.000000
gcugucaccggaauaccagcaucgucuugaugcccuuggaaguccggucugaugaguccuugagggacgaaacagc	1.805462	1.896038	1.964207	2.044727	1.231901	1.203704	0.220048	0.305088	1.021917	0.933572	0.852779	0.915038	0.815933	1.154141	0.050159	0.068256
gcugucaccggaauaccagcaucgucuugaugcccuuggaaguccggucugaugaguccuugauggacgaaacagc	1.846854	2.128389	1.785068	1.983028	1.912205	1.577465	0.115520	0.198123	0.650916	0.729074	0.708693	0.686362	1.197174	0.949880	0.000695	0.001280
gcugucaccggaauaccagcaucgucuugaugcccuuggaaguccggucugaugaguccuugcaggacgaaacagc	1.310147	1.863415	1.744337	2.091125	3.574929	2.222222	0.144550	0.228842	0.424483	0.684577	0.466466	0.652787	1.820097	1.535749	0.000000	0.000000
gcugucaccggaauaccagcaucgucuugaugcccuuggaaguccggucugaugaguccuugccggacgaaacagc	1.968657	2.033298	1.938991	1.938991	1.160487	1.000000	0.376039	0.448854	0.838889	0.823157	0.748542	0.737770	0.964424	0.975502	0.018864	0.027988
gcugucaccggaauaccagcaucgucuugaugcccuuggaaguccggucugaugaguccu-ugcggacgaaacagc	1.935581	2.056540	1.927778	2.073906	1.321170	1.400000	0.087514	0.168843	0.672796	0.969285	0.689351	0.688140	1.979196	0.997215	0.000000	0.000000
gcugucaccggaauaccagcaucgucuugaugcccuuggaaguccggucugaugaguccuugcgggacgaaacagc	1.762534	2.012128	1.875266	1.879631	1.776620	1.010101	0.070730	0.150670	1.319122	1.168544	1.033040	1.063828	0.707005	1.073466	0.762002	0.791787
gcugucaccggaauaccagcaucgucuugaugcccuuggaaguccggucugaugaguccuugcuggacgaaacagc	1.893187	1.883392	1.935780	2.000531	0.977699	1.160784	0.361535	0.437948	1.064170	0.951459	0.908975	0.891670	0.771416	0.960937	0.839152	0.864212
gcugucaccggaauaccagcaucgucuugaugcccuuggaaguccggucugaugaguccuuggaggacgaaacagc	1.494672	1.981253	1.689093	2.033756	3.066065	2.211382	0.019182	0.096365	0.360638	0.509917	0.451389	0.477741	1.410195	1.062555	0.000000	0.000000
gcugucaccggaauaccagcaucgucuugaugcccuuggaaguccggucugaugaguccuuggcggacgaaacagc	1.960798	2.129316	2.020689	1.980002	1.474070	0.910569	0.289478	0.370072	1.174399	1.009690	1.077245	1.061224	0.684370	0.963783	0.526820	0.577015
gcugucaccggaauaccagcaucgucuugaugcccuuggaaguccggucugaugaguccu-uggggacgaaacagc	1.948312	2.019144	1.973053	1.896664	1.177150	0.838710	0.441154	0.505761	0.543452	0.627621	0.690210	0.703398	1.213860	1.030833	0.000233	0.000443
gcugucaccggaauaccagcaucgucuugaugcccuuggaaguccggucugaugaguccuugggggacgaaacagc	1.865658	2.000517	1.896752	1.976724	1.364139	1.202186	0.043965	0.126349	0.678302	0.708439	0.719752	0.721645	1.071856	1.004369	0.008604	0.013421
gcugucaccggaauaccagcaucgucuugaugcccuuggaaguccggucugaugaguccuugguggacgaaacagc	1.873589	1.995422	2.031793	2.066162	1.323834	1.082353	0.077891	0.158864	0.946824	0.877891	0.820540	0.928510	0.853232	1.282244	0.016729	0.025054
gcugucaccggaauaccagcaucgucuugaugcccuuggaaguccggucugaugaguccuuguaggacgaaacagc	1.376364	1.902668	1.678972	1.861902	3.359731	1.523810	0.070354	0.150545	0.516263	0.590813	0.346590	0.518525	1.187271	1.485714	0.000000	0.000000
gcugucaccggaauaccagcaucgucuugaugcccuuggaaguccggucugaugaguccuugucggacgaaacagc	2.055670	2.010271	1.966831	1.972033	0.900745	1.012048	0.794768	0.825161	0.110457	0.329758	0.154000	0.279698	1.656921	1.335666	0.000000	0.000000
gcugucaccggaauaccagcaucgucuugaugcccuuggaaguccggucugaugaguccu-uguggacgaaacagc	1.896652	2.041585	1.978250	1.986076	1.396155	1.018182	0.060464	0.141271	0.601209	0.708401	0.557210	0.842186	1.279948	1.927418	0.000002	0.000005
gcugucaccggaauaccagcaucgucuugaugcccuuggaaguccggucugaugaguccuugugggacgaaacagc	1.857850	2.019489	1.877794	1.892662	1.450906	1.034826	0.140930	0.225292	0.076642	0.230465	0.266530	0.302111	1.425025	1.085378	0.000000	0.000000
gcugucaccggaauaccagcaucgucuugaugcccuuggaaguccggucugaugaguccuuguuggacgaaacagc	1.881871	1.879596	2.129263	2.096860	0.994775	0.928105	0.892128	0.902025	1.287122	1.208709	1.063925	1.067563	0.834809	1.008411	0.155388	0.194578
gcugucaccggaauaccagcaucgucuugaugcccuuggaaguccggucugaugaguccuuuaaggacgaaacagc	1.702711	2.109451	1.676357	1.995870	2.551171	2.086957	0.037555	0.117697	0.526317	0.708264	0.502035	0.681767	1.520361	1.512627	0.000000	0.000000
gcugucaccggaauaccagcaucgucuugaugcccuuggaaguccggucugaugaguccuuuacggacgaaacagc	1.931364	2.108127	2.024083	2.004645	1.502319	0.956229	0.165170	0.250901	1.009532	0.867226	0.926869	0.747872	0.720599	0.662220	0.000175	0.000338
gcugucaccggaauaccagcaucgucuugaugcccuuggaaguccggucugaugaguccu-uuaggacgaaacagc	1.578706	2.005074	1.667072	1.876332	2.669119	1.619048	0.017470	0.095263	0.274624	0.550265	0.407986	0.445567	1.886432	1.090388	0.000037	0.000076
gcugucaccggaauaccagcaucgucuugaugcccuuggaaguccggucugaugaguccuuuagggacgaaacagc	1.831877	2.015793	1.943931	1.935331	1.527269	0.980392	0.057829	0.140246	0.621848	0.731485	0.715332	0.692415	1.287173	0.948599	0.047063	0.064289
gcugucaccggaauaccagcaucgucuugaugcccuuggaaguccggucugaugaguccuuuauggacgaaacagc	1.884643	2.020976	1.969536	2.019510	1.368779	1.121951	0.006840	0.074479	0.428760	0.425713	0.458446	0.408872	0.993009	0.892126	0.809892	0.836780
gcugucaccggaauaccagcaucgucuugaugcccuuggaaguccggucugaugaguccuuucaggacgaaacagc	1.819183	2.108127	1.821974	1.978322	1.945107	1.433333	0.077664	0.158864	0.779016	0.787314	0.688613	0.665323	1.019291	0.947785	0.044919	0.061736
gcugucaccggaauaccagcaucgucuugaugcccuuggaaguccggucugaugaguccuuuccggacgaaacagc	1.940917	1.971099	1.996931	2.010719	1.071970	1.032258	0.125399	0.206765	1.052062	0.928309	0.963668	0.923236	0.752051	0.911104	0.531939	0.580628
gcugucaccggaauaccagcaucgucuugaugcccuuggaaguccggucugaugaguccu-uucggacgaaacagc	1.913015	1.897136	2.006959	2.073906	0.964097	1.166667	0.496510	0.555449	0.801759	0.821830	0.935221	0.889596	1.047301	0.900275	0.264239	0.314230
gcugucaccggaauaccagcaucgucuugaugcccuuggaaguccggucugaugaguccuuucgggacgaaacagc	1.960798	1.946976	2.104210	1.928119	0.968675	0.666667	0.193238	0.277939	-0.078422	0.154453	0.018116	0.056432	1.709524	1.092235	0.000506	0.000939
gcugucaccggaauaccagcaucgucuugaugcccuuggaaguccggucugaugaguccuuucuggacgaaacagc	1.864113	1.956565	2.020570	1.963665	1.237234	0.877193	0.127252	0.208706	1.042902	0.955716	0.964088	0.853211	0.818114	0.774681	0.015678	0.023563
gcugucaccggaauaccagcaucgucuugaugcccuuggaaguccggucugaugaguccuuugaggacgaaacagc	1.954591	2.156742	1.924637	2.020020	1.592761	1.245614	0.198032	0.281704	0.658659	0.911620	0.581298	0.799770	1.790446	1.653760	0.000000	0.000000
gcugucaccggaauaccagcaucgucuugaugcccuuggaaguccggucugaugaguccuuugcggacgaaacagc	1.914297	2.079402	1.946479	2.020265	1.462531	1.185185	0.085133	0.166661	NaN	NaN	NaN	NaN	NaN	NaN	0.000000	0.000000
gcugucaccggaauaccagcaucgucuugaugcccuuggaaguccggucugaugaguccu-uugggacgaaacagc	1.974097	2.013520	1.908410	1.939927	1.095023	1.075269	0.416449	0.484844	0.872013	1.034028	0.871855	0.909011	1.452160	1.089321	0.000000	0.000000
gcugucaccggaauaccagcaucgucuugaugcccuuggaaguccggucugaugaguccuuuggggacgaaacagc	2.045773	2.181059	2.089146	2.118435	1.365481	1.069767	0.227551	0.312883	0.501854	0.601462	0.540696	0.824379	1.257790	1.921689	0.000062	0.000126
gcugucaccggaauaccagcaucgucuugaugcccuuggaaguccggucugaugaguccuuuguggacgaaacagc	1.991271	2.132153	2.048613	2.015943	1.383187	0.927536	0.294095	0.373398	1.012387	0.860665	0.917525	0.863995	0.705145	0.884035	0.050767	0.068914
gcugucaccggaauaccagcaucgucuugaugcccuuggaaguccggucugaugaguccuuuuaggacgaaacagc	1.903759	2.062369	1.925289	2.084990	1.440820	1.444444	0.037219	0.117092	0.943850	0.801203	0.837948	0.702705	0.720034	0.732415	0.295132	0.347727
gcugucaccggaauaccagcaucgucuugaugcccuuggaaguccggucugaugaguccuuuucggacgaaacagc	1.860643	1.951219	2.121331	2.060374	1.231901	0.869048	0.583804	0.635609	0.946322	0.910981	0.887623	0.969299	0.921847	1.206911	0.001018	0.001840
gcugucaccggaauaccagcaucgucuugaugcccuuggaaguccggucugaugaguccu-uuuggacgaaacagc	1.946682	2.104205	1.940920	2.019283	1.437218	1.197740	0.159266	0.245438	0.453530	0.428105	0.381658	0.323275	0.943136	0.874213	0.557310	0.605215
gcugucaccggaauaccagcaucgucuugaugcccuuggaaguccggucugaugaguccuuuugggacgaaacagc	1.860865	2.009433	2.172828	2.137070	1.407887	0.920962	0.499006	0.557071	0.849488	0.606577	0.885138	0.733980	0.571597	0.706061	0.114825	0.147847
gcugucaccggaauaccagcaucgucuugaugcccuuggaaguccggucugaugaguccuuuuuggacgaaacagc	1.838021	2.029062	2.055397	1.990881	1.552533	0.861953	0.205409	0.289285	0.979901	1.002806	0.879602	0.979383	1.054157	1.258290	0.000003	0.000007
