# Supplementary material for: Massively parallel RNA device engineering in mammalian cells with RNA-Seq
Source: Nat Commun. 2019 Sep 23;10:4327. doi: 10.1038/s41467-019-12334-y (PMC6757056; doi:10.1038/s41467-019-12334-y)
Supplement: Supplementary file 4 — Source Data [file 41467_2019_12334_MOESM4_ESM.zip › SourceData4_Figure4d,g_Xanthine_seq.csv]

Sequence	RDrep1-	RDrep1+	RDrep2-	RDrep2+	RDfold1	RDfold2	ttest_RD_p-val	ttest_RD_BHFDR	mu-rep1	mu+rep1	mu-rep2	mu+rep2	mufold1	mufold2	ttest_mu_p-val	ttest_mu_BHFDR
gcugucaccgguguauuacccuaguggucgaccggucugaugagucuaaaaaaagacgaaacagc	1.776977	1.871451	1.823623	1.930683	1.243008	1.279556	0.044332	0.082990	0.752012	0.685340	0.723599	0.642505	0.857685	0.829670	0.000000	0.000000
gcugucaccgguguauuacccuaguggucgaccggucugaugagucuaa-aaaagacgaaacagc	1.724931	1.860765	1.765596	1.898757	1.367207	1.358815	0.008672	0.036620	0.501703	0.581679	0.433247	0.484211	1.202197	1.124512	0.000000	0.000000
gcugucaccgguguauuacccuaguggucgaccggucugaugagucuaaaaacagacgaaacagc	1.789631	1.883334	1.819895	1.904016	1.240801	1.213728	0.005861	0.033359	NaN	NaN	NaN	NaN	NaN	NaN	0.000000	0.000000
gcugucaccgguguauuacccuaguggucgaccggucugaugagucuaaaaagagacgaaacagc	1.490407	1.831544	1.540786	1.849587	2.193500	2.036108	0.001821	0.028015	0.307889	0.620418	0.265022	0.555230	2.053665	1.950776	0.000000	0.000000
gcugucaccgguguauuacccuaguggucgaccggucugaugagucuaaaaauagacgaaacagc	1.728364	1.858094	1.761266	1.942859	1.348122	1.519123	0.033764	0.070228	0.414831	0.564810	0.421806	0.534513	1.412470	1.296304	0.000000	0.000000
gcugucaccgguguauuacccuaguggucgaccggucugaugagucuaaaacaagacgaaacagc	1.814227	1.886547	1.793488	1.907388	1.181189	1.299872	0.046733	0.085665	0.754538	0.633584	0.663962	0.665738	0.756912	1.004098	0.007829	0.008685
gcugucaccgguguauuacccuaguggucgaccggucugaugagucuaa-aacagacgaaacagc	1.781716	1.846583	1.824390	1.924972	1.161093	1.260614	0.108176	0.155461	0.486639	0.556737	0.520948	0.501425	1.175164	0.956042	0.001542	0.001747
gcugucaccgguguauuacccuaguggucgaccggucugaugagucuaaaaccagacgaaacagc	1.863316	1.907163	1.888119	1.953124	1.106235	1.161463	0.030526	0.065898	NaN	NaN	NaN	NaN	NaN	NaN	0.000000	0.000000
gcugucaccgguguauuacccuaguggucgaccggucugaugagucuaaaacgagacgaaacagc	1.414605	1.813505	1.438448	1.888356	2.505531	2.817782	0.003448	0.030698	0.293811	0.670739	0.273288	0.561819	2.381929	1.943259	0.000000	0.000000
gcugucaccgguguauuacccuaguggucgaccggucugaugagucuaaaacuagacgaaacagc	1.862290	1.848538	1.860914	1.980588	0.968829	1.317267	0.463365	0.510302	0.334063	0.481471	0.291960	0.317733	1.404134	1.061141	0.000000	0.000000
gcugucaccgguguauuacccuaguggucgaccggucugaugagucuaaaagaagacgaaacagc	1.652679	1.871312	1.688217	1.946767	1.654370	1.813636	0.010327	0.039717	0.193875	0.599401	0.203188	0.512524	2.544051	2.038618	0.000000	0.000000
gcugucaccgguguauuacccuaguggucgaccggucugaugagucuaa-aagagacgaaacagc	1.290657	1.704967	1.332654	1.796334	2.596034	2.908573	0.007287	0.035141	0.104138	0.517671	0.118595	0.482895	2.591392	2.313658	0.000000	0.000000
gcugucaccgguguauuacccuaguggucgaccggucugaugagucuaaaagcagacgaaacagc	1.738047	1.883354	1.797697	1.922056	1.397356	1.331555	0.025322	0.058926	NaN	NaN	NaN	NaN	NaN	NaN	0.000000	0.000000
gcugucaccgguguauuacccuaguggucgaccggucugaugagucuaaaaggagacgaaacagc	1.276715	1.735339	1.237987	1.819756	2.874912	3.817406	0.007786	0.035777	0.159673	0.765223	0.165342	0.685468	4.032282	3.312275	0.000000	0.000000
gcugucaccgguguauuacccuaguggucgaccggucugaugagucuaaaaguagacgaaacagc	1.573564	1.861739	1.528940	1.846946	1.941671	2.079726	0.015523	0.046133	0.213457	0.275353	0.206778	0.402226	1.153176	1.568371	0.000025	0.000029
gcugucaccgguguauuacccuaguggucgaccggucugaugagucuaaaauaagacgaaacagc	1.766157	1.896446	1.787960	1.922486	1.349861	1.363095	0.000176	0.020342	NaN	NaN	NaN	NaN	NaN	NaN	0.000000	0.000000
gcugucaccgguguauuacccuaguggucgaccggucugaugagucuaa-aauagacgaaacagc	1.715619	1.856582	1.812382	1.919113	1.383446	1.278589	0.108275	0.155472	0.400601	0.484519	0.399392	0.418310	1.213158	1.044524	0.000000	0.000000
gcugucaccgguguauuacccuaguggucgaccggucugaugagucuaaaaucagacgaaacagc	1.951329	1.923683	1.893114	1.955614	0.938327	1.154781	0.803447	0.828769	NaN	NaN	NaN	NaN	NaN	NaN	0.000000	0.000000
gcugucaccgguguauuacccuaguggucgaccggucugaugagucuaaaaugagacgaaacagc	1.481606	1.868924	1.544508	1.845293	2.439593	1.998870	0.007530	0.035569	0.344488	0.708569	0.378867	0.634155	2.312492	1.800063	0.000000	0.000000
gcugucaccgguguauuacccuaguggucgaccggucugaugagucuaaaauuagacgaaacagc	1.828264	1.906580	1.885648	1.962590	1.197613	1.193829	0.094917	0.141206	0.408301	0.535912	0.393559	0.445851	1.341564	1.127957	0.000000	0.000000
gcugucaccgguguauuacccuaguggucgaccggucugaugagucuaaacaaagacgaaacagc	1.710690	1.894716	1.741256	1.909522	1.527657	1.473214	0.002187	0.028015	0.411143	0.391553	0.414175	0.372313	0.955896	0.908108	0.081270	0.086796
gcugucaccgguguauuacccuaguggucgaccggucugaugagucuaa-acaagacgaaacagc	1.699583	1.885666	1.772600	1.925171	1.534908	1.420924	0.026743	0.060755	0.265440	0.371908	0.250561	0.297951	1.277813	1.115297	0.000000	0.000000
gcugucaccgguguauuacccuaguggucgaccggucugaugagucuaaacacagacgaaacagc	1.715789	1.893244	1.707885	1.877534	1.504718	1.477914	0.019469	0.051469	NaN	NaN	NaN	NaN	NaN	NaN	0.000000	0.000000
gcugucaccgguguauuacccuaguggucgaccggucugaugagucuaaacagagacgaaacagc	1.313884	1.730931	1.391349	1.812475	2.612444	2.637096	0.009308	0.037716	-0.270235	0.255293	-0.226591	0.213373	3.353731	2.753997	0.000000	0.000000
gcugucaccgguguauuacccuaguggucgaccggucugaugagucuaaacauagacgaaacagc	1.756966	1.844258	1.766600	1.883581	1.222622	1.309123	0.007800	0.035777	0.534519	0.733915	0.503558	0.593389	1.582690	1.229792	0.000000	0.000000
gcugucaccgguguauuacccuaguggucgaccggucugaugagucuaaaccaagacgaaacagc	1.798708	1.914061	1.821918	1.934417	1.304224	1.295684	0.002029	0.028015	0.097923	0.148096	0.078436	0.094961	1.122466	1.038783	0.060164	0.064582
gcugucaccgguguauuacccuaguggucgaccggucugaugagucuaa-accagacgaaacagc	1.811718	1.923414	1.831944	1.972644	1.293291	1.382610	0.005113	0.032751	0.592263	0.531441	0.557480	0.461232	0.869318	0.801221	0.000000	0.000000
gcugucaccgguguauuacccuaguggucgaccggucugaugagucuaaacccagacgaaacagc	1.837401	1.934075	1.827836	1.965803	1.249323	1.373936	0.015508	0.046114	0.406708	0.445492	0.541221	0.415834	1.093414	0.749225	0.052224	0.056225
gcugucaccgguguauuacccuaguggucgaccggucugaugagucuaaaccgagacgaaacagc	1.351209	1.778807	1.391477	1.820061	2.676691	2.682776	0.000975	0.025747	0.293979	0.761465	0.262351	0.698390	2.934172	2.729224	0.000000	0.000000
gcugucaccgguguauuacccuaguggucgaccggucugaugagucuaaaccuagacgaaacagc	1.852249	1.912160	1.880680	1.958279	1.147919	1.195634	0.021915	0.054253	0.541983	0.274514	0.425725	0.275288	0.540171	0.707233	0.000006	0.000008
gcugucaccgguguauuacccuaguggucgaccggucugaugagucuaaacgaagacgaaacagc	1.597677	1.905424	1.662806	1.910446	2.031172	1.768642	0.007964	0.036082	0.409405	0.587169	0.350378	0.592667	1.505790	1.746984	0.000000	0.000000
gcugucaccgguguauuacccuaguggucgaccggucugaugagucuaa-acgagacgaaacagc	1.306207	1.790526	1.342782	1.808391	3.050139	2.921522	0.000125	0.019959	-0.125864	0.407885	-0.115654	0.355389	3.417819	2.958304	0.000000	0.000000
gcugucaccgguguauuacccuaguggucgaccggucugaugagucuaaacgcagacgaaacagc	1.662190	1.869675	1.692417	1.959033	1.612445	1.847633	0.015889	0.046730	NaN	NaN	NaN	NaN	NaN	NaN	0.000000	0.000000
gcugucaccgguguauuacccuaguggucgaccggucugaugagucuaaacggagacgaaacagc	1.171339	1.690736	1.287728	1.776485	3.306724	3.081460	0.012294	0.042468	0.030601	0.505438	0.037361	0.467087	2.984265	2.689835	0.000000	0.000000
gcugucaccgguguauuacccuaguggucgaccggucugaugagucuaaacguagacgaaacagc	1.601560	1.875194	1.662324	1.877850	1.877735	1.642578	0.008548	0.036620	0.336105	0.539483	0.387387	0.497563	1.597269	1.288771	0.000000	0.000000
gcugucaccgguguauuacccuaguggucgaccggucugaugagucuaaacuaagacgaaacagc	1.771576	1.854665	1.769153	1.915627	1.210847	1.401116	0.031159	0.066837	NaN	NaN	NaN	NaN	NaN	NaN	0.000000	0.000000
gcugucaccgguguauuacccuaguggucgaccggucugaugagucuaa-acuagacgaaacagc	1.809207	1.896291	1.782104	1.917048	1.222035	1.364406	0.044445	0.083138	0.551351	0.488225	0.411714	0.451971	0.864717	1.097128	0.507668	0.520178
gcugucaccgguguauuacccuaguggucgaccggucugaugagucuaaacucagacgaaacagc	1.931463	1.927406	1.960923	1.976568	0.990703	1.036682	0.844458	0.866667	NaN	NaN	NaN	NaN	NaN	NaN	0.000000	0.000000
gcugucaccgguguauuacccuaguggucgaccggucugaugagucuaaacugagacgaaacagc	1.391635	1.815307	1.464408	1.828526	2.652598	2.312692	0.003843	0.030698	0.254541	0.474411	0.199077	0.445318	1.659091	1.762953	0.000000	0.000000
gcugucaccgguguauuacccuaguggucgaccggucugaugagucuaaacuuagacgaaacagc	1.851588	1.912329	1.860453	1.927503	1.150113	1.166945	0.017875	0.049320	0.810794	0.727461	0.743600	0.620664	0.825406	0.753465	0.000000	0.000000
gcugucaccgguguauuacccuaguggucgaccggucugaugagucuaaagaaagacgaaacagc	1.712009	1.879227	1.717470	1.918472	1.469666	1.588554	0.002677	0.029265	0.074220	0.218607	-0.025300	0.194960	1.394397	1.660583	0.000000	0.000000
gcugucaccgguguauuacccuaguggucgaccggucugaugagucuaa-agaagacgaaacagc	1.682529	1.885046	1.712972	1.929098	1.594105	1.644847	0.002075	0.028015	0.386923	0.546784	0.397351	0.409177	1.444975	1.027604	0.000000	0.000000
gcugucaccgguguauuacccuaguggucgaccggucugaugagucuaaagacagacgaaacagc	1.837716	1.871243	1.811109	1.926284	1.080257	1.303691	0.118045	0.166023	NaN	NaN	NaN	NaN	NaN	NaN	0.000000	0.000000
gcugucaccgguguauuacccuaguggucgaccggucugaugagucuaaagagagacgaaacagc	1.293576	1.785237	1.352848	1.821208	3.102136	2.940079	0.001509	0.028015	-0.157166	0.483248	-0.066541	0.419452	4.369326	3.061914	0.000000	0.000000
gcugucaccgguguauuacccuaguggucgaccggucugaugagucuaaagauagacgaaacagc	1.666733	1.883410	1.691289	1.905979	1.646938	1.639421	0.000176	0.020342	0.561453	0.725844	0.484229	0.691119	1.460130	1.610238	0.000000	0.000000
gcugucaccgguguauuacccuaguggucgaccggucugaugagucuaaagcaagacgaaacagc	1.741626	1.900565	1.791060	1.961524	1.441913	1.480690	0.017580	0.049054	0.366955	0.518995	0.414858	0.487055	1.419189	1.180854	0.000000	0.000000
gcugucaccgguguauuacccuaguggucgaccggucugaugagucuaa-agcagacgaaacagc	1.770782	1.866578	1.792933	1.880284	1.246798	1.222786	0.003811	0.030698	0.374784	0.553195	0.327896	0.489929	1.508034	1.452223	0.000000	0.000000
gcugucaccgguguauuacccuaguggucgaccggucugaugagucuaaagccagacgaaacagc	1.819320	1.910562	1.813992	1.967031	1.233793	1.422455	0.021410	0.053623	NaN	NaN	NaN	NaN	NaN	NaN	0.000000	0.000000
gcugucaccgguguauuacccuaguggucgaccggucugaugagucuaaagcgagacgaaacagc	1.257858	1.797714	1.379183	1.834419	3.466225	2.852573	0.009360	0.037760	0.081414	0.554988	0.102422	0.522698	2.975592	2.631943	0.000000	0.000000
gcugucaccgguguauuacccuaguggucgaccggucugaugagucuaaagcuagacgaaacagc	1.829216	1.917717	1.876549	1.955185	1.226031	1.198496	0.037114	0.074418	-0.316769	-0.425520	-0.296764	-0.394552	0.778483	0.798384	0.000011	0.000013
gcugucaccgguguauuacccuaguggucgaccggucugaugagucuaaaggaagacgaaacagc	1.552290	1.874581	1.604385	1.917890	2.100345	2.058285	0.002932	0.029899	0.108686	0.033525	0.050292	-0.242741	0.841082	0.509292	0.000000	0.000000
gcugucaccgguguauuacccuaguggucgaccggucugaugagucuaa-aggagacgaaacagc	1.200138	1.679584	1.242290	1.770256	3.016107	3.372608	0.005711	0.033147	-0.003765	0.430178	-0.023348	0.391360	2.716084	2.598412	0.000000	0.000000
gcugucaccgguguauuacccuaguggucgaccggucugaugagucuaaaggcagacgaaacagc	1.787473	1.889041	1.774475	1.938399	1.263481	1.458560	0.021338	0.053536	-0.665409	-0.623943	-0.653787	-0.744482	1.100185	0.811532	0.097070	0.103301
gcugucaccgguguauuacccuaguggucgaccggucugaugagucuaaagggagacgaaacagc	1.268392	1.750731	1.371373	1.755622	3.036259	2.422422	0.007798	0.035777	0.026843	0.352025	0.038814	0.232748	2.114376	1.562909	0.000000	0.000000
gcugucaccgguguauuacccuaguggucgaccggucugaugagucuaaagguagacgaaacagc	1.568946	1.860380	1.643934	1.936261	1.956293	1.960322	0.014996	0.045434	0.179941	0.543967	0.209411	0.508332	2.312207	1.990311	0.000000	0.000000
gcugucaccgguguauuacccuaguggucgaccggucugaugagucuaaaguaagacgaaacagc	1.689872	1.885900	1.764746	1.918078	1.570463	1.423419	0.025695	0.059413	0.574778	0.632448	0.534130	0.587238	1.142012	1.130077	0.001506	0.001707
gcugucaccgguguauuacccuaguggucgaccggucugaugagucuaa-aguagacgaaacagc	1.694467	1.871030	1.692866	1.902429	1.501631	1.620179	0.003523	0.030698	0.501568	0.649040	0.516602	0.550026	1.404339	1.080002	0.000000	0.000000
gcugucaccgguguauuacccuaguggucgaccggucugaugagucuaaagucagacgaaacagc	1.920874	1.926652	1.916527	2.025314	1.013392	1.284655	0.284680	0.336404	NaN	NaN	NaN	NaN	NaN	NaN	0.000000	0.000000
gcugucaccgguguauuacccuaguggucgaccggucugaugagucuaaagugagacgaaacagc	1.282331	1.781258	1.342512	1.829434	3.154475	3.068473	0.002010	0.028015	0.123068	0.478109	0.172060	0.461093	2.264860	1.945507	0.000000	0.000000
gcugucaccgguguauuacccuaguggucgaccggucugaugagucuaaaguuagacgaaacagc	1.826188	1.889138	1.820719	1.925412	1.155978	1.272604	0.024621	0.058135	0.309254	0.535548	0.302059	0.559609	1.683811	1.809467	0.000000	0.000000
gcugucaccgguguauuacccuaguggucgaccggucugaugagucuaaauaaagacgaaacagc	1.722711	1.875125	1.758287	1.909076	1.420411	1.415107	0.003567	0.030698	0.672548	0.852398	0.695223	0.697759	1.513037	1.005857	0.000205	0.000238
gcugucaccgguguauuacccuaguggucgaccggucugaugagucuaa-auaagacgaaacagc	1.724005	1.856584	1.732349	1.924982	1.356996	1.558233	0.017037	0.048483	0.466956	0.560916	0.439601	0.447228	1.241537	1.017717	0.000000	0.000000
gcugucaccgguguauuacccuaguggucgaccggucugaugagucuaaauacagacgaaacagc	1.737389	1.868556	1.805429	1.905292	1.352591	1.258530	0.047422	0.086381	NaN	NaN	NaN	NaN	NaN	NaN	0.000000	0.000000
gcugucaccgguguauuacccuaguggucgaccggucugaugagucuaaauagagacgaaacagc	1.457205	1.844266	1.431620	1.840452	2.438157	2.563493	0.004827	0.032406	0.228878	0.498119	0.286396	0.476098	1.858837	1.547752	0.000000	0.000000
gcugucaccgguguauuacccuaguggucgaccggucugaugagucuaaauauagacgaaacagc	1.759727	1.915704	1.766024	1.932706	1.432115	1.467852	0.003114	0.030440	-0.153459	-0.380628	-0.182147	-0.521667	0.592694	0.457593	0.000000	0.000000
gcugucaccgguguauuacccuaguggucgaccggucugaugagucuaaaucaagacgaaacagc	1.813396	1.924151	1.810807	1.929262	1.290490	1.313575	0.020039	0.052093	0.543479	0.687250	0.652278	0.571219	1.392421	0.829739	0.108666	0.115448
gcugucaccgguguauuacccuaguggucgaccggucugaugagucuaa-aucagacgaaacagc	1.876746	1.887916	1.905784	1.939267	1.026053	1.080146	0.324583	0.376215	0.203662	0.414201	0.155234	0.333735	1.623823	1.508345	0.000000	0.000000
gcugucaccgguguauuacccuaguggucgaccggucugaugagucuaaauccagacgaaacagc	1.827232	1.900312	1.831347	1.977978	1.183260	1.401621	0.048911	0.088454	NaN	NaN	NaN	NaN	NaN	NaN	0.000000	0.000000
gcugucaccgguguauuacccuaguggucgaccggucugaugagucuaaaucgagacgaaacagc	1.369774	1.827283	1.349876	1.883218	2.867539	3.414616	0.003107	0.030440	0.073991	0.536488	0.105841	0.480539	2.900658	2.369728	0.000000	0.000000
gcugucaccgguguauuacccuaguggucgaccggucugaugagucuaaaucuagacgaaacagc	1.872157	1.882170	1.927879	2.007594	1.023323	1.201474	0.543651	0.588298	NaN	NaN	NaN	NaN	NaN	NaN	0.000000	0.000000
gcugucaccgguguauuacccuaguggucgaccggucugaugagucuaaaugaagacgaaacagc	1.689247	1.929240	1.685706	1.919434	1.737771	1.712883	0.008967	0.037104	0.843469	0.802360	0.936881	0.615485	0.909684	0.477094	0.000000	0.000000
gcugucaccgguguauuacccuaguggucgaccggucugaugagucuaa-augagacgaaacagc	1.346994	1.748984	1.409335	1.817789	2.523425	2.561258	0.005814	0.033200	0.147917	0.537401	0.161010	0.453576	2.451791	1.961398	0.000000	0.000000
gcugucaccgguguauuacccuaguggucgaccggucugaugagucuaaaugcagacgaaacagc	1.743861	1.904405	1.780124	1.945202	1.447249	1.462439	0.004168	0.031107	-0.078245	0.240872	0.004564	0.105316	2.085055	1.261107	0.000000	0.000000
gcugucaccgguguauuacccuaguggucgaccggucugaugagucuaaauggagacgaaacagc	1.341218	1.766341	1.313573	1.801619	2.661477	3.076425	0.003778	0.030698	0.158276	0.510776	0.192669	0.492633	2.251649	1.995098	0.000000	0.000000
gcugucaccgguguauuacccuaguggucgaccggucugaugagucuaaauguagacgaaacagc	1.642376	1.856335	1.624374	1.874139	1.636661	1.777317	0.007397	0.035341	NaN	NaN	NaN	NaN	NaN	NaN	0.000000	0.000000
gcugucaccgguguauuacccuaguggucgaccggucugaugagucuaaauuaagacgaaacagc	1.786396	1.887791	1.864303	1.910804	1.262978	1.113015	0.147869	0.197821	-0.324731	-0.056900	-0.297681	-0.110842	1.852810	1.537582	0.000000	0.000000
gcugucaccgguguauuacccuaguggucgaccggucugaugagucuaa-auuagacgaaacagc	1.833035	1.903741	1.830503	1.936413	1.176810	1.276175	0.015840	0.046666	0.575087	0.567439	0.530325	0.528698	0.982545	0.996262	0.765240	0.774708
gcugucaccgguguauuacccuaguggucgaccggucugaugagucuaaauucagacgaaacagc	1.847621	1.917766	1.894457	1.975786	1.175289	1.205949	0.073193	0.117191	0.519243	0.592130	0.459065	0.614013	1.182733	1.428724	0.000000	0.000000
gcugucaccgguguauuacccuaguggucgaccggucugaugagucuaaauugagacgaaacagc	1.507781	1.854952	1.577212	1.904109	2.224189	2.122743	0.006077	0.033992	0.068067	0.437826	0.074519	0.424618	2.342925	2.239227	0.000000	0.000000
gcugucaccgguguauuacccuaguggucgaccggucugaugagucuaaauuuagacgaaacagc	1.924840	1.920010	1.876441	1.981505	0.988940	1.273691	0.359294	0.409688	0.653922	0.556288	0.538119	0.597268	0.798666	1.145907	0.400784	0.413416
gcugucaccgguguauuacccuaguggucgaccggucugaugagucuaacaaaagacgaaacagc	1.796597	1.882945	1.773028	1.932955	1.219966	1.445198	0.038339	0.075836	NaN	NaN	NaN	NaN	NaN	NaN	0.000000	0.000000
gcugucaccgguguauuacccuaguggucgaccggucugaugagucuaa-caaagacgaaacagc	1.738511	1.830933	1.758040	1.903503	1.237150	1.397859	0.037952	0.075308	0.381951	0.439104	0.365408	0.301743	1.140650	0.863645	0.715468	0.726205
gcugucaccgguguauuacccuaguggucgaccggucugaugagucuaacaacagacgaaacagc	1.854964	1.888954	1.856437	1.909598	1.081411	1.130216	0.046560	0.085611	NaN	NaN	NaN	NaN	NaN	NaN	0.000000	0.000000
gcugucaccgguguauuacccuaguggucgaccggucugaugagucuaacaagagacgaaacagc	1.344331	1.814171	1.483415	1.886660	2.950122	2.530726	0.019905	0.052051	0.114977	0.484744	0.134024	0.438351	2.342970	2.015240	0.000000	0.000000
gcugucaccgguguauuacccuaguggucgaccggucugaugagucuaacaauagacgaaacagc	1.712627	1.875696	1.771608	1.908233	1.455690	1.369697	0.018419	0.050210	0.402671	0.362920	0.465402	0.134634	0.912535	0.466908	0.000000	0.000000
gcugucaccgguguauuacccuaguggucgaccggucugaugagucuaacacaagacgaaacagc	1.813858	1.864289	1.846910	1.941481	1.123133	1.243286	0.116220	0.164092	0.014113	-0.080142	-0.007326	-0.027118	0.804907	0.955449	0.131938	0.139704
gcugucaccgguguauuacccuaguggucgaccggucugaugagucuaa-cacagacgaaacagc	1.746479	1.834984	1.797604	1.914360	1.226040	1.308446	0.085056	0.130359	0.417433	0.215134	0.360483	0.224096	0.627626	0.730487	0.000000	0.000000
gcugucaccgguguauuacccuaguggucgaccggucugaugagucuaacaccagacgaaacagc	1.890476	1.932360	1.918236	1.932127	1.101247	1.032502	0.290684	0.342095	0.742312	0.857773	0.766373	0.755005	1.304551	0.974163	0.001865	0.002108
gcugucaccgguguauuacccuaguggucgaccggucugaugagucuaacacgagacgaaacagc	1.369681	1.818787	1.433220	1.884285	2.812588	2.825303	0.003932	0.030706	0.049652	0.438297	0.050743	0.385907	2.447064	2.163535	0.000000	0.000000
gcugucaccgguguauuacccuaguggucgaccggucugaugagucuaacacuagacgaaacagc	1.846545	1.888315	1.872338	1.951046	1.100957	1.198691	0.084081	0.129138	NaN	NaN	NaN	NaN	NaN	NaN	0.000000	0.000000
gcugucaccgguguauuacccuaguggucgaccggucugaugagucuaacagaagacgaaacagc	1.640461	1.912986	1.644122	1.900125	1.872943	1.803033	0.006539	0.034519	0.313732	0.385704	0.232001	0.257481	1.180244	1.060425	0.004211	0.004717
gcugucaccgguguauuacccuaguggucgaccggucugaugagucuaa-cagagacgaaacagc	1.326128	1.738230	1.466029	1.851771	2.582865	2.430759	0.032520	0.068584	0.043751	0.410236	0.043806	0.379282	2.325332	2.165089	0.000000	0.000000
gcugucaccgguguauuacccuaguggucgaccggucugaugagucuaacagcagacgaaacagc	1.794751	1.969233	1.865898	1.918430	1.494451	1.128578	0.149040	0.199020	NaN	NaN	NaN	NaN	NaN	NaN	0.000000	0.000000
gcugucaccgguguauuacccuaguggucgaccggucugaugagucuaacaggagacgaaacagc	1.295066	1.731197	1.287168	1.790286	2.729803	3.185061	0.003333	0.030698	0.076443	0.591286	0.124107	0.548049	3.272226	2.654249	0.000000	0.000000
gcugucaccgguguauuacccuaguggucgaccggucugaugagucuaacaguagacgaaacagc	1.531766	1.840099	1.556532	1.906606	2.033916	2.239101	0.003728	0.030698	-0.076191	0.424441	-0.013150	0.418443	3.166883	2.701424	0.000000	0.000000
gcugucaccgguguauuacccuaguggucgaccggucugaugagucuaacauaagacgaaacagc	1.813791	1.877857	1.788816	1.906983	1.158954	1.312703	0.057964	0.099375	0.605501	0.655195	0.723667	0.605082	1.121228	0.761054	0.115479	0.122583
gcugucaccgguguauuacccuaguggucgaccggucugaugagucuaa-cauagacgaaacagc	1.758992	1.892207	1.810083	1.900933	1.358985	1.232679	0.027659	0.062028	0.548989	0.636112	0.535907	0.577961	1.222145	1.101676	0.000000	0.000000
gcugucaccgguguauuacccuaguggucgaccggucugaugagucuaacaucagacgaaacagc	2.008261	1.969770	2.038804	1.938196	0.915185	0.793216	0.134582	0.183723	NaN	NaN	NaN	NaN	NaN	NaN	0.000000	0.000000
gcugucaccgguguauuacccuaguggucgaccggucugaugagucuaacaugagacgaaacagc	1.407131	1.864645	1.466863	1.857443	2.867570	2.457990	0.002962	0.029899	0.122004	0.438040	0.152312	0.456102	2.070316	2.012750	0.000000	0.000000
gcugucaccgguguauuacccuaguggucgaccggucugaugagucuaacauuagacgaaacagc	1.865530	1.870517	1.880621	1.946021	1.011550	1.162519	0.331860	0.382794	NaN	NaN	NaN	NaN	NaN	NaN	0.000000	0.000000
gcugucaccgguguauuacccuaguggucgaccggucugaugagucuaaccaaagacgaaacagc	1.724780	1.880865	1.826436	1.933364	1.432470	1.279170	0.100247	0.146720	NaN	NaN	NaN	NaN	NaN	NaN	0.000000	0.000000
gcugucaccgguguauuacccuaguggucgaccggucugaugagucuaa-ccaagacgaaacagc	1.767117	1.907966	1.855220	1.904716	1.383087	1.120718	0.139582	0.188978	0.605653	0.475867	0.529491	0.262259	0.741676	0.540465	0.000000	0.000000
gcugucaccgguguauuacccuaguggucgaccggucugaugagucuaaccacagacgaaacagc	1.802674	1.889636	1.749775	1.940131	1.221694	1.550086	0.071176	0.115176	-0.044559	0.259898	0.075198	0.232065	2.015846	1.435047	0.000000	0.000000
gcugucaccgguguauuacccuaguggucgaccggucugaugagucuaaccagagacgaaacagc	1.373127	1.802146	1.441861	1.840858	2.685459	2.506090	0.003302	0.030698	0.420750	0.690457	0.291339	0.666253	1.860830	2.370906	0.000000	0.000000
gcugucaccgguguauuacccuaguggucgaccggucugaugagucuaaccauagacgaaacagc	1.774335	1.878227	1.831415	1.867926	1.270256	1.087705	0.118100	0.166053	NaN	NaN	NaN	NaN	NaN	NaN	0.000000	0.000000
gcugucaccgguguauuacccuaguggucgaccggucugaugagucuaacccaagacgaaacagc	1.823470	1.900989	1.882156	1.931714	1.195416	1.120877	0.106822	0.153820	0.172455	0.247080	0.261894	0.243437	1.187476	0.958390	0.016811	0.018475
gcugucaccgguguauuacccuaguggucgaccggucugaugagucuaa-cccagacgaaacagc	1.833834	1.909072	1.814799	2.004246	1.189154	1.546847	0.072888	0.116902	0.752338	0.755416	0.776119	0.611735	1.007114	0.684882	0.000000	0.000000
gcugucaccgguguauuacccuaguggucgaccggucugaugagucuaaccccagacgaaacagc	1.842393	1.912353	1.903075	2.028005	1.174789	1.333309	0.190831	0.242142	NaN	NaN	NaN	NaN	NaN	NaN	0.000000	0.000000
gcugucaccgguguauuacccuaguggucgaccggucugaugagucuaacccgagacgaaacagc	1.368481	1.780370	1.387624	1.904930	2.581601	3.290832	0.011056	0.040466	0.631256	0.782018	0.522453	0.720594	1.415020	1.578121	0.000000	0.000000
gcugucaccgguguauuacccuaguggucgaccggucugaugagucuaacccuagacgaaacagc	1.889797	1.934093	1.887643	1.930096	1.107378	1.102688	0.184580	0.235329	NaN	NaN	NaN	NaN	NaN	NaN	0.000000	0.000000
gcugucaccgguguauuacccuaguggucgaccggucugaugagucuaaccgaagacgaaacagc	1.702926	1.949089	1.729715	1.946371	1.762635	1.646857	0.005398	0.032793	0.392711	0.564323	0.451108	0.502008	1.484611	1.124348	0.000004	0.000005
gcugucaccgguguauuacccuaguggucgaccggucugaugagucuaa-ccgagacgaaacagc	1.179337	1.762402	1.249231	1.804238	3.828820	3.589282	0.001818	0.028015	-0.110448	0.462342	-0.124495	0.395436	3.739294	3.310784	0.000000	0.000000
gcugucaccgguguauuacccuaguggucgaccggucugaugagucuaaccgcagacgaaacagc	1.768435	1.905750	1.819059	1.925827	1.371876	1.278698	0.019442	0.051423	-0.111958	0.134723	-0.090528	0.112699	1.764741	1.596714	0.000000	0.000000
gcugucaccgguguauuacccuaguggucgaccggucugaugagucuaaccggagacgaaacagc	1.411310	1.869837	1.455004	1.885020	2.874267	2.691634	0.000599	0.024531	0.027121	0.515030	0.027898	0.536697	3.075451	3.227003	0.000000	0.000000
gcugucaccgguguauuacccuaguggucgaccggucugaugagucuaaccguagacgaaacagc	1.712515	1.890278	1.792778	1.886953	1.505785	1.242152	0.058813	0.100217	0.715142	0.669775	0.880248	0.603695	0.900808	0.528988	0.000000	0.000000
gcugucaccgguguauuacccuaguggucgaccggucugaugagucuaaccuaagacgaaacagc	1.807443	1.905491	1.874395	1.944826	1.253279	1.176064	0.089745	0.135377	NaN	NaN	NaN	NaN	NaN	NaN	0.000000	0.000000
gcugucaccgguguauuacccuaguggucgaccggucugaugagucuaa-ccuagacgaaacagc	1.853339	1.893526	1.811621	1.924555	1.096951	1.296982	0.140363	0.189883	0.460284	0.499059	0.355374	0.447262	1.093388	1.235630	0.000000	0.000000
gcugucaccgguguauuacccuaguggucgaccggucugaugagucuaaccucagacgaaacagc	1.940909	1.923426	1.979515	1.949625	0.960545	0.933491	0.115545	0.163457	NaN	NaN	NaN	NaN	NaN	NaN	0.000000	0.000000
gcugucaccgguguauuacccuaguggucgaccggucugaugagucuaaccugagacgaaacagc	1.362976	1.792879	1.402697	1.820798	2.690934	2.618796	0.000408	0.024531	0.164117	0.443221	0.098820	0.441098	1.901531	2.199266	0.000000	0.000000
gcugucaccgguguauuacccuaguggucgaccggucugaugagucuaaccuuagacgaaacagc	1.894021	1.865976	1.896709	1.942679	0.937464	1.111657	0.920577	0.931967	NaN	NaN	NaN	NaN	NaN	NaN	0.000000	0.000000
gcugucaccgguguauuacccuaguggucgaccggucugaugagucuaacgaaagacgaaacagc	1.636163	1.834643	1.696037	1.930152	1.579358	1.714411	0.031962	0.068041	-0.122999	-0.273564	-0.123414	-0.576502	0.707025	0.352300	0.000000	0.000000
gcugucaccgguguauuacccuaguggucgaccggucugaugagucuaa-cgaagacgaaacagc	1.687170	1.915979	1.698815	1.893405	1.693593	1.565272	0.013282	0.043613	0.081399	0.353129	0.063441	0.255314	1.869521	1.555513	0.000000	0.000000
gcugucaccgguguauuacccuaguggucgaccggucugaugagucuaacgacagacgaaacagc	1.766583	1.921670	1.806050	1.950412	1.429180	1.394320	0.005214	0.032793	0.299863	0.233143	0.309774	0.323968	0.857590	1.033223	0.139222	0.147263
gcugucaccgguguauuacccuaguggucgaccggucugaugagucuaacgagagacgaaacagc	1.262947	1.725317	1.174560	1.769474	2.899818	3.934724	0.012425	0.042577	0.132740	0.612274	0.130073	0.494016	3.016712	2.311758	0.000000	0.000000
gcugucaccgguguauuacccuaguggucgaccggucugaugagucuaacgauagacgaaacagc	1.645669	1.881184	1.661180	1.920489	1.719949	1.816806	0.000687	0.024749	NaN	NaN	NaN	NaN	NaN	NaN	0.000000	0.000000
gcugucaccgguguauuacccuaguggucgaccggucugaugagucuaacgcaagacgaaacagc	1.739148	1.906891	1.781932	1.907462	1.471441	1.335148	0.014850	0.045220	NaN	NaN	NaN	NaN	NaN	NaN	0.000000	0.000000
gcugucaccgguguauuacccuaguggucgaccggucugaugagucuaa-cgcagacgaaacagc	1.744912	1.875595	1.837890	1.926144	1.351086	1.225334	0.115900	0.163791	0.430729	0.562331	0.372634	0.489315	1.353950	1.308219	0.000000	0.000000
gcugucaccgguguauuacccuaguggucgaccggucugaugagucuaacgccagacgaaacagc	1.865964	1.906368	1.813440	1.974831	1.097501	1.450075	0.142388	0.192110	0.031921	-0.050704	-0.000700	0.251488	0.826753	1.787261	0.020844	0.022809
gcugucaccgguguauuacccuaguggucgaccggucugaugagucuaacgcgagacgaaacagc	1.273744	1.803508	1.387477	1.819675	3.386602	2.705186	0.008275	0.036253	-0.076190	0.144354	-0.100275	0.178642	1.661665	1.900711	0.000000	0.000000
gcugucaccgguguauuacccuaguggucgaccggucugaugagucuaacgcuagacgaaacagc	1.837211	1.963770	1.869531	1.919228	1.338317	1.121236	0.152300	0.202150	0.635010	0.622966	0.613725	0.472618	0.972648	0.722592	0.000354	0.000408
gcugucaccgguguauuacccuaguggucgaccggucugaugagucuaacggaagacgaaacagc	1.593627	1.909606	1.642361	1.924265	2.070042	1.913834	0.002671	0.029265	0.398476	0.553758	0.352403	0.496115	1.429824	1.392233	0.000000	0.000000
gcugucaccgguguauuacccuaguggucgaccggucugaugagucuaa-cggagacgaaacagc	1.195933	1.723043	1.288569	1.740310	3.365970	2.829705	0.004405	0.031631	-0.156795	0.469889	-0.147461	0.429899	4.233347	3.778854	0.000000	0.000000
gcugucaccgguguauuacccuaguggucgaccggucugaugagucuaacggcagacgaaacagc	1.824369	1.935012	1.807503	1.963280	1.290159	1.431453	0.019182	0.051222	0.705890	0.748035	0.581579	0.643525	1.101906	1.153311	0.012957	0.014295
gcugucaccgguguauuacccuaguggucgaccggucugaugagucuaacgggagacgaaacagc	1.401280	1.777824	1.350607	1.882466	2.379822	3.402979	0.014510	0.044912	0.037266	0.530151	0.049508	0.501211	3.110891	2.829454	0.000000	0.000000
gcugucaccgguguauuacccuaguggucgaccggucugaugagucuaacgguagacgaaacagc	1.584084	1.856479	1.569409	1.904116	1.872388	2.161260	0.004981	0.032452	0.092447	0.343474	0.143496	0.347915	1.782489	1.601103	0.000000	0.000000
gcugucaccgguguauuacccuaguggucgaccggucugaugagucuaacguaagacgaaacagc	1.698846	1.821045	1.705528	1.902674	1.324948	1.574511	0.031629	0.067567	0.516481	0.589898	0.471874	0.442811	1.184177	0.935270	0.498596	0.511088
gcugucaccgguguauuacccuaguggucgaccggucugaugagucuaa-cguagacgaaacagc	1.743106	1.893613	1.766287	1.844210	1.414187	1.196528	0.084855	0.130129	0.347199	0.471363	0.416461	0.333658	1.330957	0.826412	0.052799	0.056820
gcugucaccgguguauuacccuaguggucgaccggucugaugagucuaacgucagacgaaacagc	1.954887	1.969325	1.943911	2.042931	1.033801	1.256089	0.176992	0.227829	0.241136	0.259324	0.200780	0.251021	1.042769	1.122640	0.135926	0.143837
gcugucaccgguguauuacccuaguggucgaccggucugaugagucuaacgugagacgaaacagc	1.267765	1.826396	1.326053	1.808149	3.619355	3.034557	0.002126	0.028015	0.299670	0.745066	0.270362	0.728065	2.788661	2.868822	0.000000	0.000000
gcugucaccgguguauuacccuaguggucgaccggucugaugagucuaacguuagacgaaacagc	1.816961	1.905039	1.841320	1.915641	1.224836	1.186644	0.013241	0.043590	NaN	NaN	NaN	NaN	NaN	NaN	0.000000	0.000000
gcugucaccgguguauuacccuaguggucgaccggucugaugagucuaacuaaagacgaaacagc	1.836612	1.927489	1.786774	1.947276	1.232756	1.447113	0.074529	0.118647	0.621558	0.693343	0.450927	0.633283	1.179735	1.521795	0.000000	0.000000
gcugucaccgguguauuacccuaguggucgaccggucugaugagucuaa-cuaagacgaaacagc	1.768015	1.902556	1.779077	1.946328	1.363142	1.469775	0.003005	0.029899	0.700303	0.712919	0.658803	0.653906	1.029476	0.988787	0.594706	0.606543
gcugucaccgguguauuacccuaguggucgaccggucugaugagucuaacuacagacgaaacagc	1.836012	1.912469	1.846593	1.932010	1.192495	1.217355	0.006043	0.033965	0.629127	0.672702	0.613131	0.632790	1.105541	1.046308	0.115370	0.122493
gcugucaccgguguauuacccuaguggucgaccggucugaugagucuaacuagagacgaaacagc	1.469422	1.826516	1.477090	1.810926	2.275589	2.156932	0.002874	0.029899	0.254222	0.552636	0.209235	0.488656	1.987985	1.902920	0.000000	0.000000
gcugucaccgguguauuacccuaguggucgaccggucugaugagucuaacuauagacgaaacagc	1.777904	1.925962	1.795279	1.868038	1.406237	1.182384	0.116307	0.164124	0.497013	0.546972	0.440931	0.472070	1.121914	1.074333	0.048083	0.051822
gcugucaccgguguauuacccuaguggucgaccggucugaugagucuaacucaagacgaaacagc	1.898902	1.966035	1.865980	1.983613	1.167167	1.311089	0.085597	0.130951	NaN	NaN	NaN	NaN	NaN	NaN	0.000000	0.000000
gcugucaccgguguauuacccuaguggucgaccggucugaugagucuaa-cucagacgaaacagc	1.938597	1.959103	1.954332	1.969287	1.048349	1.035033	0.457336	0.505021	0.357993	0.506529	0.474705	0.329792	1.407783	0.716288	0.724671	0.734957
gcugucaccgguguauuacccuaguggucgaccggucugaugagucuaacuccagacgaaacagc	1.914514	1.948284	1.930159	2.042725	1.080861	1.295884	0.156342	0.205739	NaN	NaN	NaN	NaN	NaN	NaN	0.000000	0.000000
gcugucaccgguguauuacccuaguggucgaccggucugaugagucuaacucgagacgaaacagc	1.586049	1.947809	1.578441	1.901568	2.300168	2.104393	0.012930	0.043267	0.343103	0.660157	0.421530	0.628627	2.075174	1.611004	0.000000	0.000000
gcugucaccgguguauuacccuaguggucgaccggucugaugagucuaacucuagacgaaacagc	1.887439	1.876607	1.908249	1.931777	0.975368	1.055671	0.971163	0.975393	NaN	NaN	NaN	NaN	NaN	NaN	0.000000	0.000000
gcugucaccgguguauuacccuaguggucgaccggucugaugagucuaacugaagacgaaacagc	1.707388	1.914835	1.724452	1.964234	1.612302	1.736927	0.001727	0.028015	-0.103416	-0.215461	-0.058407	-0.192402	0.772599	0.734523	0.000000	0.000000
gcugucaccgguguauuacccuaguggucgaccggucugaugagucuaa-cugagacgaaacagc	1.452958	1.853479	1.421436	1.871091	2.514899	2.816143	0.004367	0.031603	0.215098	0.534273	0.180084	0.464383	2.085330	1.924413	0.000000	0.000000
gcugucaccgguguauuacccuaguggucgaccggucugaugagucuaacugcagacgaaacagc	1.854265	1.876074	1.890169	1.950557	1.051500	1.149180	0.285244	0.336835	0.763472	0.731181	0.716762	0.662758	0.928344	0.883072	0.033116	0.035943
gcugucaccgguguauuacccuaguggucgaccggucugaugagucuaacuggagacgaaacagc	1.396048	1.787881	1.451286	1.786389	2.465088	2.163233	0.002349	0.028442	0.307279	0.673530	0.263123	0.672716	2.324081	2.567991	0.000000	0.000000
gcugucaccgguguauuacccuaguggucgaccggucugaugagucuaacuguagacgaaacagc	1.709349	1.866254	1.729623	1.904311	1.435176	1.495160	0.001307	0.027124	0.363099	0.528183	0.323692	0.547581	1.462459	1.674514	0.000000	0.000000
gcugucaccgguguauuacccuaguggucgaccggucugaugagucuaacuuaagacgaaacagc	1.865441	1.884799	1.847761	1.914213	1.045582	1.165338	0.165286	0.215220	0.379543	0.595026	0.407643	0.567269	1.642416	1.444195	0.000000	0.000000
gcugucaccgguguauuacccuaguggucgaccggucugaugagucuaa-cuuagacgaaacagc	1.867542	1.886001	1.873210	1.904744	1.043419	1.075312	0.100272	0.146720	0.485538	0.504528	0.414235	0.349087	1.044696	0.860700	0.091962	0.098071
gcugucaccgguguauuacccuaguggucgaccggucugaugagucuaacuucagacgaaacagc	1.941717	1.976681	1.973935	1.944393	1.083837	0.934239	0.908897	0.921833	NaN	NaN	NaN	NaN	NaN	NaN	0.000000	0.000000
gcugucaccgguguauuacccuaguggucgaccggucugaugagucuaacuugagacgaaacagc	1.558276	1.846778	1.516074	1.884466	1.943135	2.335566	0.010185	0.039466	0.623239	0.799831	0.571189	0.652752	1.501730	1.206598	0.000000	0.000000
gcugucaccgguguauuacccuaguggucgaccggucugaugagucuaacuuuagacgaaacagc	1.858462	1.889742	1.940040	1.943529	1.074682	1.008068	0.784327	0.811191	0.288540	0.409743	0.178112	0.286863	1.321913	1.284549	0.000086	0.000100
gcugucaccgguguauuacccuaguggucgaccggucugaugagucuaagaaaagacgaaacagc	1.597699	1.887561	1.612302	1.929269	1.949224	2.074758	0.000625	0.024707	0.292089	0.608977	0.252283	0.587752	2.074380	2.165056	0.000000	0.000000
gcugucaccgguguauuacccuaguggucgaccggucugaugagucuaa-gaaagacgaaacagc	1.541093	1.840923	1.576741	1.864817	1.994482	1.941227	0.000526	0.024531	0.402566	0.533554	0.376583	0.467933	1.352034	1.234099	0.000000	0.000000
gcugucaccgguguauuacccuaguggucgaccggucugaugagucuaagaacagacgaaacagc	1.742031	1.878340	1.741575	1.923138	1.368702	1.519019	0.007113	0.035078	NaN	NaN	NaN	NaN	NaN	NaN	0.000000	0.000000
gcugucaccgguguauuacccuaguggucgaccggucugaugagucuaagaagagacgaaacagc	1.016925	1.554442	1.056461	1.536383	3.447603	3.019414	0.000216	0.022503	-0.361050	0.479211	-0.339088	0.438321	6.922461	5.989758	0.000000	0.000000
gcugucaccgguguauuacccuaguggucgaccggucugaugagucuaagaauagacgaaacagc	1.659545	1.903395	1.634386	1.908825	1.753273	1.881220	0.009785	0.038809	0.495457	0.578834	0.545586	0.580514	1.211648	1.083746	0.001061	0.001210
gcugucaccgguguauuacccuaguggucgaccggucugaugagucuaagacaagacgaaacagc	1.667225	1.881474	1.683752	1.975897	1.637755	1.959498	0.015383	0.046067	0.284335	0.564862	0.379342	0.552585	1.907775	1.490196	0.000000	0.000000
gcugucaccgguguauuacccuaguggucgaccggucugaugagucuaa-gacagacgaaacagc	1.680143	1.877041	1.680995	1.878416	1.573615	1.575509	0.005866	0.033359	0.398366	0.530766	0.368600	0.419788	1.356438	1.125093	0.000000	0.000000
gcugucaccgguguauuacccuaguggucgaccggucugaugagucuaagaccagacgaaacagc	1.876659	1.923083	1.914371	1.963478	1.112816	1.119713	0.069596	0.113333	0.493728	0.452846	0.472592	0.157796	0.910162	0.484399	0.000000	0.000000
gcugucaccgguguauuacccuaguggucgaccggucugaugagucuaagacgagacgaaacagc	1.149435	1.619717	1.188172	1.728625	2.953127	3.470987	0.009043	0.037208	-0.070423	0.606307	-0.078238	0.566912	4.750392	4.417228	0.000000	0.000000
gcugucaccgguguauuacccuaguggucgaccggucugaugagucuaagacuagacgaaacagc	1.861380	1.900948	1.851392	1.992073	1.095388	1.382551	0.123071	0.171710	NaN	NaN	NaN	NaN	NaN	NaN	0.000000	0.000000
gcugucaccgguguauuacccuaguggucgaccggucugaugagucuaagagaagacgaaacagc	1.215748	1.768970	1.293267	1.835135	3.574556	3.482317	0.003849	0.030698	0.178008	0.621391	0.176820	0.574774	2.775763	2.500080	0.000000	0.000000
gcugucaccgguguauuacccuaguggucgaccggucugaugagucuaa-gagagacgaaacagc	0.984135	1.514048	1.077443	1.497864	3.387765	2.632815	0.004127	0.031107	-0.084672	0.497207	-0.094397	0.402798	3.818378	3.141925	0.000000	0.000000
gcugucaccgguguauuacccuaguggucgaccggucugaugagucuaagagcagacgaaacagc	1.538651	1.866388	1.525968	1.931896	2.126852	2.546413	0.004924	0.032433	NaN	NaN	NaN	NaN	NaN	NaN	0.000000	0.000000
gcugucaccgguguauuacccuaguggucgaccggucugaugagucuaagaggagacgaaacagc	1.060439	1.438624	1.069061	1.415089	2.388827	2.218339	0.000867	0.025533	-0.192033	0.512453	-0.177863	0.444374	5.063910	4.190226	0.000000	0.000000
gcugucaccgguguauuacccuaguggucgaccggucugaugagucuaagaguagacgaaacagc	1.368228	1.797168	1.434066	1.832361	2.684977	2.502046	0.002799	0.029831	0.368462	0.700777	0.276878	0.628129	2.149393	2.245179	0.000000	0.000000
gcugucaccgguguauuacccuaguggucgaccggucugaugagucuaagauaagacgaaacagc	1.610294	1.866062	1.641218	1.909431	1.802053	1.854440	0.001376	0.027345	0.364854	0.411856	0.274996	0.265730	1.114300	0.978889	0.417999	0.430823
gcugucaccgguguauuacccuaguggucgaccggucugaugagucuaa-gauagacgaaacagc	1.653913	1.895728	1.681955	1.910170	1.745080	1.691278	0.000968	0.025713	0.484162	0.658661	0.412873	0.554138	1.494513	1.384413	0.000000	0.000000
gcugucaccgguguauuacccuaguggucgaccggucugaugagucuaagaucagacgaaacagc	1.885215	1.968023	1.946107	1.978814	1.210064	1.078219	0.183084	0.233833	0.636693	0.579375	0.592246	0.532361	0.876357	0.871196	0.002497	0.002812
gcugucaccgguguauuacccuaguggucgaccggucugaugagucuaagaugagacgaaacagc	1.121165	1.577689	1.058142	1.701184	2.861037	4.395844	0.016971	0.048422	0.020511	0.595484	0.038219	0.559923	3.758141	3.324330	0.000000	0.000000
gcugucaccgguguauuacccuaguggucgaccggucugaugagucuaagauuagacgaaacagc	1.793295	1.938434	1.816055	1.937881	1.396817	1.323811	0.013488	0.043850	-0.326952	0.080259	-0.260462	0.139762	2.553938	2.513184	0.000000	0.000000
gcugucaccgguguauuacccuaguggucgaccggucugaugagucuaagcaaagacgaaacagc	1.571704	1.897111	1.647005	1.900840	2.115473	1.794054	0.010239	0.039546	0.493865	0.612442	0.492536	0.569515	1.313945	1.193929	0.000006	0.000007
gcugucaccgguguauuacccuaguggucgaccggucugaugagucuaa-gcaagacgaaacagc	1.585436	1.840384	1.592178	1.862635	1.798654	1.864049	0.000843	0.025530	0.492620	0.546071	0.452131	0.527845	1.130969	1.190460	0.000000	0.000000
gcugucaccgguguauuacccuaguggucgaccggucugaugagucuaagcacagacgaaacagc	1.654784	1.908138	1.720973	1.869956	1.792065	1.409234	0.035215	0.071977	NaN	NaN	NaN	NaN	NaN	NaN	0.000000	0.000000
gcugucaccgguguauuacccuaguggucgaccggucugaugagucuaagcagagacgaaacagc	1.174596	1.610358	1.202498	1.672005	2.727484	2.947858	0.003566	0.030698	-0.112750	0.528623	-0.131433	0.473707	4.378979	4.028465	0.000000	0.000000
gcugucaccgguguauuacccuaguggucgaccggucugaugagucuaagcauagacgaaacagc	1.706159	1.895234	1.703655	1.857277	1.545521	1.424368	0.033845	0.070309	NaN	NaN	NaN	NaN	NaN	NaN	0.000000	0.000000
gcugucaccgguguauuacccuaguggucgaccggucugaugagucuaagccaagacgaaacagc	1.749831	1.914700	1.779261	1.970141	1.461736	1.551956	0.005537	0.032969	-0.303840	0.121830	-0.255780	0.145539	2.664829	2.519530	0.000000	0.000000
gcugucaccgguguauuacccuaguggucgaccggucugaugagucuaa-gccagacgaaacagc	1.763138	1.899295	1.759099	1.915954	1.368223	1.435009	0.008050	0.036082	0.540996	0.629739	0.520950	0.566583	1.226714	1.110794	0.000001	0.000001
gcugucaccgguguauuacccuaguggucgaccggucugaugagucuaagcccagacgaaacagc	1.869604	1.947828	1.927113	1.992479	1.197357	1.162427	0.095337	0.141666	NaN	NaN	NaN	NaN	NaN	NaN	0.000000	0.000000
gcugucaccgguguauuacccuaguggucgaccggucugaugagucuaagccgagacgaaacagc	1.236470	1.718909	1.293293	1.737418	3.036960	2.780517	0.001079	0.026194	0.062297	0.486482	-0.053642	0.482392	2.655740	3.435848	0.000000	0.000000
gcugucaccgguguauuacccuaguggucgaccggucugaugagucuaagccuagacgaaacagc	1.805966	1.948407	1.888748	1.976133	1.388165	1.222883	0.082008	0.127031	NaN	NaN	NaN	NaN	NaN	NaN	0.000000	0.000000
gcugucaccgguguauuacccuaguggucgaccggucugaugagucuaagcgaagacgaaacagc	1.414906	1.868687	1.448553	1.942666	2.843022	3.119700	0.002307	0.028164	0.223743	0.418674	0.218748	0.362568	1.566502	1.392580	0.000000	0.000000
gcugucaccgguguauuacccuaguggucgaccggucugaugagucuaa-gcgagacgaaacagc	1.058405	1.654383	1.185931	1.644991	3.944367	2.877800	0.008492	0.036569	-0.211616	0.333546	-0.202092	0.244064	3.508825	2.793549	0.000000	0.000000
gcugucaccgguguauuacccuaguggucgaccggucugaugagucuaagcgcagacgaaacagc	1.567940	1.854502	1.623027	1.926090	1.934471	2.009383	0.008747	0.036716	NaN	NaN	NaN	NaN	NaN	NaN	0.000000	0.000000
gcugucaccgguguauuacccuaguggucgaccggucugaugagucuaagcggagacgaaacagc	1.182838	1.668325	1.220719	1.631792	3.058343	2.576755	0.001922	0.028015	-0.282961	0.480395	-0.239585	0.404020	5.799046	4.401539	0.000000	0.000000
gcugucaccgguguauuacccuaguggucgaccggucugaugagucuaagcguagacgaaacagc	1.592423	1.850958	1.641877	1.922243	1.813572	1.907068	0.009342	0.037734	0.264299	0.588246	0.275825	0.569159	2.108369	1.964871	0.000000	0.000000
gcugucaccgguguauuacccuaguggucgaccggucugaugagucuaagcuaagacgaaacagc	1.642375	1.894015	1.721510	1.924349	1.785008	1.595288	0.017140	0.048566	NaN	NaN	NaN	NaN	NaN	NaN	0.000000	0.000000
gcugucaccgguguauuacccuaguggucgaccggucugaugagucuaa-gcuagacgaaacagc	1.780988	1.922130	1.766424	1.963546	1.384018	1.574427	0.011503	0.041263	0.477526	0.500609	0.391789	0.503281	1.054589	1.292684	0.000000	0.000000
gcugucaccgguguauuacccuaguggucgaccggucugaugagucuaagcucagacgaaacagc	1.951543	1.976346	1.966140	1.973468	1.058774	1.017016	0.693953	0.729017	NaN	NaN	NaN	NaN	NaN	NaN	0.000000	0.000000
gcugucaccgguguauuacccuaguggucgaccggucugaugagucuaagcugagacgaaacagc	1.196532	1.693276	1.272371	1.738403	3.138655	2.924368	0.003636	0.030698	0.122063	0.513635	0.217647	0.448645	2.463612	1.702150	0.000000	0.000000
gcugucaccgguguauuacccuaguggucgaccggucugaugagucuaagcuuagacgaaacagc	1.846224	1.896680	1.878793	1.984323	1.123195	1.275057	0.130855	0.179899	NaN	NaN	NaN	NaN	NaN	NaN	0.000000	0.000000
gcugucaccgguguauuacccuaguggucgaccggucugaugagucuaaggaaagacgaaacagc	1.525030	1.858400	1.535899	1.880093	2.154618	2.208988	0.000327	0.024531	0.270102	0.460728	0.047509	0.361832	1.551052	2.062165	0.000000	0.000000
gcugucaccgguguauuacccuaguggucgaccggucugaugagucuaa-ggaagacgaaacagc	1.563614	1.880334	1.564116	1.851505	2.073576	1.938156	0.008194	0.036146	0.255097	0.488813	0.258784	0.471620	1.712835	1.632436	0.000000	0.000000
gcugucaccgguguauuacccuaguggucgaccggucugaugagucuaaggacagacgaaacagc	1.639234	1.893306	1.656392	1.917640	1.795027	1.824939	0.000094	0.019021	NaN	NaN	NaN	NaN	NaN	NaN	0.000000	0.000000
gcugucaccgguguauuacccuaguggucgaccggucugaugagucuaaggagagacgaaacagc	1.090106	1.575442	1.156696	1.671580	3.057285	3.272536	0.008996	0.037135	0.242725	0.666664	0.246999	0.511221	2.654233	1.837476	0.000000	0.000000
gcugucaccgguguauuacccuaguggucgaccggucugaugagucuaaggauagacgaaacagc	1.644563	1.881337	1.662447	1.933928	1.724939	1.868451	0.002277	0.028049	0.704482	0.761895	0.650963	0.702765	1.141335	1.126683	0.001614	0.001828
gcugucaccgguguauuacccuaguggucgaccggucugaugagucuaaggcaagacgaaacagc	1.609407	1.915491	1.670581	1.965167	2.023411	1.970542	0.005588	0.033097	NaN	NaN	NaN	NaN	NaN	NaN	0.000000	0.000000
gcugucaccgguguauuacccuaguggucgaccggucugaugagucuaa-ggcagacgaaacagc	1.703661	1.943949	1.781652	1.972473	1.738956	1.551748	0.019396	0.051419	0.626292	0.480687	0.508685	0.514248	0.715147	1.012890	0.000006	0.000007
gcugucaccgguguauuacccuaguggucgaccggucugaugagucuaaggccagacgaaacagc	1.911538	2.008001	1.909328	1.915134	1.248715	1.013460	0.528030	0.572861	NaN	NaN	NaN	NaN	NaN	NaN	0.000000	0.000000
gcugucaccgguguauuacccuaguggucgaccggucugaugagucuaaggcgagacgaaacagc	1.220562	1.716609	1.265324	1.829261	3.133620	3.663837	0.007756	0.035775	0.085593	0.513428	0.045276	0.538221	2.678155	3.111323	0.000000	0.000000
gcugucaccgguguauuacccuaguggucgaccggucugaugagucuaaggcuagacgaaacagc	1.795019	1.876057	1.866082	1.921461	1.205142	1.136002	0.153383	0.202898	NaN	NaN	NaN	NaN	NaN	NaN	0.000000	0.000000
gcugucaccgguguauuacccuaguggucgaccggucugaugagucuaagggaagacgaaacagc	1.448844	1.808737	1.424219	1.857902	2.290304	2.714458	0.004928	0.032433	0.233420	0.530638	0.313355	0.559273	1.982521	1.761646	0.000000	0.000000
gcugucaccgguguauuacccuaguggucgaccggucugaugagucuaa-gggagacgaaacagc	1.138782	1.573251	1.240649	1.633897	2.719376	2.473136	0.012010	0.042163	-0.187294	0.459669	-0.194675	0.422297	4.435709	4.139726	0.000000	0.000000
gcugucaccgguguauuacccuaguggucgaccggucugaugagucuaagggcagacgaaacagc	1.768601	1.915107	1.735725	1.914101	1.401218	1.507913	0.033571	0.069998	0.343233	0.560965	0.386912	0.591756	1.650942	1.602670	0.000000	0.000000
gcugucaccgguguauuacccuaguggucgaccggucugaugagucuaaggggagacgaaacagc	1.201857	1.755424	1.204662	1.799233	3.577394	3.931618	0.000999	0.025747	0.105004	0.459112	0.124760	0.313352	2.260000	1.543806	0.000000	0.000000
gcugucaccgguguauuacccuaguggucgaccggucugaugagucuaaggguagacgaaacagc	1.490032	1.841601	1.591229	1.829441	2.246821	1.730661	0.020187	0.052251	0.229680	0.465916	0.242663	0.334890	1.722805	1.236596	0.000000	0.000000
gcugucaccgguguauuacccuaguggucgaccggucugaugagucuaagguaagacgaaacagc	1.608822	1.758772	1.639000	1.775772	1.412374	1.370164	0.000968	0.025713	0.034253	0.186963	0.037947	0.137525	1.421380	1.257703	0.000000	0.000000
gcugucaccgguguauuacccuaguggucgaccggucugaugagucuaa-gguagacgaaacagc	1.641685	1.892178	1.685400	1.898079	1.780299	1.631843	0.004413	0.031631	0.307964	0.360702	0.248550	0.259569	1.129114	1.025698	0.024058	0.026292
gcugucaccgguguauuacccuaguggucgaccggucugaugagucuaaggucagacgaaacagc	1.901442	1.890041	1.879412	2.002473	0.974088	1.327580	0.391915	0.441427	NaN	NaN	NaN	NaN	NaN	NaN	0.000000	0.000000
gcugucaccgguguauuacccuaguggucgaccggucugaugagucuaaggugagacgaaacagc	1.206932	1.667635	1.241108	1.663947	2.888706	2.647521	0.000157	0.020342	-0.089847	0.424611	-0.037097	0.315540	3.269320	2.252357	0.000000	0.000000
gcugucaccgguguauuacccuaguggucgaccggucugaugagucuaagguuagacgaaacagc	1.785778	1.946050	1.784022	1.915620	1.446345	1.353938	0.043721	0.082269	1.011611	0.907524	0.871219	0.635316	0.786889	0.580893	0.000000	0.000000
gcugucaccgguguauuacccuaguggucgaccggucugaugagucuaaguaaagacgaaacagc	1.609009	1.831900	1.592455	1.882555	1.670670	1.950297	0.008235	0.036214	0.244487	0.422890	0.313324	0.490836	1.508007	1.504912	0.000000	0.000000
gcugucaccgguguauuacccuaguggucgaccggucugaugagucuaa-guaagacgaaacagc	1.539857	1.851215	1.600822	1.860233	2.048135	1.817235	0.005224	0.032793	0.254351	0.526993	0.323134	0.401704	1.873448	1.198311	0.000000	0.000000
gcugucaccgguguauuacccuaguggucgaccggucugaugagucuaaguacagacgaaacagc	1.657570	1.844915	1.635843	1.936210	1.539376	1.996949	0.023959	0.057117	0.478013	0.718784	0.371515	0.627863	1.740891	1.804466	0.000000	0.000000
gcugucaccgguguauuacccuaguggucgaccggucugaugagucuaaguagagacgaaacagc	1.070676	1.584333	1.137966	1.602607	3.263299	2.915014	0.001764	0.028015	-0.089292	0.584302	-0.029695	0.551336	4.716223	3.810924	0.000000	0.000000
gcugucaccgguguauuacccuaguggucgaccggucugaugagucuaaguauagacgaaacagc	1.670592	1.887677	1.697846	1.903113	1.648488	1.604233	0.000941	0.025675	0.517005	0.305091	0.350275	0.297266	0.613884	0.885096	0.000034	0.000040
gcugucaccgguguauuacccuaguggucgaccggucugaugagucuaagucaagacgaaacagc	1.589804	1.857235	1.677706	1.945092	1.851105	1.850912	0.027386	0.061610	0.886745	0.678402	0.789818	0.537314	0.618952	0.559109	0.000000	0.000000
gcugucaccgguguauuacccuaguggucgaccggucugaugagucuaa-gucagacgaaacagc	1.864060	1.934764	1.884067	1.967024	1.176804	1.210479	0.000350	0.024531	0.331639	0.487578	0.435513	0.423345	1.431986	0.972370	0.000000	0.000000
gcugucaccgguguauuacccuaguggucgaccggucugaugagucuaaguccagacgaaacagc	1.763376	1.903917	1.864926	1.881593	1.382106	1.039123	0.256882	0.308952	NaN	NaN	NaN	NaN	NaN	NaN	0.000000	0.000000
gcugucaccgguguauuacccuaguggucgaccggucugaugagucuaagucgagacgaaacagc	1.182042	1.714848	1.191159	1.867313	3.410401	4.744099	0.011405	0.041152	-0.005464	0.672244	0.005103	0.649818	4.761107	4.412815	0.000000	0.000000
gcugucaccgguguauuacccuaguggucgaccggucugaugagucuaagucuagacgaaacagc	1.880384	1.946646	1.806022	1.881596	1.164826	1.190074	0.401842	0.450706	-0.319116	-0.256499	-0.219933	-0.275803	1.155091	0.879284	0.856750	0.863045
gcugucaccgguguauuacccuaguggucgaccggucugaugagucuaagugaagacgaaacagc	1.457017	1.793380	1.483704	1.821784	2.169520	2.178112	0.000206	0.022503	-0.010874	0.092498	-0.036898	0.042686	1.268738	1.201113	0.000000	0.000000
gcugucaccgguguauuacccuaguggucgaccggucugaugagucuaa-gugagacgaaacagc	1.148460	1.585425	1.240713	1.632537	2.735045	2.465044	0.008369	0.036318	-0.136527	0.435758	-0.117218	0.369797	3.734952	3.069127	0.000000	0.000000
gcugucaccgguguauuacccuaguggucgaccggucugaugagucuaagugcagacgaaacagc	1.551675	1.866355	1.500712	1.891915	2.063858	2.461517	0.010972	0.040298	NaN	NaN	NaN	NaN	NaN	NaN	0.000000	0.000000
gcugucaccgguguauuacccuaguggucgaccggucugaugagucuaaguggagacgaaacagc	1.095502	1.500766	1.091419	1.642531	2.542520	3.557228	0.020329	0.052431	0.274806	0.810784	0.180013	0.719284	3.435411	3.461557	0.000000	0.000000
gcugucaccgguguauuacccuaguggucgaccggucugaugagucuaaguguagacgaaacagc	1.581117	1.926402	1.560234	1.861100	2.214544	1.999245	0.022228	0.054649	0.131661	0.222040	0.091120	0.236877	1.231341	1.398806	0.000000	0.000000
gcugucaccgguguauuacccuaguggucgaccggucugaugagucuaaguuaagacgaaacagc	1.603431	1.875968	1.621500	1.904413	1.872996	1.918285	0.000054	0.018074	-0.086168	0.525664	-0.109923	0.426562	4.091025	3.439419	0.000000	0.000000
gcugucaccgguguauuacccuaguggucgaccggucugaugagucuaa-guuagacgaaacagc	1.779073	1.913650	1.820131	1.956939	1.363254	1.370275	0.009783	0.038809	-0.011492	0.138270	-0.043639	0.055408	1.411765	1.256166	0.000000	0.000000
gcugucaccgguguauuacccuaguggucgaccggucugaugagucuaaguucagacgaaacagc	1.790618	1.868106	1.783276	1.941781	1.195331	1.440473	0.048240	0.087495	NaN	NaN	NaN	NaN	NaN	NaN	0.000000	0.000000
gcugucaccgguguauuacccuaguggucgaccggucugaugagucuaaguugagacgaaacagc	1.107624	1.635262	1.126570	1.616943	3.370065	3.092945	0.000450	0.024531	-0.253447	0.471691	-0.233225	0.397857	5.310525	4.276435	0.000000	0.000000
gcugucaccgguguauuacccuaguggucgaccggucugaugagucuaaguuuagacgaaacagc	1.855141	1.906706	1.887152	1.889256	1.126071	1.004856	0.412510	0.460838	-0.196634	-0.262724	-0.265735	-0.244935	0.858836	1.049059	0.448489	0.461498
gcugucaccgguguauuacccuaguggucgaccggucugaugagucuaauaaaagacgaaacagc	1.748328	1.861653	1.763810	1.881797	1.298149	1.312158	0.000631	0.024707	0.461215	0.316472	0.371277	0.186937	0.716568	0.654124	0.000001	0.000001
gcugucaccgguguauuacccuaguggucgaccggucugaugagucuaa-uaaagacgaaacagc	1.696880	1.861882	1.733623	1.881243	1.462184	1.404820	0.003270	0.030698	0.339343	0.458274	0.259836	0.344881	1.315017	1.216310	0.000000	0.000000
gcugucaccgguguauuacccuaguggucgaccggucugaugagucuaauaacagacgaaacagc	1.832470	1.913899	1.791519	1.923374	1.206228	1.354737	0.082559	0.127456	NaN	NaN	NaN	NaN	NaN	NaN	0.000000	0.000000
gcugucaccgguguauuacccuaguggucgaccggucugaugagucuaauaagagacgaaacagc	1.476504	1.809081	1.469501	1.842997	2.150689	2.363175	0.002223	0.028024	0.312668	0.666167	0.298824	0.609465	2.256826	2.044753	0.000000	0.000000
gcugucaccgguguauuacccuaguggucgaccggucugaugagucuaauaauagacgaaacagc	1.730498	1.876762	1.760580	1.907613	1.400440	1.402920	0.001622	0.028015	0.213437	0.408546	0.130028	0.343773	1.567145	1.635857	0.000000	0.000000
gcugucaccgguguauuacccuaguggucgaccggucugaugagucuaauacaagacgaaacagc	1.793896	1.848710	1.807511	1.919797	1.134526	1.295051	0.068731	0.112403	0.383498	0.499069	0.309105	0.492856	1.304883	1.526692	0.000000	0.000000
gcugucaccgguguauuacccuaguggucgaccggucugaugagucuaa-uacagacgaaacagc	1.782537	1.910400	1.801618	1.918022	1.342340	1.307387	0.007042	0.035078	0.435268	0.313425	0.374913	0.167735	0.755366	0.620615	0.000000	0.000000
gcugucaccgguguauuacccuaguggucgaccggucugaugagucuaauaccagacgaaacagc	1.896439	1.920220	1.892992	1.946880	1.056284	1.132109	0.090659	0.136391	0.649689	0.435556	0.333260	0.461132	0.610755	1.342371	0.021774	0.023816
gcugucaccgguguauuacccuaguggucgaccggucugaugagucuaauacgagacgaaacagc	1.397302	1.836947	1.491943	1.851101	2.751979	2.286432	0.007882	0.035934	0.478812	0.648686	0.334491	0.568851	1.478677	1.715379	0.000000	0.000000
gcugucaccgguguauuacccuaguggucgaccggucugaugagucuaauacuagacgaaacagc	1.829447	1.894451	1.836401	1.894020	1.161460	1.141874	0.054741	0.095726	NaN	NaN	NaN	NaN	NaN	NaN	0.000000	0.000000
gcugucaccgguguauuacccuaguggucgaccggucugaugagucuaauagaagacgaaacagc	1.593099	1.865816	1.666983	1.904526	1.873771	1.727995	0.011456	0.041216	0.378000	0.478692	0.394548	0.400781	1.260933	1.014456	0.000001	0.000001
gcugucaccgguguauuacccuaguggucgaccggucugaugagucuaa-uagagacgaaacagc	1.310178	1.746980	1.370344	1.748385	2.734024	2.388033	0.001946	0.028015	0.144248	0.510691	0.122764	0.383924	2.325110	1.824569	0.000000	0.000000
gcugucaccgguguauuacccuaguggucgaccggucugaugagucuaauagcagacgaaacagc	1.729702	1.922255	1.739107	1.926618	1.557947	1.539967	0.004860	0.032412	0.407569	0.801976	0.353393	0.560693	2.479747	1.611757	0.000000	0.000000
gcugucaccgguguauuacccuaguggucgaccggucugaugagucuaauaggagacgaaacagc	1.211427	1.720396	1.355295	1.786037	3.228263	2.696140	0.017753	0.049320	0.100508	0.526396	0.117603	0.491005	2.666174	2.362662	0.000000	0.000000
gcugucaccgguguauuacccuaguggucgaccggucugaugagucuaauaguagacgaaacagc	1.621003	1.847358	1.598437	1.885136	1.684049	1.935081	0.008149	0.036138	0.340268	0.533720	0.380706	0.475437	1.561176	1.243742	0.000000	0.000000
gcugucaccgguguauuacccuaguggucgaccggucugaugagucuaauauaagacgaaacagc	1.753797	1.877330	1.802455	1.911707	1.329023	1.286032	0.018357	0.050093	0.662396	0.648722	0.574816	0.549426	0.969004	0.943215	0.187700	0.197470
gcugucaccgguguauuacccuaguggucgaccggucugaugagucuaa-uauagacgaaacagc	1.790578	1.903218	1.786887	1.928079	1.296107	1.384175	0.008676	0.036620	0.617677	0.671113	0.677604	0.567706	1.130930	0.776429	0.000000	0.000000
gcugucaccgguguauuacccuaguggucgaccggucugaugagucuaauaucagacgaaacagc	1.939841	1.915323	1.949389	1.993243	0.945109	1.106252	0.972058	0.975713	NaN	NaN	NaN	NaN	NaN	NaN	0.000000	0.000000
gcugucaccgguguauuacccuaguggucgaccggucugaugagucuaauaugagacgaaacagc	1.452540	1.808255	1.472448	1.865024	2.268376	2.469308	0.002066	0.028015	0.372400	0.534347	0.293326	0.525624	1.451933	1.707251	0.000000	0.000000
gcugucaccgguguauuacccuaguggucgaccggucugaugagucuaauauuagacgaaacagc	1.901394	1.863460	1.857834	1.988028	0.916360	1.349564	0.557784	0.602179	NaN	NaN	NaN	NaN	NaN	NaN	0.000000	0.000000
gcugucaccgguguauuacccuaguggucgaccggucugaugagucuaaucaaagacgaaacagc	1.699459	1.843561	1.795086	1.937196	1.393486	1.387107	0.110618	0.157942	NaN	NaN	NaN	NaN	NaN	NaN	0.000000	0.000000
gcugucaccgguguauuacccuaguggucgaccggucugaugagucuaa-ucaagacgaaacagc	1.680344	1.851082	1.730711	1.934322	1.481623	1.598125	0.027906	0.062243	0.502541	0.613063	0.479140	0.517410	1.289800	1.092119	0.000000	0.000000
gcugucaccgguguauuacccuaguggucgaccggucugaugagucuaaucacagacgaaacagc	1.845312	1.920836	1.852499	1.977543	1.189938	1.333658	0.019510	0.051523	-0.687420	-0.573331	-0.707755	-0.516568	1.300436	1.553055	0.000000	0.000000
gcugucaccgguguauuacccuaguggucgaccggucugaugagucuaaucagagacgaaacagc	1.586114	1.825365	1.527567	1.850241	1.734805	2.102197	0.020343	0.052436	NaN	NaN	NaN	NaN	NaN	NaN	0.000000	0.000000
gcugucaccgguguauuacccuaguggucgaccggucugaugagucuaaucauagacgaaacagc	1.836909	1.920223	1.836032	1.882425	1.211474	1.112738	0.198041	0.249543	0.493067	0.563036	0.520706	0.482946	1.174814	0.916727	0.321645	0.333273
gcugucaccgguguauuacccuaguggucgaccggucugaugagucuaauccaagacgaaacagc	1.875473	1.887705	1.853633	1.952375	1.028565	1.255283	0.201374	0.252614	NaN	NaN	NaN	NaN	NaN	NaN	0.000000	0.000000
gcugucaccgguguauuacccuaguggucgaccggucugaugagucuaa-uccagacgaaacagc	1.856470	1.911191	1.798933	1.894676	1.134284	1.246646	0.240558	0.292509	0.586045	0.633148	0.558486	0.524171	1.114557	0.924029	0.388190	0.400751
gcugucaccgguguauuacccuaguggucgaccggucugaugagucuaaucccagacgaaacagc	1.816083	1.919356	1.865042	1.953140	1.268449	1.224893	0.029520	0.064328	NaN	NaN	NaN	NaN	NaN	NaN	0.000000	0.000000
gcugucaccgguguauuacccuaguggucgaccggucugaugagucuaauccgagacgaaacagc	1.419535	1.804423	1.425543	1.907041	2.425981	3.030385	0.008108	0.036082	0.140847	0.590296	0.127445	0.578397	2.814807	2.824570	0.000000	0.000000
gcugucaccgguguauuacccuaguggucgaccggucugaugagucuaauccuagacgaaacagc	1.892662	1.910203	1.881355	1.966549	1.041217	1.216730	0.144602	0.194476	0.372037	0.528498	0.461745	0.338311	1.433710	0.752603	0.935825	0.938971
gcugucaccgguguauuacccuaguggucgaccggucugaugagucuaaucgaagacgaaacagc	1.601741	1.864664	1.649984	1.971902	1.831991	2.098542	0.018817	0.050711	NaN	NaN	NaN	NaN	NaN	NaN	0.000000	0.000000
gcugucaccgguguauuacccuaguggucgaccggucugaugagucuaa-ucgagacgaaacagc	1.164161	1.726345	1.170486	1.802748	3.649082	4.288072	0.002717	0.029429	-0.086430	0.358694	-0.059319	0.302362	2.786913	2.299755	0.000000	0.000000
gcugucaccgguguauuacccuaguggucgaccggucugaugagucuaaucgcagacgaaacagc	1.781261	1.895200	1.856172	1.938031	1.299989	1.207423	0.087906	0.133358	NaN	NaN	NaN	NaN	NaN	NaN	0.000000	0.000000
gcugucaccgguguauuacccuaguggucgaccggucugaugagucuaaucggagacgaaacagc	1.368716	1.846360	1.377142	1.828388	3.003617	2.826477	0.001947	0.028015	0.100632	0.606422	0.167643	0.552918	3.204721	2.428146	0.000000	0.000000
gcugucaccgguguauuacccuaguggucgaccggucugaugagucuaaucguagacgaaacagc	1.677882	1.925811	1.708725	1.958464	1.769820	1.777212	0.000492	0.024531	NaN	NaN	NaN	NaN	NaN	NaN	0.000000	0.000000
gcugucaccgguguauuacccuaguggucgaccggucugaugagucuaaucuaagacgaaacagc	1.758364	1.931762	1.841165	1.911619	1.490727	1.176125	0.098957	0.145510	0.614756	0.683708	0.686953	0.690092	1.172066	1.007253	0.017895	0.019629
gcugucaccgguguauuacccuaguggucgaccggucugaugagucuaa-ucuagacgaaacagc	1.806691	1.888698	1.802834	1.969889	1.207831	1.469114	0.048876	0.088426	0.716159	0.688414	0.707362	0.609081	0.938114	0.797479	0.000000	0.000000
gcugucaccgguguauuacccuaguggucgaccggucugaugagucuaaucucagacgaaacagc	2.009116	1.956093	2.037944	2.044336	0.885068	1.014827	0.308061	0.359428	NaN	NaN	NaN	NaN	NaN	NaN	0.000000	0.000000
gcugucaccgguguauuacccuaguggucgaccggucugaugagucuaaucugagacgaaacagc	1.357734	1.834734	1.504813	1.865955	2.999167	2.296895	0.021184	0.053536	0.272840	0.672448	0.320976	0.639247	2.509622	2.080996	0.000000	0.000000
gcugucaccgguguauuacccuaguggucgaccggucugaugagucuaaucuuagacgaaacagc	1.905870	1.922720	1.922748	1.963164	1.039561	1.097529	0.041984	0.080281	NaN	NaN	NaN	NaN	NaN	NaN	0.000000	0.000000
gcugucaccgguguauuacccuaguggucgaccggucugaugagucuaaugaaagacgaaacagc	1.695969	1.869199	1.721654	1.874534	1.490152	1.421933	0.003545	0.030698	NaN	NaN	NaN	NaN	NaN	NaN	0.000000	0.000000
gcugucaccgguguauuacccuaguggucgaccggucugaugagucuaa-ugaagacgaaacagc	1.692916	1.877562	1.663676	1.944889	1.529839	1.910788	0.018254	0.049947	0.357683	0.416040	0.251665	0.369822	1.143817	1.312674	0.000000	0.000000
gcugucaccgguguauuacccuaguggucgaccggucugaugagucuaaugacagacgaaacagc	1.793085	1.888411	1.862079	1.899632	1.245449	1.090319	0.143887	0.193670	0.634870	0.547800	0.535417	0.541621	0.818333	1.014387	0.071083	0.076054
gcugucaccgguguauuacccuaguggucgaccggucugaugagucuaaugagagacgaaacagc	1.288746	1.785821	1.320387	1.841286	3.141049	3.318175	0.001172	0.026692	0.030740	0.503183	0.047674	0.440576	2.967859	2.471171	0.000000	0.000000
gcugucaccgguguauuacccuaguggucgaccggucugaugagucuaaugauagacgaaacagc	1.687646	1.852196	1.679060	1.910528	1.460666	1.703995	0.011928	0.041935	0.382421	0.613671	0.382120	0.528405	1.703139	1.400505	0.000000	0.000000
gcugucaccgguguauuacccuaguggucgaccggucugaugagucuaaugcaagacgaaacagc	1.763138	1.904801	1.779898	1.902996	1.385678	1.327694	0.011673	0.041527	0.358927	0.583369	0.248211	0.542543	1.676650	1.969390	0.000000	0.000000
gcugucaccgguguauuacccuaguggucgaccggucugaugagucuaa-ugcagacgaaacagc	1.783279	1.944758	1.813638	1.929537	1.450371	1.305869	0.027486	0.061750	0.648108	0.699739	0.642074	0.612550	1.126238	0.934279	0.206404	0.216385
gcugucaccgguguauuacccuaguggucgaccggucugaugagucuaaugccagacgaaacagc	1.857788	1.952425	1.802322	1.931856	1.243474	1.347517	0.137947	0.187364	NaN	NaN	NaN	NaN	NaN	NaN	0.000000	0.000000
gcugucaccgguguauuacccuaguggucgaccggucugaugagucuaaugcgagacgaaacagc	1.360361	1.830853	1.486813	1.874003	2.954553	2.438882	0.014570	0.045009	-0.045984	0.493611	0.007382	0.430834	3.464139	2.651257	0.000000	0.000000
gcugucaccgguguauuacccuaguggucgaccggucugaugagucuaaugcuagacgaaacagc	1.855926	1.872922	1.871371	1.973911	1.039909	1.266311	0.266446	0.318342	NaN	NaN	NaN	NaN	NaN	NaN	0.000000	0.000000
gcugucaccgguguauuacccuaguggucgaccggucugaugagucuaauggaagacgaaacagc	1.579653	1.862733	1.633703	1.894574	1.919025	1.823355	0.003791	0.030698	0.321847	0.447298	0.207957	-0.063927	1.334906	0.534707	0.013976	0.015406
gcugucaccgguguauuacccuaguggucgaccggucugaugagucuaa-uggagacgaaacagc	1.188785	1.762919	1.273341	1.776454	3.750889	3.185026	0.002792	0.029831	-0.104319	0.496846	-0.108926	0.424447	3.991764	3.414862	0.000000	0.000000
gcugucaccgguguauuacccuaguggucgaccggucugaugagucuaauggcagacgaaacagc	1.776574	1.921808	1.804708	1.935160	1.397120	1.350368	0.004700	0.032092	NaN	NaN	NaN	NaN	NaN	NaN	0.000000	0.000000
gcugucaccgguguauuacccuaguggucgaccggucugaugagucuaaugggagacgaaacagc	1.201517	1.731729	1.290002	1.805747	3.390092	3.279034	0.006222	0.034425	0.074073	0.580291	0.023885	0.514106	3.207881	3.091870	0.000000	0.000000
gcugucaccgguguauuacccuaguggucgaccggucugaugagucuaaugguagacgaaacagc	1.586891	1.936848	1.596925	1.914196	2.238500	2.076208	0.005929	0.033571	NaN	NaN	NaN	NaN	NaN	NaN	0.000000	0.000000
gcugucaccgguguauuacccuaguggucgaccggucugaugagucuaauguaagacgaaacagc	1.753543	1.838937	1.819875	1.963133	1.217290	1.390780	0.174855	0.225745	0.286480	0.197504	0.281323	0.211061	0.814749	0.850625	0.000000	0.000000
gcugucaccgguguauuacccuaguggucgaccggucugaugagucuaa-uguagacgaaacagc	1.730034	1.908561	1.782557	1.955273	1.508438	1.488386	0.011741	0.041652	0.336827	0.550380	0.383775	0.477975	1.635134	1.242224	0.000000	0.000000
gcugucaccgguguauuacccuaguggucgaccggucugaugagucuaaugucagacgaaacagc	1.917478	1.931272	1.924220	2.021298	1.032272	1.250485	0.236143	0.288317	NaN	NaN	NaN	NaN	NaN	NaN	0.000000	0.000000
gcugucaccgguguauuacccuaguggucgaccggucugaugagucuaaugugagacgaaacagc	1.426174	1.797811	1.354854	1.834000	2.353082	3.014023	0.012922	0.043267	0.197603	0.598501	0.207410	0.547729	2.517086	2.189371	0.000000	0.000000
gcugucaccgguguauuacccuaguggucgaccggucugaugagucuaauguuagacgaaacagc	1.823136	1.844425	1.877167	1.946021	1.050241	1.171801	0.435501	0.482801	0.700852	0.659935	0.654735	0.550811	0.910087	0.787185	0.002942	0.003307
gcugucaccgguguauuacccuaguggucgaccggucugaugagucuaauuaaagacgaaacagc	1.766638	1.890616	1.762098	1.895395	1.330389	1.359245	0.015503	0.046114	0.457499	0.372493	0.412868	0.180477	0.822231	0.585610	0.000000	0.000000
gcugucaccgguguauuacccuaguggucgaccggucugaugagucuaa-uuaagacgaaacagc	1.748613	1.880947	1.744421	1.879601	1.356233	1.365150	0.017146	0.048566	0.497494	0.622261	0.543879	0.603841	1.332807	1.148053	0.000000	0.000000
gcugucaccgguguauuacccuaguggucgaccggucugaugagucuaauuacagacgaaacagc	1.812275	1.932014	1.834292	1.988346	1.317463	1.425786	0.007865	0.035915	0.602459	0.531199	0.419423	0.500585	0.848673	1.205485	0.895788	0.900403
gcugucaccgguguauuacccuaguggucgaccggucugaugagucuaauuagagacgaaacagc	1.497179	1.836137	1.543068	1.888999	2.182519	2.217845	0.002808	0.029831	0.395966	0.702185	0.413004	0.660259	2.024042	1.767076	0.000000	0.000000
gcugucaccgguguauuacccuaguggucgaccggucugaugagucuaauuauagacgaaacagc	1.808146	1.904385	1.839689	1.941528	1.248069	1.264269	0.006750	0.034659	NaN	NaN	NaN	NaN	NaN	NaN	0.000000	0.000000
gcugucaccgguguauuacccuaguggucgaccggucugaugagucuaauucaagacgaaacagc	1.843323	1.894155	1.879001	1.963455	1.124170	1.214658	0.101749	0.148155	0.442608	0.624180	0.528597	0.508875	1.519051	0.955604	0.000000	0.000000
gcugucaccgguguauuacccuaguggucgaccggucugaugagucuaa-uucagacgaaacagc	1.866869	1.923493	1.873831	1.952838	1.139263	1.199518	0.007530	0.035569	0.203182	0.343914	0.197091	0.194002	1.382713	0.992913	0.000007	0.000008
gcugucaccgguguauuacccuaguggucgaccggucugaugagucuaauuccagacgaaacagc	1.885147	1.950593	1.923358	2.005143	1.162643	1.207216	0.046774	0.085665	NaN	NaN	NaN	NaN	NaN	NaN	0.000000	0.000000
gcugucaccgguguauuacccuaguggucgaccggucugaugagucuaauucgagacgaaacagc	1.555156	1.874915	1.494201	1.932337	2.088138	2.742436	0.013754	0.044050	0.305499	0.752603	0.336673	0.704986	2.799654	2.335143	0.000000	0.000000
gcugucaccgguguauuacccuaguggucgaccggucugaugagucuaauucuagacgaaacagc	1.850327	1.974453	1.860361	1.975748	1.330840	1.304329	0.019852	0.052028	NaN	NaN	NaN	NaN	NaN	NaN	0.000000	0.000000
gcugucaccgguguauuacccuaguggucgaccggucugaugagucuaauugaagacgaaacagc	1.739573	1.869221	1.713508	1.927420	1.347870	1.636485	0.025856	0.059703	-0.035092	-0.001733	-0.122493	-0.223065	1.079838	0.793283	0.026983	0.029425
gcugucaccgguguauuacccuaguggucgaccggucugaugagucuaa-uugagacgaaacagc	1.232397	1.753443	1.298543	1.740915	3.319301	2.769312	0.002269	0.028049	-0.097445	0.465740	-0.080414	0.411059	3.657512	3.100796	0.000000	0.000000
gcugucaccgguguauuacccuaguggucgaccggucugaugagucuaauugcagacgaaacagc	1.783653	1.895855	1.848150	1.914751	1.294796	1.165739	0.069538	0.113320	NaN	NaN	NaN	NaN	NaN	NaN	0.000000	0.000000
gcugucaccgguguauuacccuaguggucgaccggucugaugagucuaauuggagacgaaacagc	1.407839	1.861861	1.401259	1.881965	2.844603	3.024861	0.001154	0.026692	0.206057	0.683716	0.234054	0.632064	3.003718	2.500406	0.000000	0.000000
gcugucaccgguguauuacccuaguggucgaccggucugaugagucuaauuguagacgaaacagc	1.714541	1.926730	1.695964	1.932441	1.630008	1.723761	0.010395	0.039859	NaN	NaN	NaN	NaN	NaN	NaN	0.000000	0.000000
gcugucaccgguguauuacccuaguggucgaccggucugaugagucuaauuuaagacgaaacagc	1.833690	1.894887	1.823020	1.961278	1.151325	1.374858	0.054868	0.095882	NaN	NaN	NaN	NaN	NaN	NaN	0.000000	0.000000
gcugucaccgguguauuacccuaguggucgaccggucugaugagucuaa-uuuagacgaaacagc	1.855483	1.919136	1.828901	1.936950	1.157852	1.282476	0.073758	0.117782	0.679115	0.586869	0.683772	0.462418	0.808638	0.600683	0.000000	0.000000
gcugucaccgguguauuacccuaguggucgaccggucugaugagucuaauuucagacgaaacagc	1.919796	1.915602	1.931453	1.904947	0.990389	0.940792	0.393096	0.442462	NaN	NaN	NaN	NaN	NaN	NaN	0.000000	0.000000
gcugucaccgguguauuacccuaguggucgaccggucugaugagucuaauuugagacgaaacagc	1.537490	1.863981	1.602745	1.880974	2.120761	1.897703	0.005306	0.032793	0.285122	0.422867	0.314705	0.512671	1.373234	1.577489	0.000000	0.000000
gcugucaccgguguauuacccuaguggucgaccggucugaugagucuaauuuuagacgaaacagc	1.879037	1.955803	1.892591	1.936878	1.193346	1.107354	0.151585	0.201561	NaN	NaN	NaN	NaN	NaN	NaN	0.000000	0.000000
gcugucaccgguguauuacccuaguggucgaccggucugaugagucuacaaaaagacgaaacagc	1.796554	1.908025	1.826809	1.899268	1.292622	1.181568	0.040471	0.078429	0.518116	0.191546	0.281988	0.193404	0.471444	0.815485	0.000000	0.000000
gcugucaccgguguauuacccuaguggucgaccggucugaugagucuac-aaaagacgaaacagc	1.715617	1.889439	1.763513	1.926075	1.492183	1.453993	0.008177	0.036138	0.588271	0.590197	0.602365	0.483304	1.004445	0.760220	0.000000	0.000000
gcugucaccgguguauuacccuaguggucgaccggucugaugagucuacaaacagacgaaacagc	1.813801	1.881239	1.838310	1.969250	1.167989	1.351888	0.082110	0.127072	0.534026	0.549316	0.540365	0.484234	1.035834	0.878757	0.377968	0.390357
gcugucaccgguguauuacccuaguggucgaccggucugaugagucuacaaagagacgaaacagc	1.520127	1.905389	1.559822	1.895562	2.428073	2.166405	0.002988	0.029899	0.331277	0.672157	0.353970	0.720523	2.192203	2.325695	0.000000	0.000000
gcugucaccgguguauuacccuaguggucgaccggucugaugagucuacaaauagacgaaacagc	1.616432	1.872314	1.679146	1.913882	1.802528	1.716863	0.008341	0.036318	0.375229	0.321209	0.246757	0.341082	0.883040	1.242582	0.487202	0.500015
gcugucaccgguguauuacccuaguggucgaccggucugaugagucuacaacaagacgaaacagc	1.868103	1.900004	1.837294	1.939872	1.076219	1.266419	0.132983	0.182036	NaN	NaN	NaN	NaN	NaN	NaN	0.000000	0.000000
gcugucaccgguguauuacccuaguggucgaccggucugaugagucuac-aacagacgaaacagc	1.799395	1.915065	1.830022	1.952923	1.305177	1.327092	0.003999	0.030734	0.483127	0.337699	0.433304	0.370291	0.715438	0.864940	0.000000	0.000000
gcugucaccgguguauuacccuaguggucgaccggucugaugagucuacaaccagacgaaacagc	1.900174	1.880234	1.919217	1.937059	0.955123	1.041938	0.657138	0.695673	NaN	NaN	NaN	NaN	NaN	NaN	0.000000	0.000000
gcugucaccgguguauuacccuaguggucgaccggucugaugagucuacaacgagacgaaacagc	1.475628	1.853340	1.504794	1.920162	2.386225	2.602359	0.002509	0.029101	NaN	NaN	NaN	NaN	NaN	NaN	0.000000	0.000000
gcugucaccgguguauuacccuaguggucgaccggucugaugagucuacaacuagacgaaacagc	1.803996	1.897928	1.856426	1.872454	1.241459	1.037594	0.224060	0.275687	NaN	NaN	NaN	NaN	NaN	NaN	0.000000	0.000000
gcugucaccgguguauuacccuaguggucgaccggucugaugagucuacaagaagacgaaacagc	1.624385	1.893308	1.676339	1.888866	1.857475	1.631274	0.007996	0.036082	0.234447	0.146457	0.093026	0.094625	0.816600	1.003690	0.148443	0.156787
gcugucaccgguguauuacccuaguggucgaccggucugaugagucuac-aagagacgaaacagc	1.300369	1.723377	1.247007	1.786145	2.648546	3.460500	0.009052	0.037212	-0.033723	0.518658	-0.027026	0.468567	3.567647	3.130350	0.000000	0.000000
gcugucaccgguguauuacccuaguggucgaccggucugaugagucuacaagcagacgaaacagc	1.771012	1.946919	1.749623	1.899696	1.499363	1.412774	0.062370	0.104562	0.731000	0.921212	0.754902	0.805421	1.549574	1.123359	0.000000	0.000000
gcugucaccgguguauuacccuaguggucgaccggucugaugagucuacaaggagacgaaacagc	1.243137	1.780182	1.276991	1.871661	3.443851	3.932512	0.003609	0.030698	-0.082673	0.212632	0.067918	0.013743	1.973807	0.882723	0.001790	0.002024
gcugucaccgguguauuacccuaguggucgaccggucugaugagucuacaaguagacgaaacagc	1.554905	1.904441	1.572787	1.858971	2.236330	1.932789	0.011243	0.040838	NaN	NaN	NaN	NaN	NaN	NaN	0.000000	0.000000
gcugucaccgguguauuacccuaguggucgaccggucugaugagucuacaauaagacgaaacagc	1.798600	1.928036	1.820472	1.904510	1.347212	1.213496	0.054281	0.095257	0.431147	0.538724	0.452963	0.564568	1.281082	1.293018	0.000000	0.000000
gcugucaccgguguauuacccuaguggucgaccggucugaugagucuac-aauagacgaaacagc	1.743365	1.886517	1.802313	1.949925	1.390441	1.404793	0.033131	0.069373	0.556746	0.690676	0.505969	0.592996	1.361226	1.221874	0.000000	0.000000
gcugucaccgguguauuacccuaguggucgaccggucugaugagucuacaaucagacgaaacagc	1.917094	1.991555	1.952740	1.993166	1.187028	1.097555	0.123059	0.171710	NaN	NaN	NaN	NaN	NaN	NaN	0.000000	0.000000
gcugucaccgguguauuacccuaguggucgaccggucugaugagucuacaaugagacgaaacagc	1.521603	1.831381	1.596070	1.917262	2.040695	2.095039	0.015430	0.046114	0.381979	0.668838	0.358479	0.606360	1.935796	1.769625	0.000000	0.000000
gcugucaccgguguauuacccuaguggucgaccggucugaugagucuacaauuagacgaaacagc	1.729408	1.926074	1.742864	1.952406	1.572773	1.620102	0.000354	0.024531	NaN	NaN	NaN	NaN	NaN	NaN	0.000000	0.000000
gcugucaccgguguauuacccuaguggucgaccggucugaugagucuacacaaagacgaaacagc	1.801479	1.874222	1.761965	1.966641	1.182341	1.602049	0.088477	0.133853	NaN	NaN	NaN	NaN	NaN	NaN	0.000000	0.000000
gcugucaccgguguauuacccuaguggucgaccggucugaugagucuac-acaagacgaaacagc	1.813165	1.903699	1.794205	1.933519	1.231782	1.378204	0.028335	0.062742	0.617348	0.613377	0.541964	0.447474	0.990900	0.804470	0.000276	0.000319
gcugucaccgguguauuacccuaguggucgaccggucugaugagucuacacacagacgaaacagc	1.753734	1.899722	1.722693	1.931896	1.399550	1.618838	0.021080	0.053536	NaN	NaN	NaN	NaN	NaN	NaN	0.000000	0.000000
gcugucaccgguguauuacccuaguggucgaccggucugaugagucuacacagagacgaaacagc	1.383082	1.822852	1.460074	1.855233	2.752770	2.484043	0.004132	0.031107	NaN	NaN	NaN	NaN	NaN	NaN	0.000000	0.000000
gcugucaccgguguauuacccuaguggucgaccggucugaugagucuacacauagacgaaacagc	1.725576	1.895359	1.721006	1.938446	1.478367	1.649832	0.005512	0.032932	NaN	NaN	NaN	NaN	NaN	NaN	0.000000	0.000000
gcugucaccgguguauuacccuaguggucgaccggucugaugagucuacaccaagacgaaacagc	1.870393	1.917047	1.875365	2.014036	1.113406	1.376168	0.115917	0.163791	NaN	NaN	NaN	NaN	NaN	NaN	0.000000	0.000000
gcugucaccgguguauuacccuaguggucgaccggucugaugagucuac-accagacgaaacagc	1.820988	1.896055	1.904489	1.972629	1.188686	1.169877	0.249697	0.302174	0.871726	0.790908	0.877318	0.693627	0.830199	0.655102	0.000000	0.000000
gcugucaccgguguauuacccuaguggucgaccggucugaugagucuacacccagacgaaacagc	1.783988	1.899011	1.958521	2.046166	1.303235	1.223615	0.446492	0.494121	0.118051	0.453088	0.140242	0.452880	2.162904	2.054177	0.000000	0.000000
gcugucaccgguguauuacccuaguggucgaccggucugaugagucuacaccgagacgaaacagc	1.491572	1.813005	1.602301	1.986500	2.096203	2.422141	0.052667	0.093094	NaN	NaN	NaN	NaN	NaN	NaN	0.000000	0.000000
gcugucaccgguguauuacccuaguggucgaccggucugaugagucuacaccuagacgaaacagc	1.820492	1.940401	1.853795	1.963553	1.317980	1.287533	0.006471	0.034519	NaN	NaN	NaN	NaN	NaN	NaN	0.000000	0.000000
gcugucaccgguguauuacccuaguggucgaccggucugaugagucuacacgaagacgaaacagc	1.769053	1.869233	1.686781	1.957663	1.259446	1.865874	0.092144	0.138093	-0.271515	0.143521	-0.274482	0.146916	2.600373	2.638749	0.000000	0.000000
gcugucaccgguguauuacccuaguggucgaccggucugaugagucuac-acgagacgaaacagc	1.175983	1.718263	1.320212	1.814650	3.485617	3.122040	0.017843	0.049320	-0.004726	0.280625	-0.059081	0.250615	1.929085	2.040311	0.000000	0.000000
gcugucaccgguguauuacccuaguggucgaccggucugaugagucuacacgcagacgaaacagc	1.693838	1.967126	1.736023	1.920132	1.876239	1.527947	0.028793	0.063315	NaN	NaN	NaN	NaN	NaN	NaN	0.000000	0.000000
gcugucaccgguguauuacccuaguggucgaccggucugaugagucuacacggagacgaaacagc	1.289926	1.750353	1.347450	1.824779	2.886869	3.001431	0.004498	0.031715	-0.193504	0.481777	-0.093883	0.447981	4.734568	3.482281	0.000000	0.000000
gcugucaccgguguauuacccuaguggucgaccggucugaugagucuacacguagacgaaacagc	1.817977	1.896832	1.827670	2.008401	1.199097	1.516110	0.087158	0.132579	0.609828	0.640490	0.638149	0.504189	1.073154	0.734582	0.004459	0.004990
gcugucaccgguguauuacccuaguggucgaccggucugaugagucuacacuaagacgaaacagc	1.797678	1.898976	1.803963	1.973377	1.262696	1.477115	0.027935	0.062243	NaN	NaN	NaN	NaN	NaN	NaN	0.000000	0.000000
gcugucaccgguguauuacccuaguggucgaccggucugaugagucuac-acuagacgaaacagc	1.812957	1.985561	1.844000	1.942537	1.488001	1.254690	0.072157	0.116281	0.605339	0.563931	0.638321	0.529744	0.909060	0.778796	0.000000	0.000000
gcugucaccgguguauuacccuaguggucgaccggucugaugagucuacacucagacgaaacagc	1.920557	1.975285	2.009635	1.943128	1.134301	0.858011	0.812507	0.837433	NaN	NaN	NaN	NaN	NaN	NaN	0.000000	0.000000
gcugucaccgguguauuacccuaguggucgaccggucugaugagucuacacugagacgaaacagc	1.352865	1.882574	1.490313	1.912764	3.386172	2.645155	0.014118	0.044734	0.448657	0.832139	0.443510	0.758392	2.418145	2.064815	0.000000	0.000000
gcugucaccgguguauuacccuaguggucgaccggucugaugagucuacacuuagacgaaacagc	1.787606	1.913259	1.871014	1.996530	1.335530	1.335105	0.103573	0.150368	NaN	NaN	NaN	NaN	NaN	NaN	0.000000	0.000000
gcugucaccgguguauuacccuaguggucgaccggucugaugagucuacagaaagacgaaacagc	1.748013	1.930782	1.746355	1.913861	1.523243	1.470637	0.019757	0.051955	NaN	NaN	NaN	NaN	NaN	NaN	0.000000	0.000000
gcugucaccgguguauuacccuaguggucgaccggucugaugagucuac-agaagacgaaacagc	1.687866	1.880074	1.654590	1.914164	1.556710	1.817921	0.014749	0.045155	0.570616	0.647321	0.538351	0.574356	1.193176	1.086437	0.000000	0.000000
gcugucaccgguguauuacccuaguggucgaccggucugaugagucuacagacagacgaaacagc	1.841102	1.865464	1.835178	1.975632	1.057697	1.381828	0.205439	0.256635	NaN	NaN	NaN	NaN	NaN	NaN	0.000000	0.000000
gcugucaccgguguauuacccuaguggucgaccggucugaugagucuacagagagacgaaacagc	1.368499	1.761397	1.310596	1.823142	2.471142	3.254966	0.010524	0.039947	0.047050	0.393854	0.057743	0.311539	2.222306	1.793890	0.000000	0.000000
gcugucaccgguguauuacccuaguggucgaccggucugaugagucuacagauagacgaaacagc	1.604726	1.865222	1.673568	1.911118	1.821780	1.728027	0.010886	0.040212	0.262327	0.509740	0.263611	0.412808	1.767717	1.409930	0.000000	0.000000
gcugucaccgguguauuacccuaguggucgaccggucugaugagucuacagcaagacgaaacagc	1.831881	1.912565	1.791762	1.958107	1.204161	1.466711	0.060868	0.102688	NaN	NaN	NaN	NaN	NaN	NaN	0.000000	0.000000
gcugucaccgguguauuacccuaguggucgaccggucugaugagucuac-agcagacgaaacagc	1.905928	1.903704	1.843855	2.006364	0.994894	1.453816	0.305097	0.356461	0.679942	0.560124	0.658858	0.470358	0.758895	0.647888	0.000000	0.000000
gcugucaccgguguauuacccuaguggucgaccggucugaugagucuacagccagacgaaacagc	1.911160	1.957016	1.925791	1.987151	1.111363	1.151756	0.001942	0.028015	NaN	NaN	NaN	NaN	NaN	NaN	0.000000	0.000000
gcugucaccgguguauuacccuaguggucgaccggucugaugagucuacagcgagacgaaacagc	1.668504	1.899888	1.671069	1.939166	1.703665	1.853949	0.001779	0.028015	0.076007	0.502131	0.163776	0.409902	2.667620	1.762485	0.000000	0.000000
gcugucaccgguguauuacccuaguggucgaccggucugaugagucuacagcuagacgaaacagc	1.892603	1.903102	1.846191	1.941269	1.024469	1.244739	0.284790	0.336456	NaN	NaN	NaN	NaN	NaN	NaN	0.000000	0.000000
gcugucaccgguguauuacccuaguggucgaccggucugaugagucuacaggaagacgaaacagc	1.626854	1.895751	1.688260	1.914271	1.857365	1.682716	0.007257	0.035141	0.298252	0.521771	0.258581	0.424259	1.673089	1.464459	0.000000	0.000000
gcugucaccgguguauuacccuaguggucgaccggucugaugagucuac-aggagacgaaacagc	1.152753	1.716147	1.238314	1.732141	3.659265	3.117649	0.002935	0.029899	-0.174950	0.531818	-0.218306	0.465477	5.090589	4.828179	0.000000	0.000000
gcugucaccgguguauuacccuaguggucgaccggucugaugagucuacaggcagacgaaacagc	1.695259	1.818401	1.749683	1.960779	1.327827	1.625909	0.109477	0.156797	NaN	NaN	NaN	NaN	NaN	NaN	0.000000	0.000000
gcugucaccgguguauuacccuaguggucgaccggucugaugagucuacagggagacgaaacagc	1.417134	1.800082	1.462469	1.853636	2.415171	2.461313	0.002411	0.028776	0.452278	0.817268	0.403999	0.759007	2.317346	2.264683	0.000000	0.000000
gcugucaccgguguauuacccuaguggucgaccggucugaugagucuacagguagacgaaacagc	1.434039	1.863041	1.549335	1.853456	2.685354	2.014285	0.017317	0.048752	0.481750	0.782259	0.537917	0.706228	1.997604	1.473365	0.000000	0.000000
gcugucaccgguguauuacccuaguggucgaccggucugaugagucuacaguaagacgaaacagc	1.740442	1.919044	1.782145	1.897237	1.508698	1.303442	0.032006	0.068106	NaN	NaN	NaN	NaN	NaN	NaN	0.000000	0.000000
gcugucaccgguguauuacccuaguggucgaccggucugaugagucuac-aguagacgaaacagc	1.735043	1.877865	1.744375	1.953488	1.389385	1.618501	0.017879	0.049320	0.104732	0.262813	0.085154	0.243043	1.439066	1.438432	0.000000	0.000000
gcugucaccgguguauuacccuaguggucgaccggucugaugagucuacagucagacgaaacagc	1.948934	1.922452	1.953468	1.925580	0.940845	0.937803	0.139398	0.188866	0.664969	0.684642	0.647738	0.628553	1.046340	0.956787	0.975366	0.976328
gcugucaccgguguauuacccuaguggucgaccggucugaugagucuacagugagacgaaacagc	1.337431	1.873728	1.366445	1.818696	3.437925	2.833027	0.005481	0.032873	NaN	NaN	NaN	NaN	NaN	NaN	0.000000	0.000000
gcugucaccgguguauuacccuaguggucgaccggucugaugagucuacaguuagacgaaacagc	1.713933	1.908630	1.743175	1.918927	1.565658	1.498829	0.002958	0.029899	-0.004658	0.030794	-0.073108	0.084611	1.085054	1.437869	0.000101	0.000118
gcugucaccgguguauuacccuaguggucgaccggucugaugagucuacauaaagacgaaacagc	1.772449	1.905270	1.802400	1.893108	1.357754	1.232277	0.031038	0.066661	0.523295	0.552506	0.539512	0.511926	1.069574	0.938455	0.496982	0.509537
gcugucaccgguguauuacccuaguggucgaccggucugaugagucuac-auaagacgaaacagc	1.755674	1.880345	1.745062	1.958552	1.332511	1.634897	0.028182	0.062540	0.572405	0.663809	0.556141	0.601014	1.234252	1.108852	0.000000	0.000000
gcugucaccgguguauuacccuaguggucgaccggucugaugagucuacauacagacgaaacagc	1.812590	1.912335	1.833143	1.959920	1.258185	1.338988	0.006000	0.033893	NaN	NaN	NaN	NaN	NaN	NaN	0.000000	0.000000
gcugucaccgguguauuacccuaguggucgaccggucugaugagucuacauagagacgaaacagc	1.537465	1.789880	1.504265	1.891725	1.788195	2.440394	0.021565	0.053856	0.323075	0.555152	0.286605	0.489766	1.706384	1.596472	0.000000	0.000000
gcugucaccgguguauuacccuaguggucgaccggucugaugagucuacauauagacgaaacagc	1.694292	1.835756	1.692687	1.937866	1.385046	1.758646	0.038302	0.075812	NaN	NaN	NaN	NaN	NaN	NaN	0.000000	0.000000
gcugucaccgguguauuacccuaguggucgaccggucugaugagucuacaucaagacgaaacagc	1.887510	1.927053	1.928225	1.992468	1.095324	1.159426	0.159924	0.209799	NaN	NaN	NaN	NaN	NaN	NaN	0.000000	0.000000
gcugucaccgguguauuacccuaguggucgaccggucugaugagucuac-aucagacgaaacagc	1.967824	1.939110	1.892146	1.962791	0.936022	1.176645	0.793285	0.819454	0.806296	0.696941	0.856931	0.642562	0.777401	0.610422	0.000000	0.000000
gcugucaccgguguauuacccuaguggucgaccggucugaugagucuacauccagacgaaacagc	1.934063	1.948268	1.927834	2.017377	1.033249	1.228976	0.170732	0.221232	NaN	NaN	NaN	NaN	NaN	NaN	0.000000	0.000000
gcugucaccgguguauuacccuaguggucgaccggucugaugagucuacaucgagacgaaacagc	1.558913	1.918507	1.581597	1.945779	2.288727	2.313034	0.000014	0.018032	0.340370	0.620409	0.271861	0.546918	1.905633	1.883899	0.000000	0.000000
gcugucaccgguguauuacccuaguggucgaccggucugaugagucuacaucuagacgaaacagc	1.922430	1.954958	1.819479	1.988481	1.077776	1.475713	0.264504	0.316694	NaN	NaN	NaN	NaN	NaN	NaN	0.000000	0.000000
gcugucaccgguguauuacccuaguggucgaccggucugaugagucuacaugaagacgaaacagc	1.680567	1.896331	1.644333	1.923473	1.643479	1.901688	0.013552	0.043858	0.311169	0.523184	0.308436	0.494255	1.629352	1.533980	0.000000	0.000000
gcugucaccgguguauuacccuaguggucgaccggucugaugagucuac-augagacgaaacagc	1.283444	1.754234	1.289958	1.829539	2.956583	3.464022	0.003352	0.030698	-0.013496	0.412608	-0.038532	0.408838	2.667498	2.801369	0.000000	0.000000
gcugucaccgguguauuacccuaguggucgaccggucugaugagucuacaugcagacgaaacagc	1.752735	1.903597	1.786641	1.924161	1.415345	1.372524	0.003556	0.030698	NaN	NaN	NaN	NaN	NaN	NaN	0.000000	0.000000
gcugucaccgguguauuacccuaguggucgaccggucugaugagucuacauggagacgaaacagc	1.270711	1.840955	1.308851	1.890134	3.717441	3.813149	0.000541	0.024531	0.350518	0.702420	0.318734	0.559193	2.248547	1.739641	0.000000	0.000000
gcugucaccgguguauuacccuaguggucgaccggucugaugagucuacauguagacgaaacagc	1.607210	1.876134	1.693266	1.949753	1.857479	1.805040	0.022507	0.054972	0.439744	0.584215	0.358656	0.550401	1.394669	1.555055	0.000000	0.000000
gcugucaccgguguauuacccuaguggucgaccggucugaugagucuacauuaagacgaaacagc	1.826994	1.922724	1.878259	1.929136	1.246609	1.124288	0.077975	0.122373	NaN	NaN	NaN	NaN	NaN	NaN	0.000000	0.000000
gcugucaccgguguauuacccuaguggucgaccggucugaugagucuac-auuagacgaaacagc	1.805626	1.864502	1.762079	1.832558	1.145186	1.176196	0.255697	0.307904	0.341736	0.250182	0.269824	0.239808	0.809928	0.933219	0.000044	0.000052
gcugucaccgguguauuacccuaguggucgaccggucugaugagucuacauucagacgaaacagc	1.873300	1.985590	1.961397	1.972174	1.295058	1.025124	0.335097	0.385941	0.384480	0.407361	0.336499	0.435582	1.054097	1.256270	0.051796	0.055776
gcugucaccgguguauuacccuaguggucgaccggucugaugagucuacauugagacgaaacagc	1.497431	1.868066	1.558364	1.949214	2.347657	2.459515	0.007092	0.035078	NaN	NaN	NaN	NaN	NaN	NaN	0.000000	0.000000
gcugucaccgguguauuacccuaguggucgaccggucugaugagucuacauuuagacgaaacagc	1.802721	1.873959	1.788411	1.931127	1.178254	1.389043	0.043063	0.081548	NaN	NaN	NaN	NaN	NaN	NaN	0.000000	0.000000
gcugucaccgguguauuacccuaguggucgaccggucugaugagucuaccaaaagacgaaacagc	1.785469	1.930590	1.811317	1.946195	1.396758	1.364199	0.003558	0.030698	0.219371	0.519354	0.179956	0.454557	1.995182	1.881919	0.000000	0.000000
gcugucaccgguguauuacccuaguggucgaccggucugaugagucuac-caaagacgaaacagc	1.803118	1.893524	1.787622	1.924118	1.231421	1.369293	0.024230	0.057466	0.768385	0.718619	0.734392	0.537010	0.891731	0.634772	0.000000	0.000000
gcugucaccgguguauuacccuaguggucgaccggucugaugagucuaccaacagacgaaacagc	1.878302	1.950230	1.888779	1.914265	1.180126	1.060438	0.301616	0.352963	0.112122	0.351661	0.075621	0.282401	1.735957	1.609828	0.000000	0.000000
gcugucaccgguguauuacccuaguggucgaccggucugaugagucuaccaagagacgaaacagc	1.432933	1.828698	1.571892	1.953460	2.487509	2.407509	0.035977	0.072874	NaN	NaN	NaN	NaN	NaN	NaN	0.000000	0.000000
gcugucaccgguguauuacccuaguggucgaccggucugaugagucuaccaauagacgaaacagc	1.760441	1.833892	1.724191	1.963256	1.184271	1.734060	0.116600	0.164492	0.149211	0.184231	-0.143202	0.129870	1.083979	1.875307	0.000000	0.000000
gcugucaccgguguauuacccuaguggucgaccggucugaugagucuaccacaagacgaaacagc	1.896920	1.908584	1.906661	1.971284	1.027221	1.160441	0.190826	0.242142	NaN	NaN	NaN	NaN	NaN	NaN	0.000000	0.000000
gcugucaccgguguauuacccuaguggucgaccggucugaugagucuac-cacagacgaaacagc	1.871028	1.895031	1.921664	1.960262	1.056823	1.092944	0.419932	0.468201	-0.016797	-0.227889	0.021481	-0.324893	0.615047	0.450430	0.000000	0.000000
gcugucaccgguguauuacccuaguggucgaccggucugaugagucuaccaccagacgaaacagc	1.920825	1.997670	1.933002	2.025773	1.193563	1.238143	0.004302	0.031537	NaN	NaN	NaN	NaN	NaN	NaN	0.000000	0.000000
gcugucaccgguguauuacccuaguggucgaccggucugaugagucuaccacgagacgaaacagc	1.657557	1.886030	1.690321	1.930509	1.692282	1.738555	0.001902	0.028015	NaN	NaN	NaN	NaN	NaN	NaN	0.000000	0.000000
gcugucaccgguguauuacccuaguggucgaccggucugaugagucuaccacuagacgaaacagc	1.889150	1.947181	1.957234	1.980281	1.142962	1.054500	0.338934	0.389448	NaN	NaN	NaN	NaN	NaN	NaN	0.000000	0.000000
gcugucaccgguguauuacccuaguggucgaccggucugaugagucuaccagaagacgaaacagc	1.755665	1.958857	1.789390	1.946106	1.596583	1.434550	0.016352	0.047225	NaN	NaN	NaN	NaN	NaN	NaN	0.000000	0.000000
gcugucaccgguguauuacccuaguggucgaccggucugaugagucuac-cagagacgaaacagc	1.485405	1.881317	1.423907	1.833168	2.488353	2.566022	0.017922	0.049321	0.320169	0.600687	0.302762	0.504568	1.907735	1.591498	0.000000	0.000000
gcugucaccgguguauuacccuaguggucgaccggucugaugagucuaccagcagacgaaacagc	1.969249	1.992214	1.908255	1.993722	1.054300	1.217494	0.392655	0.442162	NaN	NaN	NaN	NaN	NaN	NaN	0.000000	0.000000
gcugucaccgguguauuacccuaguggucgaccggucugaugagucuaccaggagacgaaacagc	1.391907	1.821858	1.482194	1.842441	2.691235	2.292170	0.006981	0.034996	NaN	NaN	NaN	NaN	NaN	NaN	0.000000	0.000000
gcugucaccgguguauuacccuaguggucgaccggucugaugagucuaccaguagacgaaacagc	1.841534	1.911304	1.751277	1.902324	1.174277	1.415946	0.204170	0.255489	-0.098800	-0.616699	-0.592956	-0.826197	0.303460	0.584466	0.000000	0.000000
gcugucaccgguguauuacccuaguggucgaccggucugaugagucuaccauaagacgaaacagc	1.855960	1.889871	1.841381	1.819999	1.081211	0.951958	0.913217	0.925070	-0.233205	-0.109055	-0.307502	-0.292623	1.330913	1.034854	0.004410	0.004937
gcugucaccgguguauuacccuaguggucgaccggucugaugagucuac-cauagacgaaacagc	1.769053	1.893836	1.848407	1.921597	1.332853	1.183557	0.091876	0.137896	0.790317	0.777373	0.694628	0.698020	0.970633	1.007842	0.647856	0.659425
gcugucaccgguguauuacccuaguggucgaccggucugaugagucuaccaugagacgaaacagc	1.580498	1.893618	1.561576	1.922101	2.056456	2.293639	0.003812	0.030698	NaN	NaN	NaN	NaN	NaN	NaN	0.000000	0.000000
gcugucaccgguguauuacccuaguggucgaccggucugaugagucuaccauuagacgaaacagc	1.834193	1.960299	1.844090	1.982159	1.336923	1.374259	0.003080	0.030340	0.222536	0.429634	0.152305	0.359718	1.611011	1.612178	0.000000	0.000000
gcugucaccgguguauuacccuaguggucgaccggucugaugagucuacccaaagacgaaacagc	1.809646	1.887138	1.791576	1.905397	1.195340	1.299636	0.039865	0.077854	NaN	NaN	NaN	NaN	NaN	NaN	0.000000	0.000000
gcugucaccgguguauuacccuaguggucgaccggucugaugagucuac-ccaagacgaaacagc	1.843395	1.869752	1.844156	1.965162	1.062570	1.321316	0.180286	0.230869	0.654612	0.698240	0.644996	0.588067	1.105676	0.877145	0.631468	0.643261
gcugucaccgguguauuacccuaguggucgaccggucugaugagucuacccacagacgaaacagc	1.787299	1.917328	1.796245	1.924079	1.349052	1.342252	0.008768	0.036721	NaN	NaN	NaN	NaN	NaN	NaN	0.000000	0.000000
gcugucaccgguguauuacccuaguggucgaccggucugaugagucuacccagagacgaaacagc	1.443960	1.856444	1.506539	1.813379	2.585136	2.026936	0.009992	0.039113	NaN	NaN	NaN	NaN	NaN	NaN	0.000000	0.000000
gcugucaccgguguauuacccuaguggucgaccggucugaugagucuacccauagacgaaacagc	1.754813	1.909104	1.827159	1.946258	1.426564	1.315522	0.040703	0.078601	NaN	NaN	NaN	NaN	NaN	NaN	0.000000	0.000000
gcugucaccgguguauuacccuaguggucgaccggucugaugagucuaccccaagacgaaacagc	1.816308	1.936186	1.904187	1.980281	1.317887	1.191500	0.128249	0.177035	NaN	NaN	NaN	NaN	NaN	NaN	0.000000	0.000000
gcugucaccgguguauuacccuaguggucgaccggucugaugagucuac-cccagacgaaacagc	1.789231	1.916533	1.836543	1.985017	1.340611	1.407584	0.029356	0.064163	0.643571	0.589644	0.635171	0.459027	0.883229	0.666586	0.000000	0.000000
gcugucaccgguguauuacccuaguggucgaccggucugaugagucuacccccagacgaaacagc	1.869813	1.870601	1.888811	2.101357	1.001814	1.631346	0.422759	0.470732	NaN	NaN	NaN	NaN	NaN	NaN	0.000000	0.000000
gcugucaccgguguauuacccuaguggucgaccggucugaugagucuaccccgagacgaaacagc	1.491572	1.841413	1.402729	1.886060	2.237902	3.043203	0.018669	0.050485	NaN	NaN	NaN	NaN	NaN	NaN	0.000000	0.000000
gcugucaccgguguauuacccuaguggucgaccggucugaugagucuaccccuagacgaaacagc	1.886745	1.970709	1.897623	1.963488	1.213287	1.163764	0.074249	0.118374	NaN	NaN	NaN	NaN	NaN	NaN	0.000000	0.000000
gcugucaccgguguauuacccuaguggucgaccggucugaugagucuacccgaagacgaaacagc	1.759652	1.932999	1.750014	1.972027	1.490553	1.667295	0.006073	0.033992	NaN	NaN	NaN	NaN	NaN	NaN	0.000000	0.000000
gcugucaccgguguauuacccuaguggucgaccggucugaugagucuac-ccgagacgaaacagc	1.297540	1.833809	1.339210	1.848235	3.437709	3.228675	0.000270	0.023165	-0.042595	0.478555	-0.041086	0.434146	3.320091	2.986984	0.000000	0.000000
gcugucaccgguguauuacccuaguggucgaccggucugaugagucuacccgcagacgaaacagc	1.804031	1.924990	1.826443	1.896441	1.321170	1.174893	0.077416	0.121751	NaN	NaN	NaN	NaN	NaN	NaN	0.000000	0.000000
gcugucaccgguguauuacccuaguggucgaccggucugaugagucuacccggagacgaaacagc	1.470816	1.917695	1.497141	1.869169	2.798196	2.355197	0.007602	0.035725	0.156149	0.754405	0.233402	0.673101	3.965120	2.752326	0.000000	0.000000
gcugucaccgguguauuacccuaguggucgaccggucugaugagucuacccguagacgaaacagc	1.854609	1.922536	1.786282	1.956537	1.169303	1.479979	0.122247	0.170890	NaN	NaN	NaN	NaN	NaN	NaN	0.000000	0.000000
gcugucaccgguguauuacccuaguggucgaccggucugaugagucuacccuaagacgaaacagc	1.881241	1.927505	1.814578	1.946890	1.112408	1.356164	0.190973	0.242262	NaN	NaN	NaN	NaN	NaN	NaN	0.000000	0.000000
gcugucaccgguguauuacccuaguggucgaccggucugaugagucuac-ccuagacgaaacagc	1.872478	1.911230	1.883858	2.019153	1.093331	1.365510	0.163532	0.213739	0.491682	0.667943	0.486632	0.502734	1.500584	1.037773	0.000021	0.000025
gcugucaccgguguauuacccuaguggucgaccggucugaugagucuacccucagacgaaacagc	1.895146	1.932710	1.894838	1.940024	1.090346	1.109651	0.129452	0.178356	NaN	NaN	NaN	NaN	NaN	NaN	0.000000	0.000000
gcugucaccgguguauuacccuaguggucgaccggucugaugagucuacccugagacgaaacagc	1.405657	1.878154	1.415418	1.872092	2.968224	2.862029	0.001266	0.026692	0.603047	0.869813	0.602466	0.701244	1.848272	1.255389	0.000000	0.000000
gcugucaccgguguauuacccuaguggucgaccggucugaugagucuacccuuagacgaaacagc	1.965381	1.983502	1.880013	1.965167	1.042609	1.216618	0.516977	0.562653	NaN	NaN	NaN	NaN	NaN	NaN	0.000000	0.000000
gcugucaccgguguauuacccuaguggucgaccggucugaugagucuaccgaaagacgaaacagc	1.703385	1.884041	1.767274	1.909743	1.515850	1.388253	0.019424	0.051419	NaN	NaN	NaN	NaN	NaN	NaN	0.000000	0.000000
gcugucaccgguguauuacccuaguggucgaccggucugaugagucuac-cgaagacgaaacagc	1.721161	1.930966	1.740520	1.972007	1.621083	1.704069	0.000428	0.024531	0.441493	0.604359	0.414672	0.576649	1.455011	1.452033	0.000000	0.000000
gcugucaccgguguauuacccuaguggucgaccggucugaugagucuaccgacagacgaaacagc	1.812805	1.971989	1.836658	1.962739	1.442726	1.336843	0.021975	0.054294	NaN	NaN	NaN	NaN	NaN	NaN	0.000000	0.000000
gcugucaccgguguauuacccuaguggucgaccggucugaugagucuaccgagagacgaaacagc	1.297365	1.716809	1.304792	1.797759	2.626902	3.111482	0.005190	0.032793	NaN	NaN	NaN	NaN	NaN	NaN	0.000000	0.000000
gcugucaccgguguauuacccuaguggucgaccggucugaugagucuaccgauagacgaaacagc	1.663242	1.854597	1.675506	1.934187	1.553656	1.814181	0.013262	0.043606	0.353287	0.520178	0.420159	0.541965	1.468559	1.323751	0.000000	0.000000
gcugucaccgguguauuacccuaguggucgaccggucugaugagucuaccgcaagacgaaacagc	1.856772	1.871637	1.832402	1.987891	1.034822	1.430506	0.237528	0.289659	NaN	NaN	NaN	NaN	NaN	NaN	0.000000	0.000000
gcugucaccgguguauuacccuaguggucgaccggucugaugagucuac-cgcagacgaaacagc	1.810588	1.940801	1.806639	1.954690	1.349625	1.406212	0.010994	0.040298	0.643463	0.736969	0.648325	0.665596	1.240240	1.040569	0.000203	0.000235
gcugucaccgguguauuacccuaguggucgaccggucugaugagucuaccgccagacgaaacagc	1.872251	1.939110	1.884858	1.935850	1.166432	1.124585	0.082874	0.127748	0.671477	0.718804	0.743923	0.754466	1.115133	1.024574	0.092246	0.098332
gcugucaccgguguauuacccuaguggucgaccggucugaugagucuaccgcgagacgaaacagc	1.427454	1.814790	1.564888	1.836628	2.439695	1.869563	0.028976	0.063569	0.351340	0.589006	0.311579	0.626081	1.728486	2.063015	0.000000	0.000000
gcugucaccgguguauuacccuaguggucgaccggucugaugagucuaccgcuagacgaaacagc	1.864342	1.918339	1.922171	1.931911	1.132393	1.022679	0.356626	0.407179	NaN	NaN	NaN	NaN	NaN	NaN	0.000000	0.000000
gcugucaccgguguauuacccuaguggucgaccggucugaugagucuaccggaagacgaaacagc	1.892725	1.909274	1.913018	1.963923	1.038842	1.124357	0.151939	0.201882	NaN	NaN	NaN	NaN	NaN	NaN	0.000000	0.000000
gcugucaccgguguauuacccuaguggucgaccggucugaugagucuac-cggagacgaaacagc	1.444268	1.820882	1.521204	1.829379	2.380207	2.033177	0.006335	0.034425	0.224369	0.584012	0.134063	0.520454	2.288988	2.434395	0.000000	0.000000
gcugucaccgguguauuacccuaguggucgaccggucugaugagucuaccggcagacgaaacagc	1.910501	2.009216	2.013423	1.992651	1.255207	0.953297	0.615967	0.657299	NaN	NaN	NaN	NaN	NaN	NaN	0.000000	0.000000
gcugucaccgguguauuacccuaguggucgaccggucugaugagucuaccgggagacgaaacagc	1.861936	1.933418	1.915551	1.954786	1.178915	1.094549	0.124280	0.173064	0.158749	0.552666	0.147586	0.543347	2.476948	2.487488	0.000000	0.000000
gcugucaccgguguauuacccuaguggucgaccggucugaugagucuaccgguagacgaaacagc	1.846984	1.936262	1.841568	2.043804	1.228226	1.593073	0.065463	0.108316	NaN	NaN	NaN	NaN	NaN	NaN	0.000000	0.000000
gcugucaccgguguauuacccuaguggucgaccggucugaugagucuaccguaagacgaaacagc	1.811929	1.883097	1.831930	1.974369	1.178064	1.388158	0.077257	0.121663	0.253050	0.500547	0.241336	0.446832	1.768060	1.605078	0.000000	0.000000
gcugucaccgguguauuacccuaguggucgaccggucugaugagucuac-cguagacgaaacagc	1.828145	1.876199	1.823887	1.925723	1.117001	1.264259	0.045991	0.085119	0.637646	0.612542	0.590069	0.493290	0.943833	0.800242	0.000217	0.000251
gcugucaccgguguauuacccuaguggucgaccggucugaugagucuaccgucagacgaaacagc	1.981565	1.977831	2.018193	1.986059	0.991440	0.928679	0.243493	0.295530	NaN	NaN	NaN	NaN	NaN	NaN	0.000000	0.000000
gcugucaccgguguauuacccuaguggucgaccggucugaugagucuaccgugagacgaaacagc	1.481812	1.862397	1.409550	1.862630	2.402070	2.838444	0.013915	0.044271	NaN	NaN	NaN	NaN	NaN	NaN	0.000000	0.000000
gcugucaccgguguauuacccuaguggucgaccggucugaugagucuaccguuagacgaaacagc	1.826695	1.870863	1.842756	1.956038	1.107052	1.298024	0.117058	0.164909	NaN	NaN	NaN	NaN	NaN	NaN	0.000000	0.000000
gcugucaccgguguauuacccuaguggucgaccggucugaugagucuaccuaaagacgaaacagc	1.889452	1.950091	1.850076	1.933570	1.149844	1.211977	0.209936	0.261480	NaN	NaN	NaN	NaN	NaN	NaN	0.000000	0.000000
gcugucaccgguguauuacccuaguggucgaccggucugaugagucuac-cuaagacgaaacagc	1.833481	1.991236	1.855801	1.950770	1.437990	1.244424	0.077195	0.121618	0.356764	0.476932	0.262718	0.442525	1.318768	1.512889	0.000000	0.000000
gcugucaccgguguauuacccuaguggucgaccggucugaugagucuaccuacagacgaaacagc	1.816880	1.891931	1.887346	1.941756	1.188642	1.133470	0.174927	0.225745	0.136140	0.255098	0.090364	0.272816	1.315095	1.522131	0.000000	0.000000
gcugucaccgguguauuacccuaguggucgaccggucugaugagucuaccuagagacgaaacagc	1.587703	1.843883	1.565014	1.885956	1.803767	2.093835	0.006992	0.035014	-0.700730	-0.327563	-0.682407	-0.287519	2.361386	2.482493	0.000000	0.000000
gcugucaccgguguauuacccuaguggucgaccggucugaugagucuaccuauagacgaaacagc	1.795981	1.918330	1.788286	1.897736	1.325406	1.286617	0.052026	0.092332	NaN	NaN	NaN	NaN	NaN	NaN	0.000000	0.000000
gcugucaccgguguauuacccuaguggucgaccggucugaugagucuaccucaagacgaaacagc	1.913063	1.898105	1.875494	1.909702	0.966143	1.081952	0.876489	0.894834	NaN	NaN	NaN	NaN	NaN	NaN	0.000000	0.000000
gcugucaccgguguauuacccuaguggucgaccggucugaugagucuac-cucagacgaaacagc	1.975363	1.934562	2.011179	1.937522	0.910330	0.844000	0.060971	0.102794	0.165466	0.226009	0.021622	0.264184	1.149590	1.748084	0.000001	0.000002
gcugucaccgguguauuacccuaguggucgaccggucugaugagucuaccuccagacgaaacagc	1.905828	2.013744	1.931290	1.971680	1.282083	1.097464	0.217323	0.268635	NaN	NaN	NaN	NaN	NaN	NaN	0.000000	0.000000
gcugucaccgguguauuacccuaguggucgaccggucugaugagucuaccucgagacgaaacagc	1.663733	1.940418	1.575343	1.915819	1.890974	2.190160	0.037619	0.074977	NaN	NaN	NaN	NaN	NaN	NaN	0.000000	0.000000
gcugucaccgguguauuacccuaguggucgaccggucugaugagucuaccucuagacgaaacagc	1.918277	1.947479	1.932913	2.023699	1.069554	1.232498	0.127529	0.176378	NaN	NaN	NaN	NaN	NaN	NaN	0.000000	0.000000
gcugucaccgguguauuacccuaguggucgaccggucugaugagucuaccugaagacgaaacagc	1.824677	1.948548	1.755810	1.978044	1.330061	1.668143	0.063808	0.106365	0.187860	0.282233	0.123150	0.363402	1.242719	1.738809	0.000000	0.000000
gcugucaccgguguauuacccuaguggucgaccggucugaugagucuac-cugagacgaaacagc	1.429999	1.818224	1.429451	1.880794	2.444695	2.827115	0.002958	0.029899	0.023988	0.471938	0.017278	0.371117	2.805115	2.258598	0.000000	0.000000
gcugucaccgguguauuacccuaguggucgaccggucugaugagucuaccugcagacgaaacagc	1.922756	1.953207	1.900660	2.025618	1.072633	1.333392	0.124569	0.173293	NaN	NaN	NaN	NaN	NaN	NaN	0.000000	0.000000
gcugucaccgguguauuacccuaguggucgaccggucugaugagucuaccuggagacgaaacagc	1.531017	1.905742	1.560004	1.922021	2.369876	2.301533	0.000329	0.024531	0.304304	0.867683	0.306752	0.767007	3.659138	2.885722	0.000000	0.000000
gcugucaccgguguauuacccuaguggucgaccggucugaugagucuaccuguagacgaaacagc	1.787933	1.947836	1.834872	1.946475	1.445115	1.293015	0.025734	0.059477	NaN	NaN	NaN	NaN	NaN	NaN	0.000000	0.000000
gcugucaccgguguauuacccuaguggucgaccggucugaugagucuaccuuaagacgaaacagc	1.842643	1.891244	1.884858	1.988005	1.118409	1.268082	0.183782	0.234430	NaN	NaN	NaN	NaN	NaN	NaN	0.000000	0.000000
gcugucaccgguguauuacccuaguggucgaccggucugaugagucuac-cuuagacgaaacagc	1.812369	1.937768	1.954013	2.009433	1.334745	1.136111	0.340613	0.390877	-0.054596	-0.267508	-0.116040	-0.381694	0.612475	0.542432	0.000000	0.000000
gcugucaccgguguauuacccuaguggucgaccggucugaugagucuaccuucagacgaaacagc	1.977031	1.945520	1.934477	1.971227	0.930012	1.088305	0.879822	0.896973	NaN	NaN	NaN	NaN	NaN	NaN	0.000000	0.000000
gcugucaccgguguauuacccuaguggucgaccggucugaugagucuaccuugagacgaaacagc	1.557003	1.890041	1.634242	1.870189	2.152970	1.721658	0.015175	0.045632	0.235376	0.549422	0.245815	0.492866	2.060850	1.766247	0.000000	0.000000
gcugucaccgguguauuacccuaguggucgaccggucugaugagucuaccuuuagacgaaacagc	1.884796	1.994294	1.894597	1.946143	1.286763	1.126021	0.199027	0.250475	NaN	NaN	NaN	NaN	NaN	NaN	0.000000	0.000000
gcugucaccgguguauuacccuaguggucgaccggucugaugagucuacgaaaagacgaaacagc	1.426597	1.836004	1.506247	1.890555	2.566891	2.422751	0.006382	0.034502	0.164173	0.449912	0.094622	0.399499	1.930807	2.017795	0.000000	0.000000
gcugucaccgguguauuacccuaguggucgaccggucugaugagucuac-gaaagacgaaacagc	1.425581	1.880092	1.461745	1.888419	2.847811	2.671000	0.000546	0.024531	0.273261	0.388715	0.242073	0.042430	1.304531	0.631476	0.000001	0.000001
gcugucaccgguguauuacccuaguggucgaccggucugaugagucuacgaacagacgaaacagc	1.573000	1.915792	1.596306	1.864173	2.201873	1.852965	0.014580	0.045009	NaN	NaN	NaN	NaN	NaN	NaN	0.000000	0.000000
gcugucaccgguguauuacccuaguggucgaccggucugaugagucuacgaagagacgaaacagc	1.069416	1.456729	1.073820	1.515285	2.439567	2.763530	0.006618	0.034539	-0.017803	0.484425	-0.028099	0.516926	3.178542	3.507726	0.000000	0.000000
gcugucaccgguguauuacccuaguggucgaccggucugaugagucuacgaauagacgaaacagc	1.175188	1.766329	1.210601	1.774729	3.900682	3.665455	0.000074	0.018074	0.015535	0.497058	0.034103	0.511485	3.030560	3.001801	0.000000	0.000000
gcugucaccgguguauuacccuaguggucgaccggucugaugagucuacgacaagacgaaacagc	1.627255	1.903116	1.649313	1.921142	1.887387	1.869949	0.000327	0.024531	0.520677	0.591733	0.538556	0.634991	1.177755	1.248634	0.000000	0.000000
gcugucaccgguguauuacccuaguggucgaccggucugaugagucuac-gacagacgaaacagc	1.529419	1.861426	1.566783	1.865332	2.147864	1.988610	0.001473	0.027679	0.432433	0.646676	0.383543	0.541694	1.637732	1.439301	0.000000	0.000000
gcugucaccgguguauuacccuaguggucgaccggucugaugagucuacgaccagacgaaacagc	1.831288	1.936262	1.859079	2.008436	1.273426	1.410448	0.024991	0.058478	NaN	NaN	NaN	NaN	NaN	NaN	0.000000	0.000000
gcugucaccgguguauuacccuaguggucgaccggucugaugagucuacgacgagacgaaacagc	1.250540	1.789645	1.276991	1.853695	3.460232	3.773147	0.001411	0.027345	0.163671	0.748168	0.160530	0.664008	3.841467	3.187703	0.000000	0.000000
gcugucaccgguguauuacccuaguggucgaccggucugaugagucuacgacuagacgaaacagc	1.585671	1.815304	1.593554	1.870088	1.696812	1.890317	0.004628	0.031884	0.296504	0.473470	0.262997	0.421219	1.503022	1.439535	0.000000	0.000000
gcugucaccgguguauuacccuaguggucgaccggucugaugagucuacgagaagacgaaacagc	1.127975	1.638220	1.155255	1.701302	3.237764	3.515983	0.002547	0.029101	-0.082733	0.500736	-0.049961	0.474743	3.832379	3.347378	0.000000	0.000000
gcugucaccgguguauuacccuaguggucgaccggucugaugagucuac-gagagacgaaacagc	0.960982	1.471173	1.039270	1.502153	3.237365	2.903242	0.003733	0.030698	-0.231768	0.529477	-0.218394	0.475442	5.770908	4.941238	0.000000	0.000000
gcugucaccgguguauuacccuaguggucgaccggucugaugagucuacgagcagacgaaacagc	1.242930	1.809907	1.306088	1.879365	3.689580	3.743490	0.002598	0.029203	0.054340	0.605610	0.112101	0.564299	3.558529	2.832680	0.000000	0.000000
gcugucaccgguguauuacccuaguggucgaccggucugaugagucuacgaggagacgaaacagc	0.948431	1.402540	1.138920	1.421487	2.845180	1.916757	0.041887	0.080140	-0.120970	0.800973	-0.089571	0.752599	8.354925	6.952967	0.000000	0.000000
gcugucaccgguguauuacccuaguggucgaccggucugaugagucuacgaguagacgaaacagc	1.076851	1.741091	1.143705	1.772298	4.615726	4.251999	0.000997	0.025747	0.044669	0.604131	0.074031	0.613622	3.626285	3.464108	0.000000	0.000000
gcugucaccgguguauuacccuaguggucgaccggucugaugagucuacgauaagacgaaacagc	1.590988	1.852179	1.572453	1.895293	1.824698	2.103007	0.005807	0.033200	0.141188	0.515471	0.145361	0.500124	2.367460	2.263405	0.000000	0.000000
gcugucaccgguguauuacccuaguggucgaccggucugaugagucuac-gauagacgaaacagc	1.406633	1.876856	1.449300	1.861864	2.952726	2.585613	0.002237	0.028024	0.349789	0.617938	0.381339	0.534420	1.854166	1.422592	0.000000	0.000000
gcugucaccgguguauuacccuaguggucgaccggucugaugagucuacgaucagacgaaacagc	1.881133	1.968994	1.899529	1.956619	1.224224	1.140485	0.093420	0.139470	NaN	NaN	NaN	NaN	NaN	NaN	0.000000	0.000000
gcugucaccgguguauuacccuaguggucgaccggucugaugagucuacgaugagacgaaacagc	1.208094	1.724985	1.259133	1.743019	3.287687	3.047095	0.000585	0.024531	0.324052	0.684660	0.297939	0.572897	2.294074	1.883468	0.000000	0.000000
gcugucaccgguguauuacccuaguggucgaccggucugaugagucuacgauuagacgaaacagc	1.310692	1.841942	1.337287	1.831124	3.398207	3.117720	0.000889	0.025610	NaN	NaN	NaN	NaN	NaN	NaN	0.000000	0.000000
gcugucaccgguguauuacccuaguggucgaccggucugaugagucuacgcaaagacgaaacagc	1.575828	1.869061	1.520782	1.900512	1.964414	2.397339	0.013389	0.043834	0.314499	0.134702	0.053702	0.163512	0.661001	1.287686	0.448328	0.461426
gcugucaccgguguauuacccuaguggucgaccggucugaugagucuac-gcaagacgaaacagc	1.509343	1.883978	1.561717	1.910693	2.369379	2.233450	0.001727	0.028015	0.610504	0.803136	0.593437	0.663597	1.558229	1.175330	0.000000	0.000000
gcugucaccgguguauuacccuaguggucgaccggucugaugagucuacgcacagacgaaacagc	1.666983	1.870803	1.725088	1.901541	1.598895	1.501250	0.010410	0.039859	NaN	NaN	NaN	NaN	NaN	NaN	0.000000	0.000000
gcugucaccgguguauuacccuaguggucgaccggucugaugagucuacgcagagacgaaacagc	1.123523	1.547088	1.061811	1.604562	2.651945	3.489403	0.011604	0.041439	-0.316234	0.404926	-0.287507	0.349648	5.262104	4.336651	0.000000	0.000000
gcugucaccgguguauuacccuaguggucgaccggucugaugagucuacgcauagacgaaacagc	1.442819	1.778993	1.397985	1.808607	2.168575	2.574081	0.008703	0.036639	0.321437	0.564119	0.320836	0.504855	1.748568	1.527632	0.000000	0.000000
gcugucaccgguguauuacccuaguggucgaccggucugaugagucuacgccaagacgaaacagc	1.821145	1.913427	1.793822	1.977354	1.236751	1.525922	0.042447	0.080739	NaN	NaN	NaN	NaN	NaN	NaN	0.000000	0.000000
gcugucaccgguguauuacccuaguggucgaccggucugaugagucuac-gccagacgaaacagc	1.692302	1.920546	1.812328	1.986481	1.691390	1.493320	0.067969	0.111460	0.587372	0.621982	0.583038	0.413580	1.082955	0.676927	0.004059	0.004548
gcugucaccgguguauuacccuaguggucgaccggucugaugagucuacgcccagacgaaacagc	1.871891	1.918204	1.877949	1.954976	1.112532	1.194062	0.013627	0.043901	NaN	NaN	NaN	NaN	NaN	NaN	0.000000	0.000000
gcugucaccgguguauuacccuaguggucgaccggucugaugagucuacgccgagacgaaacagc	1.381076	1.864748	1.426510	1.881080	3.045593	2.848196	0.000567	0.024531	NaN	NaN	NaN	NaN	NaN	NaN	0.000000	0.000000
gcugucaccgguguauuacccuaguggucgaccggucugaugagucuacgccuagacgaaacagc	1.577876	1.939743	1.674673	1.951055	2.300737	1.889652	0.015219	0.045738	NaN	NaN	NaN	NaN	NaN	NaN	0.000000	0.000000
gcugucaccgguguauuacccuaguggucgaccggucugaugagucuacgcgaagacgaaacagc	1.254949	1.718122	1.325053	1.820006	2.905183	3.125741	0.009321	0.037734	NaN	NaN	NaN	NaN	NaN	NaN	0.000000	0.000000
gcugucaccgguguauuacccuaguggucgaccggucugaugagucuac-gcgagacgaaacagc	1.036472	1.650166	1.059668	1.598670	4.108608	3.459409	0.001907	0.028015	-0.077912	0.480311	-0.099418	0.471115	3.615958	3.719914	0.000000	0.000000
gcugucaccgguguauuacccuaguggucgaccggucugaugagucuacgcgcagacgaaacagc	1.526469	1.921741	1.553022	1.847626	2.484689	1.970623	0.018594	0.050393	0.264582	0.713926	0.349369	0.685120	2.814129	2.166460	0.000000	0.000000
gcugucaccgguguauuacccuaguggucgaccggucugaugagucuacgcggagacgaaacagc	1.211551	1.639989	1.228843	1.638866	2.681869	2.570531	0.000169	0.020342	-0.225854	0.497887	-0.206540	0.431303	5.293484	4.343526	0.000000	0.000000
gcugucaccgguguauuacccuaguggucgaccggucugaugagucuacgcguagacgaaacagc	1.503842	1.968171	1.639303	1.938799	2.912920	1.992945	0.027670	0.062028	NaN	NaN	NaN	NaN	NaN	NaN	0.000000	0.000000
gcugucaccgguguauuacccuaguggucgaccggucugaugagucuacgcuaagacgaaacagc	1.649246	1.950357	1.738475	1.944986	2.000373	1.608834	0.023665	0.056768	NaN	NaN	NaN	NaN	NaN	NaN	0.000000	0.000000
gcugucaccgguguauuacccuaguggucgaccggucugaugagucuac-gcuagacgaaacagc	1.455134	1.826071	1.460808	1.863131	2.349290	2.525362	0.000902	0.025631	0.355256	0.560297	0.242251	0.536635	1.603400	1.969625	0.000000	0.000000
gcugucaccgguguauuacccuaguggucgaccggucugaugagucuacgcucagacgaaacagc	1.909886	1.981341	1.906777	2.049048	1.178840	1.387620	0.032053	0.068120	NaN	NaN	NaN	NaN	NaN	NaN	0.000000	0.000000
gcugucaccgguguauuacccuaguggucgaccggucugaugagucuacgcugagacgaaacagc	1.468784	1.876481	1.425252	1.949474	2.556805	3.343656	0.007454	0.035404	0.091083	0.577605	0.127325	0.554723	3.065646	2.675460	0.000000	0.000000
gcugucaccgguguauuacccuaguggucgaccggucugaugagucuacgcuuagacgaaacagc	1.483013	1.918647	1.514306	1.895949	2.726681	2.407926	0.003588	0.030698	NaN	NaN	NaN	NaN	NaN	NaN	0.000000	0.000000
gcugucaccgguguauuacccuaguggucgaccggucugaugagucuacggaaagacgaaacagc	1.425607	1.900493	1.474243	1.881850	2.984602	2.556272	0.003154	0.030698	0.083560	0.355131	0.060496	0.299089	1.868834	1.732179	0.000000	0.000000
gcugucaccgguguauuacccuaguggucgaccggucugaugagucuac-ggaagacgaaacagc	1.430615	1.893868	1.507537	1.921841	2.905711	2.595994	0.003753	0.030698	0.129854	0.411514	0.083585	0.310589	1.912758	1.686570	0.000000	0.000000
gcugucaccgguguauuacccuaguggucgaccggucugaugagucuacggacagacgaaacagc	1.723705	1.959725	1.682521	1.874174	1.721947	1.554724	0.077352	0.121751	0.409635	0.609035	0.253970	0.521631	1.582706	1.852088	0.000000	0.000000
gcugucaccgguguauuacccuaguggucgaccggucugaugagucuacggagagacgaaacagc	1.080302	1.597219	1.153740	1.641491	3.287892	3.074334	0.003431	0.030698	-0.079634	0.570617	-0.084881	0.393902	4.469425	3.011503	0.000000	0.000000
gcugucaccgguguauuacccuaguggucgaccggucugaugagucuacggauagacgaaacagc	1.193061	1.722762	1.288925	1.720494	3.386104	2.701275	0.005134	0.032751	-0.014913	0.554427	-0.055535	0.520061	3.709711	3.763535	0.000000	0.000000
gcugucaccgguguauuacccuaguggucgaccggucugaugagucuacggcaagacgaaacagc	1.707891	1.888805	1.696578	1.915988	1.516749	1.657334	0.006420	0.034502	NaN	NaN	NaN	NaN	NaN	NaN	0.000000	0.000000
gcugucaccgguguauuacccuaguggucgaccggucugaugagucuac-ggcagacgaaacagc	1.719560	1.920218	1.702489	1.895121	1.587295	1.558231	0.025266	0.058878	0.715245	0.631183	0.602850	0.538700	0.824020	0.862680	0.000001	0.000002
gcugucaccgguguauuacccuaguggucgaccggucugaugagucuacggccagacgaaacagc	1.902839	1.950304	1.861507	1.978459	1.115488	1.309037	0.127904	0.176752	NaN	NaN	NaN	NaN	NaN	NaN	0.000000	0.000000
gcugucaccgguguauuacccuaguggucgaccggucugaugagucuacggcgagacgaaacagc	1.408756	1.887712	1.430479	1.923592	3.012699	3.112527	0.000075	0.018074	-0.051676	0.523466	-0.049181	0.407996	3.759611	2.865350	0.000000	0.000000
gcugucaccgguguauuacccuaguggucgaccggucugaugagucuacggcuagacgaaacagc	1.588248	1.857778	1.611070	1.906263	1.860072	1.973298	0.001547	0.028015	NaN	NaN	NaN	NaN	NaN	NaN	0.000000	0.000000
gcugucaccgguguauuacccuaguggucgaccggucugaugagucuacgggaagacgaaacagc	1.366059	1.827111	1.376385	1.860383	2.891022	3.047878	0.000380	0.024531	0.161565	0.607520	0.170962	0.638422	2.792256	2.933997	0.000000	0.000000
gcugucaccgguguauuacccuaguggucgaccggucugaugagucuac-gggagacgaaacagc	1.185994	1.654311	1.065221	1.735482	2.939793	4.680164	0.020007	0.052093	-0.361437	0.466239	-0.343933	0.421870	6.724757	5.831806	0.000000	0.000000
gcugucaccgguguauuacccuaguggucgaccggucugaugagucuacgggcagacgaaacagc	1.760643	1.918148	1.810143	1.968340	1.437160	1.439451	0.013824	0.044163	0.138035	0.496958	0.122643	0.492537	2.285195	2.343655	0.000000	0.000000
gcugucaccgguguauuacccuaguggucgaccggucugaugagucuacggggagacgaaacagc	1.286517	1.836047	1.367914	1.787017	3.544298	2.624844	0.007621	0.035725	-0.178687	0.540348	-0.110927	0.538821	5.236426	4.464248	0.000000	0.000000
gcugucaccgguguauuacccuaguggucgaccggucugaugagucuacggguagacgaaacagc	1.277692	1.772988	1.377427	1.808800	3.128215	2.700058	0.006647	0.034584	0.073896	0.576438	0.019617	0.561147	3.180846	3.479608	0.000000	0.000000
gcugucaccgguguauuacccuaguggucgaccggucugaugagucuacgguaagacgaaacagc	1.524936	1.891665	1.615016	1.813195	2.326635	1.578259	0.040925	0.078820	0.316313	0.596076	0.319669	0.601752	1.904422	1.914621	0.000000	0.000000
gcugucaccgguguauuacccuaguggucgaccggucugaugagucuac-gguagacgaaacagc	1.426037	1.866424	1.482243	1.870306	2.756684	2.443787	0.002085	0.028015	0.287876	0.657901	0.313693	0.590999	2.344368	1.893677	0.000000	0.000000
gcugucaccgguguauuacccuaguggucgaccggucugaugagucuacggucagacgaaacagc	1.876650	1.910692	1.863846	1.965548	1.081540	1.263868	0.086553	0.131896	NaN	NaN	NaN	NaN	NaN	NaN	0.000000	0.000000
gcugucaccgguguauuacccuaguggucgaccggucugaugagucuacggugagacgaaacagc	1.199449	1.866942	1.287041	1.867731	4.650432	3.807943	0.002673	0.029265	NaN	NaN	NaN	NaN	NaN	NaN	0.000000	0.000000
gcugucaccgguguauuacccuaguggucgaccggucugaugagucuacgguuagacgaaacagc	1.316756	1.826444	1.406716	1.860014	3.233616	2.839872	0.004648	0.031884	NaN	NaN	NaN	NaN	NaN	NaN	0.000000	0.000000
gcugucaccgguguauuacccuaguggucgaccggucugaugagucuacguaaagacgaaacagc	1.497249	1.806677	1.484089	1.908233	2.039049	2.655482	0.012805	0.043133	0.172845	0.426524	0.147118	0.430280	1.793404	1.919386	0.000000	0.000000
gcugucaccgguguauuacccuaguggucgaccggucugaugagucuac-guaagacgaaacagc	1.476600	1.863480	1.612750	1.821286	2.437140	1.616351	0.044067	0.082644	0.392719	0.482556	0.306045	0.492074	1.229809	1.534721	0.000000	0.000000
gcugucaccgguguauuacccuaguggucgaccggucugaugagucuacguacagacgaaacagc	1.526334	1.871625	1.577562	1.930096	2.214578	2.251820	0.003616	0.030698	NaN	NaN	NaN	NaN	NaN	NaN	0.000000	0.000000
gcugucaccgguguauuacccuaguggucgaccggucugaugagucuacguagagacgaaacagc	1.121461	1.591129	1.197806	1.620567	2.948954	2.647042	0.003651	0.030698	-0.215933	0.594472	-0.201744	0.554322	6.462577	5.702511	0.000000	0.000000
gcugucaccgguguauuacccuaguggucgaccggucugaugagucuacguauagacgaaacagc	1.356298	1.815510	1.431206	1.895804	2.878800	2.914728	0.006443	0.034519	NaN	NaN	NaN	NaN	NaN	NaN	0.000000	0.000000
gcugucaccgguguauuacccuaguggucgaccggucugaugagucuacgucaagacgaaacagc	1.666067	1.914241	1.620650	1.968230	1.770816	2.226286	0.014202	0.044748	NaN	NaN	NaN	NaN	NaN	NaN	0.000000	0.000000
gcugucaccgguguauuacccuaguggucgaccggucugaugagucuac-gucagacgaaacagc	1.940304	1.979472	1.923160	1.973773	1.094380	1.123603	0.282479	0.334582	0.696509	0.573790	0.656943	0.475621	0.753845	0.658685	0.000000	0.000000
gcugucaccgguguauuacccuaguggucgaccggucugaugagucuacguccagacgaaacagc	1.836431	1.954836	1.856961	1.960040	1.313424	1.267882	0.015313	0.045938	NaN	NaN	NaN	NaN	NaN	NaN	0.000000	0.000000
gcugucaccgguguauuacccuaguggucgaccggucugaugagucuacgucgagacgaaacagc	1.486739	1.909470	1.330294	1.851194	2.646857	3.318184	0.041444	0.079548	NaN	NaN	NaN	NaN	NaN	NaN	0.000000	0.000000
gcugucaccgguguauuacccuaguggucgaccggucugaugagucuacgucuagacgaaacagc	1.604701	1.975955	1.697439	1.916666	2.351010	1.656636	0.035474	0.072301	NaN	NaN	NaN	NaN	NaN	NaN	0.000000	0.000000
gcugucaccgguguauuacccuaguggucgaccggucugaugagucuacgugaagacgaaacagc	1.158716	1.815145	1.190658	1.800705	4.533453	4.074245	0.000626	0.024707	-0.087200	0.295343	-0.099641	0.217109	2.412925	2.073720	0.000000	0.000000
gcugucaccgguguauuacccuaguggucgaccggucugaugagucuac-gugagacgaaacagc	1.030407	1.536622	1.210781	1.640626	3.207860	2.690578	0.034316	0.070854	-0.258358	0.391819	-0.274787	0.353879	4.468655	4.252710	0.000000	0.000000
gcugucaccgguguauuacccuaguggucgaccggucugaugagucuacgugcagacgaaacagc	1.510511	1.795210	1.519247	1.827159	1.926192	2.031943	0.001009	0.025849	NaN	NaN	NaN	NaN	NaN	NaN	0.000000	0.000000
gcugucaccgguguauuacccuaguggucgaccggucugaugagucuacguggagacgaaacagc	1.117521	1.530462	1.139679	1.556050	2.587864	2.608384	0.001233	0.026692	0.052910	0.709303	0.040574	0.683877	4.533080	4.398489	0.000000	0.000000
gcugucaccgguguauuacccuaguggucgaccggucugaugagucuacguguagacgaaacagc	1.379598	1.839613	1.417446	1.906011	2.884133	3.080105	0.001968	0.028015	0.133234	0.734260	0.137516	0.629614	3.990491	3.105264	0.000000	0.000000
gcugucaccgguguauuacccuaguggucgaccggucugaugagucuacguuaagacgaaacagc	1.551050	1.856514	1.685980	1.877388	2.020521	1.553848	0.049811	0.089449	NaN	NaN	NaN	NaN	NaN	NaN	0.000000	0.000000
gcugucaccgguguauuacccuaguggucgaccggucugaugagucuac-guuagacgaaacagc	1.489753	1.887762	1.535070	1.932406	2.500398	2.496523	0.001213	0.026692	0.328933	0.673778	0.318500	0.561342	2.212303	1.749207	0.000000	0.000000
gcugucaccgguguauuacccuaguggucgaccggucugaugagucuacguucagacgaaacagc	1.809482	1.964955	1.775910	1.910031	1.430452	1.361823	0.101217	0.147719	NaN	NaN	NaN	NaN	NaN	NaN	0.000000	0.000000
gcugucaccgguguauuacccuaguggucgaccggucugaugagucuacguugagacgaaacagc	1.268301	1.812098	1.294789	1.765205	3.497817	2.954036	0.003525	0.030698	-0.192238	0.473151	-0.184895	0.503192	4.627952	4.876258	0.000000	0.000000
gcugucaccgguguauuacccuaguggucgaccggucugaugagucuacguuuagacgaaacagc	1.505239	1.823365	1.555019	1.855242	2.080301	1.996286	0.002181	0.028015	NaN	NaN	NaN	NaN	NaN	NaN	0.000000	0.000000
gcugucaccgguguauuacccuaguggucgaccggucugaugagucuacuaaaagacgaaacagc	1.743454	1.896832	1.769351	1.897114	1.423565	1.342034	0.009008	0.037148	0.265232	0.559480	0.382294	0.521218	1.969012	1.376969	0.000000	0.000000
gcugucaccgguguauuacccuaguggucgaccggucugaugagucuac-uaaagacgaaacagc	1.740370	1.892700	1.776620	1.964036	1.420138	1.539628	0.017109	0.048566	0.270585	0.350303	0.284932	0.271284	1.201485	0.969062	0.025469	0.027809
gcugucaccgguguauuacccuaguggucgaccggucugaugagucuacuaacagacgaaacagc	1.775478	1.908839	1.833583	1.989680	1.359443	1.432509	0.047205	0.086214	-0.015256	0.072460	-0.146050	0.027047	1.223817	1.489695	0.000639	0.000732
gcugucaccgguguauuacccuaguggucgaccggucugaugagucuacuaagagacgaaacagc	1.525738	1.821466	1.523719	1.844970	1.975731	2.095320	0.001650	0.028015	-0.006768	0.340497	-0.032904	0.131161	2.224664	1.459035	0.000000	0.000000
gcugucaccgguguauuacccuaguggucgaccggucugaugagucuacuaauagacgaaacagc	1.632819	1.885281	1.714355	1.950884	1.788392	1.723968	0.021209	0.053536	0.487668	0.657465	0.462159	0.599451	1.478416	1.371806	0.000000	0.000000
gcugucaccgguguauuacccuaguggucgaccggucugaugagucuacuacaagacgaaacagc	1.850862	1.926103	1.831207	1.913601	1.189162	1.208910	0.113204	0.160864	NaN	NaN	NaN	NaN	NaN	NaN	0.000000	0.000000
gcugucaccgguguauuacccuaguggucgaccggucugaugagucuac-uacagacgaaacagc	1.783208	1.873709	1.796960	1.903600	1.231688	1.278320	0.001078	0.026194	0.453175	0.671245	0.468640	0.509210	1.652227	1.097919	0.000000	0.000000
gcugucaccgguguauuacccuaguggucgaccggucugaugagucuacuaccagacgaaacagc	1.903055	1.982145	1.901839	2.025316	1.199746	1.328854	0.011131	0.040623	NaN	NaN	NaN	NaN	NaN	NaN	0.000000	0.000000
gcugucaccgguguauuacccuaguggucgaccggucugaugagucuacuacgagacgaaacagc	1.464002	1.877497	1.478057	1.977690	2.591163	3.159608	0.005644	0.033101	0.336931	0.719864	0.459260	0.611605	2.415088	1.420186	0.000000	0.000000
gcugucaccgguguauuacccuaguggucgaccggucugaugagucuacuacuagacgaaacagc	1.814329	1.876314	1.828395	1.973767	1.153412	1.397565	0.097558	0.143953	0.287245	0.475621	0.243571	0.410337	1.543037	1.468136	0.000000	0.000000
gcugucaccgguguauuacccuaguggucgaccggucugaugagucuacuagaagacgaaacagc	1.756619	1.913849	1.711062	1.923090	1.436250	1.629400	0.033895	0.070349	0.319689	0.432538	0.290850	0.426305	1.296726	1.366014	0.000000	0.000000
gcugucaccgguguauuacccuaguggucgaccggucugaugagucuac-uagagacgaaacagc	1.314121	1.817566	1.387271	1.817531	3.187461	2.693148	0.002993	0.029899	0.274072	0.624080	0.246057	0.532083	2.238764	1.932085	0.000000	0.000000
gcugucaccgguguauuacccuaguggucgaccggucugaugagucuacuagcagacgaaacagc	1.838287	1.886445	1.731874	1.875829	1.117268	1.393015	0.287107	0.338798	NaN	NaN	NaN	NaN	NaN	NaN	0.000000	0.000000
gcugucaccgguguauuacccuaguggucgaccggucugaugagucuacuaggagacgaaacagc	1.417354	1.831842	1.430065	1.831675	2.597100	2.521221	0.000809	0.025188	0.740604	0.678161	0.671370	0.635281	0.866079	0.920262	0.115027	0.122155
gcugucaccgguguauuacccuaguggucgaccggucugaugagucuacuaguagacgaaacagc	1.763617	1.847675	1.664646	1.921054	1.213552	1.804712	0.121419	0.170108	NaN	NaN	NaN	NaN	NaN	NaN	0.000000	0.000000
gcugucaccgguguauuacccuaguggucgaccggucugaugagucuacuauaagacgaaacagc	1.811131	1.860797	1.834520	1.915688	1.121154	1.205503	0.049303	0.088977	0.771300	0.706775	0.631634	0.679919	0.861935	1.117598	0.720114	0.730627
gcugucaccgguguauuacccuaguggucgaccggucugaugagucuac-uauagacgaaacagc	1.786542	1.923794	1.837044	1.902811	1.371677	1.163500	0.076219	0.120602	0.441539	0.641522	0.561895	0.547388	1.584830	0.967149	0.000000	0.000000
gcugucaccgguguauuacccuaguggucgaccggucugaugagucuacuaucagacgaaacagc	1.986398	1.956987	1.920926	1.999365	0.934521	1.197950	0.741087	0.772613	NaN	NaN	NaN	NaN	NaN	NaN	0.000000	0.000000
gcugucaccgguguauuacccuaguggucgaccggucugaugagucuacuaugagacgaaacagc	1.473225	1.872778	1.494815	1.902072	2.509302	2.554215	0.000021	0.018032	NaN	NaN	NaN	NaN	NaN	NaN	0.000000	0.000000
gcugucaccgguguauuacccuaguggucgaccggucugaugagucuacuauuagacgaaacagc	1.793634	1.919979	1.836658	1.936741	1.337657	1.259166	0.016167	0.047001	NaN	NaN	NaN	NaN	NaN	NaN	0.000000	0.000000
gcugucaccgguguauuacccuaguggucgaccggucugaugagucuacucaaagacgaaacagc	1.744850	1.865553	1.750813	1.969176	1.320392	1.653343	0.046446	0.085432	NaN	NaN	NaN	NaN	NaN	NaN	0.000000	0.000000
gcugucaccgguguauuacccuaguggucgaccggucugaugagucuac-ucaagacgaaacagc	1.793174	1.881247	1.805009	1.956606	1.224820	1.417742	0.037038	0.074296	0.531061	0.391201	0.465064	0.420113	0.724668	0.901673	0.000005	0.000006
gcugucaccgguguauuacccuaguggucgaccggucugaugagucuacucacagacgaaacagc	1.960726	1.988171	1.979422	1.999748	1.065236	1.047914	0.335121	0.385941	NaN	NaN	NaN	NaN	NaN	NaN	0.000000	0.000000
gcugucaccgguguauuacccuaguggucgaccggucugaugagucuacucagagacgaaacagc	1.528269	1.856826	1.529769	1.913605	2.130872	2.420117	0.002662	0.029265	NaN	NaN	NaN	NaN	NaN	NaN	0.000000	0.000000
gcugucaccgguguauuacccuaguggucgaccggucugaugagucuacucauagacgaaacagc	1.857863	1.925354	1.820719	1.984209	1.168132	1.457101	0.071634	0.115733	0.613877	0.718197	0.594325	0.713067	1.271511	1.314443	0.000000	0.000000
gcugucaccgguguauuacccuaguggucgaccggucugaugagucuacuccaagacgaaacagc	1.929772	2.026594	1.896842	2.000379	1.249746	1.269219	0.146151	0.195988	NaN	NaN	NaN	NaN	NaN	NaN	0.000000	0.000000
gcugucaccgguguauuacccuaguggucgaccggucugaugagucuac-uccagacgaaacagc	1.843754	2.040674	1.897092	1.927977	1.573694	1.073703	0.275054	0.326857	0.430381	0.532644	0.341872	0.549437	1.265502	1.612744	0.000000	0.000000
gcugucaccgguguauuacccuaguggucgaccggucugaugagucuacucccagacgaaacagc	1.937153	2.003220	1.910319	1.918500	1.164304	1.019016	0.649611	0.688854	-0.375951	-0.693102	-0.332495	-0.799540	0.481780	0.341158	0.000000	0.000000
gcugucaccgguguauuacccuaguggucgaccggucugaugagucuacuccgagacgaaacagc	1.425754	1.901322	1.462940	1.888261	2.989284	2.662697	0.001989	0.028015	0.289717	0.629141	0.234027	0.600478	2.184860	2.325149	0.000000	0.000000
gcugucaccgguguauuacccuaguggucgaccggucugaugagucuacuccuagacgaaacagc	1.892081	1.957128	1.917808	1.972306	1.161575	1.133702	0.032147	0.068254	NaN	NaN	NaN	NaN	NaN	NaN	0.000000	0.000000
gcugucaccgguguauuacccuaguggucgaccggucugaugagucuacucgaagacgaaacagc	1.708281	1.946477	1.768826	1.970286	1.730599	1.590230	0.009594	0.038443	0.735151	0.685930	0.693674	0.644432	0.892850	0.892806	0.054969	0.059105
gcugucaccgguguauuacccuaguggucgaccggucugaugagucuac-ucgagacgaaacagc	1.338306	1.846758	1.340787	1.819291	3.224416	3.009571	0.002721	0.029429	-0.037593	0.502427	0.013727	0.477202	3.467530	2.907201	0.000000	0.000000
gcugucaccgguguauuacccuaguggucgaccggucugaugagucuacucgcagacgaaacagc	1.910538	1.959948	1.955526	2.017628	1.120496	1.153725	0.124776	0.173422	NaN	NaN	NaN	NaN	NaN	NaN	0.000000	0.000000
gcugucaccgguguauuacccuaguggucgaccggucugaugagucuacucggagacgaaacagc	1.355206	1.894853	1.518580	1.836018	3.464553	2.077008	0.033347	0.069626	1.001857	0.511626	0.895152	0.790796	0.323422	0.786401	0.000000	0.000000
gcugucaccgguguauuacccuaguggucgaccggucugaugagucuacucguagacgaaacagc	1.871720	1.924165	1.907163	1.971216	1.128355	1.158921	0.050314	0.090129	NaN	NaN	NaN	NaN	NaN	NaN	0.000000	0.000000
gcugucaccgguguauuacccuaguggucgaccggucugaugagucuacucuaagacgaaacagc	1.822468	1.949969	1.900823	1.944501	1.341221	1.105804	0.153740	0.203264	0.480471	0.628599	0.394540	0.541202	1.406462	1.401720	0.000004	0.000005
gcugucaccgguguauuacccuaguggucgaccggucugaugagucuac-ucuagacgaaacagc	1.865593	1.915646	1.823363	1.977934	1.122153	1.427481	0.106030	0.152941	0.425765	0.637077	0.569393	0.573977	1.626716	1.010613	0.000000	0.000000
gcugucaccgguguauuacccuaguggucgaccggucugaugagucuacucucagacgaaacagc	2.017361	2.044778	2.010255	2.079439	1.065165	1.172691	0.096026	0.142548	NaN	NaN	NaN	NaN	NaN	NaN	0.000000	0.000000
gcugucaccgguguauuacccuaguggucgaccggucugaugagucuacucugagacgaaacagc	1.517935	1.854553	1.514972	1.930303	2.170791	2.602141	0.005182	0.032793	0.330128	0.663199	0.340831	0.691443	2.153131	2.241878	0.000000	0.000000
gcugucaccgguguauuacccuaguggucgaccggucugaugagucuacucuuagacgaaacagc	1.798505	1.927589	1.878150	1.968769	1.346120	1.232023	0.082146	0.127075	0.391406	0.477472	0.293026	0.556381	1.219174	1.833809	0.000000	0.000000
gcugucaccgguguauuacccuaguggucgaccggucugaugagucuacugaaagacgaaacagc	1.733187	1.868093	1.740716	1.979280	1.364288	1.732064	0.045193	0.084226	0.081894	0.206283	-0.005885	-0.018591	1.331646	0.971167	0.001240	0.001410
gcugucaccgguguauuacccuaguggucgaccggucugaugagucuac-ugaagacgaaacagc	1.683487	1.882838	1.724077	1.930457	1.582526	1.608348	0.004971	0.032452	0.649147	0.719727	0.571757	0.644955	1.176468	1.183582	0.000000	0.000001
gcugucaccgguguauuacccuaguggucgaccggucugaugagucuacugacagacgaaacagc	1.844861	1.873824	1.824532	2.032846	1.068964	1.615525	0.229343	0.280829	0.225051	0.417642	0.273032	0.275474	1.558086	1.005639	0.001455	0.001651
gcugucaccgguguauuacccuaguggucgaccggucugaugagucuacugagagacgaaacagc	1.345091	1.807523	1.401441	1.829051	2.900225	2.676765	0.001233	0.026692	0.227160	0.692669	0.254440	0.652903	2.920850	2.503014	0.000000	0.000000
gcugucaccgguguauuacccuaguggucgaccggucugaugagucuacugauagacgaaacagc	1.648104	1.878131	1.685485	1.952515	1.698347	1.849396	0.009192	0.037485	0.303800	0.471351	0.190910	0.389678	1.470789	1.580405	0.000000	0.000000
gcugucaccgguguauuacccuaguggucgaccggucugaugagucuacugcaagacgaaacagc	1.776610	1.938002	1.881355	1.977640	1.450079	1.248201	0.109326	0.156670	0.659061	0.486120	0.615325	0.469288	0.671520	0.714436	0.000001	0.000001
gcugucaccgguguauuacccuaguggucgaccggucugaugagucuac-ugcagacgaaacagc	1.819498	1.941657	1.855342	2.002042	1.324828	1.401844	0.015052	0.045451	0.539228	0.598344	0.507484	0.587558	1.145818	1.202468	0.000177	0.000205
gcugucaccgguguauuacccuaguggucgaccggucugaugagucuacugccagacgaaacagc	1.932099	1.986712	1.840103	1.983953	1.134000	1.392676	0.254274	0.306834	NaN	NaN	NaN	NaN	NaN	NaN	0.000000	0.000000
gcugucaccgguguauuacccuaguggucgaccggucugaugagucuacugcgagacgaaacagc	1.466557	1.901770	1.448712	1.943997	2.724035	3.128130	0.002241	0.028024	0.127771	0.571101	0.122402	0.543574	2.775430	2.637376	0.000000	0.000000
gcugucaccgguguauuacccuaguggucgaccggucugaugagucuacugcuagacgaaacagc	1.836824	1.887880	1.889473	1.934763	1.124750	1.109914	0.165524	0.215474	NaN	NaN	NaN	NaN	NaN	NaN	0.000000	0.000000
gcugucaccgguguauuacccuaguggucgaccggucugaugagucuacuggaagacgaaacagc	1.729446	1.963419	1.687220	1.940024	1.713853	1.789801	0.028195	0.062542	0.305841	0.631650	0.311752	0.541418	2.117429	1.696935	0.000000	0.000000
gcugucaccgguguauuacccuaguggucgaccggucugaugagucuac-uggagacgaaacagc	1.280195	1.822305	1.291284	1.820618	3.484254	3.383249	0.000576	0.024531	-0.126636	0.473392	-0.096137	0.440899	3.981327	3.443783	0.000000	0.000000
gcugucaccgguguauuacccuaguggucgaccggucugaugagucuacuggcagacgaaacagc	1.855230	1.937241	1.832039	1.988226	1.207843	1.432805	0.038359	0.075836	NaN	NaN	NaN	NaN	NaN	NaN	0.000000	0.000000
gcugucaccgguguauuacccuaguggucgaccggucugaugagucuacugggagacgaaacagc	1.383120	1.861653	1.504038	1.856891	3.009764	2.253473	0.014463	0.044851	NaN	NaN	NaN	NaN	NaN	NaN	0.000000	0.000000
gcugucaccgguguauuacccuaguggucgaccggucugaugagucuacugguagacgaaacagc	1.696035	1.923083	1.611412	1.928183	1.686738	2.073817	0.038679	0.076260	0.062295	0.179110	0.124570	0.021699	1.308627	0.789096	0.972987	0.974524
gcugucaccgguguauuacccuaguggucgaccggucugaugagucuacuguaagacgaaacagc	1.809906	1.882717	1.758655	1.970454	1.182525	1.628540	0.094212	0.140446	NaN	NaN	NaN	NaN	NaN	NaN	0.000000	0.000000
gcugucaccgguguauuacccuaguggucgaccggucugaugagucuac-uguagacgaaacagc	1.808710	1.879165	1.752007	1.910787	1.176129	1.441384	0.100823	0.147272	0.712444	0.699455	0.715354	0.575877	0.970535	0.725308	0.000000	0.000000
gcugucaccgguguauuacccuaguggucgaccggucugaugagucuacugucagacgaaacagc	1.903510	2.009049	1.892282	1.972142	1.275085	1.201879	0.150076	0.200036	NaN	NaN	NaN	NaN	NaN	NaN	0.000000	0.000000
gcugucaccgguguauuacccuaguggucgaccggucugaugagucuacugugagacgaaacagc	1.370163	1.869837	1.468282	1.823461	3.159909	2.265578	0.013033	0.043312	0.137240	0.250245	0.099928	-0.074811	1.297195	0.668745	0.327341	0.339036
gcugucaccgguguauuacccuaguggucgaccggucugaugagucuacuguuagacgaaacagc	1.847686	1.939513	1.777312	1.939779	1.235456	1.453675	0.122055	0.170709	NaN	NaN	NaN	NaN	NaN	NaN	0.000000	0.000000
gcugucaccgguguauuacccuaguggucgaccggucugaugagucuacuuaaagacgaaacagc	1.793861	1.937865	1.779637	1.928726	1.393171	1.409580	0.029890	0.064939	0.471456	0.648645	0.536180	0.543136	1.503799	1.016147	0.000070	0.000082
gcugucaccgguguauuacccuaguggucgaccggucugaugagucuac-uuaagacgaaacagc	1.770512	1.892010	1.797341	1.978701	1.322812	1.518309	0.033831	0.070309	0.576492	0.533076	0.570197	0.480795	0.904867	0.813951	0.000001	0.000001
gcugucaccgguguauuacccuaguggucgaccggucugaugagucuacuuacagacgaaacagc	1.803945	1.897387	1.877958	1.962436	1.240060	1.214725	0.129975	0.178981	NaN	NaN	NaN	NaN	NaN	NaN	0.000000	0.000000
gcugucaccgguguauuacccuaguggucgaccggucugaugagucuacuuagagacgaaacagc	1.476483	1.790095	1.562185	1.825379	2.058788	1.833131	0.012415	0.042577	0.192933	0.532483	0.261196	0.472967	2.185499	1.628437	0.000000	0.000000
gcugucaccgguguauuacccuaguggucgaccggucugaugagucuacuuauagacgaaacagc	1.719292	1.916630	1.739084	1.876048	1.575208	1.370768	0.036033	0.072910	NaN	NaN	NaN	NaN	NaN	NaN	0.000000	0.000000
gcugucaccgguguauuacccuaguggucgaccggucugaugagucuacuucaagacgaaacagc	1.931398	1.931027	1.912561	1.966401	0.999145	1.131984	0.394317	0.443541	NaN	NaN	NaN	NaN	NaN	NaN	0.000000	0.000000
gcugucaccgguguauuacccuaguggucgaccggucugaugagucuac-uucagacgaaacagc	1.950948	1.903120	1.899029	2.026238	0.895719	1.340324	0.643112	0.682676	0.687421	0.588599	0.714220	0.529892	0.796486	0.654142	0.000000	0.000000
gcugucaccgguguauuacccuaguggucgaccggucugaugagucuacuuccagacgaaacagc	1.916392	1.939191	1.928973	1.917338	1.053899	0.973565	0.992988	0.993772	NaN	NaN	NaN	NaN	NaN	NaN	0.000000	0.000000
gcugucaccgguguauuacccuaguggucgaccggucugaugagucuacuucgagacgaaacagc	1.526193	1.885858	1.670936	1.920024	2.289101	1.774549	0.040020	0.077965	0.570729	0.838142	0.613665	0.693549	1.851028	1.201945	0.000000	0.000000
gcugucaccgguguauuacccuaguggucgaccggucugaugagucuacuucuagacgaaacagc	1.893628	1.823235	1.884775	1.991936	0.850367	1.279856	0.896028	0.910794	NaN	NaN	NaN	NaN	NaN	NaN	0.000000	0.000000
gcugucaccgguguauuacccuaguggucgaccggucugaugagucuacuugaagacgaaacagc	1.703783	1.946419	1.742588	1.922540	1.748379	1.513393	0.017283	0.048752	NaN	NaN	NaN	NaN	NaN	NaN	0.000000	0.000000
gcugucaccgguguauuacccuaguggucgaccggucugaugagucuac-uugagacgaaacagc	1.285311	1.798082	1.329318	1.795295	3.256647	2.923996	0.000724	0.025149	-0.036003	0.381404	0.052661	0.339797	2.614612	1.937026	0.000000	0.000000
gcugucaccgguguauuacccuaguggucgaccggucugaugagucuacuugcagacgaaacagc	1.820223	1.972351	1.823169	1.973083	1.419478	1.412258	0.014526	0.044934	NaN	NaN	NaN	NaN	NaN	NaN	0.000000	0.000000
gcugucaccgguguauuacccuaguggucgaccggucugaugagucuacuuggagacgaaacagc	1.332448	1.864082	1.428639	1.904866	3.401208	2.993828	0.005241	0.032793	NaN	NaN	NaN	NaN	NaN	NaN	0.000000	0.000000
gcugucaccgguguauuacccuaguggucgaccggucugaugagucuacuuguagacgaaacagc	1.685363	1.845478	1.844804	1.966513	1.445822	1.323454	0.249998	0.302394	NaN	NaN	NaN	NaN	NaN	NaN	0.000000	0.000000
gcugucaccgguguauuacccuaguggucgaccggucugaugagucuacuuuaagacgaaacagc	1.776863	1.914041	1.870844	1.892314	1.371443	1.050680	0.233969	0.285799	NaN	NaN	NaN	NaN	NaN	NaN	0.000000	0.000000
gcugucaccgguguauuacccuaguggucgaccggucugaugagucuac-uuuagacgaaacagc	1.837000	1.912146	1.816380	1.911167	1.188902	1.243905	0.078185	0.122606	0.798303	0.645190	0.845043	0.546788	0.702888	0.503206	0.000000	0.000000
gcugucaccgguguauuacccuaguggucgaccggucugaugagucuacuuucagacgaaacagc	1.913599	1.949862	1.976598	2.015627	1.087083	1.094028	0.424679	0.472559	NaN	NaN	NaN	NaN	NaN	NaN	0.000000	0.000000
gcugucaccgguguauuacccuaguggucgaccggucugaugagucuacuuugagacgaaacagc	1.581736	1.884229	1.552157	1.944916	2.006749	2.470352	0.007674	0.035763	NaN	NaN	NaN	NaN	NaN	NaN	0.000000	0.000000
gcugucaccgguguauuacccuaguggucgaccggucugaugagucuacuuuuagacgaaacagc	1.859267	1.952607	1.876570	1.890163	1.239766	1.031796	0.373684	0.423620	NaN	NaN	NaN	NaN	NaN	NaN	0.000000	0.000000
gcugucaccgguguauuacccuaguggucgaccggucugaugagucuagaaaaagacgaaacagc	1.746858	1.876513	1.814736	1.909110	1.347892	1.242721	0.049148	0.088728	0.542796	0.113800	0.575580	0.152098	0.372395	0.377153	0.000000	0.000000
gcugucaccgguguauuacccuaguggucgaccggucugaugagucuag-aaaagacgaaacagc	1.674949	1.809448	1.670004	1.863494	1.363009	1.561314	0.015088	0.045523	0.465286	0.523274	0.391513	0.494633	1.142846	1.268003	0.000000	0.000000
gcugucaccgguguauuacccuaguggucgaccggucugaugagucuagaaacagacgaaacagc	1.802853	1.886451	1.788095	1.963988	1.212266	1.499313	0.049476	0.089063	0.531677	0.596083	0.549927	0.563248	1.159863	1.031148	0.309599	0.321382
gcugucaccgguguauuacccuaguggucgaccggucugaugagucuagaaagagacgaaacagc	1.390638	1.791160	1.431833	1.845994	2.514905	2.595141	0.002099	0.028015	NaN	NaN	NaN	NaN	NaN	NaN	0.000000	0.000000
gcugucaccgguguauuacccuaguggucgaccggucugaugagucuagaaauagacgaaacagc	1.809006	1.904688	1.857112	1.955857	1.246470	1.255294	0.038083	0.075472	0.568827	0.428534	0.535231	0.398938	0.723947	0.730646	0.000000	0.000000
gcugucaccgguguauuacccuaguggucgaccggucugaugagucuagaacaagacgaaacagc	1.803514	1.875058	1.794375	1.936652	1.179082	1.387641	0.041619	0.079794	NaN	NaN	NaN	NaN	NaN	NaN	0.000000	0.000000
gcugucaccgguguauuacccuaguggucgaccggucugaugagucuag-aacagacgaaacagc	1.766359	1.863627	1.709794	1.888993	1.251032	1.510773	0.071330	0.115352	0.614531	0.671541	0.687081	0.569663	1.140274	0.763101	0.125564	0.133121
gcugucaccgguguauuacccuaguggucgaccggucugaugagucuagaaccagacgaaacagc	1.852945	1.946595	1.883558	1.927231	1.240652	1.105790	0.124769	0.173422	0.194201	0.303027	0.262048	0.224873	1.284771	0.917962	0.069655	0.074596
gcugucaccgguguauuacccuaguggucgaccggucugaugagucuagaacgagacgaaacagc	1.434057	1.843664	1.437731	1.822737	2.568069	2.426647	0.003174	0.030698	0.451503	0.812464	0.508602	0.699275	2.295942	1.551220	0.000000	0.000000
gcugucaccgguguauuacccuaguggucgaccggucugaugagucuagaacuagacgaaacagc	1.815548	1.931664	1.847434	1.980428	1.306521	1.358294	0.007993	0.036082	NaN	NaN	NaN	NaN	NaN	NaN	0.000000	0.000000
gcugucaccgguguauuacccuaguggucgaccggucugaugagucuagaagaagacgaaacagc	1.516405	1.900572	1.534289	1.941154	2.421960	2.551910	0.000240	0.022503	0.170341	0.477623	0.140789	0.454489	2.029000	2.059207	0.000000	0.000000
gcugucaccgguguauuacccuaguggucgaccggucugaugagucuag-aagagacgaaacagc	1.143117	1.598646	1.165470	1.667712	2.854492	3.178643	0.004182	0.031107	-0.136366	0.457473	-0.103985	0.431761	3.924997	3.433573	0.000000	0.000000
gcugucaccgguguauuacccuaguggucgaccggucugaugagucuagaagcagacgaaacagc	1.701245	1.911026	1.699104	1.924984	1.620993	1.682211	0.003824	0.030698	NaN	NaN	NaN	NaN	NaN	NaN	0.000000	0.000000
gcugucaccgguguauuacccuaguggucgaccggucugaugagucuagaaggagacgaaacagc	1.390501	1.814039	1.452714	1.885508	2.651783	2.708905	0.004933	0.032433	0.232743	0.470734	0.220735	0.455860	1.729780	1.718400	0.000000	0.000000
gcugucaccgguguauuacccuaguggucgaccggucugaugagucuagaaguagacgaaacagc	1.491689	1.822472	1.532954	1.870135	2.141816	2.173610	0.002079	0.028015	NaN	NaN	NaN	NaN	NaN	NaN	0.000000	0.000000
gcugucaccgguguauuacccuaguggucgaccggucugaugagucuagaauaagacgaaacagc	1.750067	1.911754	1.792034	1.929065	1.451067	1.370977	0.007768	0.035777	NaN	NaN	NaN	NaN	NaN	NaN	0.000000	0.000000
gcugucaccgguguauuacccuaguggucgaccggucugaugagucuag-aauagacgaaacagc	1.715399	1.890713	1.688370	1.929934	1.497317	1.744071	0.013896	0.044271	0.625144	0.649859	0.624149	0.593292	1.058559	0.931415	0.900193	0.904651
gcugucaccgguguauuacccuaguggucgaccggucugaugagucuagaaucagacgaaacagc	1.879546	1.880037	1.947185	2.000946	1.001130	1.131779	0.753671	0.783638	NaN	NaN	NaN	NaN	NaN	NaN	0.000000	0.000000
gcugucaccgguguauuacccuaguggucgaccggucugaugagucuagaaugagacgaaacagc	1.379975	1.834170	1.461682	1.882610	2.845740	2.635893	0.005068	0.032585	-0.111327	0.021390	-0.084792	-0.085586	1.357428	0.998173	0.000273	0.000316
gcugucaccgguguauuacccuaguggucgaccggucugaugagucuagaauuagacgaaacagc	1.839856	1.913340	1.875056	1.937788	1.184360	1.155399	0.020764	0.053066	NaN	NaN	NaN	NaN	NaN	NaN	0.000000	0.000000
gcugucaccgguguauuacccuaguggucgaccggucugaugagucuagacaaagacgaaacagc	1.776695	1.854830	1.701063	1.924549	1.197113	1.672961	0.106754	0.153810	0.163745	0.044905	0.190977	0.013759	0.760607	0.664940	0.000000	0.000000
gcugucaccgguguauuacccuaguggucgaccggucugaugagucuag-acaagacgaaacagc	1.687087	1.863895	1.729679	1.927538	1.502478	1.577098	0.012911	0.043267	0.483341	0.494018	0.390323	0.345420	1.024889	0.901774	0.068306	0.073166
gcugucaccgguguauuacccuaguggucgaccggucugaugagucuagacacagacgaaacagc	1.733423	1.906993	1.779449	1.942650	1.491319	1.456132	0.007092	0.035078	NaN	NaN	NaN	NaN	NaN	NaN	0.000000	0.000000
gcugucaccgguguauuacccuaguggucgaccggucugaugagucuagacagagacgaaacagc	1.383162	1.782209	1.399458	1.856555	2.506383	2.864817	0.003773	0.030698	0.392177	0.602284	0.444207	0.528600	1.622211	1.214487	0.000000	0.000000
gcugucaccgguguauuacccuaguggucgaccggucugaugagucuagacauagacgaaacagc	1.761356	1.903793	1.749001	1.909152	1.388151	1.445940	0.016472	0.047454	0.486498	0.564102	0.518499	0.512855	1.195650	0.987089	0.257953	0.269258
gcugucaccgguguauuacccuaguggucgaccggucugaugagucuagaccaagacgaaacagc	1.860617	1.898249	1.839429	1.964061	1.090517	1.332389	0.104053	0.150774	NaN	NaN	NaN	NaN	NaN	NaN	0.000000	0.000000
gcugucaccgguguauuacccuaguggucgaccggucugaugagucuag-accagacgaaacagc	1.857883	1.927543	1.852658	1.932796	1.173976	1.202648	0.052054	0.092332	0.787684	0.697605	0.764711	0.632910	0.812682	0.738243	0.000000	0.000000
gcugucaccgguguauuacccuaguggucgaccggucugaugagucuagacccagacgaaacagc	1.936744	1.946924	1.909075	1.933243	1.023717	1.057224	0.749230	0.779500	0.576549	0.594316	0.527475	0.437638	1.041759	0.813135	0.191893	0.201672
gcugucaccgguguauuacccuaguggucgaccggucugaugagucuagaccgagacgaaacagc	1.700648	1.928263	1.794706	1.922618	1.688946	1.342492	0.052122	0.092421	NaN	NaN	NaN	NaN	NaN	NaN	0.000000	0.000000
gcugucaccgguguauuacccuaguggucgaccggucugaugagucuagaccuagacgaaacagc	1.849979	1.899001	1.912131	1.931604	1.119496	1.045859	0.336360	0.387280	NaN	NaN	NaN	NaN	NaN	NaN	0.000000	0.000000
gcugucaccgguguauuacccuaguggucgaccggucugaugagucuagacgaagacgaaacagc	1.602582	1.914287	1.637185	1.983406	2.049765	2.219325	0.003504	0.030698	0.477862	0.580646	0.571518	0.512018	1.267022	0.871968	0.038368	0.041537
gcugucaccgguguauuacccuaguggucgaccggucugaugagucuag-acgagacgaaacagc	1.238939	1.806053	1.279295	1.797373	3.690747	3.296688	0.000702	0.024749	0.348944	0.621989	0.329604	0.499464	1.875189	1.478629	0.000000	0.000000
gcugucaccgguguauuacccuaguggucgaccggucugaugagucuagacgcagacgaaacagc	1.725997	1.917025	1.663030	1.929476	1.552485	1.846912	0.034171	0.070640	NaN	NaN	NaN	NaN	NaN	NaN	0.000000	0.000000
gcugucaccgguguauuacccuaguggucgaccggucugaugagucuagacggagacgaaacagc	1.307655	1.780902	1.309357	1.842913	2.973359	3.416297	0.002230	0.028024	0.740414	0.885857	0.637976	0.782955	1.397793	1.396300	0.000000	0.000000
gcugucaccgguguauuacccuaguggucgaccggucugaugagucuagacguagacgaaacagc	1.572258	1.927053	1.614811	1.866100	2.263574	1.783563	0.019854	0.052028	0.708363	0.743539	0.734851	0.648912	1.084366	0.820468	0.074647	0.079823
gcugucaccgguguauuacccuaguggucgaccggucugaugagucuagacuaagacgaaacagc	1.768943	1.907887	1.755997	1.986528	1.377031	1.700324	0.023609	0.056735	NaN	NaN	NaN	NaN	NaN	NaN	0.000000	0.000000
gcugucaccgguguauuacccuaguggucgaccggucugaugagucuag-acuagacgaaacagc	1.789507	1.908285	1.810582	1.879139	1.314553	1.171001	0.076282	0.120629	0.451802	0.482584	0.484382	0.441079	1.073450	0.905100	0.581100	0.593143
gcugucaccgguguauuacccuaguggucgaccggucugaugagucuagacucagacgaaacagc	1.966165	1.955221	1.917906	1.932331	0.975116	1.033772	0.929403	0.939777	0.477240	0.639199	0.493771	0.653400	1.451976	1.444206	0.000000	0.000000
gcugucaccgguguauuacccuaguggucgaccggucugaugagucuagacugagacgaaacagc	1.553251	1.858637	1.604524	1.921954	2.020161	2.076968	0.005550	0.033006	NaN	NaN	NaN	NaN	NaN	NaN	0.000000	0.000000
gcugucaccgguguauuacccuaguggucgaccggucugaugagucuagacuuagacgaaacagc	1.888599	1.940014	1.918886	1.951338	1.125679	1.077588	0.094168	0.140422	0.606873	0.552429	0.552285	0.559136	0.882178	1.015901	0.308617	0.320428
gcugucaccgguguauuacccuaguggucgaccggucugaugagucuagagaaagacgaaacagc	1.657777	1.878302	1.724856	1.885477	1.661591	1.447509	0.017391	0.048850	0.506992	0.473487	0.450921	0.460109	0.925752	1.021382	0.712529	0.723366
gcugucaccgguguauuacccuaguggucgaccggucugaugagucuag-agaagacgaaacagc	1.547306	1.852754	1.562687	1.905399	2.020453	2.201467	0.001776	0.028015	0.342389	0.443217	0.334131	0.443571	1.261329	1.286590	0.000000	0.000000
gcugucaccgguguauuacccuaguggucgaccggucugaugagucuagagacagacgaaacagc	1.783336	1.858652	1.759976	1.897529	1.189368	1.372627	0.043820	0.082363	NaN	NaN	NaN	NaN	NaN	NaN	0.000000	0.000000
gcugucaccgguguauuacccuaguggucgaccggucugaugagucuagagagagacgaaacagc	1.268607	1.726160	1.366557	1.776860	2.867829	2.572190	0.008338	0.036318	0.472344	0.469361	0.491548	0.416211	0.993156	0.840742	0.193158	0.202834
gcugucaccgguguauuacccuaguggucgaccggucugaugagucuagagauagacgaaacagc	1.737751	1.815849	1.723829	1.889891	1.197013	1.465757	0.056830	0.098007	0.186542	-0.515147	0.058757	-0.446062	0.198751	0.312738	0.000000	0.000000
gcugucaccgguguauuacccuaguggucgaccggucugaugagucuagagcaagacgaaacagc	1.765297	1.893201	1.727422	1.984915	1.342470	1.809230	0.045471	0.084496	NaN	NaN	NaN	NaN	NaN	NaN	0.000000	0.000000
gcugucaccgguguauuacccuaguggucgaccggucugaugagucuag-agcagacgaaacagc	1.698548	1.887583	1.710422	1.961643	1.545379	1.783284	0.010156	0.039449	0.386179	0.512304	0.285198	0.317162	1.336980	1.076377	0.000005	0.000005
gcugucaccgguguauuacccuaguggucgaccggucugaugagucuagagccagacgaaacagc	1.835205	1.942388	1.811450	1.968314	1.279921	1.435038	0.027846	0.062231	NaN	NaN	NaN	NaN	NaN	NaN	0.000000	0.000000
gcugucaccgguguauuacccuaguggucgaccggucugaugagucuagagcgagacgaaacagc	1.402866	1.793147	1.400094	1.826988	2.456295	2.672355	0.001434	0.027345	0.469437	0.477830	0.506354	0.383381	1.019514	0.753403	0.054684	0.058820
gcugucaccgguguauuacccuaguggucgaccggucugaugagucuagagcuagacgaaacagc	1.792771	1.907373	1.858254	1.948766	1.301974	1.231719	0.058802	0.100217	NaN	NaN	NaN	NaN	NaN	NaN	0.000000	0.000000
gcugucaccgguguauuacccuaguggucgaccggucugaugagucuagaggaagacgaaacagc	1.629874	1.903838	1.629543	1.880930	1.879160	1.783965	0.009738	0.038776	0.574356	0.681960	0.567034	0.720820	1.281162	1.424907	0.000000	0.000000
gcugucaccgguguauuacccuaguggucgaccggucugaugagucuag-aggagacgaaacagc	1.189071	1.607294	1.171390	1.649326	2.619527	3.005632	0.004184	0.031107	0.090764	0.417041	0.032895	0.322703	2.119712	1.948983	0.000000	0.000000
gcugucaccgguguauuacccuaguggucgaccggucugaugagucuagaggcagacgaaacagc	1.815738	1.997179	1.911677	1.977506	1.518590	1.163666	0.134249	0.183472	NaN	NaN	NaN	NaN	NaN	NaN	0.000000	0.000000
gcugucaccgguguauuacccuaguggucgaccggucugaugagucuagagggagacgaaacagc	1.459624	1.833900	1.410831	1.840153	2.367427	2.687338	0.008512	0.036593	NaN	NaN	NaN	NaN	NaN	NaN	0.000000	0.000000
gcugucaccgguguauuacccuaguggucgaccggucugaugagucuagagguagacgaaacagc	1.496535	1.872670	1.541696	1.922357	2.377576	2.402488	0.001726	0.028015	0.599604	0.851639	0.513777	0.752042	1.786629	1.730873	0.000000	0.000000
gcugucaccgguguauuacccuaguggucgaccggucugaugagucuagaguaagacgaaacagc	1.671247	1.894691	1.719082	1.889622	1.672800	1.480951	0.010920	0.040212	0.529790	0.698988	0.527449	0.650984	1.476376	1.329031	0.000000	0.000000
gcugucaccgguguauuacccuaguggucgaccggucugaugagucuag-aguagacgaaacagc	1.597993	1.873681	1.667759	1.882736	1.886638	1.640502	0.010920	0.040212	0.567024	0.612309	0.463958	0.470507	1.109901	1.015194	0.088383	0.094293
gcugucaccgguguauuacccuaguggucgaccggucugaugagucuagagucagacgaaacagc	1.881992	1.924904	1.884119	1.949203	1.103853	1.161674	0.028449	0.062857	NaN	NaN	NaN	NaN	NaN	NaN	0.000000	0.000000
gcugucaccgguguauuacccuaguggucgaccggucugaugagucuagagugagacgaaacagc	1.334641	1.791426	1.327901	1.857523	2.862765	3.385496	0.003046	0.030168	NaN	NaN	NaN	NaN	NaN	NaN	0.000000	0.000000
gcugucaccgguguauuacccuaguggucgaccggucugaugagucuagaguuagacgaaacagc	1.825953	1.908679	1.827512	1.900336	1.209833	1.182562	0.060606	0.102364	NaN	NaN	NaN	NaN	NaN	NaN	0.000000	0.000000
gcugucaccgguguauuacccuaguggucgaccggucugaugagucuagauaaagacgaaacagc	1.717118	1.866993	1.776985	1.898205	1.412129	1.321967	0.023333	0.056179	0.239683	-0.037564	0.289982	-0.103704	0.528145	0.403937	0.000000	0.000000
gcugucaccgguguauuacccuaguggucgaccggucugaugagucuag-auaagacgaaacagc	1.692894	1.820162	1.714293	1.899221	1.340503	1.530831	0.028865	0.063419	0.589498	0.666377	0.574087	0.555443	1.193655	0.957980	0.000634	0.000727
gcugucaccgguguauuacccuaguggucgaccggucugaugagucuagauacagacgaaacagc	1.719370	1.871987	1.760992	1.945164	1.421076	1.528172	0.021572	0.053856	0.739162	0.745460	0.774957	0.653287	1.014607	0.755667	0.013183	0.014541
gcugucaccgguguauuacccuaguggucgaccggucugaugagucuagauagagacgaaacagc	1.447164	1.804592	1.434872	1.839298	2.277344	2.537616	0.002625	0.029203	NaN	NaN	NaN	NaN	NaN	NaN	0.000000	0.000000
gcugucaccgguguauuacccuaguggucgaccggucugaugagucuagauauagacgaaacagc	1.809456	1.862476	1.787504	1.907342	1.129848	1.317765	0.066305	0.109458	NaN	NaN	NaN	NaN	NaN	NaN	0.000000	0.000000
gcugucaccgguguauuacccuaguggucgaccggucugaugagucuagaucaagacgaaacagc	1.782517	2.003038	1.846796	1.933416	1.661581	1.220732	0.112442	0.159894	NaN	NaN	NaN	NaN	NaN	NaN	0.000000	0.000000
gcugucaccgguguauuacccuaguggucgaccggucugaugagucuag-aucagacgaaacagc	1.887324	1.954495	1.836823	1.998834	1.167270	1.452150	0.091847	0.137892	0.735716	0.678014	0.660982	0.588893	0.875585	0.847053	0.000000	0.000000
gcugucaccgguguauuacccuaguggucgaccggucugaugagucuagauccagacgaaacagc	1.877641	1.929740	1.871231	1.942587	1.127453	1.178571	0.062763	0.105151	NaN	NaN	NaN	NaN	NaN	NaN	0.000000	0.000000
gcugucaccgguguauuacccuaguggucgaccggucugaugagucuagaucgagacgaaacagc	1.519189	1.862936	1.587201	1.907007	2.206719	2.088366	0.005524	0.032932	NaN	NaN	NaN	NaN	NaN	NaN	0.000000	0.000000
gcugucaccgguguauuacccuaguggucgaccggucugaugagucuagaucuagacgaaacagc	1.839056	1.899710	1.818486	1.971441	1.149883	1.422179	0.069397	0.113249	NaN	NaN	NaN	NaN	NaN	NaN	0.000000	0.000000
gcugucaccgguguauuacccuaguggucgaccggucugaugagucuagaugaagacgaaacagc	1.627516	1.899567	1.675056	1.969680	1.870902	1.970717	0.006979	0.034996	0.424256	0.573254	0.393391	0.607867	1.409285	1.638608	0.000000	0.000000
gcugucaccgguguauuacccuaguggucgaccggucugaugagucuag-augagacgaaacagc	1.216074	1.730377	1.250954	1.791339	3.268158	3.470443	0.001788	0.028015	0.194421	0.473524	0.157650	0.439033	1.901527	1.911535	0.000000	0.000000
gcugucaccgguguauuacccuaguggucgaccggucugaugagucuagaugcagacgaaacagc	1.669162	1.914229	1.771193	2.013917	1.758194	1.748735	0.045913	0.085006	NaN	NaN	NaN	NaN	NaN	NaN	0.000000	0.000000
gcugucaccgguguauuacccuaguggucgaccggucugaugagucuagauggagacgaaacagc	1.342842	1.814790	1.369875	1.863913	2.964475	3.119166	0.000741	0.025188	-0.201249	0.085525	-0.258381	0.076707	1.935413	2.163158	0.000000	0.000000
gcugucaccgguguauuacccuaguggucgaccggucugaugagucuagauguagacgaaacagc	1.534535	1.871459	1.578766	1.923544	2.172321	2.211965	0.002329	0.028331	0.451184	0.785702	0.480353	0.710291	2.160316	1.698001	0.000000	0.000000
gcugucaccgguguauuacccuaguggucgaccggucugaugagucuagauuaagacgaaacagc	1.781142	1.895381	1.824599	1.929023	1.300886	1.271816	0.014749	0.045155	NaN	NaN	NaN	NaN	NaN	NaN	0.000000	0.000000
gcugucaccgguguauuacccuaguggucgaccggucugaugagucuag-auuagacgaaacagc	1.835061	1.891569	1.833531	1.916833	1.138959	1.211440	0.022372	0.054823	-0.010340	0.064080	-0.039541	-0.066901	1.186917	0.938944	0.104187	0.110735
gcugucaccgguguauuacccuaguggucgaccggucugaugagucuagauucagacgaaacagc	1.941442	1.885593	1.889093	1.957408	0.879328	1.170347	0.990662	0.991640	0.703162	0.756028	0.679726	0.658542	1.129447	0.952391	0.224461	0.234927
gcugucaccgguguauuacccuaguggucgaccggucugaugagucuagauugagacgaaacagc	1.453783	1.904999	1.484535	1.845125	2.826287	2.293982	0.009832	0.038874	NaN	NaN	NaN	NaN	NaN	NaN	0.000000	0.000000
gcugucaccgguguauuacccuaguggucgaccggucugaugagucuagauuuagacgaaacagc	1.900392	1.902807	1.885388	1.933215	1.005577	1.116419	0.353984	0.404633	NaN	NaN	NaN	NaN	NaN	NaN	0.000000	0.000000
gcugucaccgguguauuacccuaguggucgaccggucugaugagucuagcaaaagacgaaacagc	1.732775	1.889278	1.732620	1.955796	1.433850	1.671768	0.012107	0.042387	NaN	NaN	NaN	NaN	NaN	NaN	0.000000	0.000000
gcugucaccgguguauuacccuaguggucgaccggucugaugagucuag-caaagacgaaacagc	1.656030	1.859460	1.715397	1.904399	1.597459	1.545265	0.012447	0.042581	0.384009	0.395300	0.367027	0.393357	1.026339	1.062503	0.190798	0.200563
gcugucaccgguguauuacccuaguggucgaccggucugaugagucuagcaacagacgaaacagc	1.754813	1.875285	1.815391	1.951267	1.319690	1.367340	0.058776	0.100217	0.165326	0.106187	0.100583	0.107046	0.872692	1.014992	0.304284	0.316189
gcugucaccgguguauuacccuaguggucgaccggucugaugagucuagcaagagacgaaacagc	1.413534	1.791986	1.492919	1.825213	2.390297	2.149284	0.006418	0.034502	0.598340	0.938109	0.633550	0.802459	2.186599	1.475397	0.000000	0.000000
gcugucaccgguguauuacccuaguggucgaccggucugaugagucuagcaauagacgaaacagc	1.833081	1.913296	1.833285	1.912199	1.202861	1.199260	0.045880	0.084985	0.658124	0.629009	0.632709	0.586679	0.935158	0.899435	0.177710	0.187233
gcugucaccgguguauuacccuaguggucgaccggucugaugagucuagcacaagacgaaacagc	1.789639	1.885330	1.784264	1.947656	1.246497	1.456772	0.025567	0.059278	-0.258591	-0.482582	-0.243057	-0.543534	0.597048	0.500637	0.000000	0.000000
gcugucaccgguguauuacccuaguggucgaccggucugaugagucuag-cacagacgaaacagc	1.791857	1.897038	1.764180	1.917029	1.274032	1.421834	0.034366	0.070915	0.749819	0.747572	0.713953	0.652215	0.994838	0.867486	0.024900	0.027206
gcugucaccgguguauuacccuaguggucgaccggucugaugagucuagcaccagacgaaacagc	1.838569	1.931992	1.848651	2.020889	1.240003	1.486750	0.043122	0.081596	-0.598938	-0.004582	-0.527703	-0.010118	3.929667	3.292942	0.000000	0.000000
gcugucaccgguguauuacccuaguggucgaccggucugaugagucuagcacgagacgaaacagc	1.379149	1.835299	1.499460	1.912992	2.858572	2.591387	0.015566	0.046205	0.368954	0.652779	0.401764	0.564499	1.922320	1.454571	0.000000	0.000000
gcugucaccgguguauuacccuaguggucgaccggucugaugagucuagcacuagacgaaacagc	1.885854	1.937101	1.884798	1.992459	1.125245	1.281332	0.037282	0.074536	NaN	NaN	NaN	NaN	NaN	NaN	0.000000	0.000000
gcugucaccgguguauuacccuaguggucgaccggucugaugagucuagcagaagacgaaacagc	1.388334	1.886410	1.427146	1.872334	3.148297	2.787327	0.001809	0.028015	0.355529	0.636169	0.416278	0.608971	1.908270	1.558451	0.000000	0.000000
gcugucaccgguguauuacccuaguggucgaccggucugaugagucuag-cagagacgaaacagc	1.271119	1.762319	1.340033	1.766480	3.098850	2.669607	0.002256	0.028049	0.184279	0.189561	-0.017149	0.238526	1.012237	1.801669	0.000000	0.000000
gcugucaccgguguauuacccuaguggucgaccggucugaugagucuagcagcagacgaaacagc	1.779787	2.031672	1.709959	1.949767	1.786015	1.737031	0.078748	0.123261	0.435664	0.637822	0.416771	0.442669	1.592791	1.061445	0.000002	0.000002
gcugucaccgguguauuacccuaguggucgaccggucugaugagucuagcaggagacgaaacagc	1.399771	1.793070	1.391497	1.870951	2.473430	3.016157	0.005295	0.032793	0.069625	0.588930	0.079446	0.477221	3.306011	2.499055	0.000000	0.000000
gcugucaccgguguauuacccuaguggucgaccggucugaugagucuagcaguagacgaaacagc	1.411295	1.806618	1.461661	1.848716	2.484982	2.438120	0.001814	0.028015	NaN	NaN	NaN	NaN	NaN	NaN	0.000000	0.000000
gcugucaccgguguauuacccuaguggucgaccggucugaugagucuagcauaagacgaaacagc	1.801402	1.930146	1.829840	1.868214	1.345069	1.092380	0.198843	0.250410	0.265457	0.423657	0.371308	0.148742	1.439459	0.599010	0.092376	0.098450
gcugucaccgguguauuacccuaguggucgaccggucugaugagucuag-cauagacgaaacagc	1.709248	1.883701	1.796123	1.896707	1.494354	1.260618	0.060615	0.102364	0.705020	0.677789	0.676723	0.565360	0.939222	0.773815	0.000032	0.000038
gcugucaccgguguauuacccuaguggucgaccggucugaugagucuagcaucagacgaaacagc	1.946344	2.097798	1.982099	2.043772	1.417276	1.152584	0.181232	0.231818	NaN	NaN	NaN	NaN	NaN	NaN	0.000000	0.000000
gcugucaccgguguauuacccuaguggucgaccggucugaugagucuagcaugagacgaaacagc	1.488477	1.810353	1.489912	1.922331	2.098339	2.706569	0.013184	0.043516	0.209377	-0.138698	0.191981	-0.411666	0.448668	0.249088	0.000000	0.000000
gcugucaccgguguauuacccuaguggucgaccggucugaugagucuagcauuagacgaaacagc	1.816273	1.964795	1.897265	1.873296	1.407739	0.946303	0.463833	0.510639	-0.331919	-0.196461	-0.324349	-0.182816	1.366023	1.385265	0.000000	0.000000
gcugucaccgguguauuacccuaguggucgaccggucugaugagucuagccaaagacgaaacagc	1.776226	1.875370	1.816367	1.899960	1.256445	1.212252	0.014951	0.045343	0.640637	0.613097	0.498407	0.518813	0.938555	1.048107	0.921849	0.925681
gcugucaccgguguauuacccuaguggucgaccggucugaugagucuag-ccaagacgaaacagc	1.781024	1.890300	1.797948	1.913682	1.286102	1.305371	0.000370	0.024531	0.757102	0.666443	0.743068	0.664030	0.811597	0.833608	0.000000	0.000000
gcugucaccgguguauuacccuaguggucgaccggucugaugagucuagccacagacgaaacagc	1.831783	1.921032	1.831870	1.940617	1.228143	1.284539	0.012031	0.042194	NaN	NaN	NaN	NaN	NaN	NaN	0.000000	0.000000
gcugucaccgguguauuacccuaguggucgaccggucugaugagucuagccagagacgaaacagc	1.585828	1.870170	1.595789	1.904515	1.924605	2.035760	0.000598	0.024531	0.529632	0.739252	0.494473	0.681313	1.620390	1.537587	0.000000	0.000000
gcugucaccgguguauuacccuaguggucgaccggucugaugagucuagccauagacgaaacagc	1.802931	1.883910	1.765310	1.957594	1.204979	1.556983	0.066710	0.109911	-0.273400	0.174072	-0.289970	0.126844	2.802028	2.611040	0.000000	0.000000
gcugucaccgguguauuacccuaguggucgaccggucugaugagucuagcccaagacgaaacagc	1.865081	1.935984	1.900825	1.910599	1.177343	1.022761	0.328529	0.379988	-0.037691	-0.189528	0.104709	-0.099630	0.704958	0.624685	0.000001	0.000002
gcugucaccgguguauuacccuaguggucgaccggucugaugagucuag-cccagacgaaacagc	1.886368	1.896674	1.888213	1.939699	1.024014	1.125866	0.137755	0.187153	0.797995	0.701051	0.783705	0.654977	0.799938	0.743484	0.000000	0.000000
gcugucaccgguguauuacccuaguggucgaccggucugaugagucuagccccagacgaaacagc	1.845934	1.953112	1.972257	1.973773	1.279904	1.003499	0.492036	0.538416	NaN	NaN	NaN	NaN	NaN	NaN	0.000000	0.000000
gcugucaccgguguauuacccuaguggucgaccggucugaugagucuagcccgagacgaaacagc	1.545495	1.951239	1.668007	1.959893	2.545331	1.958328	0.022206	0.054649	-0.004903	0.415499	-0.043196	0.361094	2.632702	2.536821	0.000000	0.000000
gcugucaccgguguauuacccuaguggucgaccggucugaugagucuagcccuagacgaaacagc	1.922736	1.920499	1.941674	1.963030	0.994863	1.050404	0.743052	0.774502	NaN	NaN	NaN	NaN	NaN	NaN	0.000000	0.000000
gcugucaccgguguauuacccuaguggucgaccggucugaugagucuagccgaagacgaaacagc	1.662683	1.920227	1.700508	1.929926	1.809439	1.695969	0.002874	0.029899	0.386211	0.572568	0.411345	0.521180	1.535877	1.287759	0.000000	0.000000
gcugucaccgguguauuacccuaguggucgaccggucugaugagucuag-ccgagacgaaacagc	1.381356	1.800814	1.358854	1.881130	2.626988	3.328709	0.006076	0.033992	-0.109253	0.483823	-0.157063	0.462572	3.918109	4.165188	0.000000	0.000000
gcugucaccgguguauuacccuaguggucgaccggucugaugagucuagccgcagacgaaacagc	1.834713	1.833024	1.845488	1.969167	0.996119	1.329471	0.409462	0.457936	NaN	NaN	NaN	NaN	NaN	NaN	0.000000	0.000000
gcugucaccgguguauuacccuaguggucgaccggucugaugagucuagccggagacgaaacagc	1.684395	1.918890	1.656262	1.901642	1.715915	1.759465	0.018498	0.050341	-0.025893	0.343703	-0.075930	0.265364	2.342049	2.194289	0.000000	0.000000
gcugucaccgguguauuacccuaguggucgaccggucugaugagucuagccguagacgaaacagc	1.673906	1.894065	1.707116	1.936464	1.660197	1.695695	0.001780	0.028015	NaN	NaN	NaN	NaN	NaN	NaN	0.000000	0.000000
gcugucaccgguguauuacccuaguggucgaccggucugaugagucuagccuaagacgaaacagc	1.892649	1.973255	1.853625	2.000304	1.203943	1.401778	0.067031	0.110262	NaN	NaN	NaN	NaN	NaN	NaN	0.000000	0.000000
gcugucaccgguguauuacccuaguggucgaccggucugaugagucuag-ccuagacgaaacagc	1.836959	1.875544	1.859139	2.001425	1.092912	1.387668	0.214181	0.265398	0.532586	0.414795	0.431980	0.391563	0.762445	0.911137	0.000001	0.000002
gcugucaccgguguauuacccuaguggucgaccggucugaugagucuagccucagacgaaacagc	1.944803	1.947048	1.972436	2.063619	1.005183	1.233627	0.464199	0.510886	NaN	NaN	NaN	NaN	NaN	NaN	0.000000	0.000000
gcugucaccgguguauuacccuaguggucgaccggucugaugagucuagccugagacgaaacagc	1.572923	1.881534	1.571809	1.964393	2.035216	2.469354	0.006585	0.034519	0.494238	0.695662	0.551125	0.643670	1.590099	1.237500	0.000000	0.000000
gcugucaccgguguauuacccuaguggucgaccggucugaugagucuagccuuagacgaaacagc	1.931398	1.956179	1.934927	1.986891	1.058721	1.127103	0.046634	0.085627	0.415661	0.381433	0.516563	0.253296	0.924212	0.545422	0.000000	0.000000
gcugucaccgguguauuacccuaguggucgaccggucugaugagucuagcgaaagacgaaacagc	1.685420	1.912327	1.685061	1.935719	1.686192	1.780977	0.002122	0.028015	0.582133	0.630153	0.485890	0.610495	1.116916	1.332307	0.000010	0.000012
gcugucaccgguguauuacccuaguggucgaccggucugaugagucuag-cgaagacgaaacagc	1.665590	1.866616	1.663066	1.911170	1.588643	1.770533	0.004349	0.031559	0.168332	0.370728	0.104285	0.296584	1.593660	1.557037	0.000000	0.000000
gcugucaccgguguauuacccuaguggucgaccggucugaugagucuagcgacagacgaaacagc	1.787246	1.904430	1.786717	1.964465	1.309736	1.505731	0.014635	0.045009	-0.262796	0.312828	-0.192946	0.283676	3.763771	2.996550	0.000000	0.000000
gcugucaccgguguauuacccuaguggucgaccggucugaugagucuagcgagagacgaaacagc	1.403139	1.779172	1.315182	1.823099	2.377021	3.220452	0.016773	0.047982	0.312889	0.472917	0.391023	0.412353	1.445532	1.050341	0.000000	0.000000
gcugucaccgguguauuacccuaguggucgaccggucugaugagucuagcgauagacgaaacagc	1.784250	1.929367	1.676517	1.877434	1.396746	1.588244	0.148365	0.198291	NaN	NaN	NaN	NaN	NaN	NaN	0.000000	0.000000
gcugucaccgguguauuacccuaguggucgaccggucugaugagucuagcgcaagacgaaacagc	1.751965	1.953636	1.762961	1.926624	1.591004	1.457681	0.023701	0.056796	NaN	NaN	NaN	NaN	NaN	NaN	0.000000	0.000000
gcugucaccgguguauuacccuaguggucgaccggucugaugagucuag-cgcagacgaaacagc	1.716184	1.816268	1.812437	1.914043	1.259169	1.263588	0.207272	0.258542	0.278221	0.435036	0.388132	0.338141	1.434878	0.891268	0.003845	0.004309
gcugucaccgguguauuacccuaguggucgaccggucugaugagucuagcgccagacgaaacagc	1.891953	1.957946	1.834831	1.909906	1.164108	1.188707	0.338361	0.389053	NaN	NaN	NaN	NaN	NaN	NaN	0.000000	0.000000
gcugucaccgguguauuacccuaguggucgaccggucugaugagucuagcgcgagacgaaacagc	1.465719	1.854147	1.392894	1.972125	2.445840	3.795167	0.017874	0.049320	0.046590	0.367183	0.068120	0.350667	2.092155	1.916668	0.000000	0.000000
gcugucaccgguguauuacccuaguggucgaccggucugaugagucuagcgcuagacgaaacagc	1.833498	1.906514	1.873506	1.951179	1.183084	1.195839	0.035159	0.071933	0.193684	0.217856	0.262401	0.221652	1.057237	0.910439	0.829686	0.836945
gcugucaccgguguauuacccuaguggucgaccggucugaugagucuagcggaagacgaaacagc	1.733229	1.940648	1.682744	1.948465	1.612203	1.843829	0.024853	0.058421	0.458691	0.471367	0.395927	0.441283	1.029620	1.110083	0.075404	0.080616
gcugucaccgguguauuacccuaguggucgaccggucugaugagucuag-cggagacgaaacagc	1.317880	1.867336	1.373200	1.855154	3.543697	3.033572	0.001925	0.028015	0.191907	0.606276	0.181151	0.526030	2.596384	2.212478	0.000000	0.000000
gcugucaccgguguauuacccuaguggucgaccggucugaugagucuagcggcagacgaaacagc	1.832991	1.967444	1.892213	1.950785	1.362864	1.144384	0.103638	0.150388	NaN	NaN	NaN	NaN	NaN	NaN	0.000000	0.000000
gcugucaccgguguauuacccuaguggucgaccggucugaugagucuagcgggagacgaaacagc	1.749974	1.957989	1.757462	1.956687	1.614412	1.582069	0.007420	0.035341	0.689428	0.798761	0.469289	0.665495	1.286272	1.571107	0.000000	0.000000
gcugucaccgguguauuacccuaguggucgaccggucugaugagucuagcgguagacgaaacagc	1.517218	1.890489	1.586139	1.924456	2.361953	2.179299	0.004449	0.031715	NaN	NaN	NaN	NaN	NaN	NaN	0.000000	0.000000
gcugucaccgguguauuacccuaguggucgaccggucugaugagucuagcguaagacgaaacagc	1.745171	1.960023	1.793554	1.922473	1.640029	1.345610	0.043031	0.081548	NaN	NaN	NaN	NaN	NaN	NaN	0.000000	0.000000
gcugucaccgguguauuacccuaguggucgaccggucugaugagucuag-cguagacgaaacagc	1.684655	1.865764	1.754669	1.935856	1.517429	1.517704	0.032444	0.068521	0.272870	0.300688	0.098619	0.154919	1.066151	1.138413	0.204162	0.214123
gcugucaccgguguauuacccuaguggucgaccggucugaugagucuagcgucagacgaaacagc	1.958737	1.976281	1.972987	1.965758	1.041224	0.983493	0.912462	0.924489	0.823136	0.796295	0.776643	0.689720	0.940069	0.818609	0.000438	0.000504
gcugucaccgguguauuacccuaguggucgaccggucugaugagucuagcgugagacgaaacagc	1.344639	1.787930	1.404234	1.808160	2.775181	2.534696	0.001654	0.028015	0.141816	0.419912	0.162242	0.375196	1.897123	1.632879	0.000000	0.000000
gcugucaccgguguauuacccuaguggucgaccggucugaugagucuagcguuagacgaaacagc	1.796874	1.946797	1.812522	1.906968	1.412286	1.242928	0.070674	0.114546	NaN	NaN	NaN	NaN	NaN	NaN	0.000000	0.000000
gcugucaccgguguauuacccuaguggucgaccggucugaugagucuagcuaaagacgaaacagc	1.836025	1.914015	1.854721	1.910675	1.196713	1.137507	0.053710	0.094476	NaN	NaN	NaN	NaN	NaN	NaN	0.000000	0.000000
gcugucaccgguguauuacccuaguggucgaccggucugaugagucuag-cuaagacgaaacagc	1.720787	1.926129	1.754525	1.961396	1.604508	1.610166	0.001369	0.027345	0.370110	0.347077	0.282051	0.226337	0.948346	0.879603	0.002333	0.002632
gcugucaccgguguauuacccuaguggucgaccggucugaugagucuagcuacagacgaaacagc	1.772187	1.916015	1.784686	1.997699	1.392605	1.633101	0.018983	0.050980	-0.540359	-0.138604	-0.625788	-0.210574	2.522059	2.601446	0.000000	0.000000
gcugucaccgguguauuacccuaguggucgaccggucugaugagucuagcuagagacgaaacagc	1.501283	1.783511	1.513700	1.876238	1.915263	2.304292	0.011510	0.041263	NaN	NaN	NaN	NaN	NaN	NaN	0.000000	0.000000
gcugucaccgguguauuacccuaguggucgaccggucugaugagucuagcuauagacgaaacagc	1.819431	1.952143	1.830864	1.968528	1.357413	1.372980	0.004319	0.031559	NaN	NaN	NaN	NaN	NaN	NaN	0.000000	0.000000
gcugucaccgguguauuacccuaguggucgaccggucugaugagucuagcucaagacgaaacagc	1.887766	1.998537	1.902596	1.997377	1.290539	1.243887	0.033943	0.070349	NaN	NaN	NaN	NaN	NaN	NaN	0.000000	0.000000
gcugucaccgguguauuacccuaguggucgaccggucugaugagucuag-cucagacgaaacagc	1.922071	1.946036	1.902683	1.955897	1.056733	1.130351	0.270232	0.322107	0.156278	0.227362	0.116989	0.168017	1.177833	1.124677	0.003471	0.003894
gcugucaccgguguauuacccuaguggucgaccggucugaugagucuagcuccagacgaaacagc	1.923038	1.873669	1.970483	2.074984	0.892545	1.272041	0.870585	0.890419	NaN	NaN	NaN	NaN	NaN	NaN	0.000000	0.000000
gcugucaccgguguauuacccuaguggucgaccggucugaugagucuagcucgagacgaaacagc	1.705728	1.936317	1.549625	1.924685	1.700551	2.371701	0.081798	0.126745	0.180434	0.453004	0.173697	0.443247	1.873135	1.860160	0.000000	0.000000
gcugucaccgguguauuacccuaguggucgaccggucugaugagucuagcucuagacgaaacagc	1.920483	1.937617	1.863320	1.983686	1.040241	1.319369	0.249574	0.302097	NaN	NaN	NaN	NaN	NaN	NaN	0.000000	0.000000
gcugucaccgguguauuacccuaguggucgaccggucugaugagucuagcugaagacgaaacagc	1.789141	1.879932	1.694671	1.940131	1.232512	1.759785	0.110578	0.157929	0.259394	0.042716	0.146095	0.018481	0.607187	0.745395	0.000000	0.000000
gcugucaccgguguauuacccuaguggucgaccggucugaugagucuag-cugagacgaaacagc	1.474091	1.885034	1.516308	1.934646	2.575980	2.620220	0.001164	0.026692	0.180675	0.503639	0.223161	0.453851	2.103603	1.700944	0.000000	0.000000
gcugucaccgguguauuacccuaguggucgaccggucugaugagucuagcugcagacgaaacagc	1.820588	1.975521	1.927507	2.024930	1.428675	1.251477	0.125263	0.174003	0.442883	0.780647	0.453781	0.729004	2.176528	1.884616	0.000000	0.000000
gcugucaccgguguauuacccuaguggucgaccggucugaugagucuagcuggagacgaaacagc	1.546900	1.864728	1.596487	1.961587	2.078872	2.317930	0.010987	0.040298	-0.418951	-0.223758	-0.387856	-0.359181	1.567448	1.068254	0.000000	0.000000
gcugucaccgguguauuacccuaguggucgaccggucugaugagucuagcuguagacgaaacagc	1.725205	1.935095	1.764940	1.941811	1.621399	1.502697	0.006560	0.034519	NaN	NaN	NaN	NaN	NaN	NaN	0.000000	0.000000
gcugucaccgguguauuacccuaguggucgaccggucugaugagucuagcuuaagacgaaacagc	1.856554	1.872995	1.843945	1.954206	1.038583	1.289021	0.193453	0.244735	NaN	NaN	NaN	NaN	NaN	NaN	0.000000	0.000000
gcugucaccgguguauuacccuaguggucgaccggucugaugagucuag-cuuagacgaaacagc	1.833594	1.892875	1.887264	1.920932	1.146255	1.080607	0.150445	0.200369	0.765542	0.692936	0.761425	0.622613	0.846047	0.726421	0.000000	0.000000
gcugucaccgguguauuacccuaguggucgaccggucugaugagucuagcuucagacgaaacagc	1.915363	2.023963	1.938021	2.013393	1.284102	1.189519	0.071828	0.116008	-0.187812	-0.078275	-0.187493	-0.048619	1.286875	1.376810	0.000000	0.000000
gcugucaccgguguauuacccuaguggucgaccggucugaugagucuagcuugagacgaaacagc	1.576953	1.914082	1.602702	1.964389	2.173346	2.299786	0.000776	0.025188	0.498387	0.661616	0.473022	0.617405	1.456228	1.394385	0.000000	0.000000
gcugucaccgguguauuacccuaguggucgaccggucugaugagucuagcuuuagacgaaacagc	1.906719	1.919600	1.909844	1.964784	1.030104	1.134855	0.111667	0.158947	NaN	NaN	NaN	NaN	NaN	NaN	0.000000	0.000000
gcugucaccgguguauuacccuaguggucgaccggucugaugagucuaggaaaagacgaaacagc	1.535013	1.857008	1.587433	1.884082	2.098918	1.979923	0.002437	0.028828	0.079823	0.460823	0.123493	0.378503	2.404359	1.798911	0.000000	0.000000
gcugucaccgguguauuacccuaguggucgaccggucugaugagucuag-gaaagacgaaacagc	1.428959	1.840277	1.460868	1.818976	2.578203	2.280908	0.002785	0.029831	0.360363	0.560970	0.355301	0.456035	1.587111	1.261054	0.000000	0.000000
gcugucaccgguguauuacccuaguggucgaccggucugaugagucuaggaacagacgaaacagc	1.687061	1.882094	1.632490	1.941278	1.566871	2.036048	0.025997	0.059812	0.507345	0.638102	0.639124	0.498701	1.351317	0.723731	0.269825	0.281477
gcugucaccgguguauuacccuaguggucgaccggucugaugagucuaggaagagacgaaacagc	1.067535	1.605393	1.144769	1.659799	3.450312	3.273636	0.004088	0.031107	-0.015890	0.141818	-0.014602	0.179184	1.437830	1.562378	0.000000	0.000000
gcugucaccgguguauuacccuaguggucgaccggucugaugagucuaggaauagacgaaacagc	1.735962	1.917270	1.741418	1.893992	1.518129	1.420934	0.023059	0.055703	NaN	NaN	NaN	NaN	NaN	NaN	0.000000	0.000000
gcugucaccgguguauuacccuaguggucgaccggucugaugagucuaggacaagacgaaacagc	1.738853	1.840190	1.679710	1.932766	1.262807	1.790837	0.077100	0.121559	NaN	NaN	NaN	NaN	NaN	NaN	0.000000	0.000000
gcugucaccgguguauuacccuaguggucgaccggucugaugagucuag-gacagacgaaacagc	1.658358	1.923083	1.620682	1.924662	1.839605	2.013632	0.013053	0.043312	0.770069	0.765684	0.776723	0.670243	0.989952	0.782563	0.000000	0.000000
gcugucaccgguguauuacccuaguggucgaccggucugaugagucuaggaccagacgaaacagc	1.894738	1.907086	1.855376	1.965789	1.028841	1.289473	0.227316	0.278958	0.423890	0.589298	0.417174	0.541048	1.463550	1.330069	0.000000	0.000000
gcugucaccgguguauuacccuaguggucgaccggucugaugagucuaggacgagacgaaacagc	1.347328	1.776479	1.398061	1.790885	2.686279	2.470720	0.000966	0.025713	0.223945	0.574404	0.242741	0.560431	2.241086	2.078214	0.000000	0.000000
gcugucaccgguguauuacccuaguggucgaccggucugaugagucuaggacuagacgaaacagc	1.808526	1.898789	1.795245	1.980045	1.231014	1.530381	0.046098	0.085217	0.824152	0.755260	0.963600	0.711817	0.853312	0.560037	0.000000	0.000000
gcugucaccgguguauuacccuaguggucgaccggucugaugagucuaggagaagacgaaacagc	1.261592	1.750589	1.307629	1.819440	3.083167	3.249462	0.002819	0.029831	0.212867	0.645571	0.139358	0.596855	2.708345	2.867459	0.000000	0.000000
gcugucaccgguguauuacccuaguggucgaccggucugaugagucuag-gagagacgaaacagc	1.043609	1.507380	1.108871	1.416871	2.909186	2.032358	0.010072	0.039336	-0.134913	0.398041	-0.175524	0.355562	3.411567	3.396924	0.000000	0.000000
gcugucaccgguguauuacccuaguggucgaccggucugaugagucuaggagcagacgaaacagc	1.482941	1.880336	1.487870	1.884577	2.496863	2.492914	0.001210	0.026692	0.416577	0.549356	0.425182	0.546218	1.357622	1.321405	0.000000	0.000000
gcugucaccgguguauuacccuaguggucgaccggucugaugagucuaggaggagacgaaacagc	1.188709	1.586807	1.183967	1.582067	2.500907	2.500916	0.001610	0.028015	0.056982	0.664862	0.072278	0.586994	4.053960	3.271268	0.000000	0.000000
gcugucaccgguguauuacccuaguggucgaccggucugaugagucuaggaguagacgaaacagc	1.349244	1.783511	1.391445	1.817374	2.718112	2.666419	0.000693	0.024749	0.160382	0.588380	0.123228	0.484722	2.679155	2.298766	0.000000	0.000000
gcugucaccgguguauuacccuaguggucgaccggucugaugagucuaggauaagacgaaacagc	1.671604	1.920377	1.682041	1.882819	1.773260	1.587734	0.019289	0.051260	-0.546808	-0.109398	-0.525021	-0.050217	2.737853	2.984032	0.000000	0.000000
gcugucaccgguguauuacccuaguggucgaccggucugaugagucuag-gauagacgaaacagc	1.541367	1.885110	1.630630	1.917799	2.206698	1.937173	0.011665	0.041527	0.498124	0.598419	0.464463	0.504753	1.259782	1.097211	0.000000	0.000000
gcugucaccgguguauuacccuaguggucgaccggucugaugagucuaggaucagacgaaacagc	1.935021	1.952848	1.953540	2.018022	1.041903	1.160065	0.164611	0.214727	NaN	NaN	NaN	NaN	NaN	NaN	0.000000	0.000000
gcugucaccgguguauuacccuaguggucgaccggucugaugagucuaggaugagacgaaacagc	1.222174	1.758288	1.285729	1.818056	3.436474	3.406642	0.002608	0.029203	0.149082	0.568914	0.114754	0.483549	2.629252	2.337735	0.000000	0.000000
gcugucaccgguguauuacccuaguggucgaccggucugaugagucuaggauuagacgaaacagc	1.772852	1.928677	1.879425	1.939447	1.431610	1.148211	0.154121	0.203608	NaN	NaN	NaN	NaN	NaN	NaN	0.000000	0.000000
gcugucaccgguguauuacccuaguggucgaccggucugaugagucuaggcaaagacgaaacagc	1.713022	1.888528	1.764399	1.883503	1.497981	1.315541	0.021934	0.054253	NaN	NaN	NaN	NaN	NaN	NaN	0.000000	0.000000
gcugucaccgguguauuacccuaguggucgaccggucugaugagucuag-gcaagacgaaacagc	1.633973	1.876750	1.603003	1.909301	1.748950	2.024408	0.009388	0.037830	0.558416	0.669282	0.608182	0.593662	1.290822	0.967118	0.000001	0.000002
gcugucaccgguguauuacccuaguggucgaccggucugaugagucuaggcacagacgaaacagc	1.799780	1.920257	1.858731	1.949873	1.319706	1.233510	0.040048	0.077991	NaN	NaN	NaN	NaN	NaN	NaN	0.000000	0.000000
gcugucaccgguguauuacccuaguggucgaccggucugaugagucuaggcagagacgaaacagc	1.448441	1.790723	1.452436	1.843209	2.199286	2.459084	0.002569	0.029101	0.353699	0.544517	0.321158	0.523454	1.551738	1.593294	0.000000	0.000000
gcugucaccgguguauuacccuaguggucgaccggucugaugagucuaggcauagacgaaacagc	1.765484	1.875237	1.832587	1.970097	1.287515	1.372494	0.099229	0.145825	-0.098455	0.003039	-0.010241	0.051047	1.263264	1.151564	0.000000	0.000000
gcugucaccgguguauuacccuaguggucgaccggucugaugagucuaggccaagacgaaacagc	1.838946	1.949168	1.872015	1.971680	1.288910	1.257953	0.008559	0.036620	0.658673	0.651518	0.678085	0.561655	0.983660	0.764839	0.004520	0.005057
gcugucaccgguguauuacccuaguggucgaccggucugaugagucuag-gccagacgaaacagc	1.849369	1.951175	1.797874	1.972491	1.264172	1.494918	0.065978	0.109013	0.561191	0.501107	0.508746	0.448278	0.870795	0.870024	0.001051	0.001199
gcugucaccgguguauuacccuaguggucgaccggucugaugagucuaggcccagacgaaacagc	1.922140	1.961755	1.984088	2.015866	1.095508	1.075917	0.408727	0.457357	NaN	NaN	NaN	NaN	NaN	NaN	0.000000	0.000000
gcugucaccgguguauuacccuaguggucgaccggucugaugagucuaggccgagacgaaacagc	1.704132	1.877435	1.627567	1.902629	1.490401	1.883917	0.045491	0.084500	0.153261	0.397845	0.140965	0.334673	1.756240	1.562096	0.000000	0.000000
gcugucaccgguguauuacccuaguggucgaccggucugaugagucuaggccuagacgaaacagc	1.923580	1.956080	2.020903	1.925512	1.077704	0.802804	0.531151	0.576123	0.398362	0.604693	0.444247	0.503507	1.608164	1.146199	0.000000	0.000000
gcugucaccgguguauuacccuaguggucgaccggucugaugagucuaggcgaagacgaaacagc	1.554932	1.868651	1.558731	1.962382	2.059297	2.533097	0.008345	0.036318	NaN	NaN	NaN	NaN	NaN	NaN	0.000000	0.000000
gcugucaccgguguauuacccuaguggucgaccggucugaugagucuag-gcgagacgaaacagc	1.244360	1.757423	1.271608	1.762654	3.258846	3.097743	0.000074	0.018074	-0.056657	0.588103	0.010200	0.501388	4.413258	3.098757	0.000000	0.000000
gcugucaccgguguauuacccuaguggucgaccggucugaugagucuaggcgcagacgaaacagc	1.893116	1.956204	1.848799	1.967860	1.156348	1.315410	0.123867	0.172679	NaN	NaN	NaN	NaN	NaN	NaN	0.000000	0.000000
gcugucaccgguguauuacccuaguggucgaccggucugaugagucuaggcggagacgaaacagc	1.346668	1.843293	1.360996	1.838906	3.137796	3.005452	0.000782	0.025188	0.182627	0.563627	0.206223	0.508102	2.404362	2.003912	0.000000	0.000000
gcugucaccgguguauuacccuaguggucgaccggucugaugagucuaggcguagacgaaacagc	1.652648	1.957170	1.687291	1.928436	2.016148	1.742390	0.011764	0.041688	0.476340	0.648314	0.565420	0.663052	1.485845	1.252081	0.000000	0.000000
gcugucaccgguguauuacccuaguggucgaccggucugaugagucuaggcuaagacgaaacagc	1.804399	1.911011	1.817783	1.955335	1.278238	1.372625	0.003898	0.030698	0.502544	0.656832	0.514616	0.576250	1.426553	1.152480	0.000004	0.000004
gcugucaccgguguauuacccuaguggucgaccggucugaugagucuag-gcuagacgaaacagc	1.837736	1.934838	1.865060	1.957200	1.250554	1.236348	0.005261	0.032793	0.304357	0.137431	0.269217	0.147438	0.680885	0.755478	0.000000	0.000000
gcugucaccgguguauuacccuaguggucgaccggucugaugagucuaggcucagacgaaacagc	1.969187	2.040366	2.047203	2.006564	1.178093	0.910670	0.922416	0.933084	NaN	NaN	NaN	NaN	NaN	NaN	0.000000	0.000000
gcugucaccgguguauuacccuaguggucgaccggucugaugagucuaggcugagacgaaacagc	1.748262	1.971811	1.812101	2.029007	1.673201	1.647806	0.013500	0.043850	0.271249	0.322746	0.286393	0.342526	1.125892	1.137975	0.000579	0.000664
gcugucaccgguguauuacccuaguggucgaccggucugaugagucuaggcuuagacgaaacagc	1.863348	1.958738	1.923956	1.978270	1.245631	1.133220	0.099588	0.146141	NaN	NaN	NaN	NaN	NaN	NaN	0.000000	0.000000
gcugucaccgguguauuacccuaguggucgaccggucugaugagucuagggaaagacgaaacagc	1.645066	1.840028	1.709457	1.875686	1.566614	1.466320	0.016010	0.046839	0.596526	0.707910	0.451705	0.660196	1.292359	1.616185	0.000000	0.000000
gcugucaccgguguauuacccuaguggucgaccggucugaugagucuag-ggaagacgaaacagc	1.545802	1.862138	1.636240	1.886844	2.071747	1.780755	0.014727	0.045155	0.416705	0.491531	0.389244	0.404370	1.188024	1.035443	0.002426	0.002734
gcugucaccgguguauuacccuaguggucgaccggucugaugagucuagggacagacgaaacagc	1.684295	1.903597	1.710222	1.927898	1.656924	1.650728	0.000271	0.023165	0.003916	-0.037439	0.061532	-0.236916	0.909172	0.502981	0.000000	0.000000
gcugucaccgguguauuacccuaguggucgaccggucugaugagucuagggagagacgaaacagc	1.369987	1.841931	1.429585	1.720043	2.964454	1.951904	0.029643	0.064514	-0.152469	0.083591	-0.093958	0.114601	1.722104	1.616435	0.000000	0.000000
gcugucaccgguguauuacccuaguggucgaccggucugaugagucuagggauagacgaaacagc	1.709415	1.850585	1.715799	1.923210	1.384110	1.612171	0.018300	0.050003	NaN	NaN	NaN	NaN	NaN	NaN	0.000000	0.000000
gcugucaccgguguauuacccuaguggucgaccggucugaugagucuagggcaagacgaaacagc	1.825669	1.955216	1.803631	1.983509	1.347556	1.513134	0.018804	0.050711	0.105662	0.198163	0.040553	0.150712	1.237374	1.288721	0.002273	0.002564
gcugucaccgguguauuacccuaguggucgaccggucugaugagucuag-ggcagacgaaacagc	1.781755	1.956951	1.888758	1.985266	1.496912	1.248842	0.104272	0.151003	0.692774	0.601207	0.691603	0.542771	0.809903	0.709853	0.000000	0.000000
gcugucaccgguguauuacccuaguggucgaccggucugaugagucuagggccagacgaaacagc	2.007968	1.960457	1.951303	1.994761	0.896373	1.105241	0.793638	0.819625	NaN	NaN	NaN	NaN	NaN	NaN	0.000000	0.000000
gcugucaccgguguauuacccuaguggucgaccggucugaugagucuagggcgagacgaaacagc	1.502632	1.894948	1.643588	1.933955	2.467836	1.951492	0.030280	0.065536	0.493930	0.772411	0.527400	0.646353	1.898809	1.315082	0.000000	0.000000
gcugucaccgguguauuacccuaguggucgaccggucugaugagucuagggcuagacgaaacagc	1.862023	2.005287	1.886801	1.967730	1.390798	1.204838	0.095035	0.141299	NaN	NaN	NaN	NaN	NaN	NaN	0.000000	0.000000
gcugucaccgguguauuacccuaguggucgaccggucugaugagucuaggggaagacgaaacagc	1.571631	1.917993	1.647272	1.897337	2.220048	1.778547	0.014304	0.044771	NaN	NaN	NaN	NaN	NaN	NaN	0.000000	0.000000
gcugucaccgguguauuacccuaguggucgaccggucugaugagucuag-gggagacgaaacagc	1.280033	1.659448	1.144505	1.695286	2.395603	3.554521	0.029403	0.064210	0.049952	0.516584	-0.003704	0.409629	2.928408	2.590203	0.000000	0.000000
gcugucaccgguguauuacccuaguggucgaccggucugaugagucuaggggcagacgaaacagc	1.917085	1.921164	1.805528	1.987142	1.009438	1.519196	0.330940	0.382167	0.747948	0.775255	0.842554	0.705743	1.064896	0.729776	0.040714	0.044001
gcugucaccgguguauuacccuaguggucgaccggucugaugagucuagggggagacgaaacagc	1.574994	1.856421	1.476276	1.904077	1.911733	2.677938	0.029590	0.064452	0.282068	0.651123	0.444526	0.611141	2.339130	1.467623	0.000000	0.000000
gcugucaccgguguauuacccuaguggucgaccggucugaugagucuagggguagacgaaacagc	1.629874	1.853605	1.585124	1.856897	1.673904	1.869702	0.019094	0.051131	NaN	NaN	NaN	NaN	NaN	NaN	0.000000	0.000000
gcugucaccgguguauuacccuaguggucgaccggucugaugagucuaggguaagacgaaacagc	1.826199	1.916486	1.813388	1.974342	1.231082	1.448620	0.027764	0.062120	0.351292	0.472221	0.472932	0.381502	1.321079	0.810159	0.606823	0.618528
gcugucaccgguguauuacccuaguggucgaccggucugaugagucuag-gguagacgaaacagc	1.868975	1.904019	1.777364	1.893945	1.084038	1.307920	0.337709	0.388512	0.446278	0.655525	0.457541	0.585282	1.618999	1.341966	0.000000	0.000000
gcugucaccgguguauuacccuaguggucgaccggucugaugagucuagggucagacgaaacagc	1.982304	2.006850	1.897054	2.000088	1.058147	1.267751	0.423751	0.471733	0.580247	0.587142	0.596689	0.431870	1.016002	0.684197	0.002877	0.003236
gcugucaccgguguauuacccuaguggucgaccggucugaugagucuagggugagacgaaacagc	1.475076	1.877524	1.603025	1.894312	2.526084	1.955629	0.022993	0.055581	NaN	NaN	NaN	NaN	NaN	NaN	0.000000	0.000000
gcugucaccgguguauuacccuaguggucgaccggucugaugagucuaggguuagacgaaacagc	1.880122	1.953967	1.921090	1.992753	1.185344	1.179405	0.034708	0.071397	0.323740	0.040916	0.332256	0.000043	0.521405	0.465357	0.000000	0.000000
gcugucaccgguguauuacccuaguggucgaccggucugaugagucuagguaaagacgaaacagc	1.558319	1.858239	1.643358	1.889898	1.994897	1.764167	0.013711	0.043967	0.455425	0.491224	0.372012	0.393945	1.085923	1.051798	0.039374	0.042590
gcugucaccgguguauuacccuaguggucgaccggucugaugagucuag-guaagacgaaacagc	1.542787	1.835772	1.587852	1.915134	1.963293	2.124623	0.008474	0.036541	0.407287	0.587036	0.346657	0.521428	1.512690	1.495447	0.000000	0.000000
gcugucaccgguguauuacccuaguggucgaccggucugaugagucuagguacagacgaaacagc	1.731026	1.880707	1.703215	1.904808	1.411503	1.590717	0.018883	0.050769	0.089994	0.112747	0.175937	0.043588	1.053788	0.737311	0.026518	0.028943
gcugucaccgguguauuacccuaguggucgaccggucugaugagucuagguagagacgaaacagc	1.265627	1.713419	1.331766	1.740741	2.804091	2.564336	0.002420	0.028823	0.148004	0.551010	0.174768	0.523632	2.529334	2.232874	0.000000	0.000000
gcugucaccgguguauuacccuaguggucgaccggucugaugagucuagguauagacgaaacagc	1.715929	1.862158	1.673157	1.880428	1.400324	1.611650	0.031633	0.067567	0.754697	0.746613	0.542078	0.583891	0.981559	1.101066	0.642318	0.653919
gcugucaccgguguauuacccuaguggucgaccggucugaugagucuaggucaagacgaaacagc	1.639018	1.893170	1.712317	1.994107	1.795362	1.913331	0.025753	0.059492	0.913164	0.753523	0.848755	0.704238	0.692403	0.716940	0.000000	0.000000
gcugucaccgguguauuacccuaguggucgaccggucugaugagucuag-gucagacgaaacagc	1.773617	1.965720	1.848515	1.906802	1.556338	1.143633	0.142559	0.192222	0.656085	0.678577	0.628821	0.592365	1.053154	0.919484	0.715988	0.726587
gcugucaccgguguauuacccuaguggucgaccggucugaugagucuagguccagacgaaacagc	1.849337	1.973943	1.863052	1.949784	1.332313	1.221046	0.067700	0.111111	NaN	NaN	NaN	NaN	NaN	NaN	0.000000	0.000000
gcugucaccgguguauuacccuaguggucgaccggucugaugagucuaggucgagacgaaacagc	1.462872	1.863718	1.592842	1.857899	2.516786	1.841013	0.026978	0.061124	0.167379	0.497591	0.134292	0.428997	2.139010	1.971083	0.000000	0.000000
gcugucaccgguguauuacccuaguggucgaccggucugaugagucuaggucuagacgaaacagc	1.803733	1.929689	1.821413	1.969861	1.336461	1.407497	0.000991	0.025747	NaN	NaN	NaN	NaN	NaN	NaN	0.000000	0.000000
gcugucaccgguguauuacccuaguggucgaccggucugaugagucuaggugaagacgaaacagc	1.428694	1.844936	1.484688	1.884866	2.607610	2.512917	0.001921	0.028015	0.346895	0.655637	0.412353	0.591302	2.035830	1.509905	0.000000	0.000000
gcugucaccgguguauuacccuaguggucgaccggucugaugagucuag-gugagacgaaacagc	1.150543	1.635634	1.260432	1.676754	3.055565	2.608088	0.009332	0.037734	-0.059837	0.476629	-0.061168	0.400312	3.439269	2.893875	0.000000	0.000000
gcugucaccgguguauuacccuaguggucgaccggucugaugagucuaggugcagacgaaacagc	1.656628	1.895309	1.712616	1.967327	1.732533	1.797674	0.012298	0.042468	NaN	NaN	NaN	NaN	NaN	NaN	0.000000	0.000000
gcugucaccgguguauuacccuaguggucgaccggucugaugagucuagguggagacgaaacagc	1.383562	1.811324	1.398905	1.841723	2.677700	2.772156	0.000240	0.022503	NaN	NaN	NaN	NaN	NaN	NaN	0.000000	0.000000
gcugucaccgguguauuacccuaguggucgaccggucugaugagucuagguguagacgaaacagc	1.423646	1.896966	1.561940	1.936845	2.973856	2.370854	0.018582	0.050393	NaN	NaN	NaN	NaN	NaN	NaN	0.000000	0.000000
gcugucaccgguguauuacccuaguggucgaccggucugaugagucuagguuaagacgaaacagc	1.704608	1.901853	1.661230	1.950877	1.574874	1.948260	0.019098	0.051131	NaN	NaN	NaN	NaN	NaN	NaN	0.000000	0.000000
gcugucaccgguguauuacccuaguggucgaccggucugaugagucuag-guuagacgaaacagc	1.802535	1.908482	1.791102	1.954765	1.276283	1.457682	0.017052	0.048489	0.590673	0.654202	0.573653	0.633395	1.157522	1.147472	0.000025	0.000029
gcugucaccgguguauuacccuaguggucgaccggucugaugagucuagguucagacgaaacagc	1.810116	1.945454	1.847497	1.933151	1.365647	1.218019	0.043681	0.082269	NaN	NaN	NaN	NaN	NaN	NaN	0.000000	0.000000
gcugucaccgguguauuacccuaguggucgaccggucugaugagucuagguugagacgaaacagc	1.446018	1.861473	1.505955	1.891502	2.602884	2.429672	0.002130	0.028015	0.036380	0.582584	0.018707	0.532246	3.517260	3.262419	0.000000	0.000000
gcugucaccgguguauuacccuaguggucgaccggucugaugagucuagguuuagacgaaacagc	1.852243	1.903154	1.889517	2.006364	1.124375	1.308722	0.168712	0.218828	NaN	NaN	NaN	NaN	NaN	NaN	0.000000	0.000000
gcugucaccgguguauuacccuaguggucgaccggucugaugagucuaguaaaagacgaaacagc	1.686127	1.882815	1.775570	1.898581	1.572851	1.327430	0.047813	0.086845	0.470890	0.612435	0.778244	0.567677	1.385303	0.615790	0.000000	0.000000
gcugucaccgguguauuacccuaguggucgaccggucugaugagucuag-uaaagacgaaacagc	1.655587	1.872860	1.674484	1.888960	1.649199	1.638614	0.000447	0.024531	0.346567	0.387900	0.212920	0.223799	1.099847	1.025367	0.126124	0.133659
gcugucaccgguguauuacccuaguggucgaccggucugaugagucuaguaacagacgaaacagc	1.794184	1.892010	1.801158	1.941552	1.252640	1.381639	0.010258	0.039574	NaN	NaN	NaN	NaN	NaN	NaN	0.000000	0.000000
gcugucaccgguguauuacccuaguggucgaccggucugaugagucuaguaagagacgaaacagc	1.367770	1.802180	1.402237	1.847663	2.719007	2.788855	0.000860	0.025530	NaN	NaN	NaN	NaN	NaN	NaN	0.000000	0.000000
gcugucaccgguguauuacccuaguggucgaccggucugaugagucuaguaauagacgaaacagc	1.809563	1.859793	1.888627	1.901958	1.122612	1.031170	0.480226	0.526516	0.850778	0.821401	0.850298	0.739286	0.934594	0.774441	0.000014	0.000016
gcugucaccgguguauuacccuaguggucgaccggucugaugagucuaguacaagacgaaacagc	1.736577	1.823548	1.787451	1.923794	1.221719	1.368809	0.113282	0.160929	NaN	NaN	NaN	NaN	NaN	NaN	0.000000	0.000000
gcugucaccgguguauuacccuaguggucgaccggucugaugagucuag-uacagacgaaacagc	1.705283	1.946005	1.714554	1.925530	1.740694	1.625458	0.012368	0.042519	-0.110879	0.173204	-0.131481	0.066304	1.923457	1.576830	0.000000	0.000000
gcugucaccgguguauuacccuaguggucgaccggucugaugagucuaguaccagacgaaacagc	1.892257	1.893259	1.849756	1.990595	1.002312	1.383054	0.287353	0.338930	NaN	NaN	NaN	NaN	NaN	NaN	0.000000	0.000000
gcugucaccgguguauuacccuaguggucgaccggucugaugagucuaguacgagacgaaacagc	1.344356	1.819576	1.418530	1.850693	2.986895	2.704977	0.003051	0.030168	0.214087	0.483566	0.132039	0.361733	1.859852	1.697045	0.000000	0.000000
gcugucaccgguguauuacccuaguggucgaccggucugaugagucuaguacuagacgaaacagc	1.863120	1.903828	1.923288	1.890559	1.098267	0.927408	0.996555	0.996641	NaN	NaN	NaN	NaN	NaN	NaN	0.000000	0.000000
gcugucaccgguguauuacccuaguggucgaccggucugaugagucuaguagaagacgaaacagc	1.398471	1.812829	1.433282	1.856470	2.596318	2.649645	0.000807	0.025188	0.412260	0.731192	0.376728	0.719542	2.084166	2.201983	0.000000	0.000000
gcugucaccgguguauuacccuaguggucgaccggucugaugagucuag-uagagacgaaacagc	1.218357	1.732269	1.239602	1.778154	3.265220	3.455825	0.000856	0.025530	0.008200	0.516722	0.055586	0.457002	3.224946	2.520094	0.000000	0.000000
gcugucaccgguguauuacccuaguggucgaccggucugaugagucuaguagcagacgaaacagc	1.587600	1.902153	1.701316	1.919197	2.063255	1.651510	0.030595	0.065990	NaN	NaN	NaN	NaN	NaN	NaN	0.000000	0.000000
gcugucaccgguguauuacccuaguggucgaccggucugaugagucuaguaggagacgaaacagc	1.358874	1.739722	1.376960	1.812452	2.403518	2.725788	0.004415	0.031631	NaN	NaN	NaN	NaN	NaN	NaN	0.000000	0.000000
gcugucaccgguguauuacccuaguggucgaccggucugaugagucuaguaguagacgaaacagc	1.402348	1.842560	1.501751	1.819811	2.755570	2.079982	0.012681	0.042941	0.443072	0.602788	0.316115	0.551252	1.444495	1.718450	0.000000	0.000000
gcugucaccgguguauuacccuaguggucgaccggucugaugagucuaguauaagacgaaacagc	1.768749	1.851441	1.769734	1.963181	1.209740	1.561159	0.085144	0.130415	0.445074	0.511822	0.453764	0.431482	1.166134	0.949987	0.348436	0.360591
gcugucaccgguguauuacccuaguggucgaccggucugaugagucuag-uauagacgaaacagc	1.723569	1.916670	1.750981	1.875563	1.559912	1.332240	0.040879	0.078761	0.431494	0.527898	0.492331	0.571923	1.248542	1.201136	0.000000	0.000000
gcugucaccgguguauuacccuaguggucgaccggucugaugagucuaguaucagacgaaacagc	1.940610	1.926458	1.921912	1.989030	0.967941	1.167127	0.512643	0.558436	NaN	NaN	NaN	NaN	NaN	NaN	0.000000	0.000000
gcugucaccgguguauuacccuaguggucgaccggucugaugagucuaguaugagacgaaacagc	1.415994	1.835781	1.354546	1.811759	2.628972	2.865583	0.011776	0.041688	NaN	NaN	NaN	NaN	NaN	NaN	0.000000	0.000000
gcugucaccgguguauuacccuaguggucgaccggucugaugagucuaguauuagacgaaacagc	1.830266	1.911473	1.882421	1.933124	1.205610	1.123836	0.076457	0.120788	NaN	NaN	NaN	NaN	NaN	NaN	0.000000	0.000000
gcugucaccgguguauuacccuaguggucgaccggucugaugagucuagucaaagacgaaacagc	1.776953	1.858619	1.826507	1.930976	1.206886	1.271947	0.082039	0.127040	NaN	NaN	NaN	NaN	NaN	NaN	0.000000	0.000000
gcugucaccgguguauuacccuaguggucgaccggucugaugagucuag-ucaagacgaaacagc	1.741758	1.891285	1.722393	1.893181	1.411000	1.481794	0.020479	0.052684	0.324508	0.465070	0.442782	0.369977	1.382173	0.845658	0.052323	0.056319
gcugucaccgguguauuacccuaguggucgaccggucugaugagucuagucacagacgaaacagc	1.872475	1.898407	1.892906	1.983345	1.061530	1.231513	0.192225	0.243481	NaN	NaN	NaN	NaN	NaN	NaN	0.000000	0.000000
gcugucaccgguguauuacccuaguggucgaccggucugaugagucuagucagagacgaaacagc	1.613388	1.769985	1.670634	1.956838	1.434157	1.932876	0.114093	0.161619	NaN	NaN	NaN	NaN	NaN	NaN	0.000000	0.000000
gcugucaccgguguauuacccuaguggucgaccggucugaugagucuagucauagacgaaacagc	1.775354	1.925729	1.808192	1.913661	1.413759	1.274880	0.027229	0.061475	0.348422	0.491019	0.421520	0.526477	1.388663	1.273377	0.000000	0.000000
gcugucaccgguguauuacccuaguggucgaccggucugaugagucuaguccaagacgaaacagc	1.857298	1.913054	1.879178	1.983853	1.136989	1.272550	0.062067	0.104225	NaN	NaN	NaN	NaN	NaN	NaN	0.000000	0.000000
gcugucaccgguguauuacccuaguggucgaccggucugaugagucuag-uccagacgaaacagc	1.822769	1.908460	1.802419	1.937145	1.218121	1.363725	0.032918	0.069121	0.440644	0.668907	0.414310	0.542473	1.691465	1.343269	0.000000	0.000000
gcugucaccgguguauuacccuaguggucgaccggucugaugagucuagucccagacgaaacagc	1.938936	1.917364	1.922055	1.954554	0.951540	1.077703	0.941045	0.948524	NaN	NaN	NaN	NaN	NaN	NaN	0.000000	0.000000
gcugucaccgguguauuacccuaguggucgaccggucugaugagucuaguccgagacgaaacagc	1.524364	1.834823	1.531633	1.961996	2.043897	2.693781	0.017138	0.048566	NaN	NaN	NaN	NaN	NaN	NaN	0.000000	0.000000
gcugucaccgguguauuacccuaguggucgaccggucugaugagucuaguccuagacgaaacagc	1.905368	1.857778	1.884392	1.977471	0.896211	1.239021	0.780411	0.807964	0.713429	0.742999	0.821404	0.695446	1.070459	0.748241	0.002452	0.002762
gcugucaccgguguauuacccuaguggucgaccggucugaugagucuagucgaagacgaaacagc	1.654299	1.920468	1.572973	1.970097	1.845734	2.495309	0.024894	0.058421	0.438362	0.647937	0.407134	0.660999	1.620224	1.794178	0.000000	0.000000
gcugucaccgguguauuacccuaguggucgaccggucugaugagucuag-ucgagacgaaacagc	1.510065	1.906049	1.564813	1.922684	2.488770	2.279662	0.002088	0.028015	0.354570	0.559077	0.327202	0.486132	1.601426	1.441882	0.000000	0.000000
gcugucaccgguguauuacccuaguggucgaccggucugaugagucuagucgcagacgaaacagc	1.825669	1.933506	1.803107	1.956346	1.281850	1.423111	0.027338	0.061556	NaN	NaN	NaN	NaN	NaN	NaN	0.000000	0.000000
gcugucaccgguguauuacccuaguggucgaccggucugaugagucuagucggagacgaaacagc	1.419251	1.813202	1.539203	1.883077	2.477138	2.207364	0.020570	0.052810	0.051080	0.434971	0.052292	0.325113	2.420422	1.874224	0.000000	0.000000
gcugucaccgguguauuacccuaguggucgaccggucugaugagucuagucguagacgaaacagc	1.695622	1.894057	1.654288	1.912962	1.579191	1.814151	0.018882	0.050769	0.696043	0.669985	0.458620	0.451786	0.941765	0.984387	0.684670	0.696197
gcugucaccgguguauuacccuaguggucgaccggucugaugagucuagucuaagacgaaacagc	1.830234	1.930596	1.842184	1.916882	1.259976	1.187675	0.057488	0.098692	NaN	NaN	NaN	NaN	NaN	NaN	0.000000	0.000000
gcugucaccgguguauuacccuaguggucgaccggucugaugagucuag-ucuagacgaaacagc	1.858141	1.844283	1.835320	1.892496	0.968595	1.140710	0.521213	0.566312	0.457665	0.459482	0.437137	0.354598	1.004192	0.826917	0.029892	0.032485
gcugucaccgguguauuacccuaguggucgaccggucugaugagucuagucucagacgaaacagc	1.868340	1.918113	1.905489	1.970237	1.121431	1.160775	0.072448	0.116490	NaN	NaN	NaN	NaN	NaN	NaN	0.000000	0.000000
gcugucaccgguguauuacccuaguggucgaccggucugaugagucuagucugagacgaaacagc	1.555773	1.853992	1.514529	1.947151	1.987096	2.707832	0.015172	0.045632	0.169399	0.451757	0.203404	0.376597	1.915832	1.490025	0.000000	0.000000
gcugucaccgguguauuacccuaguggucgaccggucugaugagucuagucuuagacgaaacagc	1.913009	1.935939	1.862352	1.992553	1.054218	1.349589	0.197864	0.249383	NaN	NaN	NaN	NaN	NaN	NaN	0.000000	0.000000
gcugucaccgguguauuacccuaguggucgaccggucugaugagucuagugaaagacgaaacagc	1.618022	1.881600	1.702059	1.916833	1.834752	1.639736	0.018083	0.049606	NaN	NaN	NaN	NaN	NaN	NaN	0.000000	0.000000
gcugucaccgguguauuacccuaguggucgaccggucugaugagucuag-ugaagacgaaacagc	1.603175	1.863427	1.659027	1.917855	1.820755	1.814796	0.007324	0.035230	0.283379	0.532587	0.286674	0.424521	1.775039	1.373556	0.000000	0.000000
gcugucaccgguguauuacccuaguggucgaccggucugaugagucuagugacagacgaaacagc	1.822753	1.898672	1.805674	1.925877	1.191021	1.318870	0.034808	0.071490	NaN	NaN	NaN	NaN	NaN	NaN	0.000000	0.000000
gcugucaccgguguauuacccuaguggucgaccggucugaugagucuagugagagacgaaacagc	1.207801	1.814790	1.343956	1.774313	4.045656	2.693745	0.013599	0.043901	NaN	NaN	NaN	NaN	NaN	NaN	0.000000	0.000000
gcugucaccgguguauuacccuaguggucgaccggucugaugagucuagugauagacgaaacagc	1.732437	1.868050	1.799419	1.960135	1.366510	1.447824	0.067414	0.110748	0.606835	0.547117	0.412172	0.520392	0.871531	1.282982	0.520963	0.533046
gcugucaccgguguauuacccuaguggucgaccggucugaugagucuagugcaagacgaaacagc	1.757547	1.886501	1.799514	1.958887	1.345717	1.443356	0.028260	0.062603	NaN	NaN	NaN	NaN	NaN	NaN	0.000000	0.000000
gcugucaccgguguauuacccuaguggucgaccggucugaugagucuag-ugcagacgaaacagc	1.736999	1.893265	1.767870	1.929832	1.433065	1.451984	0.002087	0.028015	0.699756	0.602404	0.610380	0.507191	0.799186	0.788517	0.000001	0.000001
gcugucaccgguguauuacccuaguggucgaccggucugaugagucuagugccagacgaaacagc	1.842790	1.914566	1.833714	1.961646	1.179712	1.342556	0.027403	0.061620	NaN	NaN	NaN	NaN	NaN	NaN	0.000000	0.000000
gcugucaccgguguauuacccuaguggucgaccggucugaugagucuagugcgagacgaaacagc	1.368406	1.855751	1.361199	1.827199	3.071456	2.924152	0.003666	0.030698	NaN	NaN	NaN	NaN	NaN	NaN	0.000000	0.000000
gcugucaccgguguauuacccuaguggucgaccggucugaugagucuagugcuagacgaaacagc	1.862447	2.006739	1.830357	1.988777	1.394094	1.440192	0.057575	0.098808	NaN	NaN	NaN	NaN	NaN	NaN	0.000000	0.000000
gcugucaccgguguauuacccuaguggucgaccggucugaugagucuaguggaagacgaaacagc	1.583824	1.907752	1.650823	1.909192	2.108276	1.812880	0.008165	0.036138	0.313611	0.527054	0.322544	0.408244	1.634720	1.218149	0.000000	0.000000
gcugucaccgguguauuacccuaguggucgaccggucugaugagucuag-uggagacgaaacagc	1.200436	1.756458	1.284305	1.768111	3.597674	3.046540	0.002941	0.029899	0.023661	0.450966	0.002406	0.421559	2.674884	2.625142	0.000000	0.000000
gcugucaccgguguauuacccuaguggucgaccggucugaugagucuaguggcagacgaaacagc	1.810090	1.961188	1.842471	2.007749	1.416114	1.463113	0.003682	0.030698	-0.526706	0.068656	-0.462706	0.094885	3.938788	3.610700	0.000000	0.000000
gcugucaccgguguauuacccuaguggucgaccggucugaugagucuagugggagacgaaacagc	1.538497	1.836526	1.548370	1.944445	1.986228	2.489286	0.013024	0.043312	NaN	NaN	NaN	NaN	NaN	NaN	0.000000	0.000000
gcugucaccgguguauuacccuaguggucgaccggucugaugagucuagugguagacgaaacagc	1.593722	1.909054	1.514109	1.887449	2.066956	2.362326	0.025916	0.059732	NaN	NaN	NaN	NaN	NaN	NaN	0.000000	0.000000
gcugucaccgguguauuacccuaguggucgaccggucugaugagucuaguguaagacgaaacagc	1.685289	1.870154	1.735376	1.932556	1.530613	1.574635	0.014429	0.044817	-0.356929	-0.084559	-0.340195	-0.097274	1.872279	1.749531	0.000000	0.000000
gcugucaccgguguauuacccuaguggucgaccggucugaugagucuag-uguagacgaaacagc	1.746608	1.877110	1.682024	1.920749	1.350524	1.732708	0.052767	0.093190	0.174312	0.473556	0.121111	0.356978	1.991792	1.721339	0.000000	0.000000
gcugucaccgguguauuacccuaguggucgaccggucugaugagucuagugucagacgaaacagc	1.870074	1.903381	1.898614	2.057282	1.079709	1.441012	0.277829	0.329460	NaN	NaN	NaN	NaN	NaN	NaN	0.000000	0.000000
gcugucaccgguguauuacccuaguggucgaccggucugaugagucuagugugagacgaaacagc	1.297365	1.776252	1.351622	1.829769	3.012220	3.007093	0.002096	0.028015	0.108631	0.466092	0.029132	0.512320	2.277516	3.042201	0.000000	0.000000
gcugucaccgguguauuacccuaguggucgaccggucugaugagucuaguguuagacgaaacagc	1.829821	1.984202	1.792224	1.940417	1.426859	1.406674	0.087328	0.132782	NaN	NaN	NaN	NaN	NaN	NaN	0.000000	0.000000
gcugucaccgguguauuacccuaguggucgaccggucugaugagucuaguuaaagacgaaacagc	1.740115	1.892232	1.785575	1.949399	1.419442	1.458223	0.015033	0.045451	0.809031	0.868400	0.788176	0.735009	1.146486	0.884775	0.990159	0.990550
gcugucaccgguguauuacccuaguggucgaccggucugaugagucuag-uuaagacgaaacagc	1.708221	1.824891	1.719723	1.894356	1.308186	1.494971	0.023737	0.056836	0.456756	0.472487	0.423233	0.390480	1.036886	0.927357	0.578758	0.590871
gcugucaccgguguauuacccuaguggucgaccggucugaugagucuaguuacagacgaaacagc	1.786776	1.882151	1.764093	1.897429	1.245591	1.359364	0.035851	0.072750	0.438668	0.751274	0.556216	0.558091	2.054024	1.004326	0.000000	0.000000
gcugucaccgguguauuacccuaguggucgaccggucugaugagucuaguuagagacgaaacagc	1.383368	1.758275	1.493892	1.835400	2.370866	2.195375	0.020226	0.052297	0.298685	0.582530	0.371814	0.555807	1.922404	1.527542	0.000000	0.000000
gcugucaccgguguauuacccuaguggucgaccggucugaugagucuaguuauagacgaaacagc	1.849000	1.853073	1.752414	1.933516	1.009422	1.517408	0.300532	0.351858	NaN	NaN	NaN	NaN	NaN	NaN	0.000000	0.000000
gcugucaccgguguauuacccuaguggucgaccggucugaugagucuaguucaagacgaaacagc	1.796099	1.887004	1.807954	1.935184	1.232834	1.340388	0.009469	0.038092	0.172466	0.418146	0.186054	0.414877	1.760677	1.693647	0.000000	0.000000
gcugucaccgguguauuacccuaguggucgaccggucugaugagucuag-uucagacgaaacagc	1.761344	1.899987	1.791530	1.915317	1.376077	1.329803	0.004154	0.031107	0.729681	0.475096	0.687204	0.460750	0.556435	0.593671	0.000000	0.000000
gcugucaccgguguauuacccuaguggucgaccggucugaugagucuaguuccagacgaaacagc	1.890276	1.915491	1.881355	1.928436	1.059779	1.114501	0.182610	0.233345	NaN	NaN	NaN	NaN	NaN	NaN	0.000000	0.000000
gcugucaccgguguauuacccuaguggucgaccggucugaugagucuaguucgagacgaaacagc	1.418821	1.868687	1.449182	1.844491	2.817512	2.484899	0.002892	0.029899	NaN	NaN	NaN	NaN	NaN	NaN	0.000000	0.000000
gcugucaccgguguauuacccuaguggucgaccggucugaugagucuaguucuagacgaaacagc	1.819512	1.897090	1.899024	1.895695	1.195579	0.992365	0.433877	0.481364	NaN	NaN	NaN	NaN	NaN	NaN	0.000000	0.000000
gcugucaccgguguauuacccuaguggucgaccggucugaugagucuaguugaagacgaaacagc	1.655321	1.911644	1.609455	1.918333	1.804357	2.036470	0.015606	0.046217	NaN	NaN	NaN	NaN	NaN	NaN	0.000000	0.000000
gcugucaccgguguauuacccuaguggucgaccggucugaugagucuag-uugagacgaaacagc	1.300133	1.762370	1.377727	1.824506	2.898930	2.797562	0.005407	0.032793	0.043692	0.468408	0.098826	0.422276	2.658990	2.105960	0.000000	0.000000
gcugucaccgguguauuacccuaguggucgaccggucugaugagucuaguugcagacgaaacagc	1.700534	1.871663	1.731153	1.940024	1.482958	1.617600	0.011705	0.041612	0.256183	0.396219	0.195683	0.368081	1.380500	1.487298	0.000000	0.000000
gcugucaccgguguauuacccuaguggucgaccggucugaugagucuaguuggagacgaaacagc	1.339144	1.771308	1.336219	1.824269	2.704981	3.076453	0.002278	0.028049	-0.241931	0.455903	-0.066995	0.349103	4.986941	2.606742	0.000000	0.000000
gcugucaccgguguauuacccuaguggucgaccggucugaugagucuaguuguagacgaaacagc	1.576908	1.895286	1.684565	1.956461	2.081505	1.870231	0.024376	0.057703	NaN	NaN	NaN	NaN	NaN	NaN	0.000000	0.000000
gcugucaccgguguauuacccuaguggucgaccggucugaugagucuaguuuaagacgaaacagc	1.767140	1.946911	1.804908	1.910984	1.512763	1.276662	0.051603	0.091854	0.481700	0.719971	0.466011	0.582058	1.730894	1.306313	0.000000	0.000000
gcugucaccgguguauuacccuaguggucgaccggucugaugagucuag-uuuagacgaaacagc	1.830453	1.889554	1.836206	1.933496	1.145780	1.251094	0.017560	0.049027	0.504468	0.574865	0.581127	0.453224	1.175972	0.744900	0.092088	0.098185
gcugucaccgguguauuacccuaguggucgaccggucugaugagucuaguuucagacgaaacagc	1.910277	1.946972	1.956546	1.900933	1.088165	0.879807	0.749118	0.779500	NaN	NaN	NaN	NaN	NaN	NaN	0.000000	0.000000
gcugucaccgguguauuacccuaguggucgaccggucugaugagucuaguuugagacgaaacagc	1.526253	1.834367	1.575396	1.943518	2.032889	2.334115	0.015370	0.046057	NaN	NaN	NaN	NaN	NaN	NaN	0.000000	0.000000
gcugucaccgguguauuacccuaguggucgaccggucugaugagucuaguuuuagacgaaacagc	1.955835	1.915991	1.937920	2.025539	0.912338	1.223541	0.764658	0.793599	NaN	NaN	NaN	NaN	NaN	NaN	0.000000	0.000000
gcugucaccgguguauuacccuaguggucgaccggucugaugagucuauaaaaagacgaaacagc	1.773213	1.860809	1.829064	1.904625	1.223477	1.190037	0.064473	0.107167	NaN	NaN	NaN	NaN	NaN	NaN	0.000000	0.000000
gcugucaccgguguauuacccuaguggucgaccggucugaugagucuau-aaaagacgaaacagc	1.735527	1.876501	1.744807	1.886051	1.383481	1.384345	0.004355	0.031559	0.455487	0.561565	0.417600	0.443773	1.276669	1.062119	0.000000	0.000000
gcugucaccgguguauuacccuaguggucgaccggucugaugagucuauaaacagacgaaacagc	1.824601	1.886738	1.791581	1.898376	1.153817	1.278777	0.094815	0.141138	0.446462	0.620237	0.380432	0.413749	1.492024	1.079733	0.000118	0.000137
gcugucaccgguguauuacccuaguggucgaccggucugaugagucuauaaagagacgaaacagc	1.470893	1.849359	1.545326	1.882660	2.390376	2.174372	0.005359	0.032793	0.451456	0.735152	0.408894	0.620272	1.921743	1.626966	0.000000	0.000000
gcugucaccgguguauuacccuaguggucgaccggucugaugagucuauaaauagacgaaacagc	1.759190	1.873865	1.759393	1.923570	1.302190	1.459409	0.011311	0.040957	0.411959	0.587631	0.449872	0.564274	1.498551	1.301375	0.000000	0.000000
gcugucaccgguguauuacccuaguggucgaccggucugaugagucuauaacaagacgaaacagc	1.847450	1.871663	1.803829	1.929830	1.057336	1.336597	0.178906	0.229595	0.007914	0.222565	-0.002350	-0.052018	1.639272	0.891933	0.012539	0.013844
gcugucaccgguguauuacccuaguggucgaccggucugaugagucuau-aacagacgaaacagc	1.824086	1.876494	1.792102	1.913873	1.128258	1.323643	0.085430	0.130775	0.497841	0.573476	0.454617	0.479326	1.190242	1.058545	0.000029	0.000034
gcugucaccgguguauuacccuaguggucgaccggucugaugagucuauaaccagacgaaacagc	1.880510	1.936562	1.882704	1.949784	1.137763	1.167024	0.040374	0.078354	NaN	NaN	NaN	NaN	NaN	NaN	0.000000	0.000000
gcugucaccgguguauuacccuaguggucgaccggucugaugagucuauaacgagacgaaacagc	1.349048	1.827842	1.502834	1.915019	3.011578	2.583360	0.025196	0.058849	NaN	NaN	NaN	NaN	NaN	NaN	0.000000	0.000000
gcugucaccgguguauuacccuaguggucgaccggucugaugagucuauaacuagacgaaacagc	1.857998	1.901240	1.895968	1.949261	1.104694	1.130558	0.092245	0.138164	NaN	NaN	NaN	NaN	NaN	NaN	0.000000	0.000000
gcugucaccgguguauuacccuaguggucgaccggucugaugagucuauaagaagacgaaacagc	1.711614	1.931486	1.718817	1.867497	1.659098	1.408252	0.053410	0.094013	0.423561	0.604048	0.490472	0.507397	1.515260	1.039743	0.000000	0.000000
gcugucaccgguguauuacccuaguggucgaccggucugaugagucuau-aagagacgaaacagc	1.174272	1.733720	1.380049	1.726582	3.626162	2.220923	0.036721	0.073864	0.035959	0.461325	0.019803	0.422625	2.662968	2.528257	0.000000	0.000000
gcugucaccgguguauuacccuaguggucgaccggucugaugagucuauaagcagacgaaacagc	1.793271	1.927775	1.778649	1.908233	1.363025	1.347670	0.046251	0.085249	0.467271	0.664908	0.479809	0.658029	1.576293	1.507370	0.000000	0.000000
gcugucaccgguguauuacccuaguggucgaccggucugaugagucuauaaggagacgaaacagc	1.374602	1.785285	1.428940	1.811738	2.574443	2.414340	0.001493	0.027840	0.122172	0.388518	0.007594	0.301121	1.846484	1.965745	0.000000	0.000000
gcugucaccgguguauuacccuaguggucgaccggucugaugagucuauaaguagacgaaacagc	1.620558	1.846426	1.636683	1.857284	1.682165	1.661884	0.000783	0.025188	0.188742	0.319869	0.055589	0.238583	1.352470	1.524034	0.000000	0.000000
gcugucaccgguguauuacccuaguggucgaccggucugaugagucuauaauaagacgaaacagc	1.826408	1.877524	1.813144	1.894050	1.124905	1.204775	0.063118	0.105572	-0.224899	-0.103202	-0.255266	-0.165579	1.323419	1.229384	0.000008	0.000009
gcugucaccgguguauuacccuaguggucgaccggucugaugagucuau-aauagacgaaacagc	1.761398	1.888151	1.797188	1.929522	1.338917	1.356232	0.007232	0.035141	0.662526	0.687002	0.619724	0.620533	1.057975	1.001863	0.171271	0.180561
gcugucaccgguguauuacccuaguggucgaccggucugaugagucuauaaucagacgaaacagc	1.887528	1.942182	1.879810	1.935446	1.134107	1.136674	0.152441	0.202284	NaN	NaN	NaN	NaN	NaN	NaN	0.000000	0.000000
gcugucaccgguguauuacccuaguggucgaccggucugaugagucuauaaugagacgaaacagc	1.461271	1.828768	1.552221	1.847142	2.330757	1.972062	0.010460	0.039859	0.183825	0.576647	0.238806	0.525052	2.470713	1.933063	0.000000	0.000000
gcugucaccgguguauuacccuaguggucgaccggucugaugagucuauaauuagacgaaacagc	1.784875	1.882948	1.871778	1.948569	1.253351	1.193415	0.172236	0.222953	0.744912	0.628414	0.757537	0.609479	0.764720	0.711118	0.000021	0.000025
gcugucaccgguguauuacccuaguggucgaccggucugaugagucuauacaaagacgaaacagc	1.748106	1.878180	1.781336	1.930990	1.349193	1.411412	0.010608	0.039951	0.408413	0.541080	0.320218	0.523121	1.357272	1.595524	0.000000	0.000000
gcugucaccgguguauuacccuaguggucgaccggucugaugagucuau-acaagacgaaacagc	1.737195	1.820725	1.801561	1.872456	1.212078	1.177320	0.108099	0.155395	-0.020190	0.193039	-0.072958	0.167935	1.633916	1.741376	0.000000	0.000000
gcugucaccgguguauuacccuaguggucgaccggucugaugagucuauacacagacgaaacagc	1.767069	1.901517	1.756910	1.927955	1.362849	1.482671	0.009844	0.038874	0.465359	0.530357	0.333306	0.382212	1.161444	1.119196	0.039037	0.042234
gcugucaccgguguauuacccuaguggucgaccggucugaugagucuauacagagacgaaacagc	1.419021	1.802268	1.473718	1.825979	2.416837	2.250406	0.001770	0.028015	0.112773	0.583448	0.087755	0.539273	2.955800	2.828252	0.000000	0.000000
gcugucaccgguguauuacccuaguggucgaccggucugaugagucuauacauagacgaaacagc	1.805762	1.930606	1.781362	1.888444	1.333042	1.279623	0.105573	0.152411	NaN	NaN	NaN	NaN	NaN	NaN	0.000000	0.000000
gcugucaccgguguauuacccuaguggucgaccggucugaugagucuauaccaagacgaaacagc	1.855840	1.926694	1.899806	1.898571	1.177212	0.997161	0.417369	0.465548	NaN	NaN	NaN	NaN	NaN	NaN	0.000000	0.000000
gcugucaccgguguauuacccuaguggucgaccggucugaugagucuau-accagacgaaacagc	1.830643	1.879416	1.846242	1.964771	1.118852	1.313799	0.103900	0.150630	0.478405	0.278219	0.469969	0.220774	0.630688	0.563384	0.000000	0.000000
gcugucaccgguguauuacccuaguggucgaccggucugaugagucuauacccagacgaaacagc	1.871260	1.910110	1.909700	1.971378	1.093577	1.152599	0.141847	0.191482	0.523120	0.271798	0.503761	0.311249	0.560632	0.641931	0.000000	0.000000
gcugucaccgguguauuacccuaguggucgaccggucugaugagucuauaccgagacgaaacagc	1.446422	1.776696	1.495207	1.910301	2.139312	2.600721	0.021181	0.053536	-0.001526	0.340174	0.012175	0.224563	2.196339	1.630752	0.000000	0.000000
gcugucaccgguguauuacccuaguggucgaccggucugaugagucuauaccuagacgaaacagc	1.869028	1.975955	1.923612	1.994911	1.279167	1.178418	0.058415	0.099913	NaN	NaN	NaN	NaN	NaN	NaN	0.000000	0.000000
gcugucaccgguguauuacccuaguggucgaccggucugaugagucuauacgaagacgaaacagc	1.684687	1.854930	1.719418	1.881003	1.479935	1.450724	0.002045	0.028015	NaN	NaN	NaN	NaN	NaN	NaN	0.000000	0.000000
gcugucaccgguguauuacccuaguggucgaccggucugaugagucuau-acgagacgaaacagc	1.278488	1.748227	1.248118	1.756675	2.949434	3.225199	0.003389	0.030698	-0.017343	0.138401	0.043231	-0.406026	1.431346	0.355421	0.000000	0.000000
gcugucaccgguguauuacccuaguggucgaccggucugaugagucuauacgcagacgaaacagc	1.690557	1.875169	1.750291	1.954100	1.529718	1.598855	0.026645	0.060587	0.393015	0.521985	0.336155	0.516916	1.345767	1.516216	0.000000	0.000000
gcugucaccgguguauuacccuaguggucgaccggucugaugagucuauacggagacgaaacagc	1.215875	1.776252	1.332186	1.793679	3.633936	2.893960	0.007582	0.035680	-0.091995	0.606777	-0.008760	0.488072	4.997715	3.139299	0.000000	0.000000
gcugucaccgguguauuacccuaguggucgaccggucugaugagucuauacguagacgaaacagc	1.809171	1.890196	1.869014	1.934842	1.205106	1.163666	0.094704	0.141013	NaN	NaN	NaN	NaN	NaN	NaN	0.000000	0.000000
gcugucaccgguguauuacccuaguggucgaccggucugaugagucuauacuaagacgaaacagc	1.774769	1.905674	1.773317	1.906513	1.351777	1.358924	0.016032	0.046849	0.525085	0.524660	0.504900	0.499029	0.999021	0.986571	0.820932	0.828939
gcugucaccgguguauuacccuaguggucgaccggucugaugagucuau-acuagacgaaacagc	1.779924	1.898216	1.839279	1.964983	1.313082	1.335682	0.051058	0.090980	0.688702	0.696806	0.702530	0.617354	1.018836	0.821909	0.007007	0.007782
gcugucaccgguguauuacccuaguggucgaccggucugaugagucuauacucagacgaaacagc	1.907166	1.898667	2.007589	1.969287	0.980619	0.915584	0.567937	0.611838	NaN	NaN	NaN	NaN	NaN	NaN	0.000000	0.000000
gcugucaccgguguauuacccuaguggucgaccggucugaugagucuauacugagacgaaacagc	1.371525	1.803423	1.496753	1.912676	2.703324	2.605690	0.023185	0.055929	0.310385	0.651587	0.278503	0.616615	2.193822	2.178269	0.000000	0.000000
gcugucaccgguguauuacccuaguggucgaccggucugaugagucuauacuuagacgaaacagc	1.856881	1.940014	1.862093	1.908233	1.210968	1.112089	0.181444	0.231973	NaN	NaN	NaN	NaN	NaN	NaN	0.000000	0.000000
gcugucaccgguguauuacccuaguggucgaccggucugaugagucuauagaaagacgaaacagc	1.698072	1.808010	1.711694	1.933276	1.288067	1.665644	0.079170	0.123655	0.432482	0.618871	0.425449	0.624406	1.535993	1.581090	0.000000	0.000000
gcugucaccgguguauuacccuaguggucgaccggucugaugagucuau-agaagacgaaacagc	1.682650	1.908343	1.662995	1.874280	1.681484	1.626618	0.025408	0.059046	0.304121	0.699093	0.290430	0.611614	2.482974	2.095000	0.000000	0.000000
gcugucaccgguguauuacccuaguggucgaccggucugaugagucuauagacagacgaaacagc	1.809171	1.856136	1.783058	1.904898	1.114205	1.323855	0.085131	0.130415	0.805810	0.791295	0.633785	0.719261	0.967130	1.217519	0.281549	0.293224
gcugucaccgguguauuacccuaguggucgaccggucugaugagucuauagagagacgaaacagc	1.292280	1.784917	1.318892	1.836644	3.109115	3.294210	0.000948	0.025712	NaN	NaN	NaN	NaN	NaN	NaN	0.000000	0.000000
gcugucaccgguguauuacccuaguggucgaccggucugaugagucuauagauagacgaaacagc	1.709152	1.860809	1.710232	1.949890	1.417937	1.736434	0.025321	0.058926	NaN	NaN	NaN	NaN	NaN	NaN	0.000000	0.000000
gcugucaccgguguauuacccuaguggucgaccggucugaugagucuauagcaagacgaaacagc	1.794428	1.852781	1.762014	1.899031	1.143808	1.370935	0.076896	0.121335	0.274318	0.520734	0.207419	0.388983	1.763662	1.519021	0.000000	0.000000
gcugucaccgguguauuacccuaguggucgaccggucugaugagucuau-agcagacgaaacagc	1.779365	1.930407	1.782485	1.926038	1.415929	1.391724	0.015732	0.046426	0.546349	0.581557	0.490729	0.532280	1.084446	1.100399	0.002057	0.002324
gcugucaccgguguauuacccuaguggucgaccggucugaugagucuauagccagacgaaacagc	1.838817	1.933409	1.799169	1.937959	1.243346	1.376545	0.072247	0.116350	NaN	NaN	NaN	NaN	NaN	NaN	0.000000	0.000000
gcugucaccgguguauuacccuaguggucgaccggucugaugagucuauagcgagacgaaacagc	1.324761	1.842866	1.405097	1.905922	3.296899	3.168297	0.004240	0.031353	-0.251740	-0.039571	-0.202788	-0.072065	1.629930	1.351209	0.000000	0.000000
gcugucaccgguguauuacccuaguggucgaccggucugaugagucuauagcuagacgaaacagc	1.833785	1.922554	1.826648	1.947905	1.226785	1.322079	0.016654	0.047796	NaN	NaN	NaN	NaN	NaN	NaN	0.000000	0.000000
gcugucaccgguguauuacccuaguggucgaccggucugaugagucuauaggaagacgaaacagc	1.647749	1.872917	1.668641	1.931714	1.679452	1.832623	0.003909	0.030698	0.389802	0.540902	0.373589	0.517359	1.416119	1.392422	0.000000	0.000000
gcugucaccgguguauuacccuaguggucgaccggucugaugagucuau-aggagacgaaacagc	1.183729	1.651472	1.212349	1.666765	2.935909	2.847192	0.000104	0.019223	-0.163546	0.476866	-0.147280	0.443063	4.369306	3.893530	0.000000	0.000000
gcugucaccgguguauuacccuaguggucgaccggucugaugagucuauaggcagacgaaacagc	1.773720	1.893768	1.778050	1.928686	1.318404	1.414608	0.003789	0.030698	NaN	NaN	NaN	NaN	NaN	NaN	0.000000	0.000000
gcugucaccgguguauuacccuaguggucgaccggucugaugagucuauagggagacgaaacagc	1.381749	1.814587	1.378444	1.799369	2.709180	2.635872	0.002505	0.029101	0.021236	0.497583	0.024798	0.422944	2.994653	2.501186	0.000000	0.000000
gcugucaccgguguauuacccuaguggucgaccggucugaugagucuauagguagacgaaacagc	1.575801	1.896912	1.597769	1.919481	2.094649	2.097548	0.000063	0.018074	NaN	NaN	NaN	NaN	NaN	NaN	0.000000	0.000000
gcugucaccgguguauuacccuaguggucgaccggucugaugagucuauaguaagacgaaacagc	1.741640	1.855866	1.760724	1.903389	1.300847	1.388882	0.007184	0.035112	0.541216	0.667402	0.498347	0.574204	1.337169	1.190850	0.000001	0.000001
gcugucaccgguguauuacccuaguggucgaccggucugaugagucuau-aguagacgaaacagc	1.759169	1.863981	1.723429	1.905409	1.272953	1.520479	0.039816	0.077838	0.371796	0.559726	0.442318	0.509334	1.541450	1.166852	0.000000	0.000000
gcugucaccgguguauuacccuaguggucgaccggucugaugagucuauagucagacgaaacagc	1.909365	1.941930	1.936378	1.919200	1.077868	0.961218	0.939044	0.947157	NaN	NaN	NaN	NaN	NaN	NaN	0.000000	0.000000
gcugucaccgguguauuacccuaguggucgaccggucugaugagucuauagugagacgaaacagc	1.353946	1.794618	1.370461	1.852219	2.758495	3.032199	0.001585	0.028015	0.245515	0.431350	0.180937	0.264475	1.534032	1.212097	0.000000	0.000000
gcugucaccgguguauuacccuaguggucgaccggucugaugagucuauaguuagacgaaacagc	1.805620	1.899940	1.883404	1.901861	1.242567	1.043416	0.250155	0.302511	NaN	NaN	NaN	NaN	NaN	NaN	0.000000	0.000000
gcugucaccgguguauuacccuaguggucgaccggucugaugagucuauauaaagacgaaacagc	1.754246	1.872317	1.793019	1.893864	1.312414	1.261375	0.008993	0.037135	0.526402	0.649719	0.447382	0.640727	1.328362	1.560791	0.000000	0.000000
gcugucaccgguguauuacccuaguggucgaccggucugaugagucuau-auaagacgaaacagc	1.683950	1.842120	1.737575	1.913220	1.439363	1.498462	0.027772	0.062120	0.428496	0.479049	0.413927	0.446867	1.123447	1.078799	0.000014	0.000017
gcugucaccgguguauuacccuaguggucgaccggucugaugagucuauauacagacgaaacagc	1.753305	1.897059	1.850759	1.869822	1.392368	1.044872	0.236508	0.288563	0.629555	0.592377	0.506455	0.552378	0.917956	1.111535	0.668246	0.679906
gcugucaccgguguauuacccuaguggucgaccggucugaugagucuauauagagacgaaacagc	1.496900	1.806127	1.577496	1.849129	2.038105	1.869102	0.011254	0.040838	0.421851	0.664522	0.356074	0.557159	1.748524	1.588856	0.000000	0.000000
gcugucaccgguguauuacccuaguggucgaccggucugaugagucuauauauagacgaaacagc	1.761358	1.882086	1.825551	1.921021	1.320468	1.245864	0.048305	0.087581	NaN	NaN	NaN	NaN	NaN	NaN	0.000000	0.000000
gcugucaccgguguauuacccuaguggucgaccggucugaugagucuauaucaagacgaaacagc	1.792827	1.933360	1.823131	1.937843	1.382079	1.302304	0.012371	0.042519	NaN	NaN	NaN	NaN	NaN	NaN	0.000000	0.000000
gcugucaccgguguauuacccuaguggucgaccggucugaugagucuau-aucagacgaaacagc	1.939256	1.862184	1.881355	1.954545	0.837389	1.183559	0.877206	0.895206	0.748723	0.693134	0.711585	0.617678	0.879855	0.805552	0.000000	0.000000
gcugucaccgguguauuacccuaguggucgaccggucugaugagucuauauccagacgaaacagc	1.863046	1.927665	1.889023	1.948779	1.160429	1.147510	0.012279	0.042462	NaN	NaN	NaN	NaN	NaN	NaN	0.000000	0.000000
gcugucaccgguguauuacccuaguggucgaccggucugaugagucuauaucgagacgaaacagc	1.408254	1.816997	1.472445	1.908233	2.562965	2.727642	0.008089	0.036082	0.600715	0.785913	0.614068	0.726430	1.531788	1.295275	0.000000	0.000000
gcugucaccgguguauuacccuaguggucgaccggucugaugagucuauaucuagacgaaacagc	1.832060	1.867348	1.855171	1.904077	1.084647	1.119195	0.022918	0.055494	NaN	NaN	NaN	NaN	NaN	NaN	0.000000	0.000000
gcugucaccgguguauuacccuaguggucgaccggucugaugagucuauaugaagacgaaacagc	1.683735	1.922474	1.711759	1.925744	1.732761	1.636758	0.003430	0.030698	0.603126	0.771095	0.615325	0.745284	1.472206	1.348836	0.000000	0.000000
gcugucaccgguguauuacccuaguggucgaccggucugaugagucuau-augagacgaaacagc	1.230756	1.709532	1.321327	1.804692	3.011455	3.043441	0.010606	0.039951	0.108758	0.593697	0.105027	0.527885	3.054490	2.647635	0.000000	0.000000
gcugucaccgguguauuacccuaguggucgaccggucugaugagucuauaugcagacgaaacagc	1.774793	1.936915	1.748677	1.943625	1.452519	1.566563	0.021041	0.053532	NaN	NaN	NaN	NaN	NaN	NaN	0.000000	0.000000
gcugucaccgguguauuacccuaguggucgaccggucugaugagucuauauggagacgaaacagc	1.375930	1.807199	1.372846	1.797719	2.699408	2.659952	0.002019	0.028015	-0.505893	-0.082556	-0.417935	-0.138644	2.650558	1.902353	0.000000	0.000000
gcugucaccgguguauuacccuaguggucgaccggucugaugagucuauauguagacgaaacagc	1.722551	1.890326	1.646505	1.882232	1.471550	1.720785	0.059723	0.101396	0.420071	0.521105	0.411030	0.500085	1.261926	1.227594	0.000000	0.000000
gcugucaccgguguauuacccuaguggucgaccggucugaugagucuauauuaagacgaaacagc	1.796517	1.863941	1.835453	1.871489	1.167949	1.086514	0.064041	0.106657	NaN	NaN	NaN	NaN	NaN	NaN	0.000000	0.000000
gcugucaccgguguauuacccuaguggucgaccggucugaugagucuau-auuagacgaaacagc	1.802092	1.856664	1.815157	1.898649	1.133893	1.211971	0.016623	0.047758	0.669285	0.681891	0.698153	0.598183	1.029450	0.794383	0.000338	0.000390
gcugucaccgguguauuacccuaguggucgaccggucugaugagucuauauucagacgaaacagc	1.848464	1.892673	1.920996	1.951640	1.107157	1.073108	0.430288	0.478171	0.232388	0.216609	0.251621	0.115795	0.964320	0.731432	0.007718	0.008564
gcugucaccgguguauuacccuaguggucgaccggucugaugagucuauauugagacgaaacagc	1.480013	1.831849	1.586099	1.906231	2.248207	2.089930	0.020352	0.052436	0.216199	0.477984	0.213493	0.493054	1.827193	1.903534	0.000000	0.000000
gcugucaccgguguauuacccuaguggucgaccggucugaugagucuauauuuagacgaaacagc	1.847766	1.904297	1.927828	1.900827	1.139017	0.939721	0.798534	0.824372	NaN	NaN	NaN	NaN	NaN	NaN	0.000000	0.000000
gcugucaccgguguauuacccuaguggucgaccggucugaugagucuaucaaaagacgaaacagc	1.809319	1.913995	1.761556	1.929016	1.272553	1.470483	0.061519	0.103614	NaN	NaN	NaN	NaN	NaN	NaN	0.000000	0.000000
gcugucaccgguguauuacccuaguggucgaccggucugaugagucuau-caaagacgaaacagc	1.756986	1.894134	1.750152	1.936166	1.371347	1.534667	0.008662	0.036620	0.534013	0.550278	0.570810	0.520023	1.038161	0.889637	0.261790	0.273151
gcugucaccgguguauuacccuaguggucgaccggucugaugagucuaucaacagacgaaacagc	1.824277	2.011578	1.864461	1.967789	1.539221	1.268608	0.072550	0.116563	NaN	NaN	NaN	NaN	NaN	NaN	0.000000	0.000000
gcugucaccgguguauuacccuaguggucgaccggucugaugagucuaucaagagacgaaacagc	1.454649	1.815376	1.540262	1.876893	2.294706	2.170856	0.010880	0.040212	0.026976	0.371676	0.111964	0.305337	2.211567	1.560893	0.000000	0.000000
gcugucaccgguguauuacccuaguggucgaccggucugaugagucuaucaauagacgaaacagc	1.740966	1.865870	1.823625	1.919866	1.333225	1.248076	0.092761	0.138854	NaN	NaN	NaN	NaN	NaN	NaN	0.000000	0.000000
gcugucaccgguguauuacccuaguggucgaccggucugaugagucuaucacaagacgaaacagc	1.826199	1.911439	1.858274	1.905248	1.216856	1.114228	0.073567	0.117646	NaN	NaN	NaN	NaN	NaN	NaN	0.000000	0.000000
gcugucaccgguguauuacccuaguggucgaccggucugaugagucuau-cacagacgaaacagc	1.826417	1.863020	1.855859	1.910415	1.087935	1.133851	0.073380	0.117431	0.447233	0.329914	0.397753	0.111086	0.763275	0.516812	0.000000	0.000000
gcugucaccgguguauuacccuaguggucgaccggucugaugagucuaucaccagacgaaacagc	1.945145	1.955413	1.960537	1.996959	1.023924	1.087483	0.058750	0.100217	NaN	NaN	NaN	NaN	NaN	NaN	0.000000	0.000000
gcugucaccgguguauuacccuaguggucgaccggucugaugagucuaucacgagacgaaacagc	1.564414	1.930978	1.543669	1.934731	2.325754	2.460716	0.004441	0.031715	NaN	NaN	NaN	NaN	NaN	NaN	0.000000	0.000000
gcugucaccgguguauuacccuaguggucgaccggucugaugagucuaucacuagacgaaacagc	1.888268	1.967671	1.880045	2.001815	1.200613	1.323639	0.019032	0.051059	NaN	NaN	NaN	NaN	NaN	NaN	0.000000	0.000000
gcugucaccgguguauuacccuaguggucgaccggucugaugagucuaucagaagacgaaacagc	1.824521	1.928222	1.830736	1.929130	1.269701	1.254281	0.023678	0.056768	-0.088037	0.067253	-0.077428	-0.053344	1.429849	1.057023	0.000009	0.000011
gcugucaccgguguauuacccuaguggucgaccggucugaugagucuau-cagagacgaaacagc	1.646004	1.841359	1.563292	1.917573	1.568033	2.260896	0.042425	0.080739	0.293025	0.513688	0.163288	0.402950	1.662125	1.736448	0.000000	0.000000
gcugucaccgguguauuacccuaguggucgaccggucugaugagucuaucagcagacgaaacagc	1.918504	1.961551	1.985129	1.927624	1.104197	0.875982	0.769561	0.798197	NaN	NaN	NaN	NaN	NaN	NaN	0.000000	0.000000
gcugucaccgguguauuacccuaguggucgaccggucugaugagucuaucaggagacgaaacagc	1.439224	1.862405	1.525245	1.876893	2.649604	2.247230	0.006708	0.034659	0.437555	0.650352	0.335344	0.583123	1.632289	1.769206	0.000000	0.000000
gcugucaccgguguauuacccuaguggucgaccggucugaugagucuaucaguagacgaaacagc	1.770465	1.876187	1.773099	1.893608	1.275621	1.319805	0.006882	0.034840	0.157720	0.427418	0.180308	0.524688	1.860792	2.209938	0.000000	0.000000
gcugucaccgguguauuacccuaguggucgaccggucugaugagucuaucauaagacgaaacagc	1.795455	1.892190	1.799501	1.941149	1.249495	1.385632	0.011295	0.040947	0.450829	0.605825	0.482991	0.519179	1.428881	1.086896	0.000445	0.000512
gcugucaccgguguauuacccuaguggucgaccggucugaugagucuau-cauagacgaaacagc	1.750056	1.905232	1.806495	1.915675	1.429472	1.285817	0.025185	0.058849	0.341929	0.412794	0.348757	0.406619	1.177239	1.142514	0.000188	0.000218
gcugucaccgguguauuacccuaguggucgaccggucugaugagucuaucaugagacgaaacagc	1.585817	1.877806	1.672922	1.906993	1.958797	1.714239	0.015917	0.046730	NaN	NaN	NaN	NaN	NaN	NaN	0.000000	0.000000
gcugucaccgguguauuacccuaguggucgaccggucugaugagucuaucauuagacgaaacagc	1.934496	1.936817	1.976254	1.989266	1.005359	1.030414	0.948630	0.955410	0.573339	0.742104	0.587842	0.639672	1.474907	1.126759	0.000062	0.000073
gcugucaccgguguauuacccuaguggucgaccggucugaugagucuauccaaagacgaaacagc	1.738092	1.912144	1.837271	1.934619	1.492971	1.251259	0.084987	0.130293	0.660009	0.749943	0.576875	0.665102	1.230083	1.225258	0.000126	0.000146
gcugucaccgguguauuacccuaguggucgaccggucugaugagucuau-ccaagacgaaacagc	1.761316	1.908674	1.808492	1.941932	1.403971	1.359689	0.011192	0.040817	0.512808	0.516834	0.485282	0.492448	1.009314	1.016637	0.511750	0.524063
gcugucaccgguguauuacccuaguggucgaccggucugaugagucuauccacagacgaaacagc	1.806660	1.905894	1.806862	1.984761	1.256705	1.506255	0.033351	0.069626	NaN	NaN	NaN	NaN	NaN	NaN	0.000000	0.000000
gcugucaccgguguauuacccuaguggucgaccggucugaugagucuauccagagacgaaacagc	1.477949	1.895164	1.614063	1.943412	2.613455	2.134762	0.023783	0.056892	0.178370	0.408838	0.265508	0.482470	1.700074	1.648018	0.000000	0.000000
gcugucaccgguguauuacccuaguggucgaccggucugaugagucuauccauagacgaaacagc	1.837960	1.970353	1.883851	1.948753	1.356415	1.161185	0.088905	0.134350	0.729114	0.692797	0.622648	0.687447	0.919779	1.160911	0.470615	0.483383
gcugucaccgguguauuacccuaguggucgaccggucugaugagucuaucccaagacgaaacagc	1.891783	1.896285	1.863115	1.938544	1.010419	1.189679	0.291674	0.342936	NaN	NaN	NaN	NaN	NaN	NaN	0.000000	0.000000
gcugucaccgguguauuacccuaguggucgaccggucugaugagucuau-cccagacgaaacagc	1.905234	1.925913	1.818051	1.982954	1.048768	1.461850	0.255327	0.307886	0.506943	0.565416	0.494566	0.498972	1.144125	1.010197	0.009901	0.010953
gcugucaccgguguauuacccuaguggucgaccggucugaugagucuauccccagacgaaacagc	1.891595	1.908755	1.840769	1.944278	1.040305	1.269137	0.255767	0.307904	NaN	NaN	NaN	NaN	NaN	NaN	0.000000	0.000000
gcugucaccgguguauuacccuaguggucgaccggucugaugagucuaucccgagacgaaacagc	1.433580	1.833183	1.584085	1.889749	2.509592	2.021453	0.033660	0.070098	0.049886	0.247890	0.073260	0.047489	1.577623	0.942387	0.009785	0.010827
gcugucaccgguguauuacccuaguggucgaccggucugaugagucuaucccuagacgaaacagc	1.912633	1.940597	1.881355	1.999563	1.066507	1.312827	0.141521	0.191093	NaN	NaN	NaN	NaN	NaN	NaN	0.000000	0.000000
gcugucaccgguguauuacccuaguggucgaccggucugaugagucuauccgaagacgaaacagc	1.749661	1.910025	1.766521	1.930271	1.446651	1.457976	0.000754	0.025188	0.248899	0.558118	0.343496	0.560767	2.038068	1.649193	0.000000	0.000000
gcugucaccgguguauuacccuaguggucgaccggucugaugagucuau-ccgagacgaaacagc	1.311585	1.796837	1.417487	1.783781	3.056689	2.324311	0.009888	0.038947	-0.098848	0.455734	-0.078437	0.400387	3.585766	3.011785	0.000000	0.000000
gcugucaccgguguauuacccuaguggucgaccggucugaugagucuauccgcagacgaaacagc	1.814920	1.922703	1.781560	1.938311	1.281688	1.434668	0.042463	0.080739	0.347316	0.551756	0.343171	0.482079	1.601179	1.376916	0.000000	0.000000
gcugucaccgguguauuacccuaguggucgaccggucugaugagucuauccggagacgaaacagc	1.666391	1.951718	1.738089	1.957114	1.928977	1.655866	0.013501	0.043850	NaN	NaN	NaN	NaN	NaN	NaN	0.000000	0.000000
gcugucaccgguguauuacccuaguggucgaccggucugaugagucuauccguagacgaaacagc	1.922174	1.966452	1.897343	1.952496	1.107330	1.135411	0.294318	0.345233	NaN	NaN	NaN	NaN	NaN	NaN	0.000000	0.000000
gcugucaccgguguauuacccuaguggucgaccggucugaugagucuauccuaagacgaaacagc	1.872075	1.891650	1.933273	1.979469	1.046104	1.112234	0.555599	0.600075	NaN	NaN	NaN	NaN	NaN	NaN	0.000000	0.000000
gcugucaccgguguauuacccuaguggucgaccggucugaugagucuau-ccuagacgaaacagc	1.921414	1.926714	1.894794	2.015223	1.012278	1.319557	0.258427	0.310443	0.300883	0.450045	0.353357	0.376108	1.409815	1.053784	0.000118	0.000137
gcugucaccgguguauuacccuaguggucgaccggucugaugagucuauccucagacgaaacagc	1.999020	2.013744	1.941858	2.027419	1.034484	1.217757	0.410201	0.458561	-0.170506	-0.354634	-0.167155	-0.433637	0.654443	0.541400	0.000000	0.000000
gcugucaccgguguauuacccuaguggucgaccggucugaugagucuauccugagacgaaacagc	1.482587	1.953207	1.603608	1.934751	2.955430	2.143597	0.018616	0.050393	0.077609	0.470960	0.035404	0.403024	2.473721	2.331419	0.000000	0.000000
gcugucaccgguguauuacccuaguggucgaccggucugaugagucuauccuuagacgaaacagc	1.875343	1.962135	1.953237	2.000160	1.221215	1.114097	0.201744	0.252828	NaN	NaN	NaN	NaN	NaN	NaN	0.000000	0.000000
gcugucaccgguguauuacccuaguggucgaccggucugaugagucuaucgaaagacgaaacagc	1.698414	1.855411	1.754236	1.870162	1.435480	1.305948	0.018737	0.050614	NaN	NaN	NaN	NaN	NaN	NaN	0.000000	0.000000
gcugucaccgguguauuacccuaguggucgaccggucugaugagucuau-cgaagacgaaacagc	1.757442	1.914704	1.718628	1.883891	1.436355	1.463062	0.058864	0.100241	0.313894	0.542806	0.370403	0.517129	1.693993	1.401930	0.000000	0.000000
gcugucaccgguguauuacccuaguggucgaccggucugaugagucuaucgacagacgaaacagc	1.776057	1.906694	1.853175	1.996213	1.350943	1.390075	0.086362	0.131763	0.480027	0.496162	0.418387	0.333751	1.037850	0.822932	0.249018	0.260039
gcugucaccgguguauuacccuaguggucgaccggucugaugagucuaucgagagacgaaacagc	1.323347	1.802791	1.385945	1.782519	3.016087	2.492147	0.003421	0.030698	0.262818	0.379790	0.263767	0.419697	1.309095	1.431956	0.000000	0.000000
gcugucaccgguguauuacccuaguggucgaccggucugaugagucuaucgauagacgaaacagc	1.666813	1.884396	1.671821	1.919481	1.650375	1.768724	0.001441	0.027379	0.392822	0.307512	0.348315	0.260728	0.821657	0.817358	0.000006	0.000007
gcugucaccgguguauuacccuaguggucgaccggucugaugagucuaucgcaagacgaaacagc	1.751380	1.924032	1.790872	1.926612	1.488169	1.366909	0.011886	0.041932	NaN	NaN	NaN	NaN	NaN	NaN	0.000000	0.000000
gcugucaccgguguauuacccuaguggucgaccggucugaugagucuau-cgcagacgaaacagc	1.794264	1.932074	1.855327	2.025071	1.373441	1.478237	0.055332	0.096465	0.002821	0.077267	-0.146814	0.122688	1.186987	1.859949	0.000000	0.000000
gcugucaccgguguauuacccuaguggucgaccggucugaugagucuaucgccagacgaaacagc	1.929644	1.931272	1.881355	1.971340	1.003757	1.230225	0.365172	0.415362	0.560086	-0.384103	0.394575	-0.398111	0.113713	0.161181	0.000000	0.000000
gcugucaccgguguauuacccuaguggucgaccggucugaugagucuaucgcgagacgaaacagc	1.411459	1.868687	1.407139	1.857466	2.865682	2.820507	0.002369	0.028549	NaN	NaN	NaN	NaN	NaN	NaN	0.000000	0.000000
gcugucaccgguguauuacccuaguggucgaccggucugaugagucuaucgcuagacgaaacagc	1.821092	1.893567	1.860324	1.926788	1.181613	1.165370	0.028036	0.062352	NaN	NaN	NaN	NaN	NaN	NaN	0.000000	0.000000
gcugucaccgguguauuacccuaguggucgaccggucugaugagucuaucggaagacgaaacagc	1.697351	1.910363	1.783111	1.972976	1.633098	1.548335	0.033636	0.070075	NaN	NaN	NaN	NaN	NaN	NaN	0.000000	0.000000
gcugucaccgguguauuacccuaguggucgaccggucugaugagucuau-cggagacgaaacagc	1.240790	1.784354	1.367717	1.886819	3.495942	3.304472	0.014138	0.044734	0.095050	0.580975	0.069658	0.534414	3.061434	2.915790	0.000000	0.000000
gcugucaccgguguauuacccuaguggucgaccggucugaugagucuaucggcagacgaaacagc	1.841095	1.896774	1.882835	2.036262	1.136788	1.423729	0.212777	0.264369	NaN	NaN	NaN	NaN	NaN	NaN	0.000000	0.000000
gcugucaccgguguauuacccuaguggucgaccggucugaugagucuaucgggagacgaaacagc	1.480655	1.892010	1.566085	1.886108	2.578428	2.089405	0.009116	0.037387	NaN	NaN	NaN	NaN	NaN	NaN	0.000000	0.000000
gcugucaccgguguauuacccuaguggucgaccggucugaugagucuaucgguagacgaaacagc	1.603323	1.895644	1.605285	1.924027	1.960294	2.083253	0.001072	0.026194	NaN	NaN	NaN	NaN	NaN	NaN	0.000000	0.000000
gcugucaccgguguauuacccuaguggucgaccggucugaugagucuaucguaagacgaaacagc	1.718804	1.886501	1.752229	1.910225	1.471286	1.438786	0.002002	0.028015	NaN	NaN	NaN	NaN	NaN	NaN	0.000000	0.000000
gcugucaccgguguauuacccuaguggucgaccggucugaugagucuau-cguagacgaaacagc	1.741298	1.960498	1.811532	1.861917	1.656534	1.123012	0.181405	0.231973	0.481289	0.528178	0.462126	0.496970	1.114008	1.083537	0.002785	0.003133
gcugucaccgguguauuacccuaguggucgaccggucugaugagucuaucgucagacgaaacagc	1.980692	1.998031	1.972532	2.065840	1.040734	1.239677	0.142447	0.192138	NaN	NaN	NaN	NaN	NaN	NaN	0.000000	0.000000
gcugucaccgguguauuacccuaguggucgaccggucugaugagucuaucgugagacgaaacagc	1.345789	1.784740	1.452661	1.851440	2.747584	2.504831	0.012332	0.042519	NaN	NaN	NaN	NaN	NaN	NaN	0.000000	0.000000
gcugucaccgguguauuacccuaguggucgaccggucugaugagucuaucguuagacgaaacagc	1.838973	1.921888	1.899631	2.035500	1.210360	1.367315	0.151565	0.201561	NaN	NaN	NaN	NaN	NaN	NaN	0.000000	0.000000
gcugucaccgguguauuacccuaguggucgaccggucugaugagucuaucuaaagacgaaacagc	1.767778	1.891172	1.798734	1.918656	1.328598	1.318021	0.002687	0.029309	0.284484	0.432397	0.251763	0.389220	1.405767	1.372326	0.000000	0.000000
gcugucaccgguguauuacccuaguggucgaccggucugaugagucuau-cuaagacgaaacagc	1.792910	1.903258	1.811644	1.972773	1.289282	1.449204	0.020271	0.052361	0.635413	0.611105	0.639393	0.561165	0.945567	0.835165	0.000133	0.000155
gcugucaccgguguauuacccuaguggucgaccggucugaugagucuaucuacagacgaaacagc	1.845927	1.817390	1.865053	1.988197	0.936403	1.327835	0.623914	0.664382	NaN	NaN	NaN	NaN	NaN	NaN	0.000000	0.000000
gcugucaccgguguauuacccuaguggucgaccggucugaugagucuaucuagagacgaaacagc	1.595778	1.889220	1.622371	1.935184	1.965357	2.055007	0.000876	0.025533	NaN	NaN	NaN	NaN	NaN	NaN	0.000000	0.000000
gcugucaccgguguauuacccuaguggucgaccggucugaugagucuaucuauagacgaaacagc	1.778294	1.903601	1.882658	1.949207	1.334463	1.165598	0.179493	0.230232	NaN	NaN	NaN	NaN	NaN	NaN	0.000000	0.000000
gcugucaccgguguauuacccuaguggucgaccggucugaugagucuaucucaagacgaaacagc	1.919623	1.913496	1.858492	2.013953	0.985990	1.430411	0.326898	0.378293	NaN	NaN	NaN	NaN	NaN	NaN	0.000000	0.000000
gcugucaccgguguauuacccuaguggucgaccggucugaugagucuau-cucagacgaaacagc	1.991284	1.927207	2.022872	2.011092	0.862826	0.973240	0.200074	0.251293	0.605095	0.395615	0.524455	0.380054	0.617334	0.717132	0.000000	0.000000
gcugucaccgguguauuacccuaguggucgaccggucugaugagucuaucuccagacgaaacagc	1.863325	1.939783	1.945189	1.994326	1.192499	1.119791	0.255534	0.307904	NaN	NaN	NaN	NaN	NaN	NaN	0.000000	0.000000
gcugucaccgguguauuacccuaguggucgaccggucugaugagucuaucucgagacgaaacagc	1.550077	1.868170	1.634504	1.902270	2.080144	1.852530	0.011772	0.041688	NaN	NaN	NaN	NaN	NaN	NaN	0.000000	0.000000
gcugucaccgguguauuacccuaguggucgaccggucugaugagucuaucucuagacgaaacagc	1.935226	1.939198	1.938160	2.044651	1.009189	1.277882	0.324350	0.376097	NaN	NaN	NaN	NaN	NaN	NaN	0.000000	0.000000
gcugucaccgguguauuacccuaguggucgaccggucugaugagucuaucugaagacgaaacagc	1.795926	1.924222	1.859373	1.993663	1.343681	1.362353	0.050766	0.090618	0.757621	0.673193	0.691051	0.695638	0.823327	1.010619	0.010311	0.011401
gcugucaccgguguauuacccuaguggucgaccggucugaugagucuau-cugagacgaaacagc	1.450097	1.828509	1.373200	1.860262	2.390076	3.069459	0.013698	0.043954	0.125448	0.530000	0.093601	0.488684	2.538354	2.483611	0.000000	0.000000
gcugucaccgguguauuacccuaguggucgaccggucugaugagucuaucugcagacgaaacagc	1.898679	1.939526	1.867208	1.996407	1.098618	1.346478	0.105126	0.151939	NaN	NaN	NaN	NaN	NaN	NaN	0.000000	0.000000
gcugucaccgguguauuacccuaguggucgaccggucugaugagucuaucuggagacgaaacagc	1.433131	1.822879	1.419073	1.855807	2.453284	2.733593	0.002344	0.028442	0.332928	0.644349	0.343991	0.573792	2.048431	1.697464	0.000000	0.000000
gcugucaccgguguauuacccuaguggucgaccggucugaugagucuaucuguagacgaaacagc	1.777166	1.894860	1.796745	1.931954	1.311275	1.365240	0.001202	0.026692	NaN	NaN	NaN	NaN	NaN	NaN	0.000000	0.000000
gcugucaccgguguauuacccuaguggucgaccggucugaugagucuaucuuaagacgaaacagc	1.834887	1.907373	1.819072	1.923986	1.181643	1.273250	0.043313	0.081865	NaN	NaN	NaN	NaN	NaN	NaN	0.000000	0.000000
gcugucaccgguguauuacccuaguggucgaccggucugaugagucuau-cuuagacgaaacagc	1.915495	1.920990	1.834359	1.902804	1.012732	1.170699	0.605841	0.648266	-0.311816	-0.109878	-0.246451	-0.133405	1.591983	1.297319	0.000000	0.000000
gcugucaccgguguauuacccuaguggucgaccggucugaugagucuaucuucagacgaaacagc	2.008935	1.992766	2.002254	2.037195	0.963454	1.083780	0.895900	0.910794	NaN	NaN	NaN	NaN	NaN	NaN	0.000000	0.000000
gcugucaccgguguauuacccuaguggucgaccggucugaugagucuaucuugagacgaaacagc	1.563315	1.835098	1.617916	1.856572	1.869745	1.732435	0.004170	0.031107	0.271399	0.508732	0.267362	0.452065	1.727162	1.530039	0.000000	0.000000
gcugucaccgguguauuacccuaguggucgaccggucugaugagucuaucuuuagacgaaacagc	1.938155	2.008304	1.873411	1.973798	1.175300	1.260050	0.279558	0.331432	NaN	NaN	NaN	NaN	NaN	NaN	0.000000	0.000000
gcugucaccgguguauuacccuaguggucgaccggucugaugagucuaugaaaagacgaaacagc	1.672724	1.854004	1.719185	1.883186	1.518031	1.458819	0.006158	0.034181	0.671597	0.632276	0.590178	0.616844	0.913437	1.063325	0.790773	0.799599
gcugucaccgguguauuacccuaguggucgaccggucugaugagucuau-gaaagacgaaacagc	1.609420	1.820067	1.670502	1.864444	1.624227	1.562940	0.012653	0.042906	0.302247	0.431380	0.297677	0.239957	1.346272	0.875547	0.005870	0.006542
gcugucaccgguguauuacccuaguggucgaccggucugaugagucuaugaacagacgaaacagc	1.751961	1.881118	1.716064	1.915960	1.346349	1.584515	0.029428	0.064238	0.568226	0.597191	0.666791	0.569455	1.068968	0.799216	0.289885	0.301597
gcugucaccgguguauuacccuaguggucgaccggucugaugagucuaugaagagacgaaacagc	1.162912	1.710779	1.088501	1.755148	3.530748	4.641386	0.007711	0.035768	-0.126504	0.644099	-0.099282	0.633119	5.896626	5.400085	0.000000	0.000000
gcugucaccgguguauuacccuaguggucgaccggucugaugagucuaugaauagacgaaacagc	1.643725	1.899697	1.682019	1.914130	1.802900	1.706520	0.002044	0.028015	0.401291	0.690782	0.433840	0.597642	1.947559	1.458151	0.000000	0.000000
gcugucaccgguguauuacccuaguggucgaccggucugaugagucuaugacaagacgaaacagc	1.814787	1.899427	1.784445	1.917956	1.215179	1.359912	0.052714	0.093144	0.379150	0.378785	0.226007	0.309510	0.999161	1.212001	0.070457	0.075407
gcugucaccgguguauuacccuaguggucgaccggucugaugagucuau-gacagacgaaacagc	1.686164	1.888706	1.799768	1.903945	1.594197	1.271093	0.088523	0.133853	0.659673	0.738805	0.645111	0.596000	1.199863	0.893077	0.120426	0.127781
gcugucaccgguguauuacccuaguggucgaccggucugaugagucuaugaccagacgaaacagc	1.912679	1.900340	1.890641	1.927490	0.971986	1.088552	0.763745	0.792975	NaN	NaN	NaN	NaN	NaN	NaN	0.000000	0.000000
gcugucaccgguguauuacccuaguggucgaccggucugaugagucuaugacgagacgaaacagc	1.361966	1.802445	1.345917	1.812201	2.757267	2.926063	0.002175	0.028015	0.047941	0.370243	0.031421	0.375214	2.100398	2.206950	0.000000	0.000000
gcugucaccgguguauuacccuaguggucgaccggucugaugagucuaugacuagacgaaacagc	1.840476	1.935261	1.818444	1.968745	1.243896	1.413517	0.029274	0.064011	NaN	NaN	NaN	NaN	NaN	NaN	0.000000	0.000000
gcugucaccgguguauuacccuaguggucgaccggucugaugagucuaugagaagacgaaacagc	1.448844	1.804972	1.453971	1.892146	2.270536	2.742678	0.006604	0.034519	0.453830	0.690753	0.330010	0.704138	1.725535	2.366618	0.000000	0.000000
gcugucaccgguguauuacccuaguggucgaccggucugaugagucuau-gagagacgaaacagc	1.048605	1.641120	1.169334	1.670469	3.913050	3.170558	0.007182	0.035112	-0.118379	0.447477	-0.113791	0.397013	3.680072	3.241936	0.000000	0.000000
gcugucaccgguguauuacccuaguggucgaccggucugaugagucuaugagcagacgaaacagc	1.534518	1.893209	1.612267	1.894444	2.283971	1.915037	0.009068	0.037247	NaN	NaN	NaN	NaN	NaN	NaN	0.000000	0.000000
gcugucaccgguguauuacccuaguggucgaccggucugaugagucuaugaggagacgaaacagc	1.113721	1.640663	1.192405	1.646921	3.364667	2.847845	0.002518	0.029101	-0.030697	0.293376	0.009166	0.210146	2.108987	1.588475	0.000000	0.000000
gcugucaccgguguauuacccuaguggucgaccggucugaugagucuaugaguagacgaaacagc	1.366524	1.854885	1.519444	1.891332	3.078649	2.354440	0.022286	0.054697	NaN	NaN	NaN	NaN	NaN	NaN	0.000000	0.000000
gcugucaccgguguauuacccuaguggucgaccggucugaugagucuaugauaagacgaaacagc	1.726615	1.873977	1.745652	1.925607	1.403983	1.513404	0.005387	0.032793	-0.391979	-0.007082	-0.354181	-0.006731	2.426034	2.225611	0.000000	0.000000
gcugucaccgguguauuacccuaguggucgaccggucugaugagucuau-gauagacgaaacagc	1.717440	1.861347	1.736988	1.895170	1.392859	1.439402	0.000788	0.025188	0.208812	0.422569	0.139434	0.330182	1.635902	1.551485	0.000000	0.000000
gcugucaccgguguauuacccuaguggucgaccggucugaugagucuaugaucagacgaaacagc	1.914223	1.951814	1.946099	2.006574	1.090413	1.149409	0.085948	0.131273	NaN	NaN	NaN	NaN	NaN	NaN	0.000000	0.000000
gcugucaccgguguauuacccuaguggucgaccggucugaugagucuaugaugagacgaaacagc	1.303139	1.789489	1.341266	1.799208	3.064432	2.870399	0.000227	0.022503	-0.161898	0.544717	-0.126006	0.371591	5.088802	3.144827	0.000000	0.000000
gcugucaccgguguauuacccuaguggucgaccggucugaugagucuaugauuagacgaaacagc	1.711446	1.893855	1.707209	1.944445	1.521980	1.726775	0.006069	0.033992	NaN	NaN	NaN	NaN	NaN	NaN	0.000000	0.000000
gcugucaccgguguauuacccuaguggucgaccggucugaugagucuaugcaaagacgaaacagc	1.751787	1.883410	1.697911	1.852786	1.354015	1.428482	0.088393	0.133816	0.223707	0.172404	0.160610	0.268835	0.888581	1.282995	0.229307	0.239850
gcugucaccgguguauuacccuaguggucgaccggucugaugagucuau-gcaagacgaaacagc	1.681194	1.829811	1.677235	1.934562	1.408048	1.808532	0.037918	0.075292	0.152828	0.345396	0.157537	0.284985	1.558001	1.341060	0.000000	0.000000
gcugucaccgguguauuacccuaguggucgaccggucugaugagucuaugcacagacgaaacagc	1.761003	1.821466	1.712364	1.991530	1.149379	1.901805	0.166195	0.216100	NaN	NaN	NaN	NaN	NaN	NaN	0.000000	0.000000
gcugucaccgguguauuacccuaguggucgaccggucugaugagucuaugcagagacgaaacagc	1.274727	1.762832	1.301404	1.748081	3.076839	2.796899	0.000839	0.025530	0.266271	0.710271	0.234852	0.654685	2.779713	2.629257	0.000000	0.000000
gcugucaccgguguauuacccuaguggucgaccggucugaugagucuaugcauagacgaaacagc	1.775681	1.846948	1.749196	1.891759	1.178331	1.388554	0.053191	0.093889	NaN	NaN	NaN	NaN	NaN	NaN	0.000000	0.000000
gcugucaccgguguauuacccuaguggucgaccggucugaugagucuaugccaagacgaaacagc	1.809171	1.858842	1.833864	1.958107	1.121169	1.331198	0.143245	0.193009	0.086665	0.179594	0.058686	0.136620	1.238594	1.196557	0.000046	0.000054
gcugucaccgguguauuacccuaguggucgaccggucugaugagucuau-gccagacgaaacagc	1.781755	1.920140	1.858552	1.922223	1.375260	1.157898	0.096290	0.142789	0.844464	0.749407	0.825013	0.642508	0.803421	0.656893	0.000000	0.000000
gcugucaccgguguauuacccuaguggucgaccggucugaugagucuaugcccagacgaaacagc	1.904184	1.922137	1.836128	2.009229	1.042204	1.489709	0.225970	0.277633	NaN	NaN	NaN	NaN	NaN	NaN	0.000000	0.000000
gcugucaccgguguauuacccuaguggucgaccggucugaugagucuaugccgagacgaaacagc	1.427741	1.830271	1.553728	1.844785	2.526558	1.954600	0.021514	0.053789	NaN	NaN	NaN	NaN	NaN	NaN	0.000000	0.000000
gcugucaccgguguauuacccuaguggucgaccggucugaugagucuaugccuagacgaaacagc	1.819792	1.954243	1.815992	1.962234	1.362858	1.400367	0.014213	0.044756	NaN	NaN	NaN	NaN	NaN	NaN	0.000000	0.000000
gcugucaccgguguauuacccuaguggucgaccggucugaugagucuaugcgaagacgaaacagc	1.551988	1.837652	1.560017	1.945042	1.930478	2.426750	0.013851	0.044220	0.053171	0.437118	0.032726	0.352514	2.420734	2.088274	0.000000	0.000000
gcugucaccgguguauuacccuaguggucgaccggucugaugagucuau-gcgagacgaaacagc	1.211701	1.658101	1.275630	1.701989	2.795118	2.669061	0.003270	0.030698	-0.095924	0.477502	-0.076387	0.432651	3.744776	3.228782	0.000000	0.000000
gcugucaccgguguauuacccuaguggucgaccggucugaugagucuaugcgcagacgaaacagc	1.708070	1.896481	1.751916	1.968502	1.543163	1.646593	0.014003	0.044430	NaN	NaN	NaN	NaN	NaN	NaN	0.000000	0.000000
gcugucaccgguguauuacccuaguggucgaccggucugaugagucuaugcggagacgaaacagc	1.222938	1.758016	1.394751	1.746125	3.428293	2.245814	0.026322	0.060123	-0.076045	0.494744	-0.025126	0.514217	3.722103	3.462130	0.000000	0.000000
gcugucaccgguguauuacccuaguggucgaccggucugaugagucuaugcguagacgaaacagc	1.807519	1.918000	1.829907	1.953716	1.289675	1.329870	0.000874	0.025533	NaN	NaN	NaN	NaN	NaN	NaN	0.000000	0.000000
gcugucaccgguguauuacccuaguggucgaccggucugaugagucuaugcuaagacgaaacagc	1.791232	1.970619	1.784842	1.960970	1.511425	1.500128	0.019076	0.051131	0.559214	0.726481	0.437888	0.685521	1.469829	1.768616	0.000000	0.000000
gcugucaccgguguauuacccuaguggucgaccggucugaugagucuau-gcuagacgaaacagc	1.840563	1.904952	1.774104	1.924116	1.159814	1.412574	0.139566	0.188978	0.668873	0.665911	0.640781	0.566033	0.993202	0.841883	0.015524	0.017079
gcugucaccgguguauuacccuaguggucgaccggucugaugagucuaugcucagacgaaacagc	1.966866	1.999936	1.985192	2.016208	1.079120	1.074029	0.157681	0.207289	NaN	NaN	NaN	NaN	NaN	NaN	0.000000	0.000000
gcugucaccgguguauuacccuaguggucgaccggucugaugagucuaugcugagacgaaacagc	1.641400	1.896055	1.572933	1.899392	1.797443	2.120600	0.025224	0.058873	NaN	NaN	NaN	NaN	NaN	NaN	0.000000	0.000000
gcugucaccgguguauuacccuaguggucgaccggucugaugagucuaugcuuagacgaaacagc	1.848313	1.871609	1.874056	1.995514	1.055105	1.322689	0.290732	0.342095	NaN	NaN	NaN	NaN	NaN	NaN	0.000000	0.000000
gcugucaccgguguauuacccuaguggucgaccggucugaugagucuauggaaagacgaaacagc	1.616100	1.846481	1.677609	1.908233	1.699735	1.700684	0.013729	0.043998	0.732007	0.778750	0.770097	0.719580	1.113635	0.890192	0.686478	0.697896
gcugucaccgguguauuacccuaguggucgaccggucugaugagucuau-ggaagacgaaacagc	1.633010	1.862895	1.639015	1.877382	1.697794	1.731280	0.001483	0.027766	0.064142	0.435154	0.092967	0.441474	2.349701	2.231034	0.000000	0.000000
gcugucaccgguguauuacccuaguggucgaccggucugaugagucuauggacagacgaaacagc	1.664636	1.888696	1.704433	1.888169	1.675171	1.526639	0.006271	0.034425	0.684380	0.883500	0.670189	0.801773	1.581686	1.353891	0.000000	0.000000
gcugucaccgguguauuacccuaguggucgaccggucugaugagucuauggagagacgaaacagc	1.199531	1.688213	1.215839	1.740532	3.080933	3.347284	0.001650	0.028015	0.065825	0.620025	0.073695	0.587510	3.582608	3.264485	0.000000	0.000000
gcugucaccgguguauuacccuaguggucgaccggucugaugagucuauggauagacgaaacagc	1.655536	1.917749	1.657701	1.906098	1.828996	1.771731	0.007001	0.035024	NaN	NaN	NaN	NaN	NaN	NaN	0.000000	0.000000
gcugucaccgguguauuacccuaguggucgaccggucugaugagucuauggcaagacgaaacagc	1.775498	1.891019	1.799054	1.940932	1.304733	1.386364	0.007162	0.035112	NaN	NaN	NaN	NaN	NaN	NaN	0.000000	0.000000
gcugucaccgguguauuacccuaguggucgaccggucugaugagucuau-ggcagacgaaacagc	1.794995	1.912481	1.793296	1.938106	1.310648	1.395759	0.006794	0.034780	0.537754	0.629224	0.556962	0.552716	1.234441	0.990270	0.000017	0.000020
gcugucaccgguguauuacccuaguggucgaccggucugaugagucuauggccagacgaaacagc	1.873393	1.948417	1.892578	1.969310	1.188568	1.193253	0.006607	0.034519	NaN	NaN	NaN	NaN	NaN	NaN	0.000000	0.000000
gcugucaccgguguauuacccuaguggucgaccggucugaugagucuauggcgagacgaaacagc	1.324855	1.906464	1.430563	1.881390	3.816006	2.823752	0.008368	0.036318	0.200955	0.721037	0.221450	0.661819	3.311934	2.756569	0.000000	0.000000
gcugucaccgguguauuacccuaguggucgaccggucugaugagucuauggcuagacgaaacagc	1.882338	1.873519	1.839133	1.909798	0.979899	1.176696	0.481642	0.527754	NaN	NaN	NaN	NaN	NaN	NaN	0.000000	0.000000
gcugucaccgguguauuacccuaguggucgaccggucugaugagucuaugggaagacgaaacagc	1.502475	1.856662	1.614903	1.917920	2.260408	2.009172	0.021416	0.053623	0.281054	0.621970	0.298814	0.562577	2.192379	1.835539	0.000000	0.000000
gcugucaccgguguauuacccuaguggucgaccggucugaugagucuau-gggagacgaaacagc	1.172287	1.650012	1.208079	1.724842	3.004174	3.286719	0.004051	0.030978	-0.172486	0.393238	-0.188260	0.340950	3.678947	3.382280	0.000000	0.000000
gcugucaccgguguauuacccuaguggucgaccggucugaugagucuaugggcagacgaaacagc	1.828440	1.895803	1.797322	1.986037	1.167786	1.544243	0.085706	0.131070	NaN	NaN	NaN	NaN	NaN	NaN	0.000000	0.000000
gcugucaccgguguauuacccuaguggucgaccggucugaugagucuauggggagacgaaacagc	1.346707	1.821128	1.461305	1.934148	2.981408	2.970592	0.016779	0.047982	NaN	NaN	NaN	NaN	NaN	NaN	0.000000	0.000000
gcugucaccgguguauuacccuaguggucgaccggucugaugagucuauggguagacgaaacagc	1.536757	1.833443	1.530323	1.926586	1.980093	2.490362	0.010565	0.039947	NaN	NaN	NaN	NaN	NaN	NaN	0.000000	0.000000
gcugucaccgguguauuacccuaguggucgaccggucugaugagucuaugguaagacgaaacagc	1.691732	1.829720	1.759361	1.893789	1.374003	1.362788	0.049880	0.089518	0.279702	0.316050	0.326838	0.292809	1.087298	0.924636	0.792955	0.801326
gcugucaccgguguauuacccuaguggucgaccggucugaugagucuau-gguagacgaaacagc	1.665116	1.901486	1.714584	1.876589	1.723338	1.452129	0.020207	0.052275	0.059217	0.225691	0.087960	0.139146	1.467146	1.125088	0.000000	0.000000
gcugucaccgguguauuacccuaguggucgaccggucugaugagucuauggucagacgaaacagc	1.946178	1.978304	1.899617	2.029930	1.076778	1.349937	0.161214	0.211273	0.845366	0.687930	0.777988	0.682172	0.695927	0.802018	0.000000	0.000000
gcugucaccgguguauuacccuaguggucgaccggucugaugagucuauggugagacgaaacagc	1.330170	1.747995	1.332186	1.835796	2.617125	3.188675	0.005911	0.033514	-0.362461	0.023738	-0.123941	0.067784	2.433318	1.554983	0.000000	0.000000
gcugucaccgguguauuacccuaguggucgaccggucugaugagucuaugguuagacgaaacagc	1.754813	1.909674	1.771595	1.862341	1.428437	1.232384	0.074419	0.118608	NaN	NaN	NaN	NaN	NaN	NaN	0.000000	0.000000
gcugucaccgguguauuacccuaguggucgaccggucugaugagucuauguaaagacgaaacagc	1.673569	1.904830	1.685678	1.956451	1.703183	1.865403	0.002075	0.028015	0.319988	0.292095	0.325754	0.265304	0.937793	0.870062	0.015736	0.017309
gcugucaccgguguauuacccuaguggucgaccggucugaugagucuau-guaagacgaaacagc	1.619427	1.777957	1.609268	1.891266	1.440556	1.914248	0.043040	0.081548	0.312518	0.437782	0.307968	0.421637	1.334330	1.299181	0.000000	0.000000
gcugucaccgguguauuacccuaguggucgaccggucugaugagucuauguacagacgaaacagc	1.719098	1.881271	1.682867	1.904979	1.452690	1.667680	0.021834	0.054189	0.009096	0.187344	0.197163	0.110275	1.507470	0.818676	0.530215	0.542295
gcugucaccgguguauuacccuaguggucgaccggucugaugagucuauguagagacgaaacagc	1.191440	1.773112	1.339993	1.762294	3.816558	2.644238	0.014838	0.045220	-0.067291	0.237581	-0.099505	0.114842	2.017770	1.638128	0.000000	0.000000
gcugucaccgguguauuacccuaguggucgaccggucugaugagucuauguauagacgaaacagc	1.749106	1.927677	1.719844	1.921233	1.508588	1.589970	0.024996	0.058478	-0.084735	0.157926	-0.200192	0.154968	1.748483	2.265478	0.000000	0.000000
gcugucaccgguguauuacccuaguggucgaccggucugaugagucuaugucaagacgaaacagc	1.735233	1.894307	1.747379	2.007556	1.442363	1.820443	0.035680	0.072431	NaN	NaN	NaN	NaN	NaN	NaN	0.000000	0.000000
gcugucaccgguguauuacccuaguggucgaccggucugaugagucuau-gucagacgaaacagc	1.854226	1.823703	1.930531	2.061148	0.932131	1.350882	0.745111	0.776010	0.848155	0.658233	0.769813	0.633299	0.645771	0.730275	0.000000	0.000000
gcugucaccgguguauuacccuaguggucgaccggucugaugagucuauguccagacgaaacagc	1.876547	1.897699	1.891789	2.058221	1.049910	1.467005	0.304975	0.356461	NaN	NaN	NaN	NaN	NaN	NaN	0.000000	0.000000
gcugucaccgguguauuacccuaguggucgaccggucugaugagucuaugucgagacgaaacagc	1.541738	1.850282	1.490327	1.875196	2.034905	2.425876	0.011497	0.041263	NaN	NaN	NaN	NaN	NaN	NaN	0.000000	0.000000
gcugucaccgguguauuacccuaguggucgaccggucugaugagucuaugucuagacgaaacagc	1.816276	1.943023	1.881355	1.970253	1.338897	1.227151	0.052167	0.092468	0.331057	0.110827	0.277960	0.052858	0.602241	0.595522	0.000000	0.000000
gcugucaccgguguauuacccuaguggucgaccggucugaugagucuaugugaagacgaaacagc	1.482446	1.855416	1.630404	1.843206	2.360313	1.632306	0.046395	0.085400	0.254447	0.699638	0.229175	0.660522	2.787349	2.699894	0.000000	0.000000
gcugucaccgguguauuacccuaguggucgaccggucugaugagucuau-gugagacgaaacagc	1.078628	1.729260	1.256311	1.762324	4.473347	3.206361	0.016403	0.047307	-0.057815	0.463200	-0.089390	0.345203	3.319057	2.720148	0.000000	0.000000
gcugucaccgguguauuacccuaguggucgaccggucugaugagucuaugugcagacgaaacagc	1.665590	1.866158	1.669196	1.839991	1.586969	1.481819	0.017593	0.049054	NaN	NaN	NaN	NaN	NaN	NaN	0.000000	0.000000
gcugucaccgguguauuacccuaguggucgaccggucugaugagucuauguggagacgaaacagc	1.192741	1.761988	1.354124	1.750274	3.708918	2.489715	0.019311	0.051263	-0.134298	0.009907	-0.250726	-0.136614	1.393815	1.300502	0.000793	0.000907
gcugucaccgguguauuacccuaguggucgaccggucugaugagucuauguguagacgaaacagc	1.491373	1.870879	1.575061	1.843001	2.396107	1.853274	0.014329	0.044771	-0.353121	0.171175	-0.320675	0.139365	3.344223	2.884300	0.000000	0.000000
gcugucaccgguguauuacccuaguggucgaccggucugaugagucuauguuaagacgaaacagc	1.768525	1.900784	1.753369	1.937440	1.356000	1.527816	0.013091	0.043349	NaN	NaN	NaN	NaN	NaN	NaN	0.000000	0.000000
gcugucaccgguguauuacccuaguggucgaccggucugaugagucuau-guuagacgaaacagc	1.807643	1.914591	1.814089	1.875481	1.279230	1.151841	0.125813	0.174661	0.646716	0.662537	0.587586	0.534625	1.037099	0.885196	0.097277	0.103499
gcugucaccgguguauuacccuaguggucgaccggucugaugagucuauguucagacgaaacagc	1.876302	1.845573	1.827855	2.037706	0.931688	1.621253	0.442658	0.490200	NaN	NaN	NaN	NaN	NaN	NaN	0.000000	0.000000
gcugucaccgguguauuacccuaguggucgaccggucugaugagucuauguugagacgaaacagc	1.384190	1.831975	1.490075	1.866384	2.804046	2.378531	0.010005	0.039132	0.118701	0.436935	0.173931	0.335912	2.080819	1.452048	0.000000	0.000000
gcugucaccgguguauuacccuaguggucgaccggucugaugagucuauguuuagacgaaacagc	1.874334	1.992698	1.832306	1.915391	1.313298	1.210837	0.251877	0.304304	0.544077	0.464283	0.584253	0.395220	0.832159	0.647093	0.000000	0.000000
gcugucaccgguguauuacccuaguggucgaccggucugaugagucuauuaaaagacgaaacagc	1.764232	1.861831	1.793453	1.925039	1.251985	1.353896	0.026605	0.060526	0.836028	0.796455	0.844031	0.666913	0.912909	0.665094	0.000000	0.000000
gcugucaccgguguauuacccuaguggucgaccggucugaugagucuau-uaaagacgaaacagc	1.729785	1.888159	1.787185	1.927762	1.440039	1.382218	0.018610	0.050393	0.562443	0.584069	0.509706	0.530750	1.051055	1.049648	0.017521	0.019230
gcugucaccgguguauuacccuaguggucgaccggucugaugagucuauuaacagacgaaacagc	1.807944	1.874668	1.807375	1.887992	1.166067	1.203972	0.024324	0.057608	NaN	NaN	NaN	NaN	NaN	NaN	0.000000	0.000000
gcugucaccgguguauuacccuaguggucgaccggucugaugagucuauuaagagacgaaacagc	1.442580	1.880591	1.521122	1.841023	2.741644	2.088818	0.011431	0.041156	0.364588	0.698956	0.337915	0.601771	2.159574	1.835929	0.000000	0.000000
gcugucaccgguguauuacccuaguggucgaccggucugaugagucuauuaauagacgaaacagc	1.774822	1.874352	1.773195	1.906516	1.257562	1.359319	0.009014	0.037148	0.457221	0.583235	0.563059	0.549010	1.336639	0.968170	0.006106	0.006799
gcugucaccgguguauuacccuaguggucgaccggucugaugagucuauuacaagacgaaacagc	1.778947	1.887645	1.772307	1.934717	1.284395	1.453482	0.014266	0.044771	0.103503	0.402355	0.210853	0.411332	1.989996	1.586644	0.000000	0.000000
gcugucaccgguguauuacccuaguggucgaccggucugaugagucuau-uacagacgaaacagc	1.808498	1.887085	1.823994	1.890114	1.198359	1.164449	0.024957	0.058452	0.574490	0.418495	0.345799	0.320887	0.698241	0.944251	0.000000	0.000000
gcugucaccgguguauuacccuaguggucgaccggucugaugagucuauuaccagacgaaacagc	1.963545	1.934810	1.909619	1.916707	0.935977	1.016453	0.741014	0.772613	NaN	NaN	NaN	NaN	NaN	NaN	0.000000	0.000000
gcugucaccgguguauuacccuaguggucgaccggucugaugagucuauuacgagacgaaacagc	1.396697	1.795040	1.397248	1.888588	2.502324	3.099844	0.006636	0.034561	0.356619	0.674321	0.378550	0.577760	2.078270	1.582010	0.000000	0.000000
gcugucaccgguguauuacccuaguggucgaccggucugaugagucuauuacuagacgaaacagc	1.831562	1.959357	1.807389	1.953488	1.342132	1.399905	0.043098	0.081580	NaN	NaN	NaN	NaN	NaN	NaN	0.000000	0.000000
gcugucaccgguguauuacccuaguggucgaccggucugaugagucuauuagaagacgaaacagc	1.695094	1.904236	1.734785	1.885283	1.618609	1.414158	0.017772	0.049320	0.599521	0.718743	0.658826	0.662158	1.315896	1.007702	0.020522	0.022471
gcugucaccgguguauuacccuaguggucgaccggucugaugagucuau-uagagacgaaacagc	1.333729	1.783233	1.358196	1.864136	2.815165	3.205822	0.003657	0.030698	-0.071792	0.424373	-0.062644	0.393400	3.134481	2.857881	0.000000	0.000000
gcugucaccgguguauuacccuaguggucgaccggucugaugagucuauuagcagacgaaacagc	1.747194	1.896944	1.788143	1.950024	1.411727	1.451712	0.010961	0.040294	0.247238	0.503980	0.291024	0.470868	1.806101	1.513017	0.000000	0.000000
gcugucaccgguguauuacccuaguggucgaccggucugaugagucuauuaggagacgaaacagc	1.293522	1.775097	1.322761	1.839351	3.030923	3.285415	0.001891	0.028015	0.035879	0.513129	0.097391	0.440591	3.000888	2.203941	0.000000	0.000000
gcugucaccgguguauuacccuaguggucgaccggucugaugagucuauuaguagacgaaacagc	1.707040	1.929941	1.717660	1.969963	1.670709	1.787736	0.000712	0.024920	NaN	NaN	NaN	NaN	NaN	NaN	0.000000	0.000000
gcugucaccgguguauuacccuaguggucgaccggucugaugagucuauuauaagacgaaacagc	1.785466	1.913886	1.825006	1.941272	1.344063	1.306971	0.008199	0.036146	0.224755	0.446859	0.255465	0.357306	1.667647	1.264273	0.000000	0.000000
gcugucaccgguguauuacccuaguggucgaccggucugaugagucuau-uauagacgaaacagc	1.739329	1.900753	1.780115	1.936087	1.450187	1.432095	0.005368	0.032793	0.437608	0.623028	0.348573	0.444888	1.532569	1.248290	0.000000	0.000000
gcugucaccgguguauuacccuaguggucgaccggucugaugagucuauuaucagacgaaacagc	1.954905	2.000207	1.983188	2.030145	1.109948	1.114184	0.038576	0.076177	NaN	NaN	NaN	NaN	NaN	NaN	0.000000	0.000000
gcugucaccgguguauuacccuaguggucgaccggucugaugagucuauuaugagacgaaacagc	1.453783	1.887692	1.514101	1.894189	2.715868	2.399324	0.002625	0.029203	NaN	NaN	NaN	NaN	NaN	NaN	0.000000	0.000000
gcugucaccgguguauuacccuaguggucgaccggucugaugagucuauuauuagacgaaacagc	1.888753	1.912286	1.873048	1.908233	1.055682	1.084389	0.387070	0.436939	0.557499	0.677780	0.559076	0.658134	1.319110	1.256199	0.000000	0.000000
gcugucaccgguguauuacccuaguggucgaccggucugaugagucuauucaaagacgaaacagc	1.790487	1.876864	1.844484	1.943131	1.220047	1.255010	0.077448	0.121751	NaN	NaN	NaN	NaN	NaN	NaN	0.000000	0.000000
gcugucaccgguguauuacccuaguggucgaccggucugaugagucuau-ucaagacgaaacagc	1.756619	1.903581	1.751252	1.928112	1.402691	1.502657	0.006326	0.034425	0.589977	0.637034	0.523622	0.570782	1.114440	1.114704	0.001915	0.002164
gcugucaccgguguauuacccuaguggucgaccggucugaugagucuauucacagacgaaacagc	1.894415	1.966217	1.888450	1.938959	1.179782	1.123335	0.213003	0.264458	NaN	NaN	NaN	NaN	NaN	NaN	0.000000	0.000000
gcugucaccgguguauuacccuaguggucgaccggucugaugagucuauucagagacgaaacagc	1.565655	1.831218	1.601145	1.905859	1.843161	2.017039	0.007754	0.035775	NaN	NaN	NaN	NaN	NaN	NaN	0.000000	0.000000
gcugucaccgguguauuacccuaguggucgaccggucugaugagucuauucauagacgaaacagc	1.752165	1.891923	1.842032	1.960845	1.379615	1.314659	0.093960	0.140236	0.148675	0.294010	0.098541	0.229395	1.397445	1.351621	0.000000	0.000000
gcugucaccgguguauuacccuaguggucgaccggucugaugagucuauuccaagacgaaacagc	1.832288	1.909739	1.891696	1.937818	1.195229	1.112043	0.117492	0.165382	NaN	NaN	NaN	NaN	NaN	NaN	0.000000	0.000000
gcugucaccgguguauuacccuaguggucgaccggucugaugagucuau-uccagacgaaacagc	1.840563	1.895164	1.874216	1.944099	1.133967	1.174582	0.046171	0.085217	0.487608	0.484671	0.361486	0.326324	0.993260	0.922229	0.452091	0.465016
gcugucaccgguguauuacccuaguggucgaccggucugaugagucuauucccagacgaaacagc	1.889306	1.919038	1.847356	1.874925	1.070860	1.065540	0.626438	0.666650	NaN	NaN	NaN	NaN	NaN	NaN	0.000000	0.000000
gcugucaccgguguauuacccuaguggucgaccggucugaugagucuauuccgagacgaaacagc	1.598739	1.918251	1.580325	1.948549	2.086949	2.334658	0.003544	0.030698	0.142244	0.274264	0.109277	0.317969	1.355253	1.616931	0.000000	0.000000
gcugucaccgguguauuacccuaguggucgaccggucugaugagucuauuccuagacgaaacagc	1.936147	1.924373	1.845640	1.919598	0.973253	1.185655	0.688027	0.724141	0.532451	0.575161	0.481346	0.559828	1.103343	1.198069	0.000008	0.000010
gcugucaccgguguauuacccuaguggucgaccggucugaugagucuauucgaagacgaaacagc	1.727559	1.883517	1.749332	1.942995	1.432052	1.561935	0.007670	0.035763	NaN	NaN	NaN	NaN	NaN	NaN	0.000000	0.000000
gcugucaccgguguauuacccuaguggucgaccggucugaugagucuau-ucgagacgaaacagc	1.353715	1.836358	1.316732	1.831956	3.038390	3.275102	0.004526	0.031715	-0.074235	0.326328	-0.086948	0.218379	2.515146	2.019885	0.000000	0.000000
gcugucaccgguguauuacccuaguggucgaccggucugaugagucuauucgcagacgaaacagc	1.869214	1.929038	1.901748	1.984985	1.147690	1.211259	0.043462	0.082056	NaN	NaN	NaN	NaN	NaN	NaN	0.000000	0.000000
gcugucaccgguguauuacccuaguggucgaccggucugaugagucuauucggagacgaaacagc	1.479590	1.859304	1.445420	1.888927	2.397252	2.776562	0.005039	0.032566	0.194613	0.634721	0.155504	0.614548	2.754909	2.877686	0.000000	0.000000
gcugucaccgguguauuacccuaguggucgaccggucugaugagucuauucguagacgaaacagc	1.909715	1.933078	1.883653	1.926899	1.055268	1.104705	0.420485	0.468715	NaN	NaN	NaN	NaN	NaN	NaN	0.000000	0.000000
gcugucaccgguguauuacccuaguggucgaccggucugaugagucuauucuaagacgaaacagc	1.794957	1.891156	1.882313	1.949125	1.247953	1.166305	0.183676	0.234430	NaN	NaN	NaN	NaN	NaN	NaN	0.000000	0.000000
gcugucaccgguguauuacccuaguggucgaccggucugaugagucuau-ucuagacgaaacagc	1.868226	1.960568	1.841847	1.976298	1.236923	1.362859	0.046671	0.085629	0.130080	0.290862	0.069083	0.225228	1.448044	1.432665	0.000000	0.000000
gcugucaccgguguauuacccuaguggucgaccggucugaugagucuauucucagacgaaacagc	1.930354	1.984586	1.993114	2.031639	1.133005	1.092760	0.276343	0.328080	0.824099	0.768500	0.825701	0.679855	0.879836	0.714749	0.000000	0.000000
gcugucaccgguguauuacccuaguggucgaccggucugaugagucuauucugagacgaaacagc	1.584658	1.808061	1.639944	1.894823	1.672642	1.798367	0.021182	0.053536	NaN	NaN	NaN	NaN	NaN	NaN	0.000000	0.000000
gcugucaccgguguauuacccuaguggucgaccggucugaugagucuauucuuagacgaaacagc	1.916969	1.897444	1.949140	1.975664	0.956038	1.062978	0.868812	0.889144	NaN	NaN	NaN	NaN	NaN	NaN	0.000000	0.000000
gcugucaccgguguauuacccuaguggucgaccggucugaugagucuauugaaagacgaaacagc	1.767717	1.880162	1.730810	1.946878	1.295521	1.644628	0.042234	0.080486	NaN	NaN	NaN	NaN	NaN	NaN	0.000000	0.000000
gcugucaccgguguauuacccuaguggucgaccggucugaugagucuau-ugaagacgaaacagc	1.744257	1.869944	1.743722	1.892581	1.335632	1.408829	0.005670	0.033138	0.411334	0.641987	0.399211	0.496541	1.700797	1.251209	0.000000	0.000000
gcugucaccgguguauuacccuaguggucgaccggucugaugagucuauugacagacgaaacagc	1.818176	1.906548	1.814676	1.920642	1.225664	1.276338	0.019009	0.051024	0.640563	0.750242	0.753204	0.594460	1.287298	0.693834	0.012603	0.013911
gcugucaccgguguauuacccuaguggucgaccggucugaugagucuauugagagacgaaacagc	1.351899	1.772943	1.393611	1.860262	2.636598	2.928536	0.005608	0.033097	0.246031	0.480842	0.253031	0.471339	1.717158	1.653135	0.000000	0.000000
gcugucaccgguguauuacccuaguggucgaccggucugaugagucuauugauagacgaaacagc	1.682102	1.869907	1.787226	1.969647	1.541009	1.522021	0.082676	0.127559	0.660163	0.647341	0.712744	0.666885	0.970906	0.899789	0.288515	0.300234
gcugucaccgguguauuacccuaguggucgaccggucugaugagucuauugcaagacgaaacagc	1.777652	1.894181	1.814548	1.905171	1.307764	1.232034	0.014143	0.044734	NaN	NaN	NaN	NaN	NaN	NaN	0.000000	0.000000
gcugucaccgguguauuacccuaguggucgaccggucugaugagucuau-ugcagacgaaacagc	1.869354	1.904764	1.834999	1.904938	1.084950	1.174733	0.239684	0.291587	0.566855	0.474124	0.652533	0.494508	0.807736	0.694984	0.000000	0.000000
gcugucaccgguguauuacccuaguggucgaccggucugaugagucuauugccagacgaaacagc	1.868202	1.932827	1.838848	1.961978	1.160445	1.327793	0.066830	0.110003	NaN	NaN	NaN	NaN	NaN	NaN	0.000000	0.000000
gcugucaccgguguauuacccuaguggucgaccggucugaugagucuauugcgagacgaaacagc	1.361415	1.846180	1.453735	1.867590	3.053268	2.593317	0.005700	0.033147	-0.060810	0.477118	-0.030979	0.438048	3.450867	2.944608	0.000000	0.000000
gcugucaccgguguauuacccuaguggucgaccggucugaugagucuauugcuagacgaaacagc	1.915074	1.885367	1.847345	1.953413	0.933884	1.276639	0.565644	0.609756	NaN	NaN	NaN	NaN	NaN	NaN	0.000000	0.000000
gcugucaccgguguauuacccuaguggucgaccggucugaugagucuauuggaagacgaaacagc	1.637763	1.938718	1.655508	1.949069	1.999658	1.965895	0.001177	0.026692	0.112744	0.404075	0.278288	0.344586	1.955830	1.164923	0.000000	0.000000
gcugucaccgguguauuacccuaguggucgaccggucugaugagucuau-uggagacgaaacagc	1.167957	1.766589	1.225368	1.768896	3.968548	3.495653	0.000774	0.025188	-0.118589	0.469264	-0.076648	0.416086	3.871269	3.109811	0.000000	0.000000
gcugucaccgguguauuacccuaguggucgaccggucugaugagucuauuggcagacgaaacagc	1.828938	1.918388	1.842162	1.961276	1.228709	1.315572	0.004149	0.031107	NaN	NaN	NaN	NaN	NaN	NaN	0.000000	0.000000
gcugucaccgguguauuacccuaguggucgaccggucugaugagucuauugggagacgaaacagc	1.343434	1.809714	1.386369	1.929988	2.926039	3.496388	0.008510	0.036593	0.095858	0.604319	0.103372	0.578743	3.224493	2.987938	0.000000	0.000000
gcugucaccgguguauuacccuaguggucgaccggucugaugagucuauugguagacgaaacagc	1.596807	1.855697	1.715181	1.923280	1.815056	1.614728	0.049385	0.089062	0.385214	0.621147	0.328275	0.580845	1.721601	1.788833	0.000000	0.000000
gcugucaccgguguauuacccuaguggucgaccggucugaugagucuauuguaagacgaaacagc	1.767625	1.904462	1.798222	1.874733	1.370366	1.192645	0.062603	0.104918	NaN	NaN	NaN	NaN	NaN	NaN	0.000000	0.000000
gcugucaccgguguauuacccuaguggucgaccggucugaugagucuau-uguagacgaaacagc	1.786768	1.931074	1.811155	1.927682	1.394138	1.307755	0.016095	0.046870	0.465777	0.526538	0.416147	0.387621	1.150168	0.936426	0.339304	0.351283
gcugucaccgguguauuacccuaguggucgaccggucugaugagucuauugucagacgaaacagc	1.958626	1.963634	1.979208	1.941140	1.011597	0.916077	0.466313	0.512590	NaN	NaN	NaN	NaN	NaN	NaN	0.000000	0.000000
gcugucaccgguguauuacccuaguggucgaccggucugaugagucuauugugagacgaaacagc	1.370528	1.784049	1.418569	1.816587	2.591319	2.500451	0.001103	0.026384	0.088253	0.541836	0.089153	0.395303	2.841731	2.023717	0.000000	0.000000
gcugucaccgguguauuacccuaguggucgaccggucugaugagucuauuguuagacgaaacagc	1.832396	1.926859	1.831381	1.926156	1.242975	1.243870	0.035543	0.072322	NaN	NaN	NaN	NaN	NaN	NaN	0.000000	0.000000
gcugucaccgguguauuacccuaguggucgaccggucugaugagucuauuuaaagacgaaacagc	1.769218	1.887924	1.841447	1.915072	1.314335	1.184747	0.077271	0.121663	0.647960	0.638470	0.610253	0.659620	0.978386	1.120383	0.534172	0.546232
gcugucaccgguguauuacccuaguggucgaccggucugaugagucuau-uuaagacgaaacagc	1.751888	1.907825	1.825671	1.942929	1.431980	1.309959	0.042367	0.080678	0.237410	0.393873	0.243475	0.397290	1.433716	1.425000	0.000000	0.000000
gcugucaccgguguauuacccuaguggucgaccggucugaugagucuauuuacagacgaaacagc	1.852264	1.934770	1.842648	1.919789	1.209220	1.194376	0.098119	0.144571	NaN	NaN	NaN	NaN	NaN	NaN	0.000000	0.000000
gcugucaccgguguauuacccuaguggucgaccggucugaugagucuauuuagagacgaaacagc	1.510877	1.830813	1.585568	1.877083	2.088990	1.956657	0.008677	0.036620	NaN	NaN	NaN	NaN	NaN	NaN	0.000000	0.000000
gcugucaccgguguauuacccuaguggucgaccggucugaugagucuauuuauagacgaaacagc	1.893237	1.924545	1.920593	1.869774	1.074752	0.889572	0.773326	0.801447	NaN	NaN	NaN	NaN	NaN	NaN	0.000000	0.000000
gcugucaccgguguauuacccuaguggucgaccggucugaugagucuauuucaagacgaaacagc	1.840349	1.844764	1.816747	1.901357	1.010218	1.215094	0.257744	0.309769	NaN	NaN	NaN	NaN	NaN	NaN	0.000000	0.000000
gcugucaccgguguauuacccuaguggucgaccggucugaugagucuau-uucagacgaaacagc	1.856221	1.845948	1.875494	1.902158	0.976622	1.063320	0.818608	0.843208	0.465527	0.457380	0.404201	0.312676	0.981417	0.809982	0.015058	0.016574
gcugucaccgguguauuacccuaguggucgaccggucugaugagucuauuuccagacgaaacagc	1.873033	1.961086	1.882557	1.963081	1.224764	1.203717	0.036669	0.073819	NaN	NaN	NaN	NaN	NaN	NaN	0.000000	0.000000
gcugucaccgguguauuacccuaguggucgaccggucugaugagucuauuucgagacgaaacagc	1.578061	1.895644	1.557367	1.905278	2.077702	2.227979	0.004870	0.032412	NaN	NaN	NaN	NaN	NaN	NaN	0.000000	0.000000
gcugucaccgguguauuacccuaguggucgaccggucugaugagucuauuucuagacgaaacagc	1.905043	1.924035	1.929729	1.996978	1.044703	1.167479	0.223679	0.275485	NaN	NaN	NaN	NaN	NaN	NaN	0.000000	0.000000
gcugucaccgguguauuacccuaguggucgaccggucugaugagucuauuugaagacgaaacagc	1.662996	1.890171	1.663611	1.937257	1.687232	1.877785	0.003003	0.029899	0.576022	0.711869	0.695492	0.491897	1.367245	0.625755	0.140576	0.148633
gcugucaccgguguauuacccuaguggucgaccggucugaugagucuau-uugagacgaaacagc	1.319084	1.846724	1.397271	1.783631	3.370076	2.434220	0.010460	0.039859	0.161036	0.377377	0.148686	0.326954	1.645665	1.507536	0.000000	0.000000
gcugucaccgguguauuacccuaguggucgaccggucugaugagucuauuugcagacgaaacagc	1.778469	1.883060	1.787115	1.943753	1.272304	1.434295	0.016565	0.047667	0.451303	0.740927	0.518283	0.667744	1.948156	1.410786	0.000000	0.000000
gcugucaccgguguauuacccuaguggucgaccggucugaugagucuauuuggagacgaaacagc	1.306794	1.786658	1.468929	1.829304	3.019006	2.292848	0.026453	0.060340	NaN	NaN	NaN	NaN	NaN	NaN	0.000000	0.000000
gcugucaccgguguauuacccuaguggucgaccggucugaugagucuauuuguagacgaaacagc	1.628226	1.915435	1.647272	1.929730	1.937354	1.916277	0.000651	0.024707	0.612303	0.694007	0.612300	0.752262	1.206991	1.380263	0.000000	0.000000
gcugucaccgguguauuacccuaguggucgaccggucugaugagucuauuuuaagacgaaacagc	1.801473	1.878963	1.853812	1.920683	1.195337	1.166464	0.068508	0.112147	NaN	NaN	NaN	NaN	NaN	NaN	0.000000	0.000000
gcugucaccgguguauuacccuaguggucgaccggucugaugagucuau-uuuagacgaaacagc	1.839311	1.890552	1.825920	1.929083	1.125229	1.268128	0.049359	0.089047	0.712721	0.666170	0.638078	0.634821	0.898357	0.992529	0.104116	0.110683
gcugucaccgguguauuacccuaguggucgaccggucugaugagucuauuuucagacgaaacagc	1.927612	1.932209	1.923320	2.010638	1.010639	1.222695	0.265394	0.317384	NaN	NaN	NaN	NaN	NaN	NaN	0.000000	0.000000
gcugucaccgguguauuacccuaguggucgaccggucugaugagucuauuuugagacgaaacagc	1.527640	1.930744	1.644399	1.934562	2.529902	1.950574	0.020160	0.052205	0.195535	0.474270	0.252740	0.457413	1.899920	1.602039	0.000000	0.000000
gcugucaccgguguauuacccuaguggucgaccggucugaugagucuauuuuuagacgaaacagc	1.902661	1.888956	1.857874	1.964878	0.968936	1.279392	0.408683	0.457357	0.419152	0.408630	0.446709	0.346803	0.976064	0.794500	0.000121	0.000141
gcugucaccgguguauuacccuaguggucgaccggucugaugagucucaaaaaagacgaaacagc	1.726138	1.871642	1.762146	1.928269	1.397991	1.465961	0.011547	0.041291	0.591544	0.553242	0.449130	0.499561	0.915585	1.123134	0.891668	0.896439
gcugucaccgguguauuacccuaguggucgaccggucugaugagucuca-aaaagacgaaacagc	1.726980	1.845525	1.756562	1.873514	1.313847	1.309038	0.002275	0.028049	0.296061	0.460909	0.284930	0.443413	1.461665	1.440401	0.000000	0.000000
gcugucaccgguguauuacccuaguggucgaccggucugaugagucucaaaacagacgaaacagc	1.801683	1.879346	1.762511	1.929071	1.195814	1.467440	0.063510	0.105948	0.191856	0.131329	0.303792	0.050005	0.869909	0.557458	0.000000	0.000000
gcugucaccgguguauuacccuaguggucgaccggucugaugagucucaaaagagacgaaacagc	1.562153	1.848800	1.615919	1.885442	1.934849	1.860042	0.003827	0.030698	0.005795	0.152311	0.099181	0.195800	1.401253	1.249162	0.000061	0.000072
gcugucaccgguguauuacccuaguggucgaccggucugaugagucucaaaauagacgaaacagc	1.760619	1.858211	1.765726	1.908233	1.251964	1.388375	0.013526	0.043850	NaN	NaN	NaN	NaN	NaN	NaN	0.000000	0.000000
gcugucaccgguguauuacccuaguggucgaccggucugaugagucucaaacaagacgaaacagc	1.725646	1.888638	1.781192	1.975670	1.455433	1.564867	0.034517	0.071123	NaN	NaN	NaN	NaN	NaN	NaN	0.000000	0.000000
gcugucaccgguguauuacccuaguggucgaccggucugaugagucuca-aacagacgaaacagc	1.786071	1.855173	1.763478	1.944221	1.172470	1.516152	0.080965	0.125916	0.626848	0.575488	0.602359	0.516962	0.888464	0.821491	0.000000	0.000000
gcugucaccgguguauuacccuaguggucgaccggucugaugagucucaaaccagacgaaacagc	1.868552	1.927397	1.864794	1.992749	1.145104	1.342626	0.046310	0.085306	0.632548	0.602617	0.629422	0.641180	0.933402	1.027443	0.763244	0.772996
gcugucaccgguguauuacccuaguggucgaccggucugaugagucucaaacgagacgaaacagc	1.826573	1.900704	1.910897	1.911867	1.186126	1.002236	0.445187	0.492785	NaN	NaN	NaN	NaN	NaN	NaN	0.000000	0.000000
gcugucaccgguguauuacccuaguggucgaccggucugaugagucucaaacuagacgaaacagc	1.871818	1.908609	1.921184	1.963441	1.088407	1.102192	0.248548	0.300927	NaN	NaN	NaN	NaN	NaN	NaN	0.000000	0.000000
gcugucaccgguguauuacccuaguggucgaccggucugaugagucucaaagaagacgaaacagc	1.769450	1.910027	1.766805	1.953200	1.382218	1.536012	0.006358	0.034425	NaN	NaN	NaN	NaN	NaN	NaN	0.000000	0.000000
gcugucaccgguguauuacccuaguggucgaccggucugaugagucuca-aagagacgaaacagc	1.077874	1.806533	1.192349	1.819132	5.353761	4.234319	0.003996	0.030734	0.100888	0.374690	0.094962	0.278369	1.878461	1.525482	0.000000	0.000000
gcugucaccgguguauuacccuaguggucgaccggucugaugagucucaaagcagacgaaacagc	1.759475	1.948227	1.789328	1.962922	1.544373	1.491399	0.003236	0.030698	NaN	NaN	NaN	NaN	NaN	NaN	0.000000	0.000000
gcugucaccgguguauuacccuaguggucgaccggucugaugagucucaaaggagacgaaacagc	1.213316	1.747306	1.301764	1.754418	3.419715	2.835658	0.003857	0.030698	NaN	NaN	NaN	NaN	NaN	NaN	0.000000	0.000000
gcugucaccgguguauuacccuaguggucgaccggucugaugagucucaaaguagacgaaacagc	1.799506	1.886268	1.845929	1.894417	1.221129	1.118118	0.061403	0.103453	0.544415	0.564783	0.514025	0.576599	1.048016	1.154979	0.014723	0.016216
gcugucaccgguguauuacccuaguggucgaccggucugaugagucucaaauaagacgaaacagc	1.738776	1.855816	1.739399	1.940417	1.309303	1.588614	0.034026	0.070454	0.326760	0.221670	0.307254	0.169956	0.785073	0.728957	0.000000	0.000000
gcugucaccgguguauuacccuaguggucgaccggucugaugagucuca-aauagacgaaacagc	1.764388	1.926475	1.726539	1.910391	1.452401	1.527048	0.042202	0.080455	0.326746	0.454587	0.315714	0.375741	1.342274	1.148224	0.000000	0.000000
gcugucaccgguguauuacccuaguggucgaccggucugaugagucucaaaucagacgaaacagc	1.920927	1.920149	1.933129	1.975675	0.998209	1.102927	0.383803	0.433831	0.518455	0.521704	0.370927	0.468868	1.007507	1.252970	0.066951	0.071745
gcugucaccgguguauuacccuaguggucgaccggucugaugagucucaaaugagacgaaacagc	1.789802	1.905838	1.847821	1.920671	1.306279	1.182635	0.050858	0.090686	NaN	NaN	NaN	NaN	NaN	NaN	0.000000	0.000000
gcugucaccgguguauuacccuaguggucgaccggucugaugagucucaaauuagacgaaacagc	1.796206	1.928493	1.815936	1.970031	1.356087	1.425919	0.001239	0.026692	NaN	NaN	NaN	NaN	NaN	NaN	0.000000	0.000000
gcugucaccgguguauuacccuaguggucgaccggucugaugagucucaacaaagacgaaacagc	1.690268	1.855800	1.712027	1.897682	1.463968	1.533398	0.002202	0.028015	NaN	NaN	NaN	NaN	NaN	NaN	0.000000	0.000000
gcugucaccgguguauuacccuaguggucgaccggucugaugagucuca-acaagacgaaacagc	1.761212	1.874810	1.800851	1.877564	1.298967	1.193199	0.024932	0.058421	0.585459	0.492992	0.480165	0.448464	0.808226	0.929606	0.000001	0.000002
gcugucaccgguguauuacccuaguggucgaccggucugaugagucucaacacagacgaaacagc	1.652216	1.888544	1.718795	1.901152	1.723169	1.521798	0.013510	0.043850	0.527437	0.175230	0.402143	0.236768	0.444420	0.683322	0.000000	0.000000
gcugucaccgguguauuacccuaguggucgaccggucugaugagucucaacagagacgaaacagc	1.708329	1.906447	1.726453	1.936721	1.578040	1.622810	0.000028	0.018074	NaN	NaN	NaN	NaN	NaN	NaN	0.000000	0.000000
gcugucaccgguguauuacccuaguggucgaccggucugaugagucucaacauagacgaaacagc	1.722474	1.850326	1.771960	1.895441	1.342310	1.328867	0.021003	0.053516	0.758566	0.727151	0.684663	0.616477	0.930219	0.854699	0.039770	0.042990
gcugucaccgguguauuacccuaguggucgaccggucugaugagucucaaccaagacgaaacagc	1.810191	1.904256	1.796265	1.997796	1.241838	1.590489	0.053622	0.094355	NaN	NaN	NaN	NaN	NaN	NaN	0.000000	0.000000
gcugucaccgguguauuacccuaguggucgaccggucugaugagucuca-accagacgaaacagc	1.814846	1.897455	1.883418	1.973212	1.209509	1.229683	0.143339	0.193085	0.806174	0.647135	0.723682	0.556990	0.693364	0.681253	0.000000	0.000000
gcugucaccgguguauuacccuaguggucgaccggucugaugagucucaacccagacgaaacagc	1.847187	1.988157	1.862107	1.971599	1.383469	1.286743	0.040130	0.078070	NaN	NaN	NaN	NaN	NaN	NaN	0.000000	0.000000
gcugucaccgguguauuacccuaguggucgaccggucugaugagucucaaccgagacgaaacagc	1.872573	1.879714	1.912279	2.015650	1.016578	1.268736	0.466025	0.512385	NaN	NaN	NaN	NaN	NaN	NaN	0.000000	0.000000
gcugucaccgguguauuacccuaguggucgaccggucugaugagucucaaccuagacgaaacagc	1.909448	1.949118	1.913037	2.018589	1.095647	1.275125	0.072304	0.116370	NaN	NaN	NaN	NaN	NaN	NaN	0.000000	0.000000
gcugucaccgguguauuacccuaguggucgaccggucugaugagucucaacgaagacgaaacagc	1.766421	1.943551	1.818036	1.958685	1.503592	1.382449	0.014188	0.044748	0.040721	0.392455	0.265173	0.314277	2.247678	1.119707	0.000000	0.000000
gcugucaccgguguauuacccuaguggucgaccggucugaugagucuca-acgagacgaaacagc	1.685676	1.909629	1.679190	1.923210	1.674764	1.753960	0.004406	0.031631	0.649802	0.710246	0.577861	0.597341	1.149327	1.045877	0.009291	0.010286
gcugucaccgguguauuacccuaguggucgaccggucugaugagucucaacgcagacgaaacagc	1.853851	1.863010	1.881355	1.966973	1.021313	1.217916	0.384496	0.434421	0.352327	0.313304	0.372500	0.339642	0.914066	0.927134	0.077885	0.083234
gcugucaccgguguauuacccuaguggucgaccggucugaugagucucaacggagacgaaacagc	1.386836	1.789047	1.447476	1.901923	2.524706	2.847393	0.011907	0.041935	NaN	NaN	NaN	NaN	NaN	NaN	0.000000	0.000000
gcugucaccgguguauuacccuaguggucgaccggucugaugagucucaacguagacgaaacagc	1.869598	1.957780	1.905267	1.968685	1.225130	1.157225	0.039420	0.077331	NaN	NaN	NaN	NaN	NaN	NaN	0.000000	0.000000
gcugucaccgguguauuacccuaguggucgaccggucugaugagucucaacuaagacgaaacagc	1.701261	1.908568	1.717385	1.949290	1.611787	1.705709	0.000684	0.024749	0.435124	0.683600	0.553716	0.706154	1.772051	1.420489	0.000000	0.000000
gcugucaccgguguauuacccuaguggucgaccggucugaugagucuca-acuagacgaaacagc	1.879438	1.914079	1.809255	1.889798	1.083031	1.203769	0.396361	0.445445	0.528768	0.554764	0.508339	0.405865	1.061684	0.789816	0.023161	0.025323
gcugucaccgguguauuacccuaguggucgaccggucugaugagucucaacucagacgaaacagc	1.933528	1.952736	1.978265	1.992233	1.045221	1.032684	0.654701	0.693237	NaN	NaN	NaN	NaN	NaN	NaN	0.000000	0.000000
gcugucaccgguguauuacccuaguggucgaccggucugaugagucucaacugagacgaaacagc	1.852058	1.866770	1.820583	1.930134	1.034454	1.286920	0.201512	0.252662	NaN	NaN	NaN	NaN	NaN	NaN	0.000000	0.000000
gcugucaccgguguauuacccuaguggucgaccggucugaugagucucaacuuagacgaaacagc	1.870419	1.921819	1.874937	1.983163	1.125643	1.282998	0.043532	0.082065	0.262137	0.394992	0.252238	0.358119	1.357860	1.276091	0.000000	0.000000
gcugucaccgguguauuacccuaguggucgaccggucugaugagucucaagaaagacgaaacagc	1.667093	1.912467	1.729465	1.870203	1.759436	1.382733	0.039300	0.077126	0.527520	0.514547	0.497782	0.385854	0.970570	0.772809	0.000771	0.000882
gcugucaccgguguauuacccuaguggucgaccggucugaugagucuca-agaagacgaaacagc	1.705535	1.924453	1.714716	1.934024	1.655458	1.656943	0.002654	0.029265	0.203713	0.312837	0.095479	0.237214	1.285654	1.385908	0.000000	0.000000
gcugucaccgguguauuacccuaguggucgaccggucugaugagucucaagacagacgaaacagc	1.814107	1.917172	1.835045	1.918981	1.267841	1.213209	0.020611	0.052835	NaN	NaN	NaN	NaN	NaN	NaN	0.000000	0.000000
gcugucaccgguguauuacccuaguggucgaccggucugaugagucucaagagagacgaaacagc	1.546900	1.832813	1.589824	1.883631	1.931583	1.967011	0.003373	0.030698	0.408938	0.485829	0.274414	0.459917	1.193688	1.532865	0.000000	0.000000
gcugucaccgguguauuacccuaguggucgaccggucugaugagucucaagauagacgaaacagc	1.725995	1.907747	1.793866	1.975032	1.519679	1.517629	0.028388	0.062806	NaN	NaN	NaN	NaN	NaN	NaN	0.000000	0.000000
gcugucaccgguguauuacccuaguggucgaccggucugaugagucucaagcaagacgaaacagc	1.657453	1.972653	1.746576	1.955290	2.066328	1.617013	0.026124	0.059968	0.506113	0.675151	0.582397	0.542678	1.475833	0.912602	0.000112	0.000130
gcugucaccgguguauuacccuaguggucgaccggucugaugagucuca-agcagacgaaacagc	1.843319	1.888423	1.900618	1.990291	1.109440	1.229345	0.273397	0.325059	0.232849	0.387487	0.208620	0.359304	1.427705	1.414765	0.000000	0.000000
gcugucaccgguguauuacccuaguggucgaccggucugaugagucucaagccagacgaaacagc	1.850477	1.952504	1.889430	1.968420	1.264815	1.199471	0.025003	0.058478	0.224554	0.410377	0.116430	0.397037	1.533995	1.908127	0.000000	0.000000
gcugucaccgguguauuacccuaguggucgaccggucugaugagucucaagcgagacgaaacagc	1.836839	1.909818	1.793741	1.962391	1.182984	1.474517	0.072865	0.116902	NaN	NaN	NaN	NaN	NaN	NaN	0.000000	0.000000
gcugucaccgguguauuacccuaguggucgaccggucugaugagucucaagcuagacgaaacagc	1.894272	1.975467	1.890085	1.986942	1.205578	1.249847	0.034299	0.070846	NaN	NaN	NaN	NaN	NaN	NaN	0.000000	0.000000
gcugucaccgguguauuacccuaguggucgaccggucugaugagucucaaggaagacgaaacagc	1.759776	1.921107	1.822234	1.903517	1.449873	1.205822	0.063431	0.105866	NaN	NaN	NaN	NaN	NaN	NaN	0.000000	0.000000
gcugucaccgguguauuacccuaguggucgaccggucugaugagucuca-aggagacgaaacagc	1.396176	1.796260	1.482772	1.855726	2.512369	2.360224	0.008809	0.036801	0.135698	0.400049	0.120551	0.242180	1.838024	1.323210	0.000000	0.000000
gcugucaccgguguauuacccuaguggucgaccggucugaugagucucaaggcagacgaaacagc	1.822578	1.923839	1.855899	1.948510	1.262586	1.237688	0.008028	0.036082	-0.087231	-0.038893	-0.063295	-0.117340	1.117731	0.882988	0.763201	0.772996
gcugucaccgguguauuacccuaguggucgaccggucugaugagucucaagggagacgaaacagc	1.248779	1.697902	1.309349	1.748532	2.812697	2.749052	0.003185	0.030698	NaN	NaN	NaN	NaN	NaN	NaN	0.000000	0.000000
gcugucaccgguguauuacccuaguggucgaccggucugaugagucucaagguagacgaaacagc	1.759233	1.872589	1.799899	1.893081	1.298243	1.239318	0.012354	0.042519	0.216645	0.407184	0.246523	0.369255	1.550738	1.326578	0.000000	0.000000
gcugucaccgguguauuacccuaguggucgaccggucugaugagucucaaguaagacgaaacagc	1.770607	1.856097	1.786647	1.932840	1.217557	1.400208	0.043855	0.082369	NaN	NaN	NaN	NaN	NaN	NaN	0.000000	0.000000
gcugucaccgguguauuacccuaguggucgaccggucugaugagucuca-aguagacgaaacagc	1.819066	1.909867	1.825480	2.005622	1.232540	1.514056	0.054375	0.095315	0.319808	0.453621	0.282119	0.398284	1.360859	1.306667	0.000000	0.000000
gcugucaccgguguauuacccuaguggucgaccggucugaugagucucaagucagacgaaacagc	1.933715	1.899067	1.908973	1.997232	0.923318	1.225347	0.680977	0.717316	0.783178	0.662973	0.688939	0.606450	0.758218	0.827010	0.000327	0.000377
gcugucaccgguguauuacccuaguggucgaccggucugaugagucucaagugagacgaaacagc	1.782662	1.943129	1.842479	1.906539	1.446994	1.158939	0.103737	0.150488	NaN	NaN	NaN	NaN	NaN	NaN	0.000000	0.000000
gcugucaccgguguauuacccuaguggucgaccggucugaugagucucaaguuagacgaaacagc	1.936173	1.910659	1.941420	1.939876	0.942944	0.996450	0.071925	0.116091	NaN	NaN	NaN	NaN	NaN	NaN	0.000000	0.000000
gcugucaccgguguauuacccuaguggucgaccggucugaugagucucaauaaagacgaaacagc	1.648460	1.858059	1.659507	1.914328	1.620315	1.798132	0.004470	0.031715	0.590974	0.627833	0.541221	0.528231	1.088575	0.970533	0.435760	0.448855
gcugucaccgguguauuacccuaguggucgaccggucugaugagucuca-auaagacgaaacagc	1.686285	1.887450	1.712280	1.901142	1.589152	1.544762	0.001262	0.026692	0.441687	0.491037	0.336161	0.391646	1.120341	1.136278	0.000000	0.000000
gcugucaccgguguauuacccuaguggucgaccggucugaugagucucaauacagacgaaacagc	1.760067	1.885179	1.774722	1.982226	1.333866	1.612516	0.038202	0.075643	0.304673	0.511186	0.335185	0.503252	1.608841	1.472540	0.000000	0.000000
gcugucaccgguguauuacccuaguggucgaccggucugaugagucucaauagagacgaaacagc	1.671036	1.900629	1.713864	1.909618	1.696654	1.569472	0.004717	0.032131	NaN	NaN	NaN	NaN	NaN	NaN	0.000000	0.000000
gcugucaccgguguauuacccuaguggucgaccggucugaugagucucaauauagacgaaacagc	1.803862	1.917684	1.818510	1.939865	1.299637	1.322379	0.001319	0.027200	NaN	NaN	NaN	NaN	NaN	NaN	0.000000	0.000000
gcugucaccgguguauuacccuaguggucgaccggucugaugagucucaaucaagacgaaacagc	1.776447	1.860576	1.764145	1.957584	1.213749	1.561129	0.068203	0.111756	NaN	NaN	NaN	NaN	NaN	NaN	0.000000	0.000000
gcugucaccgguguauuacccuaguggucgaccggucugaugagucuca-aucagacgaaacagc	1.941533	1.923567	1.956176	1.993462	0.959477	1.089648	0.968163	0.972765	0.738268	0.718171	0.625531	0.675597	0.954779	1.122191	0.464521	0.477318
gcugucaccgguguauuacccuaguggucgaccggucugaugagucucaauccagacgaaacagc	1.805811	1.905890	1.841966	2.027931	1.259153	1.534494	0.091552	0.137491	0.432156	0.502835	0.379012	0.432303	1.176736	1.130551	0.000335	0.000386
gcugucaccgguguauuacccuaguggucgaccggucugaugagucucaaucgagacgaaacagc	1.874219	2.033538	1.901487	1.916505	1.443173	1.035186	0.374358	0.424289	NaN	NaN	NaN	NaN	NaN	NaN	0.000000	0.000000
gcugucaccgguguauuacccuaguggucgaccggucugaugagucucaaucuagacgaaacagc	1.824250	1.963721	1.883755	2.046696	1.378704	1.455264	0.044098	0.082672	NaN	NaN	NaN	NaN	NaN	NaN	0.000000	0.000000
gcugucaccgguguauuacccuaguggucgaccggucugaugagucucaaugaagacgaaacagc	1.860103	1.892358	1.787906	1.946862	1.077097	1.441970	0.196480	0.247947	NaN	NaN	NaN	NaN	NaN	NaN	0.000000	0.000000
gcugucaccgguguauuacccuaguggucgaccggucugaugagucuca-augagacgaaacagc	1.652307	1.952904	1.695231	1.994615	1.998008	1.992435	0.001642	0.028015	0.439516	0.555906	0.427812	0.478775	1.307342	1.124510	0.000000	0.000000
gcugucaccgguguauuacccuaguggucgaccggucugaugagucucaaugcagacgaaacagc	1.911851	1.916639	1.870940	1.983081	1.011084	1.294616	0.271090	0.322902	NaN	NaN	NaN	NaN	NaN	NaN	0.000000	0.000000
gcugucaccgguguauuacccuaguggucgaccggucugaugagucucaauggagacgaaacagc	1.385812	1.768521	1.445271	1.868488	2.413846	2.649825	0.010778	0.040093	-0.312087	0.261991	-0.355423	0.094949	3.750403	2.820793	0.000000	0.000000
gcugucaccgguguauuacccuaguggucgaccggucugaugagucucaauguagacgaaacagc	1.816961	1.888253	1.904934	1.936738	1.178397	1.075979	0.340579	0.390877	0.395862	0.534532	0.570554	0.424737	1.376161	0.714799	0.846320	0.853216
gcugucaccgguguauuacccuaguggucgaccggucugaugagucucaauuaagacgaaacagc	1.724597	1.922379	1.730913	1.852847	1.576818	1.324140	0.075104	0.119137	0.804009	0.774186	0.814830	0.731446	0.933636	0.825309	0.001167	0.001329
gcugucaccgguguauuacccuaguggucgaccggucugaugagucuca-auuagacgaaacagc	1.835042	1.854844	1.828763	1.940820	1.046652	1.294365	0.189257	0.240385	0.400164	0.492355	0.484482	0.387686	1.236492	0.800209	0.965388	0.967486
gcugucaccgguguauuacccuaguggucgaccggucugaugagucucaauucagacgaaacagc	1.909161	1.878557	1.827373	1.977094	0.931957	1.411629	0.474052	0.520646	NaN	NaN	NaN	NaN	NaN	NaN	0.000000	0.000000
gcugucaccgguguauuacccuaguggucgaccggucugaugagucucaauugagacgaaacagc	1.883948	1.941382	1.904112	1.977674	1.141391	1.184572	0.001668	0.028015	0.335301	0.529596	0.313018	0.466948	1.564211	1.425375	0.000000	0.000000
gcugucaccgguguauuacccuaguggucgaccggucugaugagucucaauuuagacgaaacagc	1.804314	1.920990	1.852020	1.942578	1.308206	1.231849	0.023953	0.057117	-0.017727	0.427051	-0.060269	0.383948	2.784700	2.781102	0.000000	0.000000
gcugucaccgguguauuacccuaguggucgaccggucugaugagucucacaaaagacgaaacagc	1.746670	1.894414	1.779727	1.893482	1.405218	1.299434	0.013343	0.043756	NaN	NaN	NaN	NaN	NaN	NaN	0.000000	0.000000
gcugucaccgguguauuacccuaguggucgaccggucugaugagucuca-caaagacgaaacagc	1.729851	1.856024	1.731132	1.874992	1.337127	1.392708	0.005139	0.032751	0.026023	-0.023957	-0.046698	-0.145372	0.891292	0.796756	0.000000	0.000000
gcugucaccgguguauuacccuaguggucgaccggucugaugagucucacaacagacgaaacagc	1.826770	1.915432	1.851534	1.954108	1.226484	1.266409	0.003471	0.030698	NaN	NaN	NaN	NaN	NaN	NaN	0.000000	0.000000
gcugucaccgguguauuacccuaguggucgaccggucugaugagucucacaagagacgaaacagc	1.666708	1.884396	1.685418	1.870565	1.650776	1.531607	0.008558	0.036620	NaN	NaN	NaN	NaN	NaN	NaN	0.000000	0.000000
gcugucaccgguguauuacccuaguggucgaccggucugaugagucucacaauagacgaaacagc	1.751359	1.852737	1.799038	1.927977	1.262924	1.345669	0.057003	0.098193	NaN	NaN	NaN	NaN	NaN	NaN	0.000000	0.000000
gcugucaccgguguauuacccuaguggucgaccggucugaugagucucacacaagacgaaacagc	1.758349	1.878599	1.810965	1.929361	1.319016	1.313397	0.030202	0.065490	NaN	NaN	NaN	NaN	NaN	NaN	0.000000	0.000000
gcugucaccgguguauuacccuaguggucgaccggucugaugagucuca-cacagacgaaacagc	1.721586	1.832274	1.798559	1.908233	1.290292	1.287283	0.108328	0.155503	0.396679	0.157640	0.337777	0.096806	0.576714	0.574156	0.000000	0.000000
gcugucaccgguguauuacccuaguggucgaccggucugaugagucucacaccagacgaaacagc	1.925372	1.960023	1.933438	2.010268	1.083057	1.193520	0.032345	0.068426	NaN	NaN	NaN	NaN	NaN	NaN	0.000000	0.000000
gcugucaccgguguauuacccuaguggucgaccggucugaugagucucacacgagacgaaacagc	1.848467	1.937547	1.873145	1.982213	1.227666	1.285486	0.005482	0.032873	NaN	NaN	NaN	NaN	NaN	NaN	0.000000	0.000000
gcugucaccgguguauuacccuaguggucgaccggucugaugagucucacacuagacgaaacagc	1.847187	1.958874	1.897746	1.947330	1.293262	1.120946	0.108252	0.155472	0.170556	0.267543	0.122230	0.263494	1.250220	1.384407	0.000006	0.000007
gcugucaccgguguauuacccuaguggucgaccggucugaugagucucacagaagacgaaacagc	1.836395	1.929896	1.857513	2.000521	1.240228	1.389978	0.025980	0.059812	NaN	NaN	NaN	NaN	NaN	NaN	0.000000	0.000000
gcugucaccgguguauuacccuaguggucgaccggucugaugagucuca-cagagacgaaacagc	1.521396	1.872906	1.615303	1.888770	2.246514	1.877013	0.013459	0.043850	0.239483	0.460418	0.239496	0.368410	1.663162	1.345595	0.000000	0.000000
gcugucaccgguguauuacccuaguggucgaccggucugaugagucucacagcagacgaaacagc	1.899673	1.949144	1.837960	1.949117	1.120654	1.291686	0.223971	0.275687	NaN	NaN	NaN	NaN	NaN	NaN	0.000000	0.000000
gcugucaccgguguauuacccuaguggucgaccggucugaugagucucacaggagacgaaacagc	1.222256	1.711229	1.307324	1.836948	3.082996	3.385507	0.013556	0.043858	NaN	NaN	NaN	NaN	NaN	NaN	0.000000	0.000000
gcugucaccgguguauuacccuaguggucgaccggucugaugagucucacaguagacgaaacagc	1.849947	1.931120	1.837768	1.920278	1.205517	1.209233	0.088033	0.133470	NaN	NaN	NaN	NaN	NaN	NaN	0.000000	0.000000
gcugucaccgguguauuacccuaguggucgaccggucugaugagucucacauaagacgaaacagc	1.697618	1.861473	1.763970	1.960330	1.458326	1.571667	0.051692	0.091979	0.797712	0.709146	0.678439	0.601967	0.815519	0.838548	0.011774	0.013005
gcugucaccgguguauuacccuaguggucgaccggucugaugagucuca-cauagacgaaacagc	1.776447	1.889622	1.775237	1.924719	1.297703	1.410852	0.007122	0.035078	0.601908	0.699756	0.496011	0.612100	1.252702	1.306439	0.000000	0.000000
gcugucaccgguguauuacccuaguggucgaccggucugaugagucucacaugagacgaaacagc	1.844898	1.853109	1.869249	1.958593	1.019088	1.228413	0.376967	0.426960	NaN	NaN	NaN	NaN	NaN	NaN	0.000000	0.000000
gcugucaccgguguauuacccuaguggucgaccggucugaugagucucacauuagacgaaacagc	1.841130	1.897238	1.884920	1.920822	1.137911	1.086180	0.092087	0.138049	NaN	NaN	NaN	NaN	NaN	NaN	0.000000	0.000000
gcugucaccgguguauuacccuaguggucgaccggucugaugagucucaccaaagacgaaacagc	1.731979	1.921973	1.847708	1.876500	1.548797	1.068543	0.217566	0.268870	NaN	NaN	NaN	NaN	NaN	NaN	0.000000	0.000000
gcugucaccgguguauuacccuaguggucgaccggucugaugagucuca-ccaagacgaaacagc	1.765351	1.913899	1.818047	1.973879	1.407824	1.431637	0.022170	0.054635	0.725450	0.748300	0.781318	0.700777	1.054023	0.830729	0.026959	0.029405
gcugucaccgguguauuacccuaguggucgaccggucugaugagucucaccacagacgaaacagc	1.770053	1.877247	1.858612	1.956637	1.279952	1.253213	0.154315	0.203758	0.240954	0.431912	0.223843	0.380629	1.552239	1.434780	0.000000	0.000000
gcugucaccgguguauuacccuaguggucgaccggucugaugagucucaccagagacgaaacagc	1.764740	2.014799	1.851392	1.933703	1.778521	1.208680	0.131334	0.180313	NaN	NaN	NaN	NaN	NaN	NaN	0.000000	0.000000
gcugucaccgguguauuacccuaguggucgaccggucugaugagucucaccauagacgaaacagc	1.787112	1.906490	1.821001	1.936476	1.316369	1.304593	0.004738	0.032131	NaN	NaN	NaN	NaN	NaN	NaN	0.000000	0.000000
gcugucaccgguguauuacccuaguggucgaccggucugaugagucucacccaagacgaaacagc	1.813903	1.969585	1.840585	1.947257	1.431141	1.278415	0.042052	0.080320	NaN	NaN	NaN	NaN	NaN	NaN	0.000000	0.000000
gcugucaccgguguauuacccuaguggucgaccggucugaugagucuca-cccagacgaaacagc	1.857579	1.983147	1.901389	1.923100	1.335267	1.051261	0.275751	0.327532	0.059254	0.223340	0.087034	0.212850	1.459104	1.336027	0.000000	0.000000
gcugucaccgguguauuacccuaguggucgaccggucugaugagucucaccccagacgaaacagc	1.890134	1.975219	1.887604	1.940417	1.216424	1.129310	0.202171	0.253301	NaN	NaN	NaN	NaN	NaN	NaN	0.000000	0.000000
gcugucaccgguguauuacccuaguggucgaccggucugaugagucucacccgagacgaaacagc	1.912752	1.964801	1.898473	1.925046	1.127325	1.063098	0.460705	0.507746	NaN	NaN	NaN	NaN	NaN	NaN	0.000000	0.000000
gcugucaccgguguauuacccuaguggucgaccggucugaugagucucacccuagacgaaacagc	1.981485	1.939290	1.845684	1.987807	0.907413	1.387148	0.639712	0.679208	NaN	NaN	NaN	NaN	NaN	NaN	0.000000	0.000000
gcugucaccgguguauuacccuaguggucgaccggucugaugagucucaccgaagacgaaacagc	1.827257	1.946076	1.774008	1.933668	1.314676	1.444311	0.084163	0.129225	0.340688	0.523483	0.408208	0.508493	1.523336	1.259753	0.000000	0.000000
gcugucaccgguguauuacccuaguggucgaccggucugaugagucuca-ccgagacgaaacagc	1.578722	1.927263	1.708493	1.980559	2.231215	1.870966	0.032025	0.068116	0.481100	0.487148	0.436186	0.351703	1.014023	0.823222	0.081443	0.086963
gcugucaccgguguauuacccuaguggucgaccggucugaugagucucaccgcagacgaaacagc	1.883535	2.021626	1.942770	2.008812	1.374328	1.164240	0.102474	0.149082	NaN	NaN	NaN	NaN	NaN	NaN	0.000000	0.000000
gcugucaccgguguauuacccuaguggucgaccggucugaugagucucaccggagacgaaacagc	1.490714	1.873565	1.677720	1.877198	2.414631	1.582989	0.074526	0.118647	NaN	NaN	NaN	NaN	NaN	NaN	0.000000	0.000000
gcugucaccgguguauuacccuaguggucgaccggucugaugagucucaccguagacgaaacagc	1.899496	1.883244	1.884537	1.973403	0.963271	1.227061	0.475593	0.522000	NaN	NaN	NaN	NaN	NaN	NaN	0.000000	0.000000
gcugucaccgguguauuacccuaguggucgaccggucugaugagucucaccuaagacgaaacagc	1.682632	1.914414	1.833218	1.928081	1.705226	1.244121	0.140599	0.190135	NaN	NaN	NaN	NaN	NaN	NaN	0.000000	0.000000
gcugucaccgguguauuacccuaguggucgaccggucugaugagucuca-ccuagacgaaacagc	1.915428	1.905706	1.919432	2.025232	0.977862	1.275849	0.458931	0.506231	0.806981	0.809200	0.857907	0.715386	1.005123	0.720242	0.000007	0.000009
gcugucaccgguguauuacccuaguggucgaccggucugaugagucucaccucagacgaaacagc	1.977225	2.045458	1.961424	1.930509	1.170126	0.931291	0.880659	0.897646	NaN	NaN	NaN	NaN	NaN	NaN	0.000000	0.000000
gcugucaccgguguauuacccuaguggucgaccggucugaugagucucaccugagacgaaacagc	1.928444	1.963897	1.915773	2.054361	1.085060	1.375903	0.124183	0.172976	NaN	NaN	NaN	NaN	NaN	NaN	0.000000	0.000000
gcugucaccgguguauuacccuaguggucgaccggucugaugagucucaccuuagacgaaacagc	1.899935	1.945244	1.838262	1.987414	1.109963	1.409782	0.155455	0.204979	-0.373926	-0.072306	-0.416216	-0.008947	2.002722	2.554285	0.000000	0.000000
gcugucaccgguguauuacccuaguggucgaccggucugaugagucucacgaaagacgaaacagc	1.694914	1.888699	1.747325	1.860092	1.562376	1.296482	0.037727	0.075113	0.212352	0.348078	0.240196	0.378919	1.366865	1.376329	0.000000	0.000000
gcugucaccgguguauuacccuaguggucgaccggucugaugagucuca-cgaagacgaaacagc	1.723352	1.882965	1.725334	1.923555	1.444153	1.578415	0.003907	0.030698	0.558447	0.635688	0.506543	0.601332	1.194649	1.243910	0.000000	0.000000
gcugucaccgguguauuacccuaguggucgaccggucugaugagucucacgacagacgaaacagc	1.837378	1.927342	1.842694	1.966424	1.230168	1.329628	0.005398	0.032793	NaN	NaN	NaN	NaN	NaN	NaN	0.000000	0.000000
gcugucaccgguguauuacccuaguggucgaccggucugaugagucucacgagagacgaaacagc	1.617590	1.874708	1.580325	1.924353	1.807663	2.208143	0.011097	0.040529	NaN	NaN	NaN	NaN	NaN	NaN	0.000000	0.000000
gcugucaccgguguauuacccuaguggucgaccggucugaugagucucacgauagacgaaacagc	1.812152	1.932980	1.751071	1.971789	1.320772	1.662330	0.055471	0.096587	NaN	NaN	NaN	NaN	NaN	NaN	0.000000	0.000000
gcugucaccgguguauuacccuaguggucgaccggucugaugagucucacgcaagacgaaacagc	1.779402	1.879293	1.837890	1.956203	1.258610	1.313148	0.078472	0.122904	NaN	NaN	NaN	NaN	NaN	NaN	0.000000	0.000000
gcugucaccgguguauuacccuaguggucgaccggucugaugagucuca-cgcagacgaaacagc	1.852691	1.938788	1.875406	2.000906	1.219264	1.335056	0.019977	0.052079	0.547750	0.507142	0.480918	0.453791	0.910735	0.939448	0.297844	0.309687
gcugucaccgguguauuacccuaguggucgaccggucugaugagucucacgccagacgaaacagc	1.849513	2.021569	1.827836	1.954478	1.486128	1.338572	0.113347	0.160977	NaN	NaN	NaN	NaN	NaN	NaN	0.000000	0.000000
gcugucaccgguguauuacccuaguggucgaccggucugaugagucucacgcgagacgaaacagc	1.902172	1.925736	1.861833	1.925757	1.055757	1.158574	0.354844	0.405433	NaN	NaN	NaN	NaN	NaN	NaN	0.000000	0.000000
gcugucaccgguguauuacccuaguggucgaccggucugaugagucucacgcuagacgaaacagc	1.883908	1.908490	1.853820	1.957040	1.058235	1.268294	0.153889	0.203408	0.819124	0.829248	0.750101	0.718260	1.023585	0.929308	0.608962	0.620584
gcugucaccgguguauuacccuaguggucgaccggucugaugagucucacggaagacgaaacagc	1.767111	1.907611	1.835349	1.915874	1.381976	1.203720	0.058280	0.099782	NaN	NaN	NaN	NaN	NaN	NaN	0.000000	0.000000
gcugucaccgguguauuacccuaguggucgaccggucugaugagucuca-cggagacgaaacagc	1.515796	1.904924	1.628017	1.959385	2.449783	2.144706	0.016957	0.048422	0.413061	0.513616	0.295087	0.435249	1.260535	1.380899	0.000000	0.000000
gcugucaccgguguauuacccuaguggucgaccggucugaugagucucacggcagacgaaacagc	1.879277	1.963096	1.861570	1.967314	1.212882	1.275687	0.059694	0.101396	NaN	NaN	NaN	NaN	NaN	NaN	0.000000	0.000000
gcugucaccgguguauuacccuaguggucgaccggucugaugagucucacgggagacgaaacagc	1.308024	1.816802	1.334745	1.862728	3.226843	3.372738	0.000499	0.024531	NaN	NaN	NaN	NaN	NaN	NaN	0.000000	0.000000
gcugucaccgguguauuacccuaguggucgaccggucugaugagucucacgguagacgaaacagc	1.754813	1.866903	1.761122	1.870770	1.294464	1.287207	0.011431	0.041156	0.680915	0.772500	0.645975	0.564521	1.234767	0.828984	0.878778	0.884181
gcugucaccgguguauuacccuaguggucgaccggucugaugagucucacguaagacgaaacagc	1.779436	1.888662	1.788923	1.910700	1.285956	1.323663	0.002248	0.028024	0.449758	0.610064	0.453201	0.578799	1.446459	1.335361	0.000000	0.000000
gcugucaccgguguauuacccuaguggucgaccggucugaugagucuca-cguagacgaaacagc	1.895108	1.916533	1.821502	1.866545	1.050570	1.109286	0.650986	0.690023	0.823252	0.761934	0.865104	0.690296	0.868325	0.668638	0.000000	0.000000
gcugucaccgguguauuacccuaguggucgaccggucugaugagucucacgucagacgaaacagc	1.967707	1.939309	1.974714	2.025346	0.936703	1.123653	0.979159	0.981675	NaN	NaN	NaN	NaN	NaN	NaN	0.000000	0.000000
gcugucaccgguguauuacccuaguggucgaccggucugaugagucucacgugagacgaaacagc	1.855919	1.901011	1.721842	1.940871	1.109410	1.655880	0.240894	0.292848	NaN	NaN	NaN	NaN	NaN	NaN	0.000000	0.000000
gcugucaccgguguauuacccuaguggucgaccggucugaugagucucacguuagacgaaacagc	1.859650	1.945077	1.868234	1.978895	1.217381	1.290214	0.002558	0.029101	NaN	NaN	NaN	NaN	NaN	NaN	0.000000	0.000000
gcugucaccgguguauuacccuaguggucgaccggucugaugagucucacuaaagacgaaacagc	1.758930	1.861442	1.723188	1.862250	1.266230	1.377405	0.057363	0.098545	0.366805	0.449558	0.386125	0.462765	1.209911	1.192999	0.000256	0.000296
gcugucaccgguguauuacccuaguggucgaccggucugaugagucuca-cuaagacgaaacagc	1.706436	1.837652	1.670502	1.965316	1.352748	1.971577	0.065204	0.108079	0.538780	0.527764	0.495877	0.417725	0.974954	0.835311	0.005971	0.006652
gcugucaccgguguauuacccuaguggucgaccggucugaugagucucacuacagacgaaacagc	1.777089	1.853931	1.824838	1.952490	1.193553	1.341689	0.121961	0.170630	NaN	NaN	NaN	NaN	NaN	NaN	0.000000	0.000000
gcugucaccgguguauuacccuaguggucgaccggucugaugagucucacuagagacgaaacagc	1.754813	1.907141	1.762851	1.894750	1.420131	1.354875	0.019591	0.051655	NaN	NaN	NaN	NaN	NaN	NaN	0.000000	0.000000
gcugucaccgguguauuacccuaguggucgaccggucugaugagucucacuauagacgaaacagc	1.835312	1.920747	1.854324	1.894744	1.217405	1.097540	0.148358	0.198291	NaN	NaN	NaN	NaN	NaN	NaN	0.000000	0.000000
gcugucaccgguguauuacccuaguggucgaccggucugaugagucucacucaagacgaaacagc	1.916921	1.941885	1.870074	1.908233	1.059167	1.091838	0.602141	0.644716	NaN	NaN	NaN	NaN	NaN	NaN	0.000000	0.000000
gcugucaccgguguauuacccuaguggucgaccggucugaugagucuca-cucagacgaaacagc	1.907492	1.985410	1.938907	2.036160	1.196516	1.250987	0.015992	0.046815	0.561098	0.689178	0.516366	0.564878	1.343014	1.118181	0.000000	0.000000
gcugucaccgguguauuacccuaguggucgaccggucugaugagucucacuccagacgaaacagc	1.962858	1.914612	1.873313	1.944071	0.894859	1.176951	0.931655	0.941068	NaN	NaN	NaN	NaN	NaN	NaN	0.000000	0.000000
gcugucaccgguguauuacccuaguggucgaccggucugaugagucucacucgagacgaaacagc	1.876855	2.034284	1.964564	1.940617	1.436911	0.946353	0.487301	0.533465	NaN	NaN	NaN	NaN	NaN	NaN	0.000000	0.000000
gcugucaccgguguauuacccuaguggucgaccggucugaugagucucacucuagacgaaacagc	1.925300	1.957628	1.888564	1.968829	1.077277	1.203000	0.232584	0.284244	NaN	NaN	NaN	NaN	NaN	NaN	0.000000	0.000000
gcugucaccgguguauuacccuaguggucgaccggucugaugagucucacugaagacgaaacagc	1.848308	1.910400	1.817144	1.980254	1.153697	1.455828	0.076470	0.120788	NaN	NaN	NaN	NaN	NaN	NaN	0.000000	0.000000
gcugucaccgguguauuacccuaguggucgaccggucugaugagucuca-cugagacgaaacagc	1.776901	1.847824	1.736240	1.871336	1.177398	1.364886	0.078745	0.123261	0.550952	0.401656	0.467161	0.278455	0.709095	0.647581	0.000000	0.000000
gcugucaccgguguauuacccuaguggucgaccggucugaugagucucacugcagacgaaacagc	1.911070	1.932519	1.906179	1.984621	1.050627	1.197959	0.101703	0.148155	NaN	NaN	NaN	NaN	NaN	NaN	0.000000	0.000000
gcugucaccgguguauuacccuaguggucgaccggucugaugagucucacuggagacgaaacagc	1.316876	1.883181	1.541173	1.910489	3.683878	2.340537	0.043752	0.082284	0.525335	0.720849	0.483277	0.698087	1.568606	1.639871	0.000000	0.000000
gcugucaccgguguauuacccuaguggucgaccggucugaugagucucacuguagacgaaacagc	1.981038	2.017378	1.949649	1.988292	1.087278	1.093058	0.539549	0.584482	NaN	NaN	NaN	NaN	NaN	NaN	0.000000	0.000000
gcugucaccgguguauuacccuaguggucgaccggucugaugagucucacuuaagacgaaacagc	1.785540	1.829988	1.772044	1.911008	1.107767	1.377093	0.108793	0.156082	NaN	NaN	NaN	NaN	NaN	NaN	0.000000	0.000000
gcugucaccgguguauuacccuaguggucgaccggucugaugagucuca-cuuagacgaaacagc	1.777320	1.929852	1.812322	1.906427	1.420795	1.241951	0.045187	0.084226	0.777158	0.747440	0.693199	0.667118	0.933860	0.941715	0.071879	0.076880
gcugucaccgguguauuacccuaguggucgaccggucugaugagucucacuucagacgaaacagc	1.883224	1.894795	1.976009	1.873095	1.027002	0.789016	0.382667	0.432739	-0.734793	-0.460537	-0.755013	-0.507124	1.880426	1.769657	0.000000	0.000000
gcugucaccgguguauuacccuaguggucgaccggucugaugagucucacuugagacgaaacagc	1.909715	2.023614	1.848157	1.878428	1.299869	1.072187	0.537054	0.582153	NaN	NaN	NaN	NaN	NaN	NaN	0.000000	0.000000
gcugucaccgguguauuacccuaguggucgaccggucugaugagucucacuuuagacgaaacagc	1.850480	1.867131	1.844553	1.917956	1.039084	1.184141	0.137627	0.187030	0.513448	0.483304	0.536293	0.498950	0.932944	0.917607	0.026851	0.029294
gcugucaccgguguauuacccuaguggucgaccggucugaugagucucagaaaagacgaaacagc	1.533594	1.873349	1.621556	1.874632	2.186528	1.790919	0.013806	0.044131	0.255416	0.339529	0.184200	0.301101	1.213705	1.308882	0.000000	0.000001
gcugucaccgguguauuacccuaguggucgaccggucugaugagucuca-gaaagacgaaacagc	1.589522	1.828362	1.652138	1.886448	1.733168	1.715182	0.012640	0.042891	0.013694	0.305580	-0.024873	0.254777	1.958331	1.903926	0.000000	0.000000
gcugucaccgguguauuacccuaguggucgaccggucugaugagucucagaacagacgaaacagc	1.706243	1.878862	1.761122	1.888975	1.488055	1.342311	0.016625	0.047758	0.395275	0.418381	0.488699	0.395444	1.054642	0.806761	0.276463	0.288047
gcugucaccgguguauuacccuaguggucgaccggucugaugagucucagaagagacgaaacagc	1.605996	1.876111	1.577014	1.916226	1.862580	2.183794	0.007541	0.035585	NaN	NaN	NaN	NaN	NaN	NaN	0.000000	0.000000
gcugucaccgguguauuacccuaguggucgaccggucugaugagucucagaauagacgaaacagc	1.587503	1.876571	1.688695	1.925266	1.945661	1.724134	0.024894	0.058421	NaN	NaN	NaN	NaN	NaN	NaN	0.000000	0.000000
gcugucaccgguguauuacccuaguggucgaccggucugaugagucucagacaagacgaaacagc	1.715210	1.935253	1.778285	1.980115	1.659753	1.591584	0.012250	0.042443	0.604368	0.785706	0.543802	0.695128	1.518230	1.416856	0.000000	0.000000
gcugucaccgguguauuacccuaguggucgaccggucugaugagucuca-gacagacgaaacagc	1.732427	1.942292	1.804045	1.926965	1.621304	1.327151	0.042175	0.080443	0.066145	0.294954	0.156980	0.268928	1.693592	1.294040	0.000000	0.000000
gcugucaccgguguauuacccuaguggucgaccggucugaugagucucagaccagacgaaacagc	1.930904	2.014478	1.994759	2.067572	1.212198	1.182531	0.118046	0.166023	NaN	NaN	NaN	NaN	NaN	NaN	0.000000	0.000000
gcugucaccgguguauuacccuaguggucgaccggucugaugagucucagacgagacgaaacagc	1.746807	1.950692	1.861893	2.000802	1.599133	1.376922	0.080481	0.125277	NaN	NaN	NaN	NaN	NaN	NaN	0.000000	0.000000
gcugucaccgguguauuacccuaguggucgaccggucugaugagucucagacuagacgaaacagc	1.900366	1.891504	1.932090	1.952485	0.979801	1.048080	0.953447	0.959309	NaN	NaN	NaN	NaN	NaN	NaN	0.000000	0.000000
gcugucaccgguguauuacccuaguggucgaccggucugaugagucucagagaagacgaaacagc	1.663099	1.885906	1.655771	1.898473	1.670352	1.748644	0.004571	0.031841	0.377734	0.716860	0.377898	0.674247	2.183366	1.978562	0.000000	0.000000
gcugucaccgguguauuacccuaguggucgaccggucugaugagucuca-gagagacgaaacagc	1.347499	1.794788	1.469297	1.890858	2.800841	2.639744	0.018874	0.050769	-0.125717	0.032070	-0.108657	-0.002102	1.438095	1.278071	0.000000	0.000000
gcugucaccgguguauuacccuaguggucgaccggucugaugagucucagagcagacgaaacagc	1.753419	1.913120	1.722372	1.939572	1.444444	1.648923	0.018782	0.050709	NaN	NaN	NaN	NaN	NaN	NaN	0.000000	0.000000
gcugucaccgguguauuacccuaguggucgaccggucugaugagucucagaggagacgaaacagc	1.162972	1.806941	1.247214	1.819972	4.405233	3.739019	0.002175	0.028015	0.275424	0.735953	0.271458	0.667562	2.887546	2.489455	0.000000	0.000000
gcugucaccgguguauuacccuaguggucgaccggucugaugagucucagaguagacgaaacagc	1.753663	1.944168	1.833238	1.993805	1.550621	1.447331	0.033833	0.070309	NaN	NaN	NaN	NaN	NaN	NaN	0.000000	0.000000
gcugucaccgguguauuacccuaguggucgaccggucugaugagucucagauaagacgaaacagc	1.542899	1.838602	1.604027	1.911569	1.975619	2.030213	0.010095	0.039372	NaN	NaN	NaN	NaN	NaN	NaN	0.000000	0.000000
gcugucaccgguguauuacccuaguggucgaccggucugaugagucuca-gauagacgaaacagc	1.630535	1.870916	1.701544	1.921770	1.739327	1.660451	0.014787	0.045171	0.404725	0.575950	0.437695	0.480073	1.483289	1.102499	0.000000	0.000000
gcugucaccgguguauuacccuaguggucgaccggucugaugagucucagaucagacgaaacagc	1.931430	1.914707	1.886801	2.041263	0.962226	1.427123	0.391911	0.441427	NaN	NaN	NaN	NaN	NaN	NaN	0.000000	0.000000
gcugucaccgguguauuacccuaguggucgaccggucugaugagucucagaugagacgaaacagc	1.816196	1.913849	1.800860	1.956537	1.252140	1.431124	0.021646	0.053935	NaN	NaN	NaN	NaN	NaN	NaN	0.000000	0.000000
gcugucaccgguguauuacccuaguggucgaccggucugaugagucucagauuagacgaaacagc	1.778355	1.938238	1.756748	1.971902	1.445050	1.641171	0.012602	0.042848	NaN	NaN	NaN	NaN	NaN	NaN	0.000000	0.000000
gcugucaccgguguauuacccuaguggucgaccggucugaugagucucagcaaagacgaaacagc	1.647408	1.877589	1.627420	1.892195	1.698951	1.839820	0.007496	0.035511	NaN	NaN	NaN	NaN	NaN	NaN	0.000000	0.000000
gcugucaccgguguauuacccuaguggucgaccggucugaugagucuca-gcaagacgaaacagc	1.685932	1.896411	1.661383	1.938829	1.623601	1.894291	0.009594	0.038443	0.485018	0.615687	0.414167	0.421822	1.351041	1.017782	0.008136	0.009023
gcugucaccgguguauuacccuaguggucgaccggucugaugagucucagcacagacgaaacagc	1.831787	1.913939	1.784445	1.962694	1.208238	1.507469	0.068667	0.112334	NaN	NaN	NaN	NaN	NaN	NaN	0.000000	0.000000
gcugucaccgguguauuacccuaguggucgaccggucugaugagucucagcagagacgaaacagc	1.597205	1.875079	1.758593	1.901568	1.896155	1.389871	0.100177	0.146676	NaN	NaN	NaN	NaN	NaN	NaN	0.000000	0.000000
gcugucaccgguguauuacccuaguggucgaccggucugaugagucucagcauagacgaaacagc	1.731172	1.942388	1.689889	1.951844	1.626356	1.827909	0.019247	0.051228	0.420021	0.622717	0.299419	0.661567	1.594760	2.302226	0.000000	0.000000
gcugucaccgguguauuacccuaguggucgaccggucugaugagucucagccaagacgaaacagc	1.811852	1.969458	1.739930	1.972142	1.437494	1.706915	0.059327	0.100893	NaN	NaN	NaN	NaN	NaN	NaN	0.000000	0.000000
gcugucaccgguguauuacccuaguggucgaccggucugaugagucuca-gccagacgaaacagc	1.836824	1.885137	1.854153	1.984449	1.117669	1.349884	0.132050	0.181002	0.271773	-0.053928	0.229508	-0.058737	0.472388	0.514938	0.000000	0.000000
gcugucaccgguguauuacccuaguggucgaccggucugaugagucucagcccagacgaaacagc	1.951688	1.989353	1.919281	2.063390	1.090599	1.393505	0.117830	0.165812	NaN	NaN	NaN	NaN	NaN	NaN	0.000000	0.000000
gcugucaccgguguauuacccuaguggucgaccggucugaugagucucagccgagacgaaacagc	1.830340	1.951998	1.931480	1.941362	1.323301	1.023015	0.331797	0.382794	NaN	NaN	NaN	NaN	NaN	NaN	0.000000	0.000000
gcugucaccgguguauuacccuaguggucgaccggucugaugagucucagccuagacgaaacagc	1.877990	2.045304	1.931912	2.033171	1.469990	1.262582	0.057310	0.098488	NaN	NaN	NaN	NaN	NaN	NaN	0.000000	0.000000
gcugucaccgguguauuacccuaguggucgaccggucugaugagucucagcgaagacgaaacagc	1.818931	1.924942	1.769457	1.962498	1.276473	1.559701	0.053225	0.093892	NaN	NaN	NaN	NaN	NaN	NaN	0.000000	0.000000
gcugucaccgguguauuacccuaguggucgaccggucugaugagucuca-gcgagacgaaacagc	1.602070	1.941977	1.525841	1.866606	2.187292	2.191619	0.039662	0.077639	0.400383	0.536186	0.336851	0.350472	1.367110	1.031861	0.001144	0.001303
gcugucaccgguguauuacccuaguggucgaccggucugaugagucucagcgcagacgaaacagc	1.842150	2.035463	1.851988	1.981142	1.560676	1.346338	0.072561	0.116563	NaN	NaN	NaN	NaN	NaN	NaN	0.000000	0.000000
gcugucaccgguguauuacccuaguggucgaccggucugaugagucucagcggagacgaaacagc	1.460414	1.879714	1.501533	1.923473	2.626033	2.642038	0.000805	0.025188	0.262272	0.653866	0.261193	0.570435	2.463730	2.038176	0.000000	0.000000
gcugucaccgguguauuacccuaguggucgaccggucugaugagucucagcguagacgaaacagc	1.859416	1.978982	1.923884	1.955018	1.316938	1.074321	0.199753	0.251077	-0.125995	-0.261938	-0.205531	-0.107795	0.731236	1.252381	0.973928	0.975273
gcugucaccgguguauuacccuaguggucgaccggucugaugagucucagcuaagacgaaacagc	1.693878	1.894096	1.614380	1.911403	1.585689	1.981629	0.040093	0.078047	NaN	NaN	NaN	NaN	NaN	NaN	0.000000	0.000000
gcugucaccgguguauuacccuaguggucgaccggucugaugagucuca-gcuagacgaaacagc	1.903752	1.977970	1.816630	1.999563	1.186365	1.523817	0.151707	0.201627	-0.168843	0.087693	-0.201396	0.007400	1.805244	1.617319	0.000000	0.000000
gcugucaccgguguauuacccuaguggucgaccggucugaugagucucagcucagacgaaacagc	1.961345	2.046995	1.981593	2.015362	1.218006	1.080858	0.279734	0.331563	0.198537	0.136877	0.240156	0.093681	0.867640	0.713716	0.000000	0.000000
gcugucaccgguguauuacccuaguggucgaccggucugaugagucucagcugagacgaaacagc	1.867317	1.933036	1.907084	1.959966	1.163373	1.129489	0.045346	0.084402	NaN	NaN	NaN	NaN	NaN	NaN	0.000000	0.000000
gcugucaccgguguauuacccuaguggucgaccggucugaugagucucagcuuagacgaaacagc	1.839345	1.960763	1.878090	1.947257	1.322567	1.172646	0.066609	0.109844	NaN	NaN	NaN	NaN	NaN	NaN	0.000000	0.000000
gcugucaccgguguauuacccuaguggucgaccggucugaugagucucaggaaagacgaaacagc	1.525189	1.947614	1.629603	1.967789	2.644996	2.178641	0.012257	0.042443	0.237682	0.515311	0.235093	0.542071	1.895084	2.027581	0.000000	0.000000
gcugucaccgguguauuacccuaguggucgaccggucugaugagucuca-ggaagacgaaacagc	1.592476	1.926594	1.645789	1.865245	2.158326	1.657510	0.025686	0.059413	0.296140	0.726854	0.222700	0.362349	2.695961	1.379270	0.000000	0.000000
gcugucaccgguguauuacccuaguggucgaccggucugaugagucucaggacagacgaaacagc	1.774557	1.831612	1.788655	1.921275	1.140394	1.357127	0.100419	0.146834	NaN	NaN	NaN	NaN	NaN	NaN	0.000000	0.000000
gcugucaccgguguauuacccuaguggucgaccggucugaugagucucaggagagacgaaacagc	1.464321	1.893768	1.481267	1.924623	2.688112	2.775594	0.000071	0.018074	NaN	NaN	NaN	NaN	NaN	NaN	0.000000	0.000000
gcugucaccgguguauuacccuaguggucgaccggucugaugagucucaggauagacgaaacagc	1.671783	1.956426	1.692647	1.937753	1.925943	1.758353	0.008339	0.036318	0.343335	0.531787	0.343117	0.491668	1.543306	1.407834	0.000000	0.000000
gcugucaccgguguauuacccuaguggucgaccggucugaugagucucaggcaagacgaaacagc	1.626783	1.918019	1.724773	1.906738	1.955399	1.520422	0.032857	0.069068	NaN	NaN	NaN	NaN	NaN	NaN	0.000000	0.000000
gcugucaccgguguauuacccuaguggucgaccggucugaugagucuca-ggcagacgaaacagc	1.777556	1.950656	1.786569	1.967905	1.489702	1.518223	0.002657	0.029265	0.439427	0.342573	0.456782	0.402895	0.800103	0.883308	0.036406	0.039454
gcugucaccgguguauuacccuaguggucgaccggucugaugagucucaggccagacgaaacagc	1.973058	1.984066	2.018101	2.022837	1.025672	1.010965	0.871101	0.890587	NaN	NaN	NaN	NaN	NaN	NaN	0.000000	0.000000
gcugucaccgguguauuacccuaguggucgaccggucugaugagucucaggcgagacgaaacagc	1.834725	1.982054	1.838321	1.932427	1.403876	1.241957	0.101396	0.147811	NaN	NaN	NaN	NaN	NaN	NaN	0.000000	0.000000
gcugucaccgguguauuacccuaguggucgaccggucugaugagucucaggcuagacgaaacagc	1.913319	1.944685	1.923680	1.931424	1.074894	1.017993	0.585757	0.629165	NaN	NaN	NaN	NaN	NaN	NaN	0.000000	0.000000
gcugucaccgguguauuacccuaguggucgaccggucugaugagucucagggaagacgaaacagc	1.790461	1.925034	1.771284	1.980993	1.363242	1.620725	0.017837	0.049320	NaN	NaN	NaN	NaN	NaN	NaN	0.000000	0.000000
gcugucaccgguguauuacccuaguggucgaccggucugaugagucuca-gggagacgaaacagc	1.419976	1.811324	1.342488	1.821752	2.462334	3.014836	0.013686	0.043943	0.087886	0.576981	0.102248	0.553925	3.083864	2.829289	0.000000	0.000000
gcugucaccgguguauuacccuaguggucgaccggucugaugagucucagggcagacgaaacagc	1.874661	1.952474	1.801346	2.032214	1.196224	1.701640	0.103457	0.150297	NaN	NaN	NaN	NaN	NaN	NaN	0.000000	0.000000
gcugucaccgguguauuacccuaguggucgaccggucugaugagucucaggggagacgaaacagc	1.186405	1.723709	1.271498	1.774861	3.445908	3.186857	0.004200	0.031107	0.162455	0.481577	0.170390	0.481130	2.085080	2.045219	0.000000	0.000000
gcugucaccgguguauuacccuaguggucgaccggucugaugagucucaggguagacgaaacagc	1.731568	1.871937	1.760559	1.895867	1.381559	1.365552	0.001310	0.027124	NaN	NaN	NaN	NaN	NaN	NaN	0.000000	0.000000
gcugucaccgguguauuacccuaguggucgaccggucugaugagucucagguaagacgaaacagc	1.580442	1.745409	1.560269	1.768325	1.462066	1.614566	0.012768	0.043077	-0.000074	0.176504	-0.021812	0.120069	1.501682	1.386375	0.000000	0.000000
gcugucaccgguguauuacccuaguggucgaccggucugaugagucuca-gguagacgaaacagc	1.793566	1.989964	1.749709	1.960105	1.571802	1.623288	0.046152	0.085217	0.563682	0.654008	0.575451	0.689043	1.231192	1.298949	0.000001	0.000002
gcugucaccgguguauuacccuaguggucgaccggucugaugagucucaggucagacgaaacagc	1.866446	1.929423	1.881355	1.950542	1.156050	1.172701	0.006338	0.034425	NaN	NaN	NaN	NaN	NaN	NaN	0.000000	0.000000
gcugucaccgguguauuacccuaguggucgaccggucugaugagucucaggugagacgaaacagc	1.793347	1.880404	1.750492	1.916389	1.221961	1.465200	0.060107	0.101879	NaN	NaN	NaN	NaN	NaN	NaN	0.000000	0.000000
gcugucaccgguguauuacccuaguggucgaccggucugaugagucucagguuagacgaaacagc	1.863133	1.970760	1.857388	1.978814	1.281229	1.322591	0.024535	0.057999	NaN	NaN	NaN	NaN	NaN	NaN	0.000000	0.000000
gcugucaccgguguauuacccuaguggucgaccggucugaugagucucaguaaagacgaaacagc	1.469312	1.863922	1.583800	1.846380	2.480909	1.830545	0.022411	0.054844	NaN	NaN	NaN	NaN	NaN	NaN	0.000000	0.000000
gcugucaccgguguauuacccuaguggucgaccggucugaugagucuca-guaagacgaaacagc	1.451680	1.797647	1.521706	1.837945	2.218030	2.071280	0.005822	0.033200	0.302203	0.382444	0.266356	0.365481	1.202932	1.256393	0.000000	0.000000
gcugucaccgguguauuacccuaguggucgaccggucugaugagucucaguacagacgaaacagc	1.678016	1.895473	1.657133	1.900038	1.649897	1.749463	0.010479	0.039859	NaN	NaN	NaN	NaN	NaN	NaN	0.000000	0.000000
gcugucaccgguguauuacccuaguggucgaccggucugaugagucucaguagagacgaaacagc	1.548264	1.983781	1.584690	1.830149	2.725942	1.759784	0.059214	0.100736	0.520202	0.591077	0.429080	0.580525	1.177267	1.417247	0.000000	0.000000
gcugucaccgguguauuacccuaguggucgaccggucugaugagucucaguauagacgaaacagc	1.570815	1.894864	1.658067	1.938106	2.108865	1.905631	0.012688	0.042941	0.333058	0.695220	0.377843	0.562274	2.302301	1.529081	0.000000	0.000000
gcugucaccgguguauuacccuaguggucgaccggucugaugagucucagucaagacgaaacagc	1.677695	1.947614	1.675809	1.911807	1.861740	1.721860	0.017352	0.048806	NaN	NaN	NaN	NaN	NaN	NaN	0.000000	0.000000
gcugucaccgguguauuacccuaguggucgaccggucugaugagucuca-gucagacgaaacagc	1.907055	1.946393	1.840500	1.930227	1.094809	1.229495	0.341032	0.391238	0.794676	0.817659	0.777083	0.649310	1.054346	0.745122	0.000098	0.000114
gcugucaccgguguauuacccuaguggucgaccggucugaugagucucaguccagacgaaacagc	1.862680	1.990344	1.896016	1.978595	1.341727	1.209425	0.054243	0.095250	NaN	NaN	NaN	NaN	NaN	NaN	0.000000	0.000000
gcugucaccgguguauuacccuaguggucgaccggucugaugagucucagucgagacgaaacagc	1.894282	1.965184	1.881355	2.000260	1.177340	1.314936	0.029668	0.064539	NaN	NaN	NaN	NaN	NaN	NaN	0.000000	0.000000
gcugucaccgguguauuacccuaguggucgaccggucugaugagucucagucuagacgaaacagc	1.780660	1.976379	1.802929	1.983484	1.569350	1.515496	0.005245	0.032793	NaN	NaN	NaN	NaN	NaN	NaN	0.000000	0.000000
gcugucaccgguguauuacccuaguggucgaccggucugaugagucucagugaagacgaaacagc	1.667186	1.831281	1.747816	1.938929	1.459134	1.552790	0.073657	0.117689	0.397948	0.464622	0.414380	0.509938	1.165933	1.246113	0.000000	0.000000
gcugucaccgguguauuacccuaguggucgaccggucugaugagucuca-gugagacgaaacagc	1.614634	1.913849	1.640323	1.945678	1.991657	2.020016	0.000067	0.018074	0.571760	0.641846	0.680947	0.475059	1.175131	0.622461	0.000075	0.000088
gcugucaccgguguauuacccuaguggucgaccggucugaugagucucagugcagacgaaacagc	1.811374	1.953291	1.816712	1.966897	1.386491	1.413138	0.006388	0.034502	NaN	NaN	NaN	NaN	NaN	NaN	0.000000	0.000000
gcugucaccgguguauuacccuaguggucgaccggucugaugagucucaguggagacgaaacagc	1.292230	1.914041	1.353541	1.880052	4.186110	3.361328	0.003502	0.030698	0.285960	0.706277	0.344928	0.551247	2.632184	1.608121	0.000000	0.000000
gcugucaccgguguauuacccuaguggucgaccggucugaugagucucaguguagacgaaacagc	1.858447	1.922803	1.881355	1.925638	1.159727	1.107345	0.063243	0.105676	0.501143	0.807222	0.379297	0.783281	2.023384	2.535030	0.000000	0.000000
gcugucaccgguguauuacccuaguggucgaccggucugaugagucucaguuaagacgaaacagc	1.511094	1.829219	1.462226	1.906621	2.080298	2.782243	0.013402	0.043834	NaN	NaN	NaN	NaN	NaN	NaN	0.000000	0.000000
gcugucaccgguguauuacccuaguggucgaccggucugaugagucuca-guuagacgaaacagc	1.779875	1.881916	1.733851	1.854633	1.264855	1.320634	0.115312	0.163174	0.562124	0.552669	0.478661	0.427699	0.978465	0.889278	0.125963	0.133517
gcugucaccgguguauuacccuaguggucgaccggucugaugagucucaguucagacgaaacagc	1.788313	1.831823	1.832598	1.992435	1.105377	1.444895	0.283845	0.335652	NaN	NaN	NaN	NaN	NaN	NaN	0.000000	0.000000
gcugucaccgguguauuacccuaguggucgaccggucugaugagucucaguugagacgaaacagc	1.790045	1.893890	1.812029	1.958642	1.270119	1.401565	0.019702	0.051841	NaN	NaN	NaN	NaN	NaN	NaN	0.000000	0.000000
gcugucaccgguguauuacccuaguggucgaccggucugaugagucucaguuuagacgaaacagc	1.803597	1.910327	1.778411	1.985934	1.278587	1.612587	0.039174	0.076968	NaN	NaN	NaN	NaN	NaN	NaN	0.000000	0.000000
gcugucaccgguguauuacccuaguggucgaccggucugaugagucucauaaaagacgaaacagc	1.727996	1.860340	1.742596	1.914774	1.356262	1.486548	0.008585	0.036620	0.559754	0.623762	0.659011	0.570532	1.158800	0.815682	0.795582	0.803821
gcugucaccgguguauuacccuaguggucgaccggucugaugagucuca-uaaagacgaaacagc	1.544864	1.933148	1.706332	1.867950	2.445031	1.450833	0.081589	0.126514	0.454581	0.565121	0.401252	0.448056	1.289852	1.113791	0.000000	0.000000
gcugucaccgguguauuacccuaguggucgaccggucugaugagucucauaacagacgaaacagc	1.786396	1.920767	1.865067	1.918103	1.362610	1.129889	0.120519	0.169080	NaN	NaN	NaN	NaN	NaN	NaN	0.000000	0.000000
gcugucaccgguguauuacccuaguggucgaccggucugaugagucucauaagagacgaaacagc	1.700547	1.909205	1.727845	1.931400	1.616804	1.597920	0.000594	0.024531	NaN	NaN	NaN	NaN	NaN	NaN	0.000000	0.000000
gcugucaccgguguauuacccuaguggucgaccggucugaugagucucauaauagacgaaacagc	1.801123	1.835028	1.784857	1.918081	1.081197	1.359014	0.137470	0.186966	0.459888	0.515771	0.570425	0.601798	1.137319	1.074912	0.006600	0.007337
gcugucaccgguguauuacccuaguggucgaccggucugaugagucucauacaagacgaaacagc	1.814079	1.854885	1.742730	1.952181	1.098515	1.619763	0.168015	0.217990	NaN	NaN	NaN	NaN	NaN	NaN	0.000000	0.000000
gcugucaccgguguauuacccuaguggucgaccggucugaugagucuca-uacagacgaaacagc	1.772045	1.869661	1.817215	1.944690	1.252034	1.341142	0.055373	0.096465	0.450942	0.484215	0.418302	0.416284	1.079626	0.995362	0.375131	0.387505
gcugucaccgguguauuacccuaguggucgaccggucugaugagucucauaccagacgaaacagc	1.878889	1.912412	1.902040	1.945269	1.080247	1.104660	0.010731	0.040093	NaN	NaN	NaN	NaN	NaN	NaN	0.000000	0.000000
gcugucaccgguguauuacccuaguggucgaccggucugaugagucucauacgagacgaaacagc	1.933897	1.913743	1.822577	1.891332	0.954652	1.171533	0.790659	0.817240	0.385104	0.500343	0.403170	0.436658	1.303885	1.080159	0.000000	0.000000
gcugucaccgguguauuacccuaguggucgaccggucugaugagucucauacuagacgaaacagc	1.869147	1.896966	1.794951	1.952782	1.066153	1.438240	0.212908	0.264458	NaN	NaN	NaN	NaN	NaN	NaN	0.000000	0.000000
gcugucaccgguguauuacccuaguggucgaccggucugaugagucucauagaagacgaaacagc	1.762965	1.934780	1.770170	1.926165	1.485304	1.432171	0.014430	0.044817	1.172207	0.905458	1.170552	0.791922	0.541066	0.418186	0.000000	0.000000
gcugucaccgguguauuacccuaguggucgaccggucugaugagucuca-uagagacgaaacagc	1.447834	1.864711	1.502945	1.887548	2.611422	2.424395	0.001578	0.028015	0.468875	0.570622	0.432634	0.473602	1.263999	1.098926	0.000085	0.000100
gcugucaccgguguauuacccuaguggucgaccggucugaugagucucauagcagacgaaacagc	1.850735	1.930085	1.870015	1.916105	1.200467	1.111962	0.107301	0.154422	NaN	NaN	NaN	NaN	NaN	NaN	0.000000	0.000000
gcugucaccgguguauuacccuaguggucgaccggucugaugagucucauaggagacgaaacagc	1.352403	1.846086	1.510822	1.825417	3.116608	2.063454	0.028852	0.063416	NaN	NaN	NaN	NaN	NaN	NaN	0.000000	0.000000
gcugucaccgguguauuacccuaguggucgaccggucugaugagucucauaguagacgaaacagc	1.895648	1.971832	1.868293	2.027097	1.191746	1.441466	0.047242	0.086223	NaN	NaN	NaN	NaN	NaN	NaN	0.000000	0.000000
gcugucaccgguguauuacccuaguggucgaccggucugaugagucucauauaagacgaaacagc	1.712887	1.914720	1.752911	1.876125	1.591597	1.328048	0.039545	0.077487	NaN	NaN	NaN	NaN	NaN	NaN	0.000000	0.000000
gcugucaccgguguauuacccuaguggucgaccggucugaugagucuca-uauagacgaaacagc	1.750687	1.918254	1.769382	1.928077	1.470847	1.441104	0.003402	0.030698	0.508364	0.520148	0.503493	0.424274	1.027506	0.833261	0.025270	0.027605
gcugucaccgguguauuacccuaguggucgaccggucugaugagucucauaucagacgaaacagc	1.908397	1.956773	1.892013	1.944308	1.117830	1.127962	0.244125	0.296138	NaN	NaN	NaN	NaN	NaN	NaN	0.000000	0.000000
gcugucaccgguguauuacccuaguggucgaccggucugaugagucucauaugagacgaaacagc	1.828465	1.928902	1.887986	1.951179	1.260193	1.156627	0.072393	0.116439	NaN	NaN	NaN	NaN	NaN	NaN	0.000000	0.000000
gcugucaccgguguauuacccuaguggucgaccggucugaugagucucauauuagacgaaacagc	1.825561	1.875832	1.768102	1.938196	1.122719	1.479427	0.128121	0.176907	NaN	NaN	NaN	NaN	NaN	NaN	0.000000	0.000000
gcugucaccgguguauuacccuaguggucgaccggucugaugagucucaucaaagacgaaacagc	1.843839	1.930305	1.784445	1.946228	1.220297	1.451385	0.096568	0.143034	NaN	NaN	NaN	NaN	NaN	NaN	0.000000	0.000000
gcugucaccgguguauuacccuaguggucgaccggucugaugagucuca-ucaagacgaaacagc	1.812805	1.959386	1.848355	1.963280	1.401461	1.302942	0.016871	0.048217	0.826260	0.834160	0.729468	0.666510	1.018358	0.865052	0.174671	0.184069
gcugucaccgguguauuacccuaguggucgaccggucugaugagucucaucacagacgaaacagc	1.960868	1.915736	1.873483	2.001115	0.901297	1.341629	0.631226	0.670901	NaN	NaN	NaN	NaN	NaN	NaN	0.000000	0.000000
gcugucaccgguguauuacccuaguggucgaccggucugaugagucucaucauagacgaaacagc	1.906719	1.928939	1.846593	1.913253	1.052495	1.165897	0.464735	0.511151	NaN	NaN	NaN	NaN	NaN	NaN	0.000000	0.000000
gcugucaccgguguauuacccuaguggucgaccggucugaugagucucauccaagacgaaacagc	1.900635	1.931209	1.977824	2.009690	1.072935	1.076133	0.623541	0.664264	NaN	NaN	NaN	NaN	NaN	NaN	0.000000	0.000000
gcugucaccgguguauuacccuaguggucgaccggucugaugagucuca-uccagacgaaacagc	1.909161	1.879995	1.922748	2.017025	0.935048	1.242444	0.694181	0.729105	0.891929	0.868591	0.836649	0.734128	0.947680	0.789732	0.000148	0.000171
gcugucaccgguguauuacccuaguggucgaccggucugaugagucucaucccagacgaaacagc	1.929345	1.928416	1.883290	1.942268	0.997862	1.145455	0.555518	0.600075	NaN	NaN	NaN	NaN	NaN	NaN	0.000000	0.000000
gcugucaccgguguauuacccuaguggucgaccggucugaugagucucauccgagacgaaacagc	1.887605	1.935246	1.929190	1.971746	1.115939	1.102951	0.097315	0.143755	NaN	NaN	NaN	NaN	NaN	NaN	0.000000	0.000000
gcugucaccgguguauuacccuaguggucgaccggucugaugagucucauccuagacgaaacagc	1.920563	1.990263	1.952959	1.896712	1.174084	0.878522	0.975331	0.978081	NaN	NaN	NaN	NaN	NaN	NaN	0.000000	0.000000
gcugucaccgguguauuacccuaguggucgaccggucugaugagucucaucgaagacgaaacagc	1.823112	1.929126	1.863943	2.003164	1.276479	1.377912	0.037477	0.074850	0.447120	0.632158	0.422793	0.627317	1.531221	1.601488	0.000000	0.000000
gcugucaccgguguauuacccuaguggucgaccggucugaugagucuca-ucgagacgaaacagc	1.566313	1.897090	1.572453	1.924623	2.141791	2.249937	0.000568	0.024531	0.514336	0.552088	0.493756	0.492045	1.090817	0.996069	0.036252	0.039296
gcugucaccgguguauuacccuaguggucgaccggucugaugagucucaucgcagacgaaacagc	1.888122	2.019734	1.917757	1.929952	1.353978	1.028477	0.382181	0.432286	NaN	NaN	NaN	NaN	NaN	NaN	0.000000	0.000000
gcugucaccgguguauuacccuaguggucgaccggucugaugagucucaucggagacgaaacagc	1.652360	1.884468	1.601081	1.961996	1.706505	2.295700	0.021276	0.053536	NaN	NaN	NaN	NaN	NaN	NaN	0.000000	0.000000
gcugucaccgguguauuacccuaguggucgaccggucugaugagucucaucguagacgaaacagc	1.958933	2.027190	1.923596	1.973092	1.170193	1.120718	0.417264	0.465533	NaN	NaN	NaN	NaN	NaN	NaN	0.000000	0.000000
gcugucaccgguguauuacccuaguggucgaccggucugaugagucucaucuaagacgaaacagc	1.883804	1.921973	1.806453	2.094973	1.091865	1.943210	0.202346	0.253395	NaN	NaN	NaN	NaN	NaN	NaN	0.000000	0.000000
gcugucaccgguguauuacccuaguggucgaccggucugaugagucuca-ucuagacgaaacagc	1.890476	1.944417	1.978265	2.010895	1.132248	1.078027	0.481668	0.527754	0.763962	0.796506	0.677278	0.687853	1.077814	1.024648	0.106808	0.113497
gcugucaccgguguauuacccuaguggucgaccggucugaugagucucaucucagacgaaacagc	1.993288	1.959206	2.023632	1.955657	0.924525	0.855116	0.088353	0.133816	NaN	NaN	NaN	NaN	NaN	NaN	0.000000	0.000000
gcugucaccgguguauuacccuaguggucgaccggucugaugagucucaucugagacgaaacagc	1.976662	1.949286	1.862872	1.981104	0.938910	1.312902	0.623280	0.664125	NaN	NaN	NaN	NaN	NaN	NaN	0.000000	0.000000
gcugucaccgguguauuacccuaguggucgaccggucugaugagucucaucuuagacgaaacagc	1.959447	2.016546	1.893208	1.977793	1.140508	1.215024	0.369366	0.419380	NaN	NaN	NaN	NaN	NaN	NaN	0.000000	0.000000
gcugucaccgguguauuacccuaguggucgaccggucugaugagucucaugaaagacgaaacagc	1.666224	1.889848	1.697991	1.852428	1.673493	1.427044	0.024696	0.058217	-0.027765	0.380716	0.067145	0.301844	2.561422	1.716715	0.000000	0.000000
gcugucaccgguguauuacccuaguggucgaccggucugaugagucuca-ugaagacgaaacagc	1.677401	1.893045	1.712011	1.934429	1.643027	1.668855	0.001978	0.028015	0.569092	0.544458	0.519515	0.381999	0.944856	0.728592	0.000000	0.000000
gcugucaccgguguauuacccuaguggucgaccggucugaugagucucaugacagacgaaacagc	1.780944	1.941122	1.805486	1.932706	1.446031	1.340356	0.017928	0.049321	-0.229786	0.222138	-0.369056	0.286831	2.830894	4.527805	0.000000	0.000000
gcugucaccgguguauuacccuaguggucgaccggucugaugagucucaugagagacgaaacagc	1.567726	1.931796	1.555215	1.916765	2.312437	2.299061	0.005778	0.033156	-0.065753	0.377667	-0.038582	0.321984	2.776003	2.293854	0.000000	0.000000
gcugucaccgguguauuacccuaguggucgaccggucugaugagucucaugauagacgaaacagc	1.750168	1.902150	1.705264	1.907129	1.418997	1.591713	0.036830	0.073996	0.233777	0.387585	0.358639	0.278546	1.424978	0.831587	0.043264	0.046727
gcugucaccgguguauuacccuaguggucgaccggucugaugagucucaugcaagacgaaacagc	1.699296	1.969720	1.676992	1.987678	1.863908	2.044965	0.006407	0.034502	NaN	NaN	NaN	NaN	NaN	NaN	0.000000	0.000000
gcugucaccgguguauuacccuaguggucgaccggucugaugagucuca-ugcagacgaaacagc	1.836400	1.958329	1.906013	1.915812	1.324125	1.022820	0.298659	0.349827	0.677333	0.645102	0.577334	0.554497	0.928473	0.948773	0.161063	0.169905
gcugucaccgguguauuacccuaguggucgaccggucugaugagucucaugccagacgaaacagc	1.855714	1.844574	1.816793	1.985444	0.974676	1.474522	0.362439	0.412810	NaN	NaN	NaN	NaN	NaN	NaN	0.000000	0.000000
gcugucaccgguguauuacccuaguggucgaccggucugaugagucucaugcgagacgaaacagc	1.854401	1.959131	1.970209	1.889749	1.272710	0.830883	0.921190	0.932215	0.641268	0.641511	0.731790	0.648535	1.000558	0.825553	0.639339	0.651017
gcugucaccgguguauuacccuaguggucgaccggucugaugagucucaugcuagacgaaacagc	1.894475	1.947666	1.913540	2.002188	1.130292	1.226445	0.024637	0.058135	0.639431	0.477331	0.588060	0.580457	0.688494	0.982646	0.000000	0.000000
gcugucaccgguguauuacccuaguggucgaccggucugaugagucucauggaagacgaaacagc	1.778294	1.884848	1.778822	1.956005	1.278067	1.503775	0.025656	0.059413	NaN	NaN	NaN	NaN	NaN	NaN	0.000000	0.000000
gcugucaccgguguauuacccuaguggucgaccggucugaugagucuca-uggagacgaaacagc	1.451962	1.875115	1.526549	1.840672	2.649432	2.061215	0.010281	0.039603	0.388646	0.515090	0.361983	0.443331	1.337961	1.206002	0.000000	0.000000
gcugucaccgguguauuacccuaguggucgaccggucugaugagucucauggcagacgaaacagc	1.900710	1.935857	1.836193	1.998063	1.084295	1.451675	0.174050	0.224957	NaN	NaN	NaN	NaN	NaN	NaN	0.000000	0.000000
gcugucaccgguguauuacccuaguggucgaccggucugaugagucucaugggagacgaaacagc	1.418353	1.835373	1.364271	1.888832	2.612278	3.346269	0.007957	0.036082	0.253870	0.600655	0.236192	0.605321	2.222209	2.339534	0.000000	0.000000
gcugucaccgguguauuacccuaguggucgaccggucugaugagucucaugguagacgaaacagc	1.758042	1.805731	1.751596	1.833499	1.116063	1.207543	0.041288	0.079309	0.299757	0.445425	0.362870	0.464921	1.398518	1.264884	0.000000	0.000000
gcugucaccgguguauuacccuaguggucgaccggucugaugagucucauguaagacgaaacagc	1.773578	1.918353	1.768537	1.902124	1.395643	1.360151	0.030829	0.066353	NaN	NaN	NaN	NaN	NaN	NaN	0.000000	0.000000
gcugucaccgguguauuacccuaguggucgaccggucugaugagucuca-uguagacgaaacagc	1.789476	1.915605	1.858014	1.959213	1.336993	1.262405	0.054635	0.095673	0.524601	0.503533	0.391735	0.350048	0.952648	0.908474	0.093808	0.099913
gcugucaccgguguauuacccuaguggucgaccggucugaugagucucaugucagacgaaacagc	1.886459	1.870609	1.945918	1.949971	0.964161	1.009378	0.732995	0.765277	NaN	NaN	NaN	NaN	NaN	NaN	0.000000	0.000000
gcugucaccgguguauuacccuaguggucgaccggucugaugagucucaugugagacgaaacagc	1.873010	1.948242	1.890165	1.919465	1.189137	1.069794	0.236516	0.288563	NaN	NaN	NaN	NaN	NaN	NaN	0.000000	0.000000
gcugucaccgguguauuacccuaguggucgaccggucugaugagucucauguuagacgaaacagc	1.883769	1.923297	1.873600	1.960105	1.095287	1.220408	0.058043	0.099444	NaN	NaN	NaN	NaN	NaN	NaN	0.000000	0.000000
gcugucaccgguguauuacccuaguggucgaccggucugaugagucucauuaaagacgaaacagc	1.723449	1.815565	1.701510	1.915902	1.236277	1.638295	0.070998	0.114962	0.172003	0.342431	0.179757	0.269379	1.480568	1.229200	0.000000	0.000000
gcugucaccgguguauuacccuaguggucgaccggucugaugagucuca-uuaagacgaaacagc	1.665413	1.847388	1.674595	1.856811	1.520461	1.521302	0.002236	0.028024	0.051930	0.318861	0.038140	0.291212	1.848972	1.790903	0.000000	0.000000
gcugucaccgguguauuacccuaguggucgaccggucugaugagucucauuacagacgaaacagc	1.822507	1.933287	1.816766	1.868195	1.290566	1.125715	0.227323	0.278958	NaN	NaN	NaN	NaN	NaN	NaN	0.000000	0.000000
gcugucaccgguguauuacccuaguggucgaccggucugaugagucucauuagagacgaaacagc	1.772542	1.954511	1.696401	1.927284	1.520440	1.701700	0.067979	0.111460	NaN	NaN	NaN	NaN	NaN	NaN	0.000000	0.000000
gcugucaccgguguauuacccuaguggucgaccggucugaugagucucauuauagacgaaacagc	1.812040	1.843727	1.782002	1.956610	1.075689	1.494887	0.178902	0.229595	0.733542	0.847197	0.731387	0.708179	1.299136	0.947965	0.025601	0.027948
gcugucaccgguguauuacccuaguggucgaccggucugaugagucucauucaagacgaaacagc	1.804417	1.892474	1.762744	1.949625	1.224777	1.537736	0.058260	0.099782	NaN	NaN	NaN	NaN	NaN	NaN	0.000000	0.000000
gcugucaccgguguauuacccuaguggucgaccggucugaugagucuca-uucagacgaaacagc	1.927144	1.966112	1.891821	1.908233	1.093875	1.038513	0.689050	0.724917	0.301970	0.513187	0.238278	0.438948	1.626363	1.587341	0.000000	0.000000
gcugucaccgguguauuacccuaguggucgaccggucugaugagucucauuccagacgaaacagc	1.869467	1.938458	1.936873	2.016495	1.172171	1.201219	0.188940	0.240044	NaN	NaN	NaN	NaN	NaN	NaN	0.000000	0.000000
gcugucaccgguguauuacccuaguggucgaccggucugaugagucucauucgagacgaaacagc	1.942729	1.934023	1.843749	1.951571	0.980153	1.281805	0.537837	0.582877	NaN	NaN	NaN	NaN	NaN	NaN	0.000000	0.000000
gcugucaccgguguauuacccuaguggucgaccggucugaugagucucauucuagacgaaacagc	1.832755	1.893477	1.881355	1.923210	1.150064	1.101170	0.097876	0.144296	NaN	NaN	NaN	NaN	NaN	NaN	0.000000	0.000000
gcugucaccgguguauuacccuaguggucgaccggucugaugagucucauugaagacgaaacagc	1.783208	1.916251	1.858691	1.908233	1.358447	1.120834	0.122780	0.171398	0.138212	0.315162	0.304033	0.324102	1.502967	1.047295	0.000000	0.000000
gcugucaccgguguauuacccuaguggucgaccggucugaugagucuca-uugagacgaaacagc	1.810808	2.022002	1.705264	1.872257	1.626274	1.468904	0.222032	0.273922	0.812250	0.763264	0.882878	0.702903	0.893335	0.660731	0.000000	0.000000
gcugucaccgguguauuacccuaguggucgaccggucugaugagucucauugcagacgaaacagc	1.911089	1.895446	1.836706	1.980654	0.964622	1.392992	0.397271	0.446172	NaN	NaN	NaN	NaN	NaN	NaN	0.000000	0.000000
gcugucaccgguguauuacccuaguggucgaccggucugaugagucucauuggagacgaaacagc	1.522499	1.883201	1.426688	1.940080	2.294575	3.261311	0.019580	0.051654	NaN	NaN	NaN	NaN	NaN	NaN	0.000000	0.000000
gcugucaccgguguauuacccuaguggucgaccggucugaugagucucauuguagacgaaacagc	1.870704	1.905976	1.882710	1.974960	1.084606	1.236658	0.093018	0.139078	NaN	NaN	NaN	NaN	NaN	NaN	0.000000	0.000000
gcugucaccgguguauuacccuaguggucgaccggucugaugagucucauuuaagacgaaacagc	1.744513	1.950932	1.793161	2.002352	1.608491	1.618792	0.007204	0.035140	-0.031604	0.545829	-0.000629	0.518934	3.779490	3.307984	0.000000	0.000000
gcugucaccgguguauuacccuaguggucgaccggucugaugagucuca-uuuagacgaaacagc	1.808004	1.942620	1.843137	1.921551	1.363377	1.197881	0.059100	0.100574	0.603828	0.543551	0.528945	0.462866	0.870409	0.858858	0.000775	0.000886
gcugucaccgguguauuacccuaguggucgaccggucugaugagucucauuucagacgaaacagc	1.853507	1.889395	1.951197	1.950921	1.086148	0.999365	0.826577	0.850380	0.620298	0.820940	0.700555	0.727680	1.587241	1.064448	0.000000	0.000000
gcugucaccgguguauuacccuaguggucgaccggucugaugagucucauuugagacgaaacagc	1.864377	1.906110	1.933743	2.054721	1.100862	1.321228	0.367612	0.417577	NaN	NaN	NaN	NaN	NaN	NaN	0.000000	0.000000
gcugucaccgguguauuacccuaguggucgaccggucugaugagucucauuuuagacgaaacagc	1.797648	1.976678	1.809629	1.969751	1.510184	1.445845	0.014359	0.044772	NaN	NaN	NaN	NaN	NaN	NaN	0.000000	0.000000
gcugucaccgguguauuacccuaguggucgaccggucugaugagucuccaaaaagacgaaacagc	1.782128	1.896817	1.855822	1.941858	1.302233	1.219091	0.082403	0.127255	NaN	NaN	NaN	NaN	NaN	NaN	0.000000	0.000000
gcugucaccgguguauuacccuaguggucgaccggucugaugagucucc-aaaagacgaaacagc	1.680515	1.824340	1.705974	1.922863	1.392595	1.647740	0.037958	0.075308	0.392476	0.473971	0.339098	0.426296	1.206410	1.222357	0.000000	0.000000
gcugucaccgguguauuacccuaguggucgaccggucugaugagucuccaaacagacgaaacagc	1.883232	1.900020	1.866393	1.954103	1.039414	1.223797	0.159616	0.209613	0.797593	0.588895	0.727892	0.467221	0.618446	0.548693	0.000000	0.000000
gcugucaccgguguauuacccuaguggucgaccggucugaugagucuccaaagagacgaaacagc	1.557763	1.893895	1.604145	1.875608	2.168363	1.868369	0.006418	0.034502	NaN	NaN	NaN	NaN	NaN	NaN	0.000000	0.000000
gcugucaccgguguauuacccuaguggucgaccggucugaugagucuccaaauagacgaaacagc	1.793830	1.925750	1.875293	1.934500	1.354938	1.146059	0.115286	0.163174	0.007879	0.434010	-0.003255	0.374640	2.667663	2.387234	0.000000	0.000000
gcugucaccgguguauuacccuaguggucgaccggucugaugagucuccaacaagacgaaacagc	1.871539	1.915432	1.895211	1.946578	1.106350	1.125554	0.006144	0.034142	NaN	NaN	NaN	NaN	NaN	NaN	0.000000	0.000000
gcugucaccgguguauuacccuaguggucgaccggucugaugagucucc-aacagacgaaacagc	1.810438	1.916354	1.856812	1.955913	1.276191	1.256320	0.023261	0.056085	0.737792	0.626305	0.715844	0.460847	0.773593	0.555909	0.000000	0.000000
gcugucaccgguguauuacccuaguggucgaccggucugaugagucuccaaccagacgaaacagc	1.913009	1.924637	1.989261	1.953990	1.027138	0.921997	0.589953	0.633001	0.519725	0.623109	0.581784	0.544917	1.268772	0.918614	0.110745	0.117632
gcugucaccgguguauuacccuaguggucgaccggucugaugagucuccaacgagacgaaacagc	1.868013	1.927153	1.850610	1.921715	1.145882	1.177890	0.131284	0.180293	NaN	NaN	NaN	NaN	NaN	NaN	0.000000	0.000000
gcugucaccgguguauuacccuaguggucgaccggucugaugagucuccaacuagacgaaacagc	1.936657	2.038493	1.954017	2.003275	1.264259	1.120103	0.199203	0.250635	0.585135	0.569318	0.637811	0.590171	0.964234	0.896109	0.601304	0.613149
gcugucaccgguguauuacccuaguggucgaccggucugaugagucuccaagaagacgaaacagc	1.792114	1.947400	1.839592	1.942758	1.429833	1.268135	0.031793	0.067767	NaN	NaN	NaN	NaN	NaN	NaN	0.000000	0.000000
gcugucaccgguguauuacccuaguggucgaccggucugaugagucucc-aagagacgaaacagc	1.680080	1.933937	1.643994	1.887871	1.794145	1.753383	0.032403	0.068492	0.112503	0.388276	0.100965	0.331302	1.887003	1.699564	0.000000	0.000000
gcugucaccgguguauuacccuaguggucgaccggucugaugagucuccaagcagacgaaacagc	1.684232	1.929423	1.900241	1.945879	1.758696	1.110805	0.297552	0.348610	0.028526	0.418257	0.224441	0.313296	2.453190	1.227030	0.000000	0.000000
gcugucaccgguguauuacccuaguggucgaccggucugaugagucuccaaggagacgaaacagc	1.594234	1.808363	1.612763	1.858852	1.637303	1.762337	0.003774	0.030698	NaN	NaN	NaN	NaN	NaN	NaN	0.000000	0.000000
gcugucaccgguguauuacccuaguggucgaccggucugaugagucuccaaguagacgaaacagc	1.873823	1.923365	1.851392	1.957392	1.120835	1.276440	0.072085	0.116239	0.328064	0.565930	0.366333	0.521082	1.729280	1.428066	0.000000	0.000000
gcugucaccgguguauuacccuaguggucgaccggucugaugagucuccaauaagacgaaacagc	1.824294	1.893084	1.779593	1.904835	1.171628	1.334266	0.103924	0.150630	NaN	NaN	NaN	NaN	NaN	NaN	0.000000	0.000000
gcugucaccgguguauuacccuaguggucgaccggucugaugagucucc-aauagacgaaacagc	1.775498	1.926644	1.804926	1.894222	1.416270	1.228275	0.057925	0.099342	0.504180	0.510965	0.527774	0.513013	1.015745	0.966583	0.942089	0.944696
gcugucaccgguguauuacccuaguggucgaccggucugaugagucuccaaucagacgaaacagc	1.911351	1.955257	1.973502	2.000987	1.106384	1.065332	0.381410	0.431511	NaN	NaN	NaN	NaN	NaN	NaN	0.000000	0.000000
gcugucaccgguguauuacccuaguggucgaccggucugaugagucuccaaugagacgaaacagc	1.581026	1.920699	1.646455	1.936605	2.186117	1.950517	0.005478	0.032873	0.661257	0.699190	0.507906	0.667153	1.091273	1.442936	0.000008	0.000009
gcugucaccgguguauuacccuaguggucgaccggucugaugagucuccaauuagacgaaacagc	1.828268	1.912633	1.867676	1.935754	1.214410	1.169710	0.024473	0.057906	NaN	NaN	NaN	NaN	NaN	NaN	0.000000	0.000000
gcugucaccgguguauuacccuaguggucgaccggucugaugagucuccacaaagacgaaacagc	1.775899	1.967683	1.822321	1.969604	1.555189	1.403730	0.015554	0.046197	NaN	NaN	NaN	NaN	NaN	NaN	0.000000	0.000000
gcugucaccgguguauuacccuaguggucgaccggucugaugagucucc-acaagacgaaacagc	1.762523	1.877855	1.838351	1.930187	1.304165	1.235481	0.087505	0.132988	0.836963	0.725443	0.817362	0.667223	0.773535	0.707719	0.000000	0.000000
gcugucaccgguguauuacccuaguggucgaccggucugaugagucuccacacagacgaaacagc	1.767005	1.980904	1.787872	1.886145	1.636436	1.253928	0.124355	0.173122	NaN	NaN	NaN	NaN	NaN	NaN	0.000000	0.000000
gcugucaccgguguauuacccuaguggucgaccggucugaugagucuccacagagacgaaacagc	1.622648	1.892981	1.706443	1.948850	1.863515	1.747462	0.018106	0.049622	NaN	NaN	NaN	NaN	NaN	NaN	0.000000	0.000000
gcugucaccgguguauuacccuaguggucgaccggucugaugagucuccacauagacgaaacagc	1.751797	1.845925	1.821258	2.000821	1.242018	1.512038	0.187490	0.238500	NaN	NaN	NaN	NaN	NaN	NaN	0.000000	0.000000
gcugucaccgguguauuacccuaguggucgaccggucugaugagucuccaccaagacgaaacagc	1.911299	1.954279	1.846003	1.990902	1.104029	1.396043	0.175061	0.225861	NaN	NaN	NaN	NaN	NaN	NaN	0.000000	0.000000
gcugucaccgguguauuacccuaguggucgaccggucugaugagucucc-accagacgaaacagc	1.865810	1.963897	1.937732	1.908233	1.253395	0.934331	0.614595	0.656388	0.643642	0.646037	0.595401	0.585004	1.005530	0.976345	0.875822	0.881382
gcugucaccgguguauuacccuaguggucgaccggucugaugagucuccacccagacgaaacagc	1.961685	1.894073	1.898643	1.956679	0.855831	1.142974	0.813348	0.838130	0.199083	0.316057	0.201731	0.308227	1.309102	1.277899	0.000000	0.000000
gcugucaccgguguauuacccuaguggucgaccggucugaugagucuccaccgagacgaaacagc	1.984617	1.965971	1.704089	2.005805	0.957973	2.003164	0.466680	0.512837	NaN	NaN	NaN	NaN	NaN	NaN	0.000000	0.000000
gcugucaccgguguauuacccuaguggucgaccggucugaugagucuccaccuagacgaaacagc	1.893116	2.027984	1.967924	2.038886	1.364170	1.177501	0.104344	0.151016	NaN	NaN	NaN	NaN	NaN	NaN	0.000000	0.000000
gcugucaccgguguauuacccuaguggucgaccggucugaugagucuccacgaagacgaaacagc	1.884447	1.886702	1.878526	2.012708	1.005206	1.362016	0.332534	0.383397	NaN	NaN	NaN	NaN	NaN	NaN	0.000000	0.000000
gcugucaccgguguauuacccuaguggucgaccggucugaugagucucc-acgagacgaaacagc	1.809023	2.019152	1.895833	1.905700	1.622293	1.022980	0.309553	0.360837	0.333325	0.177310	0.412070	-0.200768	0.698209	0.243872	0.000000	0.000000
gcugucaccgguguauuacccuaguggucgaccggucugaugagucuccacgcagacgaaacagc	1.862261	1.998751	1.865395	2.020342	1.369274	1.428717	0.005751	0.033147	NaN	NaN	NaN	NaN	NaN	NaN	0.000000	0.000000
gcugucaccgguguauuacccuaguggucgaccggucugaugagucuccacggagacgaaacagc	1.868756	1.894839	1.833472	1.933976	1.061899	1.260389	0.167181	0.217075	NaN	NaN	NaN	NaN	NaN	NaN	0.000000	0.000000
gcugucaccgguguauuacccuaguggucgaccggucugaugagucuccacguagacgaaacagc	1.828194	1.883011	1.824979	1.981142	1.134534	1.432727	0.103553	0.150368	NaN	NaN	NaN	NaN	NaN	NaN	0.000000	0.000000
gcugucaccgguguauuacccuaguggucgaccggucugaugagucuccacuaagacgaaacagc	1.805603	1.938813	1.906263	1.997541	1.358973	1.233895	0.140227	0.189750	NaN	NaN	NaN	NaN	NaN	NaN	0.000000	0.000000
gcugucaccgguguauuacccuaguggucgaccggucugaugagucucc-acuagacgaaacagc	1.858836	1.911230	1.917211	1.975876	1.128219	1.144628	0.210225	0.261716	0.361915	0.501931	0.220288	0.393868	1.380435	1.491349	0.000000	0.000000
gcugucaccgguguauuacccuaguggucgaccggucugaugagucuccacucagacgaaacagc	1.956610	1.975180	2.008195	2.059314	1.043688	1.124913	0.509955	0.555954	NaN	NaN	NaN	NaN	NaN	NaN	0.000000	0.000000
gcugucaccgguguauuacccuaguggucgaccggucugaugagucuccacugagacgaaacagc	1.723521	1.925520	1.872212	1.908233	1.592206	1.086477	0.239390	0.291299	0.377163	0.471636	0.300527	0.579500	1.243004	1.900960	0.000000	0.000000
gcugucaccgguguauuacccuaguggucgaccggucugaugagucuccacuuagacgaaacagc	1.927493	1.925366	1.900978	1.959638	0.995116	1.144616	0.433299	0.480990	NaN	NaN	NaN	NaN	NaN	NaN	0.000000	0.000000
gcugucaccgguguauuacccuaguggucgaccggucugaugagucuccagaaagacgaaacagc	1.829059	1.903369	1.754037	1.978520	1.186615	1.676808	0.110247	0.157606	0.562542	0.622737	0.559481	0.638465	1.148669	1.199455	0.000162	0.000189
gcugucaccgguguauuacccuaguggucgaccggucugaugagucucc-agaagacgaaacagc	1.803487	1.898407	1.774361	1.956067	1.244285	1.519520	0.040832	0.078729	0.542382	0.742437	0.584729	0.626074	1.585095	1.099879	0.000000	0.000000
gcugucaccgguguauuacccuaguggucgaccggucugaugagucuccagacagacgaaacagc	1.869115	1.950932	1.883910	1.957620	1.207303	1.184978	0.028216	0.062562	NaN	NaN	NaN	NaN	NaN	NaN	0.000000	0.000000
gcugucaccgguguauuacccuaguggucgaccggucugaugagucuccagagagacgaaacagc	1.462349	1.923673	1.555782	1.977784	2.892836	2.642418	0.007117	0.035078	0.613360	0.756292	0.643357	0.725051	1.389735	1.206961	0.000000	0.000000
gcugucaccgguguauuacccuaguggucgaccggucugaugagucuccagauagacgaaacagc	1.763689	1.939346	1.844926	1.938093	1.498499	1.239272	0.066785	0.109964	NaN	NaN	NaN	NaN	NaN	NaN	0.000000	0.000000
gcugucaccgguguauuacccuaguggucgaccggucugaugagucuccagcaagacgaaacagc	1.843149	1.952033	1.903785	1.978907	1.284944	1.188836	0.061720	0.103883	NaN	NaN	NaN	NaN	NaN	NaN	0.000000	0.000000
gcugucaccgguguauuacccuaguggucgaccggucugaugagucucc-agcagacgaaacagc	1.826169	1.928377	1.886911	2.021589	1.265343	1.363572	0.092729	0.138847	0.745209	0.650702	0.634931	0.556688	0.804438	0.835136	0.000001	0.000001
gcugucaccgguguauuacccuaguggucgaccggucugaugagucuccagccagacgaaacagc	1.906810	1.980035	1.925850	2.016365	1.183655	1.231731	0.000244	0.022503	-0.719481	-0.440565	-0.787893	-0.377628	1.900708	2.571964	0.000000	0.000000
gcugucaccgguguauuacccuaguggucgaccggucugaugagucuccagcgagacgaaacagc	1.844811	1.915939	1.790819	1.918891	1.177953	1.342986	0.131602	0.180437	NaN	NaN	NaN	NaN	NaN	NaN	0.000000	0.000000
gcugucaccgguguauuacccuaguggucgaccggucugaugagucuccagcuagacgaaacagc	1.970671	1.922615	1.906466	2.059342	0.895248	1.421921	0.582755	0.626073	NaN	NaN	NaN	NaN	NaN	NaN	0.000000	0.000000
gcugucaccgguguauuacccuaguggucgaccggucugaugagucuccaggaagacgaaacagc	1.843958	1.941991	1.812274	1.988914	1.253238	1.501895	0.037824	0.075188	NaN	NaN	NaN	NaN	NaN	NaN	0.000000	0.000000
gcugucaccgguguauuacccuaguggucgaccggucugaugagucucc-aggagacgaaacagc	1.571693	1.885734	1.612015	1.890413	2.060827	1.898443	0.002196	0.028015	0.474181	0.647100	0.500476	0.641435	1.489085	1.383436	0.000000	0.000000
gcugucaccgguguauuacccuaguggucgaccggucugaugagucuccaggcagacgaaacagc	1.818566	1.945130	1.905299	2.002886	1.338330	1.251952	0.106313	0.153262	NaN	NaN	NaN	NaN	NaN	NaN	0.000000	0.000000
gcugucaccgguguauuacccuaguggucgaccggucugaugagucuccagggagacgaaacagc	1.342233	1.808763	1.404234	1.967670	2.927726	3.659618	0.016343	0.047225	NaN	NaN	NaN	NaN	NaN	NaN	0.000000	0.000000
gcugucaccgguguauuacccuaguggucgaccggucugaugagucuccagguagacgaaacagc	1.827654	1.944663	1.838491	2.039080	1.309208	1.587046	0.034625	0.071316	NaN	NaN	NaN	NaN	NaN	NaN	0.000000	0.000000
gcugucaccgguguauuacccuaguggucgaccggucugaugagucuccaguaagacgaaacagc	1.821939	1.901517	1.876200	1.977584	1.201098	1.262943	0.100090	0.146666	NaN	NaN	NaN	NaN	NaN	NaN	0.000000	0.000000
gcugucaccgguguauuacccuaguggucgaccggucugaugagucucc-aguagacgaaacagc	1.887439	1.891448	1.826271	1.922591	1.009275	1.248302	0.372119	0.422035	0.364418	0.410972	0.383232	0.378212	1.113151	0.988508	0.093793	0.099913
gcugucaccgguguauuacccuaguggucgaccggucugaugagucuccagucagacgaaacagc	1.970315	1.964367	1.976654	2.018802	0.986399	1.101916	0.519281	0.564562	NaN	NaN	NaN	NaN	NaN	NaN	0.000000	0.000000
gcugucaccgguguauuacccuaguggucgaccggucugaugagucuccagugagacgaaacagc	1.634838	1.893841	1.743295	1.965916	1.815530	1.669633	0.040576	0.078475	NaN	NaN	NaN	NaN	NaN	NaN	0.000000	0.000000
gcugucaccgguguauuacccuaguggucgaccggucugaugagucuccaguuagacgaaacagc	1.920977	1.992960	1.934384	2.033676	1.180274	1.256875	0.000919	0.025631	NaN	NaN	NaN	NaN	NaN	NaN	0.000000	0.000000
gcugucaccgguguauuacccuaguggucgaccggucugaugagucuccauaaagacgaaacagc	1.781597	1.907035	1.825558	1.921128	1.334868	1.246148	0.018294	0.050003	NaN	NaN	NaN	NaN	NaN	NaN	0.000000	0.000000
gcugucaccgguguauuacccuaguggucgaccggucugaugagucucc-auaagacgaaacagc	1.731689	1.872980	1.763646	1.906533	1.384494	1.389589	0.002721	0.029429	0.613174	0.642184	0.683451	0.602409	1.069079	0.829771	0.308501	0.320373
gcugucaccgguguauuacccuaguggucgaccggucugaugagucuccauacagacgaaacagc	1.828599	1.874819	1.843693	1.918994	1.112294	1.189328	0.021934	0.054253	0.152466	0.292246	0.150680	0.274094	1.379686	1.328661	0.000000	0.000000
gcugucaccgguguauuacccuaguggucgaccggucugaugagucuccauagagacgaaacagc	1.504476	1.884832	1.589871	1.903661	2.400799	2.059636	0.008447	0.036531	NaN	NaN	NaN	NaN	NaN	NaN	0.000000	0.000000
gcugucaccgguguauuacccuaguggucgaccggucugaugagucuccauauagacgaaacagc	1.784683	1.982145	1.865268	1.940857	1.575659	1.190114	0.109937	0.157279	0.296546	0.535100	0.276196	0.549584	1.732026	1.876670	0.000000	0.000000
gcugucaccgguguauuacccuaguggucgaccggucugaugagucuccaucaagacgaaacagc	1.979867	1.930992	2.048846	2.010471	0.893563	0.915430	0.261804	0.313905	NaN	NaN	NaN	NaN	NaN	NaN	0.000000	0.000000
gcugucaccgguguauuacccuaguggucgaccggucugaugagucuccauccagacgaaacagc	1.985436	1.935751	1.963707	2.059107	0.891898	1.245663	0.831522	0.854947	NaN	NaN	NaN	NaN	NaN	NaN	0.000000	0.000000
gcugucaccgguguauuacccuaguggucgaccggucugaugagucuccaucgagacgaaacagc	1.808059	1.922524	1.780791	1.889049	1.301565	1.283094	0.100756	0.147216	NaN	NaN	NaN	NaN	NaN	NaN	0.000000	0.000000
gcugucaccgguguauuacccuaguggucgaccggucugaugagucuccaucuagacgaaacagc	1.961573	2.034473	1.940161	2.038079	1.182769	1.252904	0.099974	0.146538	NaN	NaN	NaN	NaN	NaN	NaN	0.000000	0.000000
gcugucaccgguguauuacccuaguggucgaccggucugaugagucuccaugaagacgaaacagc	1.799840	1.974284	1.776723	1.996654	1.494320	1.659325	0.013134	0.043443	0.230633	0.458736	0.391140	0.368952	1.690839	0.950194	0.000266	0.000307
gcugucaccgguguauuacccuaguggucgaccggucugaugagucucc-augagacgaaacagc	1.696168	2.000554	1.812898	1.915786	2.015516	1.267324	0.115942	0.163791	0.476983	0.422976	0.429240	0.235037	0.883066	0.639436	0.000000	0.000000
gcugucaccgguguauuacccuaguggucgaccggucugaugagucuccaugcagacgaaacagc	1.931603	1.984073	1.834540	1.912409	1.128418	1.196379	0.507121	0.553372	NaN	NaN	NaN	NaN	NaN	NaN	0.000000	0.000000
gcugucaccgguguauuacccuaguggucgaccggucugaugagucuccauggagacgaaacagc	1.453783	1.797286	1.478984	1.895643	2.205482	2.610116	0.009097	0.037337	0.393426	0.573647	0.386616	0.648866	1.514334	1.829154	0.000000	0.000000
gcugucaccgguguauuacccuaguggucgaccggucugaugagucuccauguagacgaaacagc	1.816834	1.922317	1.839963	1.904552	1.274920	1.160351	0.067576	0.110942	NaN	NaN	NaN	NaN	NaN	NaN	0.000000	0.000000
gcugucaccgguguauuacccuaguggucgaccggucugaugagucuccauuaagacgaaacagc	1.872161	1.941481	1.817623	1.916977	1.173060	1.257056	0.216471	0.267712	NaN	NaN	NaN	NaN	NaN	NaN	0.000000	0.000000
gcugucaccgguguauuacccuaguggucgaccggucugaugagucucc-auuagacgaaacagc	1.861908	1.915595	1.772211	1.900190	1.131584	1.342700	0.271981	0.323811	0.246287	0.180882	0.181072	0.059663	0.860191	0.756120	0.000012	0.000015
gcugucaccgguguauuacccuaguggucgaccggucugaugagucuccauucagacgaaacagc	1.951108	2.023908	1.852512	2.019229	1.182497	1.467970	0.215232	0.266505	-0.197458	0.318890	-0.086725	0.299452	3.283582	2.433200	0.000000	0.000000
gcugucaccgguguauuacccuaguggucgaccggucugaugagucuccauugagacgaaacagc	1.786527	1.857649	1.817996	1.937421	1.177936	1.316511	0.075007	0.119124	NaN	NaN	NaN	NaN	NaN	NaN	0.000000	0.000000
gcugucaccgguguauuacccuaguggucgaccggucugaugagucuccauuuagacgaaacagc	1.907946	1.920454	1.815336	1.891332	1.029220	1.191232	0.576154	0.619964	NaN	NaN	NaN	NaN	NaN	NaN	0.000000	0.000000
gcugucaccgguguauuacccuaguggucgaccggucugaugagucucccaaaagacgaaacagc	1.812426	1.908816	1.863215	1.935385	1.248503	1.180782	0.041529	0.079681	0.464511	0.695184	0.488767	0.539034	1.700875	1.122710	0.000000	0.000000
gcugucaccgguguauuacccuaguggucgaccggucugaugagucucc-caaagacgaaacagc	1.776618	1.943535	1.728411	1.961986	1.468645	1.712278	0.030273	0.065536	0.559967	0.589076	0.534146	0.565140	1.069323	1.073975	0.009402	0.010407
gcugucaccgguguauuacccuaguggucgaccggucugaugagucucccaacagacgaaacagc	1.857553	1.908081	1.889448	2.009612	1.123383	1.318755	0.152786	0.202583	NaN	NaN	NaN	NaN	NaN	NaN	0.000000	0.000000
gcugucaccgguguauuacccuaguggucgaccggucugaugagucucccaagagacgaaacagc	1.656399	1.885152	1.545296	1.931196	1.693374	2.431645	0.045789	0.084901	0.335437	0.426028	0.251368	0.451054	1.231944	1.583750	0.000000	0.000000
gcugucaccgguguauuacccuaguggucgaccggucugaugagucucccaauagacgaaacagc	1.804277	1.912364	1.861214	1.948880	1.282587	1.223673	0.043690	0.082269	NaN	NaN	NaN	NaN	NaN	NaN	0.000000	0.000000
gcugucaccgguguauuacccuaguggucgaccggucugaugagucucccacaagacgaaacagc	1.866619	2.045491	1.856967	1.924623	1.509634	1.168572	0.259013	0.310853	0.691201	0.761858	0.721765	0.716415	1.176677	0.987756	0.006392	0.007108
gcugucaccgguguauuacccuaguggucgaccggucugaugagucucc-cacagacgaaacagc	1.815078	1.947031	1.867622	1.956005	1.355042	1.225699	0.037149	0.074460	0.400586	0.495359	0.454108	0.410839	1.243862	0.905173	0.028777	0.031314
gcugucaccgguguauuacccuaguggucgaccggucugaugagucucccaccagacgaaacagc	1.932830	1.969057	1.977697	2.058154	1.086994	1.203528	0.245698	0.297832	NaN	NaN	NaN	NaN	NaN	NaN	0.000000	0.000000
gcugucaccgguguauuacccuaguggucgaccggucugaugagucucccacgagacgaaacagc	1.812805	1.930407	1.853327	1.903062	1.310996	1.121336	0.111538	0.158852	NaN	NaN	NaN	NaN	NaN	NaN	0.000000	0.000000
gcugucaccgguguauuacccuaguggucgaccggucugaugagucucccacuagacgaaacagc	1.859022	1.982768	1.890655	1.930171	1.329675	1.095257	0.206206	0.257403	NaN	NaN	NaN	NaN	NaN	NaN	0.000000	0.000000
gcugucaccgguguauuacccuaguggucgaccggucugaugagucucccagaagacgaaacagc	1.861889	1.897090	1.796142	1.965271	1.084428	1.476145	0.173168	0.223988	NaN	NaN	NaN	NaN	NaN	NaN	0.000000	0.000000
gcugucaccgguguauuacccuaguggucgaccggucugaugagucucc-cagagacgaaacagc	1.754813	1.905320	1.754160	1.933343	1.414188	1.510716	0.003927	0.030706	0.096385	0.566848	-0.060545	0.523135	2.954362	3.834241	0.000000	0.000000
gcugucaccgguguauuacccuaguggucgaccggucugaugagucucccagcagacgaaacagc	1.867589	1.994265	1.885572	2.004543	1.338677	1.315138	0.011550	0.041291	NaN	NaN	NaN	NaN	NaN	NaN	0.000000	0.000000
gcugucaccgguguauuacccuaguggucgaccggucugaugagucucccaggagacgaaacagc	1.846583	1.946477	1.819385	1.921763	1.258618	1.265838	0.109225	0.156614	NaN	NaN	NaN	NaN	NaN	NaN	0.000000	0.000000
gcugucaccgguguauuacccuaguggucgaccggucugaugagucucccaguagacgaaacagc	1.871214	1.935883	1.916828	1.932928	1.160565	1.037768	0.248345	0.300754	NaN	NaN	NaN	NaN	NaN	NaN	0.000000	0.000000
gcugucaccgguguauuacccuaguggucgaccggucugaugagucucccauaagacgaaacagc	1.810142	1.853447	1.966786	1.938967	1.104855	0.937954	0.989021	0.990388	NaN	NaN	NaN	NaN	NaN	NaN	0.000000	0.000000
gcugucaccgguguauuacccuaguggucgaccggucugaugagucucc-cauagacgaaacagc	1.822956	1.926927	1.892636	1.930605	1.270490	1.091361	0.152951	0.202697	0.835824	0.753813	0.855275	0.407479	0.827920	0.356618	0.000000	0.000000
gcugucaccgguguauuacccuaguggucgaccggucugaugagucucccaugagacgaaacagc	1.776002	1.929310	1.843950	1.935715	1.423336	1.235280	0.050597	0.090443	NaN	NaN	NaN	NaN	NaN	NaN	0.000000	0.000000
gcugucaccgguguauuacccuaguggucgaccggucugaugagucucccauuagacgaaacagc	1.924830	2.022069	1.928141	1.979662	1.250947	1.125956	0.224717	0.276361	NaN	NaN	NaN	NaN	NaN	NaN	0.000000	0.000000
gcugucaccgguguauuacccuaguggucgaccggucugaugagucuccccaaagacgaaacagc	1.748282	1.907035	1.813290	1.933247	1.441295	1.318126	0.028756	0.063287	-0.263527	-0.177784	-0.377844	-0.141889	1.218269	1.721691	0.000000	0.000000
gcugucaccgguguauuacccuaguggucgaccggucugaugagucucc-ccaagacgaaacagc	1.835714	1.953448	1.801444	1.966827	1.311395	1.463470	0.040511	0.078439	0.633080	0.629377	0.616393	0.489149	0.991510	0.746029	0.000257	0.000298
gcugucaccgguguauuacccuaguggucgaccggucugaugagucuccccacagacgaaacagc	1.849317	2.000380	1.952286	1.974449	1.415998	1.052355	0.270967	0.322864	NaN	NaN	NaN	NaN	NaN	NaN	0.000000	0.000000
gcugucaccgguguauuacccuaguggucgaccggucugaugagucuccccagagacgaaacagc	1.733324	1.881264	1.799788	1.793098	1.405852	0.984714	0.339234	0.389688	NaN	NaN	NaN	NaN	NaN	NaN	0.000000	0.000000
gcugucaccgguguauuacccuaguggucgaccggucugaugagucuccccauagacgaaacagc	1.902028	1.904905	1.837021	1.955296	1.006646	1.313032	0.331682	0.382794	NaN	NaN	NaN	NaN	NaN	NaN	0.000000	0.000000
gcugucaccgguguauuacccuaguggucgaccggucugaugagucucccccaagacgaaacagc	1.893824	1.922720	1.883647	1.963988	1.068797	1.203208	0.083153	0.128100	NaN	NaN	NaN	NaN	NaN	NaN	0.000000	0.000000
gcugucaccgguguauuacccuaguggucgaccggucugaugagucucc-cccagacgaaacagc	1.883640	1.993595	1.951095	1.982259	1.288118	1.074395	0.207163	0.258469	0.773354	0.657156	0.769689	0.575921	0.765248	0.640076	0.000000	0.000000
gcugucaccgguguauuacccuaguggucgaccggucugaugagucucccccgagacgaaacagc	1.898348	1.872415	1.960537	1.963019	0.942033	1.005733	0.657911	0.696200	NaN	NaN	NaN	NaN	NaN	NaN	0.000000	0.000000
gcugucaccgguguauuacccuaguggucgaccggucugaugagucucccccuagacgaaacagc	1.966443	1.978196	1.985680	2.032335	1.027433	1.113412	0.163254	0.213505	NaN	NaN	NaN	NaN	NaN	NaN	0.000000	0.000000
gcugucaccgguguauuacccuaguggucgaccggucugaugagucuccccgaagacgaaacagc	1.788627	1.912617	1.824482	1.995803	1.330423	1.483613	0.032895	0.069099	NaN	NaN	NaN	NaN	NaN	NaN	0.000000	0.000000
gcugucaccgguguauuacccuaguggucgaccggucugaugagucucc-ccgagacgaaacagc	1.837483	1.874794	1.694726	1.915352	1.089712	1.661982	0.264801	0.316900	0.750832	0.726887	0.773300	0.630036	0.946358	0.719011	0.000002	0.000003
gcugucaccgguguauuacccuaguggucgaccggucugaugagucuccccgcagacgaaacagc	1.867235	1.972351	1.933429	1.999630	1.273843	1.164666	0.091943	0.137915	NaN	NaN	NaN	NaN	NaN	NaN	0.000000	0.000000
gcugucaccgguguauuacccuaguggucgaccggucugaugagucuccccggagacgaaacagc	1.944535	1.981341	1.994712	1.988752	1.088442	0.986370	0.792977	0.819302	NaN	NaN	NaN	NaN	NaN	NaN	0.000000	0.000000
gcugucaccgguguauuacccuaguggucgaccggucugaugagucuccccguagacgaaacagc	1.879131	1.922297	1.956381	1.953990	1.104500	0.994511	0.706100	0.740398	NaN	NaN	NaN	NaN	NaN	NaN	0.000000	0.000000
gcugucaccgguguauuacccuaguggucgaccggucugaugagucuccccuaagacgaaacagc	1.858749	1.934562	1.850866	2.020530	1.190731	1.477964	0.055632	0.096783	NaN	NaN	NaN	NaN	NaN	NaN	0.000000	0.000000
gcugucaccgguguauuacccuaguggucgaccggucugaugagucucc-ccuagacgaaacagc	1.889512	1.913487	1.961424	2.019783	1.056759	1.143824	0.558238	0.602541	0.785729	0.720490	0.842246	0.578613	0.860519	0.544964	0.000000	0.000000
gcugucaccgguguauuacccuaguggucgaccggucugaugagucuccccugagacgaaacagc	1.837000	1.924501	1.780929	1.930030	1.223211	1.409617	0.101722	0.148155	NaN	NaN	NaN	NaN	NaN	NaN	0.000000	0.000000
gcugucaccgguguauuacccuaguggucgaccggucugaugagucuccccuuagacgaaacagc	1.923480	2.028467	1.903294	1.965420	1.273464	1.153787	0.272300	0.324038	NaN	NaN	NaN	NaN	NaN	NaN	0.000000	0.000000
gcugucaccgguguauuacccuaguggucgaccggucugaugagucucccgaaagacgaaacagc	1.786435	1.838991	1.740293	1.959385	1.128641	1.656120	0.143609	0.193397	NaN	NaN	NaN	NaN	NaN	NaN	0.000000	0.000000
gcugucaccgguguauuacccuaguggucgaccggucugaugagucucc-cgaagacgaaacagc	1.830933	1.999999	1.900379	2.004359	1.475931	1.270518	0.051939	0.092322	0.895401	0.813473	0.846188	0.727312	0.828079	0.760545	0.000000	0.000000
gcugucaccgguguauuacccuaguggucgaccggucugaugagucucccgacagacgaaacagc	1.817643	1.955752	1.864396	1.962971	1.374385	1.254803	0.027467	0.061737	NaN	NaN	NaN	NaN	NaN	NaN	0.000000	0.000000
gcugucaccgguguauuacccuaguggucgaccggucugaugagucucccgagagacgaaacagc	1.668683	1.864250	1.637805	1.913225	1.568799	1.885470	0.014464	0.044851	NaN	NaN	NaN	NaN	NaN	NaN	0.000000	0.000000
gcugucaccgguguauuacccuaguggucgaccggucugaugagucucccgauagacgaaacagc	1.774708	1.947016	1.815508	1.992920	1.486991	1.504569	0.005668	0.033138	NaN	NaN	NaN	NaN	NaN	NaN	0.000000	0.000000
gcugucaccgguguauuacccuaguggucgaccggucugaugagucucccgcaagacgaaacagc	1.898159	1.959868	1.929868	1.919866	1.152681	0.977234	0.615595	0.657041	-0.685607	-0.035785	-0.742615	-0.089217	4.464997	4.501921	0.000000	0.000000
gcugucaccgguguauuacccuaguggucgaccggucugaugagucucc-cgcagacgaaacagc	1.890476	1.880687	1.963796	1.931435	0.977713	0.928195	0.466739	0.512837	0.549405	0.081299	0.465975	0.017019	0.340325	0.355667	0.000000	0.000000
gcugucaccgguguauuacccuaguggucgaccggucugaugagucucccgcgagacgaaacagc	1.822713	1.877770	1.849641	1.919322	1.135158	1.174034	0.020100	0.052103	NaN	NaN	NaN	NaN	NaN	NaN	0.000000	0.000000
gcugucaccgguguauuacccuaguggucgaccggucugaugagucucccgcuagacgaaacagc	2.015225	1.902593	1.972506	1.982213	0.771557	1.022602	0.250992	0.303445	NaN	NaN	NaN	NaN	NaN	NaN	0.000000	0.000000
gcugucaccgguguauuacccuaguggucgaccggucugaugagucucccggaagacgaaacagc	1.909214	1.940997	1.857572	2.000171	1.075927	1.388671	0.165913	0.215869	0.105643	0.080410	0.097698	0.076693	0.943555	0.952784	0.360979	0.373267
gcugucaccgguguauuacccuaguggucgaccggucugaugagucucc-cggagacgaaacagc	1.783044	1.928402	1.824212	1.958986	1.397520	1.363872	0.007184	0.035112	0.615822	0.759759	0.563855	0.621524	1.392955	1.142006	0.000023	0.000027
gcugucaccgguguauuacccuaguggucgaccggucugaugagucucccggcagacgaaacagc	1.851723	1.968810	1.865723	2.026332	1.309445	1.447466	0.006513	0.034519	NaN	NaN	NaN	NaN	NaN	NaN	0.000000	0.000000
gcugucaccgguguauuacccuaguggucgaccggucugaugagucucccgggagacgaaacagc	1.681461	1.857591	1.683640	2.019725	1.500132	2.168125	0.059777	0.101396	0.884586	0.875994	0.956004	0.789824	0.980410	0.682057	0.000000	0.000000
gcugucaccgguguauuacccuaguggucgaccggucugaugagucucccgguagacgaaacagc	1.969084	1.956232	1.868279	2.053538	0.970842	1.532002	0.371350	0.421350	NaN	NaN	NaN	NaN	NaN	NaN	0.000000	0.000000
gcugucaccgguguauuacccuaguggucgaccggucugaugagucucccguaagacgaaacagc	1.829272	1.909800	1.878308	1.930414	1.203728	1.127474	0.064517	0.107179	NaN	NaN	NaN	NaN	NaN	NaN	0.000000	0.000000
gcugucaccgguguauuacccuaguggucgaccggucugaugagucucc-cguagacgaaacagc	1.864885	2.011135	1.897517	1.984542	1.400396	1.221869	0.072259	0.116350	0.922542	0.696067	0.596724	0.650561	0.593642	1.131975	0.000008	0.000010
gcugucaccgguguauuacccuaguggucgaccggucugaugagucucccgucagacgaaacagc	2.007646	2.039659	2.035006	2.013517	1.076498	0.951724	0.887101	0.902942	NaN	NaN	NaN	NaN	NaN	NaN	0.000000	0.000000
gcugucaccgguguauuacccuaguggucgaccggucugaugagucucccgugagacgaaacagc	1.816083	1.949761	1.807027	1.986393	1.360438	1.511355	0.008629	0.036620	NaN	NaN	NaN	NaN	NaN	NaN	0.000000	0.000000
gcugucaccgguguauuacccuaguggucgaccggucugaugagucucccguuagacgaaacagc	1.913176	1.885957	1.879579	1.965137	0.939251	1.217751	0.590933	0.633632	NaN	NaN	NaN	NaN	NaN	NaN	0.000000	0.000000
gcugucaccgguguauuacccuaguggucgaccggucugaugagucucccuaaagacgaaacagc	1.898679	1.928932	1.914542	1.960262	1.072143	1.111013	0.000333	0.024531	0.708457	0.878991	0.676675	0.794421	1.480929	1.311433	0.000000	0.000000
gcugucaccgguguauuacccuaguggucgaccggucugaugagucucc-cuaagacgaaacagc	1.824196	1.914261	1.930573	1.953990	1.230455	1.055399	0.384191	0.434172	0.741800	0.709393	0.723779	0.663463	0.928095	0.870331	0.000469	0.000539
gcugucaccgguguauuacccuaguggucgaccggucugaugagucucccuacagacgaaacagc	1.816130	1.985821	1.974435	1.959893	1.478058	0.967069	0.457234	0.505018	NaN	NaN	NaN	NaN	NaN	NaN	0.000000	0.000000
gcugucaccgguguauuacccuaguggucgaccggucugaugagucucccuagagacgaaacagc	1.847127	1.875237	1.684742	1.910973	1.066864	1.683566	0.308390	0.359646	NaN	NaN	NaN	NaN	NaN	NaN	0.000000	0.000000
gcugucaccgguguauuacccuaguggucgaccggucugaugagucucccuauagacgaaacagc	1.920246	1.977104	1.955989	1.964848	1.139875	1.020608	0.402431	0.451167	NaN	NaN	NaN	NaN	NaN	NaN	0.000000	0.000000
gcugucaccgguguauuacccuaguggucgaccggucugaugagucucccucaagacgaaacagc	1.971622	1.972351	1.973013	1.982866	1.001681	1.022948	0.832842	0.856131	NaN	NaN	NaN	NaN	NaN	NaN	0.000000	0.000000
gcugucaccgguguauuacccuaguggucgaccggucugaugagucucc-cucagacgaaacagc	1.902615	1.928843	1.996887	1.911993	1.062253	0.822444	0.518318	0.563650	NaN	NaN	NaN	NaN	NaN	NaN	0.000000	0.000000
gcugucaccgguguauuacccuaguggucgaccggucugaugagucucccuccagacgaaacagc	1.942804	1.902593	2.056228	1.995033	0.911569	0.868570	0.402285	0.451103	NaN	NaN	NaN	NaN	NaN	NaN	0.000000	0.000000
gcugucaccgguguauuacccuaguggucgaccggucugaugagucucccucgagacgaaacagc	1.809372	1.867616	1.811155	1.990847	1.143520	1.512487	0.134133	0.183362	NaN	NaN	NaN	NaN	NaN	NaN	0.000000	0.000000
gcugucaccgguguauuacccuaguggucgaccggucugaugagucucccucuagacgaaacagc	2.005090	2.001509	1.983201	1.950557	0.991790	0.927591	0.629102	0.669204	0.499059	0.541637	0.613830	0.419750	1.103005	0.639616	0.000936	0.001069
gcugucaccgguguauuacccuaguggucgaccggucugaugagucucccugaagacgaaacagc	1.853871	1.900377	1.908698	1.944808	1.113026	1.086702	0.226540	0.278192	0.279550	0.300127	0.246636	0.315085	1.048521	1.170709	0.277728	0.289305
gcugucaccgguguauuacccuaguggucgaccggucugaugagucucc-cugagacgaaacagc	1.884551	1.967055	1.862984	2.052969	1.209216	1.548766	0.054393	0.095315	0.672428	0.686489	0.671872	0.600305	1.032906	0.848073	0.189178	0.198943
gcugucaccgguguauuacccuaguggucgaccggucugaugagucucccugcagacgaaacagc	1.896734	2.001588	1.906051	2.085559	1.273076	1.511850	0.025986	0.059812	NaN	NaN	NaN	NaN	NaN	NaN	0.000000	0.000000
gcugucaccgguguauuacccuaguggucgaccggucugaugagucucccuggagacgaaacagc	1.769291	1.929799	1.840354	1.890928	1.447131	1.123502	0.133314	0.182389	NaN	NaN	NaN	NaN	NaN	NaN	0.000000	0.000000
gcugucaccgguguauuacccuaguggucgaccggucugaugagucucccuguagacgaaacagc	1.903532	1.887033	1.979108	1.997270	0.962722	1.042707	0.878321	0.896163	NaN	NaN	NaN	NaN	NaN	NaN	0.000000	0.000000
gcugucaccgguguauuacccuaguggucgaccggucugaugagucucccuuaagacgaaacagc	1.914514	1.989035	1.894668	2.015508	1.187192	1.320809	0.043959	0.082530	0.308140	0.220509	0.321724	0.337704	0.817276	1.037481	0.152975	0.161507
gcugucaccgguguauuacccuaguggucgaccggucugaugagucucc-cuuagacgaaacagc	1.964677	1.983009	1.959149	1.964132	1.043115	1.011539	0.896071	0.910794	0.761545	0.684190	0.699773	0.566213	0.836845	0.735259	0.000120	0.000140
gcugucaccgguguauuacccuaguggucgaccggucugaugagucucccuugagacgaaacagc	1.875556	1.993540	1.811155	1.974733	1.312154	1.457395	0.111004	0.158225	NaN	NaN	NaN	NaN	NaN	NaN	0.000000	0.000000
gcugucaccgguguauuacccuaguggucgaccggucugaugagucucccuuuagacgaaacagc	1.938947	1.962591	1.936045	2.046774	1.055952	1.290416	0.151449	0.201548	NaN	NaN	NaN	NaN	NaN	NaN	0.000000	0.000000
gcugucaccgguguauuacccuaguggucgaccggucugaugagucuccgaaaagacgaaacagc	1.672821	1.875223	1.729533	1.944230	1.593684	1.639448	0.017040	0.048483	0.605412	0.724213	0.584734	0.653366	1.314622	1.171201	0.000035	0.000041
gcugucaccgguguauuacccuaguggucgaccggucugaugagucucc-gaaagacgaaacagc	1.542031	1.870682	1.647868	1.888029	2.131328	1.738445	0.021918	0.054253	0.313124	0.505493	0.295317	0.427753	1.557290	1.356550	0.000000	0.000000
gcugucaccgguguauuacccuaguggucgaccggucugaugagucuccgaacagacgaaacagc	1.613377	1.884071	1.599381	1.911391	1.865067	2.051208	0.003833	0.030698	NaN	NaN	NaN	NaN	NaN	NaN	0.000000	0.000000
gcugucaccgguguauuacccuaguggucgaccggucugaugagucuccgaagagacgaaacagc	1.096272	1.724184	1.297269	1.713586	4.245342	2.608059	0.026321	0.060123	-0.058945	0.514809	-0.011351	0.476731	3.747605	3.076678	0.000000	0.000000
gcugucaccgguguauuacccuaguggucgaccggucugaugagucuccgaauagacgaaacagc	1.637672	1.836424	1.677235	1.953724	1.580347	1.890115	0.034507	0.071123	NaN	NaN	NaN	NaN	NaN	NaN	0.000000	0.000000
gcugucaccgguguauuacccuaguggucgaccggucugaugagucuccgacaagacgaaacagc	1.769586	1.971090	1.804863	1.985680	1.590391	1.516411	0.004613	0.031878	NaN	NaN	NaN	NaN	NaN	NaN	0.000000	0.000000
gcugucaccgguguauuacccuaguggucgaccggucugaugagucucc-gacagacgaaacagc	1.664927	1.932822	1.745911	1.983092	1.853084	1.726558	0.016402	0.047307	0.688198	0.673856	0.600213	0.604096	0.967515	1.008981	0.939954	0.942741
gcugucaccgguguauuacccuaguggucgaccggucugaugagucuccgaccagacgaaacagc	1.894992	2.141774	1.805902	2.026222	1.765151	1.660812	0.138016	0.187408	0.229707	0.544023	0.343908	0.565329	2.062132	1.665029	0.000000	0.000000
gcugucaccgguguauuacccuaguggucgaccggucugaugagucuccgacgagacgaaacagc	1.684065	1.922896	1.686009	1.925266	1.733129	1.734829	0.004523	0.031715	0.521522	0.636564	0.531737	0.629655	1.303294	1.252904	0.000000	0.000000
gcugucaccgguguauuacccuaguggucgaccggucugaugagucuccgacuagacgaaacagc	1.795892	1.998192	1.850073	1.980319	1.593308	1.349728	0.036444	0.073511	0.154504	0.386141	0.236383	0.376595	1.704658	1.381059	0.000000	0.000000
gcugucaccgguguauuacccuaguggucgaccggucugaugagucuccgagaagacgaaacagc	1.476611	1.903972	1.542423	1.844052	2.675233	2.002761	0.015395	0.046077	0.406848	0.691234	0.299867	0.604530	1.924805	2.016801	0.000000	0.000000
gcugucaccgguguauuacccuaguggucgaccggucugaugagucucc-gagagacgaaacagc	1.451550	1.812469	1.407499	1.897402	2.295719	3.089600	0.011235	0.040838	0.295553	0.650274	0.188539	0.558623	2.263191	2.344685	0.000000	0.000000
gcugucaccgguguauuacccuaguggucgaccggucugaugagucuccgagcagacgaaacagc	1.463245	1.895076	1.411020	1.901923	2.702903	3.096728	0.007340	0.035230	NaN	NaN	NaN	NaN	NaN	NaN	0.000000	0.000000
gcugucaccgguguauuacccuaguggucgaccggucugaugagucuccgaggagacgaaacagc	1.400652	1.834805	1.346242	1.843775	2.717394	3.144362	0.007418	0.035341	-0.001757	0.439489	0.005768	0.405552	2.762140	2.510638	0.000000	0.000000
gcugucaccgguguauuacccuaguggucgaccggucugaugagucuccgaguagacgaaacagc	1.595112	1.873229	1.553615	1.915563	1.897214	2.301163	0.010562	0.039947	NaN	NaN	NaN	NaN	NaN	NaN	0.000000	0.000000
gcugucaccgguguauuacccuaguggucgaccggucugaugagucuccgauaagacgaaacagc	1.760158	1.883410	1.677235	1.953071	1.328164	1.887276	0.072269	0.116350	NaN	NaN	NaN	NaN	NaN	NaN	0.000000	0.000000
gcugucaccgguguauuacccuaguggucgaccggucugaugagucucc-gauagacgaaacagc	1.663847	1.868910	1.666991	1.917640	1.603480	1.780940	0.003772	0.030698	0.292974	0.452776	0.311978	0.356803	1.444782	1.108727	0.000000	0.000000
gcugucaccgguguauuacccuaguggucgaccggucugaugagucuccgaucagacgaaacagc	1.908943	1.965052	1.829735	2.017955	1.137911	1.542482	0.149260	0.199157	NaN	NaN	NaN	NaN	NaN	NaN	0.000000	0.000000
gcugucaccgguguauuacccuaguggucgaccggucugaugagucuccgaugagacgaaacagc	1.385518	1.861134	1.454809	1.770771	2.989616	2.069957	0.019785	0.051979	NaN	NaN	NaN	NaN	NaN	NaN	0.000000	0.000000
gcugucaccgguguauuacccuaguggucgaccggucugaugagucuccgauuagacgaaacagc	1.800571	1.950164	1.762313	1.976690	1.411215	1.638237	0.026199	0.060032	0.548142	0.498629	0.491050	0.550218	0.892250	1.145956	0.553523	0.565677
gcugucaccgguguauuacccuaguggucgaccggucugaugagucuccgcaaagacgaaacagc	1.743697	1.976747	1.809068	1.920226	1.710213	1.291689	0.073584	0.117646	NaN	NaN	NaN	NaN	NaN	NaN	0.000000	0.000000
gcugucaccgguguauuacccuaguggucgaccggucugaugagucucc-gcaagacgaaacagc	1.655682	1.930806	1.632565	2.022358	1.884189	2.453542	0.011646	0.041517	-0.176326	0.256596	-0.100547	0.172467	2.709708	1.875057	0.000000	0.000000
gcugucaccgguguauuacccuaguggucgaccggucugaugagucuccgcacagacgaaacagc	1.748931	1.955508	1.759314	1.973295	1.609080	1.636746	0.001748	0.028015	NaN	NaN	NaN	NaN	NaN	NaN	0.000000	0.000000
gcugucaccgguguauuacccuaguggucgaccggucugaugagucuccgcagagacgaaacagc	1.371324	1.869409	1.416897	1.767355	3.148364	2.241083	0.018456	0.050283	0.367059	0.608226	0.323735	0.667738	1.742479	2.208021	0.000000	0.000000
gcugucaccgguguauuacccuaguggucgaccggucugaugagucuccgcauagacgaaacagc	1.788932	1.931074	1.783151	1.998555	1.387209	1.642118	0.014252	0.044771	NaN	NaN	NaN	NaN	NaN	NaN	0.000000	0.000000
gcugucaccgguguauuacccuaguggucgaccggucugaugagucuccgccaagacgaaacagc	1.976122	2.002886	1.901372	1.939750	1.063565	1.092389	0.724063	0.757198	NaN	NaN	NaN	NaN	NaN	NaN	0.000000	0.000000
gcugucaccgguguauuacccuaguggucgaccggucugaugagucucc-gccagacgaaacagc	1.811956	1.949910	1.944324	1.964455	1.373897	1.047446	0.346180	0.396338	0.563392	0.683841	0.584650	0.586674	1.319623	1.004670	0.001128	0.001285
gcugucaccgguguauuacccuaguggucgaccggucugaugagucuccgcccagacgaaacagc	2.016032	2.034633	1.953906	2.015681	1.043760	1.152855	0.590682	0.633571	NaN	NaN	NaN	NaN	NaN	NaN	0.000000	0.000000
gcugucaccgguguauuacccuaguggucgaccggucugaugagucuccgccgagacgaaacagc	1.632498	1.944417	1.685061	1.967210	2.050779	1.914916	0.003240	0.030698	NaN	NaN	NaN	NaN	NaN	NaN	0.000000	0.000000
gcugucaccgguguauuacccuaguggucgaccggucugaugagucuccgccuagacgaaacagc	1.990341	1.962591	1.917567	1.926848	0.938101	1.021599	0.812227	0.837315	NaN	NaN	NaN	NaN	NaN	NaN	0.000000	0.000000
gcugucaccgguguauuacccuaguggucgaccggucugaugagucuccgcgaagacgaaacagc	1.608685	1.867478	1.631104	1.892789	1.814652	1.826778	0.000004	0.010370	NaN	NaN	NaN	NaN	NaN	NaN	0.000000	0.000000
gcugucaccgguguauuacccuaguggucgaccggucugaugagucucc-gcgagacgaaacagc	1.353413	1.822545	1.605149	1.941514	2.945320	2.169527	0.083813	0.128900	0.477682	0.595110	0.575458	0.339136	1.310473	0.580334	0.042545	0.045970
gcugucaccgguguauuacccuaguggucgaccggucugaugagucuccgcgcagacgaaacagc	1.742315	1.966947	1.657790	1.958724	1.677385	1.999556	0.044508	0.083194	NaN	NaN	NaN	NaN	NaN	NaN	0.000000	0.000000
gcugucaccgguguauuacccuaguggucgaccggucugaugagucuccgcguagacgaaacagc	1.664063	1.958044	1.754823	1.991207	1.967797	1.723392	0.018568	0.050393	NaN	NaN	NaN	NaN	NaN	NaN	0.000000	0.000000
gcugucaccgguguauuacccuaguggucgaccggucugaugagucuccgcuaagacgaaacagc	1.833994	1.989066	1.819918	2.063883	1.429130	1.753739	0.015502	0.046114	0.365077	0.449227	0.474481	0.497883	1.213806	1.055364	0.001694	0.001917
gcugucaccgguguauuacccuaguggucgaccggucugaugagucucc-gcuagacgaaacagc	1.784618	1.998920	1.823064	1.905227	1.637955	1.208269	0.141279	0.190867	0.577899	0.622086	0.490547	0.548687	1.107100	1.143247	0.017865	0.019600
gcugucaccgguguauuacccuaguggucgaccggucugaugagucuccgcucagacgaaacagc	1.949487	2.002840	1.975846	2.007715	1.130717	1.076141	0.176226	0.227017	NaN	NaN	NaN	NaN	NaN	NaN	0.000000	0.000000
gcugucaccgguguauuacccuaguggucgaccggucugaugagucuccgcuuagacgaaacagc	1.888352	1.922763	1.885414	1.994677	1.082457	1.286065	0.097780	0.144221	NaN	NaN	NaN	NaN	NaN	NaN	0.000000	0.000000
gcugucaccgguguauuacccuaguggucgaccggucugaugagucuccggaaagacgaaacagc	1.683279	1.890073	1.746144	1.928067	1.609881	1.520278	0.013343	0.043756	0.269394	0.151754	0.287691	0.150741	0.762711	0.729543	0.000000	0.000000
gcugucaccgguguauuacccuaguggucgaccggucugaugagucucc-ggaagacgaaacagc	1.674655	1.909940	1.841775	1.978725	1.719037	1.370724	0.144898	0.194823	0.266747	0.468638	0.182943	0.356921	1.591808	1.492720	0.000000	0.000000
gcugucaccgguguauuacccuaguggucgaccggucugaugagucuccggacagacgaaacagc	1.841963	2.036086	1.732765	1.965744	1.563588	1.709932	0.127487	0.176368	0.171210	0.467424	0.221135	0.409842	1.977944	1.544209	0.000000	0.000000
gcugucaccgguguauuacccuaguggucgaccggucugaugagucuccggagagacgaaacagc	1.281971	1.937355	1.435732	1.783294	4.522565	2.226189	0.041776	0.080003	0.053384	0.600044	0.074075	0.544956	3.520951	2.957204	0.000000	0.000000
gcugucaccgguguauuacccuaguggucgaccggucugaugagucuccggauagacgaaacagc	1.785218	1.975428	1.768602	1.972875	1.549567	1.600565	0.016729	0.047946	NaN	NaN	NaN	NaN	NaN	NaN	0.000000	0.000000
gcugucaccgguguauuacccuaguggucgaccggucugaugagucuccggcaagacgaaacagc	1.902259	1.995260	1.888564	1.952371	1.238800	1.158264	0.213005	0.264458	NaN	NaN	NaN	NaN	NaN	NaN	0.000000	0.000000
gcugucaccgguguauuacccuaguggucgaccggucugaugagucucc-ggcagacgaaacagc	1.870023	2.018449	1.774775	1.886648	1.407427	1.293818	0.319480	0.371214	0.718382	0.647197	0.670413	0.598999	0.848819	0.848371	0.002102	0.002373
gcugucaccgguguauuacccuaguggucgaccggucugaugagucuccggccagacgaaacagc	1.959300	1.957723	2.031118	1.999040	0.996377	0.928800	0.450958	0.498629	NaN	NaN	NaN	NaN	NaN	NaN	0.000000	0.000000
gcugucaccgguguauuacccuaguggucgaccggucugaugagucuccggcgagacgaaacagc	1.625179	1.849234	1.822952	2.039209	1.675156	1.645345	0.215425	0.266679	NaN	NaN	NaN	NaN	NaN	NaN	0.000000	0.000000
gcugucaccgguguauuacccuaguggucgaccggucugaugagucuccggcuagacgaaacagc	1.971522	2.074224	2.005704	2.012968	1.266783	1.016867	0.459162	0.506294	NaN	NaN	NaN	NaN	NaN	NaN	0.000000	0.000000
gcugucaccgguguauuacccuaguggucgaccggucugaugagucuccgggaagacgaaacagc	1.798592	1.955920	1.850321	1.987100	1.436574	1.370185	0.014430	0.044817	0.563923	0.724640	0.649338	0.623963	1.447827	0.943247	0.010407	0.011504
gcugucaccgguguauuacccuaguggucgaccggucugaugagucucc-gggagacgaaacagc	1.625518	1.991044	1.682600	1.931999	2.320201	1.775821	0.023662	0.056768	0.139567	0.608406	0.165920	0.478781	2.943334	2.055234	0.000000	0.000000
gcugucaccgguguauuacccuaguggucgaccggucugaugagucuccgggcagacgaaacagc	1.866350	2.044677	1.893884	1.940417	1.507742	1.113098	0.253515	0.306064	0.133113	0.430104	0.115463	0.334630	1.981489	1.656409	0.000000	0.000000
gcugucaccgguguauuacccuaguggucgaccggucugaugagucuccggggagacgaaacagc	1.284991	1.790360	1.404234	1.871320	3.201617	2.931477	0.012631	0.042889	NaN	NaN	NaN	NaN	NaN	NaN	0.000000	0.000000
gcugucaccgguguauuacccuaguggucgaccggucugaugagucuccggguagacgaaacagc	1.827008	2.002073	2.041056	2.078995	1.496459	1.091287	0.453531	0.501256	NaN	NaN	NaN	NaN	NaN	NaN	0.000000	0.000000
gcugucaccgguguauuacccuaguggucgaccggucugaugagucuccgguaagacgaaacagc	1.865907	1.907475	1.859636	1.955525	1.100446	1.247064	0.052340	0.092677	NaN	NaN	NaN	NaN	NaN	NaN	0.000000	0.000000
gcugucaccgguguauuacccuaguggucgaccggucugaugagucucc-gguagacgaaacagc	1.852168	1.866993	1.805635	2.025960	1.034724	1.660832	0.257560	0.309695	0.134252	0.181615	0.110413	0.195930	1.115226	1.217634	0.000000	0.000000
gcugucaccgguguauuacccuaguggucgaccggucugaugagucuccggucagacgaaacagc	1.968693	1.983781	1.927968	1.928229	1.035351	1.000602	0.973972	0.977247	NaN	NaN	NaN	NaN	NaN	NaN	0.000000	0.000000
gcugucaccgguguauuacccuaguggucgaccggucugaugagucuccggugagacgaaacagc	1.479188	1.807847	1.416469	1.931435	2.131375	3.273153	0.022817	0.055305	0.269089	0.593075	0.257990	0.594935	2.108558	2.172427	0.000000	0.000000
gcugucaccgguguauuacccuaguggucgaccggucugaugagucuccgguuagacgaaacagc	1.890629	2.017908	1.935291	2.033731	1.340536	1.254412	0.028642	0.063120	0.479177	0.366535	0.361688	0.228281	0.771539	0.735517	0.006352	0.007065
gcugucaccgguguauuacccuaguggucgaccggucugaugagucuccguaaagacgaaacagc	1.594327	1.884508	1.738758	2.022783	1.950658	1.923201	0.074215	0.118357	NaN	NaN	NaN	NaN	NaN	NaN	0.000000	0.000000
gcugucaccgguguauuacccuaguggucgaccggucugaugagucucc-guaagacgaaacagc	1.529672	1.925457	1.719603	1.844822	2.487626	1.334193	0.119660	0.168014	-0.322999	-0.228666	-0.473394	-0.241902	1.242607	1.704089	0.000000	0.000000
gcugucaccgguguauuacccuaguggucgaccggucugaugagucuccguacagacgaaacagc	1.687866	1.884396	1.635661	1.950731	1.572279	2.065712	0.025516	0.059241	NaN	NaN	NaN	NaN	NaN	NaN	0.000000	0.000000
gcugucaccgguguauuacccuaguggucgaccggucugaugagucuccguagagacgaaacagc	1.423400	1.840375	1.283491	1.805890	2.612010	3.329650	0.032287	0.068389	NaN	NaN	NaN	NaN	NaN	NaN	0.000000	0.000000
gcugucaccgguguauuacccuaguggucgaccggucugaugagucuccguauagacgaaacagc	1.745821	1.885464	1.752095	1.932706	1.379250	1.515693	0.005297	0.032793	NaN	NaN	NaN	NaN	NaN	NaN	0.000000	0.000000
gcugucaccgguguauuacccuaguggucgaccggucugaugagucuccgucaagacgaaacagc	1.857605	1.914761	1.853022	1.903434	1.140658	1.123083	0.151489	0.201549	NaN	NaN	NaN	NaN	NaN	NaN	0.000000	0.000000
gcugucaccgguguauuacccuaguggucgaccggucugaugagucucc-gucagacgaaacagc	1.934379	2.066621	1.995517	1.994147	1.355946	0.996851	0.433920	0.481364	0.794426	0.755400	0.819855	0.665596	0.914059	0.701037	0.000023	0.000028
gcugucaccgguguauuacccuaguggucgaccggucugaugagucuccguccagacgaaacagc	1.868990	1.935187	1.950071	2.030515	1.164654	1.203494	0.284671	0.336404	NaN	NaN	NaN	NaN	NaN	NaN	0.000000	0.000000
gcugucaccgguguauuacccuaguggucgaccggucugaugagucuccgucgagacgaaacagc	1.696262	1.932025	1.681226	1.845442	1.720931	1.459540	0.072140	0.116281	NaN	NaN	NaN	NaN	NaN	NaN	0.000000	0.000000
gcugucaccgguguauuacccuaguggucgaccggucugaugagucuccgucuagacgaaacagc	1.781303	1.948693	1.870219	1.999718	1.470246	1.347407	0.061945	0.104137	NaN	NaN	NaN	NaN	NaN	NaN	0.000000	0.000000
gcugucaccgguguauuacccuaguggucgaccggucugaugagucuccgugaagacgaaacagc	1.573189	1.978530	1.556358	1.968230	2.542969	2.581501	0.005057	0.032568	0.342088	0.652422	0.280092	0.628027	2.043312	2.228101	0.000000	0.000000
gcugucaccgguguauuacccuaguggucgaccggucugaugagucucc-gugagacgaaacagc	1.472494	1.786500	1.456263	1.914813	2.060658	2.874418	0.019431	0.051419	0.424459	0.613271	0.334849	0.537241	1.544586	1.593645	0.000000	0.000000
gcugucaccgguguauuacccuaguggucgaccggucugaugagucuccgugcagacgaaacagc	1.485968	1.938779	1.599165	1.858259	2.836686	1.815906	0.035391	0.072219	NaN	NaN	NaN	NaN	NaN	NaN	0.000000	0.000000
gcugucaccgguguauuacccuaguggucgaccggucugaugagucuccguggagacgaaacagc	1.344639	1.827744	1.123142	1.818056	3.041625	4.953516	0.042253	0.080491	0.206835	0.755323	0.266921	0.680637	3.535805	2.592484	0.000000	0.000000
gcugucaccgguguauuacccuaguggucgaccggucugaugagucuccguguagacgaaacagc	1.702825	1.809899	1.679328	1.973783	1.279602	1.969947	0.106785	0.153811	0.198253	0.598660	0.251960	0.633558	2.514239	2.407674	0.000000	0.000000
gcugucaccgguguauuacccuaguggucgaccggucugaugagucuccguuaagacgaaacagc	1.684850	1.923281	1.818202	1.953395	1.731535	1.365190	0.087863	0.133333	NaN	NaN	NaN	NaN	NaN	NaN	0.000000	0.000000
gcugucaccgguguauuacccuaguggucgaccggucugaugagucucc-guuagacgaaacagc	1.719864	1.953599	1.770894	1.937475	1.712912	1.467508	0.019527	0.051541	0.453047	0.551272	0.387455	0.513249	1.253789	1.335962	0.000000	0.000000
gcugucaccgguguauuacccuaguggucgaccggucugaugagucuccguucagacgaaacagc	1.747081	1.905768	1.886620	2.017732	1.441079	1.352422	0.199988	0.251248	NaN	NaN	NaN	NaN	NaN	NaN	0.000000	0.000000
gcugucaccgguguauuacccuaguggucgaccggucugaugagucuccguugagacgaaacagc	1.596246	1.915911	1.582667	1.852477	2.087683	1.861276	0.023679	0.056768	NaN	NaN	NaN	NaN	NaN	NaN	0.000000	0.000000
gcugucaccgguguauuacccuaguggucgaccggucugaugagucuccguuuagacgaaacagc	1.811131	1.966552	1.909027	1.927164	1.430279	1.042646	0.263458	0.315590	NaN	NaN	NaN	NaN	NaN	NaN	0.000000	0.000000
gcugucaccgguguauuacccuaguggucgaccggucugaugagucuccuaaaagacgaaacagc	1.851129	1.921484	1.824060	1.970689	1.175859	1.401617	0.052624	0.093083	0.653383	0.600818	0.796799	0.629837	0.886002	0.680829	0.000000	0.000001
gcugucaccgguguauuacccuaguggucgaccggucugaugagucucc-uaaagacgaaacagc	1.876668	1.945726	1.883600	1.961085	1.172353	1.195323	0.019951	0.052062	0.476059	0.613046	0.470696	0.459237	1.370841	0.973961	0.000007	0.000008
gcugucaccgguguauuacccuaguggucgaccggucugaugagucuccuaacagacgaaacagc	1.831025	1.960347	1.819941	1.900546	1.346858	1.203940	0.155366	0.204933	NaN	NaN	NaN	NaN	NaN	NaN	0.000000	0.000000
gcugucaccgguguauuacccuaguggucgaccggucugaugagucuccuaagagacgaaacagc	1.651349	1.879204	1.669131	1.950391	1.689874	1.910997	0.006668	0.034596	NaN	NaN	NaN	NaN	NaN	NaN	0.000000	0.000000
gcugucaccgguguauuacccuaguggucgaccggucugaugagucuccuaauagacgaaacagc	1.785981	1.852716	1.927671	2.026785	1.166099	1.256358	0.514484	0.560081	NaN	NaN	NaN	NaN	NaN	NaN	0.000000	0.000000
gcugucaccgguguauuacccuaguggucgaccggucugaugagucuccuacaagacgaaacagc	1.889512	1.981987	1.911220	1.967866	1.237301	1.139321	0.100618	0.147057	0.634434	0.596178	0.599952	0.610285	0.915681	1.024079	0.513951	0.526085
gcugucaccgguguauuacccuaguggucgaccggucugaugagucucc-uacagacgaaacagc	1.828202	1.899539	1.836474	1.964872	1.178523	1.343995	0.033878	0.070349	0.666552	0.708093	0.682409	0.631213	1.100376	0.888801	0.765074	0.774695
gcugucaccgguguauuacccuaguggucgaccggucugaugagucuccuaccagacgaaacagc	1.820909	1.932822	1.890347	1.942028	1.293936	1.126369	0.113680	0.161312	NaN	NaN	NaN	NaN	NaN	NaN	0.000000	0.000000
gcugucaccgguguauuacccuaguggucgaccggucugaugagucuccuacgagacgaaacagc	1.927176	1.989089	1.869324	1.886098	1.153222	1.039379	0.676850	0.713266	NaN	NaN	NaN	NaN	NaN	NaN	0.000000	0.000000
gcugucaccgguguauuacccuaguggucgaccggucugaugagucuccuacuagacgaaacagc	1.948633	2.067277	1.978750	1.883148	1.314145	0.802413	0.950802	0.957217	NaN	NaN	NaN	NaN	NaN	NaN	0.000000	0.000000
gcugucaccgguguauuacccuaguggucgaccggucugaugagucuccuagaagacgaaacagc	1.797128	1.950858	1.877340	1.973674	1.424722	1.248343	0.065493	0.108329	NaN	NaN	NaN	NaN	NaN	NaN	0.000000	0.000000
gcugucaccgguguauuacccuaguggucgaccggucugaugagucucc-uagagacgaaacagc	1.685341	1.901121	1.844804	1.956783	1.643538	1.294132	0.159491	0.209502	0.351474	0.537570	0.290212	0.467419	1.534956	1.503859	0.000000	0.000000
gcugucaccgguguauuacccuaguggucgaccggucugaugagucuccuagcagacgaaacagc	1.836805	1.851631	1.846593	1.965098	1.034727	1.313726	0.282822	0.334832	NaN	NaN	NaN	NaN	NaN	NaN	0.000000	0.000000
gcugucaccgguguauuacccuaguggucgaccggucugaugagucuccuaggagacgaaacagc	1.733229	1.817314	1.798820	1.894765	1.213627	1.247224	0.131516	0.180417	NaN	NaN	NaN	NaN	NaN	NaN	0.000000	0.000000
gcugucaccgguguauuacccuaguggucgaccggucugaugagucuccuaguagacgaaacagc	1.862874	1.912072	1.881355	1.925802	1.119949	1.107762	0.029078	0.063693	NaN	NaN	NaN	NaN	NaN	NaN	0.000000	0.000000
gcugucaccgguguauuacccuaguggucgaccggucugaugagucuccuauaagacgaaacagc	1.805322	1.933224	1.845561	1.955938	1.342463	1.289366	0.010782	0.040093	0.840895	0.559756	0.814051	0.455563	0.523433	0.438038	0.000000	0.000000
gcugucaccgguguauuacccuaguggucgaccggucugaugagucucc-uauagacgaaacagc	1.797666	1.912944	1.850541	1.948399	1.304003	1.252731	0.029506	0.064328	0.698184	0.767551	0.624443	0.603906	1.173186	0.953811	0.069946	0.074892
gcugucaccgguguauuacccuaguggucgaccggucugaugagucuccuaucagacgaaacagc	2.021985	2.045261	2.064508	2.005826	1.055057	0.873610	0.555405	0.600075	NaN	NaN	NaN	NaN	NaN	NaN	0.000000	0.000000
gcugucaccgguguauuacccuaguggucgaccggucugaugagucuccuaugagacgaaacagc	1.806208	2.014653	1.923168	1.825024	1.616015	0.797730	0.687769	0.724020	NaN	NaN	NaN	NaN	NaN	NaN	0.000000	0.000000
gcugucaccgguguauuacccuaguggucgaccggucugaugagucuccuauuagacgaaacagc	1.875810	1.906286	1.930633	1.994849	1.072695	1.159352	0.364732	0.415049	NaN	NaN	NaN	NaN	NaN	NaN	0.000000	0.000000
gcugucaccgguguauuacccuaguggucgaccggucugaugagucuccucaaagacgaaacagc	1.858136	1.925572	1.822003	1.932145	1.167982	1.288671	0.104748	0.151478	NaN	NaN	NaN	NaN	NaN	NaN	0.000000	0.000000
gcugucaccgguguauuacccuaguggucgaccggucugaugagucucc-ucaagacgaaacagc	1.809809	1.917250	1.767032	2.087350	1.280680	2.090825	0.104369	0.151016	0.682802	0.641911	0.680566	0.652222	0.910142	0.936819	0.027495	0.029970
gcugucaccgguguauuacccuaguggucgaccggucugaugagucuccucacagacgaaacagc	1.970056	2.007113	2.165050	1.968930	1.089072	0.636621	0.457837	0.505354	NaN	NaN	NaN	NaN	NaN	NaN	0.000000	0.000000
gcugucaccgguguauuacccuaguggucgaccggucugaugagucuccucauagacgaaacagc	1.853492	1.917624	1.881355	2.027419	1.159130	1.399793	0.122084	0.170709	NaN	NaN	NaN	NaN	NaN	NaN	0.000000	0.000000
gcugucaccgguguauuacccuaguggucgaccggucugaugagucuccuccaagacgaaacagc	1.997377	1.920394	1.902675	1.957219	0.837561	1.133821	0.777434	0.805210	NaN	NaN	NaN	NaN	NaN	NaN	0.000000	0.000000
gcugucaccgguguauuacccuaguggucgaccggucugaugagucucc-uccagacgaaacagc	1.855896	1.831218	1.804515	1.930030	0.944762	1.335102	0.455996	0.503760	0.597615	0.646277	0.572008	0.580927	1.118567	1.020748	0.051532	0.055503
gcugucaccgguguauuacccuaguggucgaccggucugaugagucuccuccuagacgaaacagc	1.938328	1.899105	1.975777	2.003501	0.913643	1.065919	0.716695	0.749958	NaN	NaN	NaN	NaN	NaN	NaN	0.000000	0.000000
gcugucaccgguguauuacccuaguggucgaccggucugaugagucuccucgaagacgaaacagc	1.842552	2.007633	1.905378	1.991779	1.462449	1.220115	0.073785	0.117782	0.249935	0.272145	0.286428	0.355054	1.052470	1.171186	0.036141	0.039185
gcugucaccgguguauuacccuaguggucgaccggucugaugagucucc-ucgagacgaaacagc	1.812293	1.934562	1.813795	1.881635	1.325165	1.169069	0.145155	0.195066	0.360788	0.579788	0.241815	0.544401	1.655770	2.007181	0.000000	0.000000
gcugucaccgguguauuacccuaguggucgaccggucugaugagucuccucgcagacgaaacagc	1.939099	1.886296	1.898061	1.962412	0.885517	1.159713	0.975382	0.978081	NaN	NaN	NaN	NaN	NaN	NaN	0.000000	0.000000
gcugucaccgguguauuacccuaguggucgaccggucugaugagucuccucguagacgaaacagc	1.891490	1.996805	1.847371	1.960064	1.274427	1.296264	0.155887	0.205360	NaN	NaN	NaN	NaN	NaN	NaN	0.000000	0.000000
gcugucaccgguguauuacccuaguggucgaccggucugaugagucuccucuaagacgaaacagc	1.915537	1.942955	1.936578	2.013175	1.065166	1.192880	0.134546	0.183723	NaN	NaN	NaN	NaN	NaN	NaN	0.000000	0.000000
gcugucaccgguguauuacccuaguggucgaccggucugaugagucucc-ucuagacgaaacagc	1.818482	1.931638	1.826550	2.000746	1.297645	1.493470	0.017134	0.048566	0.625386	0.652458	0.557819	0.642580	1.064321	1.215517	0.000835	0.000955
gcugucaccgguguauuacccuaguggucgaccggucugaugagucuccucugagacgaaacagc	1.951794	1.986470	2.001331	1.933261	1.083118	0.854929	0.652120	0.690792	NaN	NaN	NaN	NaN	NaN	NaN	0.000000	0.000000
gcugucaccgguguauuacccuaguggucgaccggucugaugagucuccucuuagacgaaacagc	1.981947	2.022984	1.982587	1.998194	1.099099	1.036590	0.596795	0.639261	NaN	NaN	NaN	NaN	NaN	NaN	0.000000	0.000000
gcugucaccgguguauuacccuaguggucgaccggucugaugagucuccugaaagacgaaacagc	1.830789	1.925165	1.724375	2.035757	1.242726	2.048248	0.117036	0.164909	NaN	NaN	NaN	NaN	NaN	NaN	0.000000	0.000000
gcugucaccgguguauuacccuaguggucgaccggucugaugagucucc-ugaagacgaaacagc	1.787709	1.954360	1.896994	1.937045	1.467746	1.096605	0.199384	0.250676	0.674073	0.717693	0.706535	0.588819	1.105656	0.762578	0.006205	0.006906
gcugucaccgguguauuacccuaguggucgaccggucugaugagucuccugacagacgaaacagc	1.806842	1.848976	1.855650	1.997486	1.101878	1.386232	0.292342	0.343538	NaN	NaN	NaN	NaN	NaN	NaN	0.000000	0.000000
gcugucaccgguguauuacccuaguggucgaccggucugaugagucuccugagagacgaaacagc	1.646321	1.928416	1.660276	1.908233	1.914672	1.769932	0.008052	0.036082	0.666712	0.738319	0.603241	0.673220	1.179254	1.174841	0.000095	0.000111
gcugucaccgguguauuacccuaguggucgaccggucugaugagucuccugauagacgaaacagc	1.830211	1.911945	1.811914	1.906315	1.207074	1.242800	0.075048	0.119124	NaN	NaN	NaN	NaN	NaN	NaN	0.000000	0.000000
gcugucaccgguguauuacccuaguggucgaccggucugaugagucuccugcaagacgaaacagc	1.870331	2.017681	1.928589	2.005143	1.403946	1.192762	0.082761	0.127613	NaN	NaN	NaN	NaN	NaN	NaN	0.000000	0.000000
gcugucaccgguguauuacccuaguggucgaccggucugaugagucucc-ugcagacgaaacagc	1.921359	1.961356	1.883409	1.993945	1.096470	1.289840	0.136990	0.186364	0.446373	0.471599	0.414078	0.354339	1.059804	0.871487	0.303637	0.315581
gcugucaccgguguauuacccuaguggucgaccggucugaugagucuccugccagacgaaacagc	1.995990	2.060185	2.029102	2.023187	1.159298	0.986472	0.674647	0.711535	NaN	NaN	NaN	NaN	NaN	NaN	0.000000	0.000000
gcugucaccgguguauuacccuaguggucgaccggucugaugagucuccugcgagacgaaacagc	1.862525	1.969711	1.857222	1.991048	1.279928	1.360901	0.013405	0.043834	-0.218815	-0.221284	-0.191614	-0.219888	0.994329	0.936971	0.508517	0.520943
gcugucaccgguguauuacccuaguggucgaccggucugaugagucuccugcuagacgaaacagc	1.921761	2.053995	2.034444	1.984994	1.355920	0.892381	0.692518	0.727811	NaN	NaN	NaN	NaN	NaN	NaN	0.000000	0.000000
gcugucaccgguguauuacccuaguggucgaccggucugaugagucuccuggaagacgaaacagc	1.889736	1.992214	1.861085	1.998894	1.266128	1.373438	0.053961	0.094820	NaN	NaN	NaN	NaN	NaN	NaN	0.000000	0.000000
gcugucaccgguguauuacccuaguggucgaccggucugaugagucucc-uggagacgaaacagc	1.730408	1.959005	1.820903	1.953103	1.692766	1.355814	0.049668	0.089318	0.758972	0.772076	0.689543	0.609275	1.030633	0.831251	0.027668	0.030152
gcugucaccgguguauuacccuaguggucgaccggucugaugagucuccuggcagacgaaacagc	1.923395	1.980424	1.924624	2.032479	1.140327	1.281903	0.021266	0.053536	NaN	NaN	NaN	NaN	NaN	NaN	0.000000	0.000000
gcugucaccgguguauuacccuaguggucgaccggucugaugagucuccugggagacgaaacagc	1.518024	1.924803	1.498852	1.962590	2.551401	2.908961	0.002485	0.029047	NaN	NaN	NaN	NaN	NaN	NaN	0.000000	0.000000
gcugucaccgguguauuacccuaguggucgaccggucugaugagucuccugguagacgaaacagc	1.885803	1.935495	1.875015	1.954976	1.121225	1.202156	0.062217	0.104375	NaN	NaN	NaN	NaN	NaN	NaN	0.000000	0.000000
gcugucaccgguguauuacccuaguggucgaccggucugaugagucuccuguaagacgaaacagc	1.864147	1.902919	1.922030	1.881703	1.093383	0.911324	0.896432	0.910977	0.486618	0.519607	0.459505	0.511098	1.078922	1.126143	0.116386	0.123520
gcugucaccgguguauuacccuaguggucgaccggucugaugagucucc-uguagacgaaacagc	1.876135	1.977496	1.830630	2.021073	1.262879	1.550398	0.050851	0.090686	0.243702	0.133889	0.286224	0.175168	0.776581	0.774363	0.000000	0.000000
gcugucaccgguguauuacccuaguggucgaccggucugaugagucuccugucagacgaaacagc	2.000393	1.993540	1.974299	1.985073	0.984344	1.025117	0.843061	0.865583	NaN	NaN	NaN	NaN	NaN	NaN	0.000000	0.000000
gcugucaccgguguauuacccuaguggucgaccggucugaugagucuccugugagacgaaacagc	1.819615	1.990263	1.891115	1.953990	1.481315	1.155779	0.124738	0.173422	0.702987	0.746150	0.648453	0.624225	1.104493	0.945741	0.560774	0.572972
gcugucaccgguguauuacccuaguggucgaccggucugaugagucuccuguuagacgaaacagc	1.997224	2.000969	1.793853	2.071879	1.008662	1.896821	0.366313	0.416474	NaN	NaN	NaN	NaN	NaN	NaN	0.000000	0.000000
gcugucaccgguguauuacccuaguggucgaccggucugaugagucuccuuaaagacgaaacagc	1.874735	1.986152	1.820834	1.938799	1.292458	1.312093	0.173855	0.224762	NaN	NaN	NaN	NaN	NaN	NaN	0.000000	0.000000
gcugucaccgguguauuacccuaguggucgaccggucugaugagucucc-uuaagacgaaacagc	1.759441	1.934219	1.738926	1.996514	1.495470	1.809623	0.013480	0.043850	0.674103	0.668373	0.658280	0.599211	0.986893	0.872832	0.059278	0.063657
gcugucaccgguguauuacccuaguggucgaccggucugaugagucuccuuacagacgaaacagc	1.833674	1.918858	1.823621	1.954433	1.216703	1.351488	0.019488	0.051490	NaN	NaN	NaN	NaN	NaN	NaN	0.000000	0.000000
gcugucaccgguguauuacccuaguggucgaccggucugaugagucuccuuagagacgaaacagc	1.698697	1.959706	1.750653	1.995649	1.823931	1.757908	0.004343	0.031559	NaN	NaN	NaN	NaN	NaN	NaN	0.000000	0.000000
gcugucaccgguguauuacccuaguggucgaccggucugaugagucuccuuauagacgaaacagc	1.876463	1.939545	1.974109	1.959385	1.156329	0.966664	0.724864	0.757880	NaN	NaN	NaN	NaN	NaN	NaN	0.000000	0.000000
gcugucaccgguguauuacccuaguggucgaccggucugaugagucuccuucaagacgaaacagc	1.934074	1.916422	1.877179	2.020762	0.960170	1.391819	0.399352	0.448310	NaN	NaN	NaN	NaN	NaN	NaN	0.000000	0.000000
gcugucaccgguguauuacccuaguggucgaccggucugaugagucucc-uucagacgaaacagc	2.007451	1.924258	1.892815	2.003844	0.825670	1.291306	0.948224	0.955191	0.609336	0.775776	0.644813	0.622380	1.467032	0.949657	0.033379	0.036213
gcugucaccgguguauuacccuaguggucgaccggucugaugagucuccuuccagacgaaacagc	1.951719	1.967731	1.974109	2.014529	1.037556	1.097539	0.101304	0.147762	NaN	NaN	NaN	NaN	NaN	NaN	0.000000	0.000000
gcugucaccgguguauuacccuaguggucgaccggucugaugagucuccuucgagacgaaacagc	1.881346	1.900064	1.871216	1.851328	1.044042	0.955239	0.951331	0.957422	NaN	NaN	NaN	NaN	NaN	NaN	0.000000	0.000000
gcugucaccgguguauuacccuaguggucgaccggucugaugagucuccuucuagacgaaacagc	1.912296	1.928511	1.980059	2.041199	1.038044	1.151173	0.605246	0.647880	NaN	NaN	NaN	NaN	NaN	NaN	0.000000	0.000000
gcugucaccgguguauuacccuaguggucgaccggucugaugagucuccuugaagacgaaacagc	1.841681	1.901545	1.878275	2.028806	1.147794	1.414267	0.174187	0.225020	NaN	NaN	NaN	NaN	NaN	NaN	0.000000	0.000000
gcugucaccgguguauuacccuaguggucgaccggucugaugagucucc-uugagacgaaacagc	1.773524	1.840277	1.815854	2.027285	1.166145	1.627165	0.229460	0.280901	-0.200605	0.204490	-0.194385	0.152500	2.541525	2.222723	0.000000	0.000000
gcugucaccgguguauuacccuaguggucgaccggucugaugagucuccuugcagacgaaacagc	1.877938	2.003984	1.839543	1.888710	1.336735	1.119870	0.381226	0.431398	0.193275	-0.002767	0.137042	-0.093496	0.636734	0.588115	0.000000	0.000000
gcugucaccgguguauuacccuaguggucgaccggucugaugagucuccuuguagacgaaacagc	1.849513	1.826071	1.908058	2.039905	0.947453	1.354711	0.676168	0.712694	NaN	NaN	NaN	NaN	NaN	NaN	0.000000	0.000000
gcugucaccgguguauuacccuaguggucgaccggucugaugagucuccuuuaagacgaaacagc	1.814485	1.934190	1.864075	1.960832	1.317360	1.249559	0.024179	0.057371	NaN	NaN	NaN	NaN	NaN	NaN	0.000000	0.000000
gcugucaccgguguauuacccuaguggucgaccggucugaugagucucc-uuuagacgaaacagc	1.873591	1.905768	1.815283	1.938049	1.076904	1.326678	0.201486	0.252662	0.720566	0.674526	0.698725	0.635106	0.899414	0.863735	0.013506	0.014891
gcugucaccgguguauuacccuaguggucgaccggucugaugagucuccuuucagacgaaacagc	1.942715	1.923839	2.007853	2.071735	0.957466	1.158461	0.882734	0.899399	NaN	NaN	NaN	NaN	NaN	NaN	0.000000	0.000000
gcugucaccgguguauuacccuaguggucgaccggucugaugagucuccuuugagacgaaacagc	1.863652	1.894978	1.755642	2.022667	1.074795	1.849376	0.214510	0.265676	NaN	NaN	NaN	NaN	NaN	NaN	0.000000	0.000000
gcugucaccgguguauuacccuaguggucgaccggucugaugagucuccuuuuagacgaaacagc	1.879237	1.978834	1.904836	1.952436	1.257759	1.115835	0.145355	0.195179	NaN	NaN	NaN	NaN	NaN	NaN	0.000000	0.000000
gcugucaccgguguauuacccuaguggucgaccggucugaugagucucgaaaaagacgaaacagc	1.691144	1.841730	1.692197	1.929986	1.414446	1.728974	0.026200	0.060032	0.553971	0.701614	0.508082	0.638434	1.404894	1.350057	0.000000	0.000000
gcugucaccgguguauuacccuaguggucgaccggucugaugagucucg-aaaagacgaaacagc	1.491234	1.845312	1.571627	1.910508	2.259841	2.182135	0.010072	0.039336	0.508275	0.528656	0.420705	0.504346	1.048048	1.212385	0.000003	0.000003
gcugucaccgguguauuacccuaguggucgaccggucugaugagucucgaaacagacgaaacagc	1.729076	1.877161	1.734180	1.966225	1.406322	1.706259	0.024916	0.058421	0.634660	0.657365	0.699428	0.542181	1.053671	0.696230	0.005252	0.005867
gcugucaccgguguauuacccuaguggucgaccggucugaugagucucgaaagagacgaaacagc	1.835576	1.964451	1.843302	1.908233	1.345472	1.161264	0.156752	0.206225	NaN	NaN	NaN	NaN	NaN	NaN	0.000000	0.000000
gcugucaccgguguauuacccuaguggucgaccggucugaugagucucgaaauagacgaaacagc	1.710296	1.876426	1.739744	1.946252	1.465987	1.608821	0.012599	0.042848	0.103043	0.159154	0.047167	-0.112073	1.137918	0.693043	0.097546	0.103764
gcugucaccgguguauuacccuaguggucgaccggucugaugagucucgaacaagacgaaacagc	1.770154	1.932609	1.749219	1.948381	1.453633	1.581837	0.014639	0.045009	NaN	NaN	NaN	NaN	NaN	NaN	0.000000	0.000000
gcugucaccgguguauuacccuaguggucgaccggucugaugagucucg-aacagacgaaacagc	1.684232	1.919385	1.708177	1.877667	1.718515	1.477370	0.025913	0.059732	0.072940	0.317126	0.029093	0.207939	1.754635	1.509544	0.000000	0.000000
gcugucaccgguguauuacccuaguggucgaccggucugaugagucucgaaccagacgaaacagc	1.901827	1.965625	1.873668	1.916034	1.158239	1.102468	0.393830	0.443189	0.704551	0.591022	0.647068	0.678527	0.769965	1.075125	0.399620	0.412299
gcugucaccgguguauuacccuaguggucgaccggucugaugagucucgaacgagacgaaacagc	1.774118	1.982054	1.823876	1.928342	1.614119	1.271940	0.075073	0.119126	NaN	NaN	NaN	NaN	NaN	NaN	0.000000	0.000000
gcugucaccgguguauuacccuaguggucgaccggucugaugagucucgaacuagacgaaacagc	1.779773	1.888946	1.805881	1.968358	1.285799	1.453708	0.032979	0.069190	NaN	NaN	NaN	NaN	NaN	NaN	0.000000	0.000000
gcugucaccgguguauuacccuaguggucgaccggucugaugagucucgaagaagacgaaacagc	1.689453	1.927704	1.758186	2.014589	1.730818	1.804693	0.021322	0.053536	0.457541	0.693354	0.431475	0.605905	1.721125	1.494272	0.000000	0.000000
gcugucaccgguguauuacccuaguggucgaccggucugaugagucucg-aagagacgaaacagc	1.337879	1.853613	1.492961	1.820618	3.278941	2.126462	0.026731	0.060755	0.473723	0.590332	0.351464	0.552188	1.308004	1.587537	0.000000	0.000000
gcugucaccgguguauuacccuaguggucgaccggucugaugagucucgaagcagacgaaacagc	1.802792	1.943921	1.819207	1.952815	1.383977	1.360214	0.006761	0.034680	NaN	NaN	NaN	NaN	NaN	NaN	0.000000	0.000000
gcugucaccgguguauuacccuaguggucgaccggucugaugagucucgaaggagacgaaacagc	1.312333	1.816289	1.493845	1.795193	3.191216	2.001466	0.037793	0.075180	0.043288	0.418577	-0.015730	0.361332	2.372952	2.382660	0.000000	0.000000
gcugucaccgguguauuacccuaguggucgaccggucugaugagucucgaaguagacgaaacagc	1.825695	1.915646	1.890151	1.946755	1.230129	1.139209	0.104677	0.151420	NaN	NaN	NaN	NaN	NaN	NaN	0.000000	0.000000
gcugucaccgguguauuacccuaguggucgaccggucugaugagucucgaauaagacgaaacagc	1.677785	1.875810	1.675327	1.928171	1.577701	1.789962	0.005611	0.033097	0.399685	0.674890	0.519257	0.636678	1.884539	1.310451	0.000000	0.000000
gcugucaccgguguauuacccuaguggucgaccggucugaugagucucg-aauagacgaaacagc	1.610541	1.856136	1.693365	1.947181	1.760333	1.793975	0.030325	0.065547	0.376702	0.565912	0.340635	0.458155	1.546001	1.310750	0.000000	0.000000
gcugucaccgguguauuacccuaguggucgaccggucugaugagucucgaaucagacgaaacagc	1.935021	1.998384	1.994395	1.958705	1.157079	0.921107	0.895093	0.910346	NaN	NaN	NaN	NaN	NaN	NaN	0.000000	0.000000
gcugucaccgguguauuacccuaguggucgaccggucugaugagucucgaaugagacgaaacagc	1.876994	1.910916	1.888249	1.915181	1.081240	1.063977	0.165159	0.215110	NaN	NaN	NaN	NaN	NaN	NaN	0.000000	0.000000
gcugucaccgguguauuacccuaguggucgaccggucugaugagucucgaauuagacgaaacagc	1.807579	1.913373	1.806363	1.978934	1.275835	1.487890	0.020407	0.052551	NaN	NaN	NaN	NaN	NaN	NaN	0.000000	0.000000
gcugucaccgguguauuacccuaguggucgaccggucugaugagucucgacaaagacgaaacagc	1.631238	1.842118	1.648744	1.928110	1.625101	1.902681	0.013993	0.044430	NaN	NaN	NaN	NaN	NaN	NaN	0.000000	0.000000
gcugucaccgguguauuacccuaguggucgaccggucugaugagucucg-acaagacgaaacagc	1.560238	1.829484	1.647886	1.937196	1.858854	1.946751	0.033237	0.069491	0.568009	0.556190	0.610370	0.549684	0.973152	0.869589	0.024019	0.026255
gcugucaccgguguauuacccuaguggucgaccggucugaugagucucgacacagacgaaacagc	1.782642	1.933555	1.726955	1.942472	1.415510	1.642546	0.045019	0.083995	-0.036798	0.194512	-0.024593	0.114212	1.703374	1.376589	0.000000	0.000000
gcugucaccgguguauuacccuaguggucgaccggucugaugagucucgacagagacgaaacagc	1.642977	1.900621	1.718194	1.952552	1.809854	1.715371	0.014786	0.045171	NaN	NaN	NaN	NaN	NaN	NaN	0.000000	0.000000
gcugucaccgguguauuacccuaguggucgaccggucugaugagucucgacauagacgaaacagc	1.721667	1.878295	1.750679	1.895603	1.434261	1.396122	0.001803	0.028015	NaN	NaN	NaN	NaN	NaN	NaN	0.000000	0.000000
gcugucaccgguguauuacccuaguggucgaccggucugaugagucucgaccaagacgaaacagc	1.888082	1.957628	1.813588	2.020884	1.173669	1.611744	0.115986	0.163808	NaN	NaN	NaN	NaN	NaN	NaN	0.000000	0.000000
gcugucaccgguguauuacccuaguggucgaccggucugaugagucucg-accagacgaaacagc	1.753353	2.014429	1.835126	1.894713	1.824215	1.147061	0.186596	0.237482	0.125912	0.310511	0.054092	0.221809	1.529673	1.471355	0.000000	0.000000
gcugucaccgguguauuacccuaguggucgaccggucugaugagucucgacccagacgaaacagc	2.044261	2.002073	1.922907	2.067755	0.907427	1.395880	0.630403	0.670307	NaN	NaN	NaN	NaN	NaN	NaN	0.000000	0.000000
gcugucaccgguguauuacccuaguggucgaccggucugaugagucucgaccgagacgaaacagc	1.903846	1.898474	1.936339	1.911025	0.987706	0.943379	0.195544	0.247010	NaN	NaN	NaN	NaN	NaN	NaN	0.000000	0.000000
gcugucaccgguguauuacccuaguggucgaccggucugaugagucucgaccuagacgaaacagc	1.881750	1.958395	1.961097	2.003137	1.193012	1.101639	0.257631	0.309706	NaN	NaN	NaN	NaN	NaN	NaN	0.000000	0.000000
gcugucaccgguguauuacccuaguggucgaccggucugaugagucucgacgaagacgaaacagc	1.806138	1.884832	1.800355	1.975632	1.198652	1.497189	0.062879	0.105275	NaN	NaN	NaN	NaN	NaN	NaN	0.000000	0.000000
gcugucaccgguguauuacccuaguggucgaccggucugaugagucucg-acgagacgaaacagc	1.726479	1.864250	1.708189	1.949846	1.373317	1.744445	0.031725	0.067679	0.409259	0.584938	0.414114	0.534712	1.498576	1.320074	0.000000	0.000000
gcugucaccgguguauuacccuaguggucgaccggucugaugagucucgacgcagacgaaacagc	1.857797	1.913548	1.885377	1.923549	1.136974	1.091875	0.056125	0.097207	-0.240988	-0.109859	-0.251328	-0.204436	1.352474	1.114017	0.001168	0.001330
gcugucaccgguguauuacccuaguggucgaccggucugaugagucucgacggagacgaaacagc	1.416641	1.851816	1.408577	1.801652	2.723794	2.472152	0.007986	0.036082	0.325574	0.651016	0.208909	0.541064	2.115645	2.148596	0.000000	0.000000
gcugucaccgguguauuacccuaguggucgaccggucugaugagucucgacguagacgaaacagc	1.803379	1.951297	1.909160	1.960262	1.405782	1.124869	0.180524	0.231087	NaN	NaN	NaN	NaN	NaN	NaN	0.000000	0.000000
gcugucaccgguguauuacccuaguggucgaccggucugaugagucucgacuaagacgaaacagc	1.693454	1.898963	1.701690	2.010428	1.605125	2.035816	0.022937	0.055515	NaN	NaN	NaN	NaN	NaN	NaN	0.000000	0.000000
gcugucaccgguguauuacccuaguggucgaccggucugaugagucucg-acuagacgaaacagc	1.756389	1.857195	1.748520	1.941454	1.261262	1.559317	0.043531	0.082065	0.279430	0.602819	0.374690	0.476541	2.105661	1.264302	0.000000	0.000000
gcugucaccgguguauuacccuaguggucgaccggucugaugagucucgacucagacgaaacagc	2.001968	2.076171	2.009572	2.037619	1.186325	1.066712	0.407632	0.456393	NaN	NaN	NaN	NaN	NaN	NaN	0.000000	0.000000
gcugucaccgguguauuacccuaguggucgaccggucugaugagucucgacugagacgaaacagc	1.836227	1.923365	1.819665	1.955657	1.222186	1.367705	0.026538	0.060452	NaN	NaN	NaN	NaN	NaN	NaN	0.000000	0.000000
gcugucaccgguguauuacccuaguggucgaccggucugaugagucucgacuuagacgaaacagc	1.887530	1.996542	1.904133	1.995019	1.285320	1.232782	0.036060	0.072910	NaN	NaN	NaN	NaN	NaN	NaN	0.000000	0.000000
gcugucaccgguguauuacccuaguggucgaccggucugaugagucucgagaaagacgaaacagc	1.585540	1.902436	1.574930	1.911259	2.074417	2.169346	0.003326	0.030698	0.502123	0.660822	0.482157	0.639155	1.441117	1.435482	0.000000	0.000000
gcugucaccgguguauuacccuaguggucgaccggucugaugagucucg-agaagacgaaacagc	1.641418	1.864711	1.651890	1.907151	1.672218	1.799952	0.001625	0.028015	0.565907	0.630798	0.532328	0.604838	1.161159	1.181709	0.000001	0.000001
gcugucaccgguguauuacccuaguggucgaccggucugaugagucucgagacagacgaaacagc	1.706986	1.903704	1.741842	1.955058	1.572962	1.633865	0.004107	0.031107	NaN	NaN	NaN	NaN	NaN	NaN	0.000000	0.000000
gcugucaccgguguauuacccuaguggucgaccggucugaugagucucgagagagacgaaacagc	1.728727	1.841890	1.683755	1.952138	1.297663	1.855166	0.069267	0.113133	0.265592	0.267559	0.343325	0.248091	1.004541	0.803093	0.028636	0.031174
gcugucaccgguguauuacccuaguggucgaccggucugaugagucucgagauagacgaaacagc	1.695391	1.911778	1.720701	1.963059	1.645838	1.747261	0.002111	0.028015	NaN	NaN	NaN	NaN	NaN	NaN	0.000000	0.000000
gcugucaccgguguauuacccuaguggucgaccggucugaugagucucgagcaagacgaaacagc	1.707780	1.936605	1.724900	1.948180	1.693654	1.672170	0.001793	0.028015	0.385687	0.604592	0.370295	0.481371	1.655405	1.291444	0.000000	0.000000
gcugucaccgguguauuacccuaguggucgaccggucugaugagucucg-agcagacgaaacagc	1.756235	1.865586	1.858371	1.944662	1.286328	1.219805	0.200642	0.251883	0.113067	0.235367	0.112504	0.104208	1.325259	0.981081	0.001368	0.001554
gcugucaccgguguauuacccuaguggucgaccggucugaugagucucgagccagacgaaacagc	1.858157	1.860469	1.846472	2.015127	1.005338	1.474535	0.337541	0.388463	NaN	NaN	NaN	NaN	NaN	NaN	0.000000	0.000000
gcugucaccgguguauuacccuaguggucgaccggucugaugagucucgagcgagacgaaacagc	1.786998	1.977431	1.814720	1.896893	1.550361	1.208293	0.130401	0.179469	NaN	NaN	NaN	NaN	NaN	NaN	0.000000	0.000000
gcugucaccgguguauuacccuaguggucgaccggucugaugagucucgagcuagacgaaacagc	1.825083	1.970278	1.898450	1.965744	1.396997	1.167600	0.097338	0.143755	NaN	NaN	NaN	NaN	NaN	NaN	0.000000	0.000000
gcugucaccgguguauuacccuaguggucgaccggucugaugagucucgaggaagacgaaacagc	1.720444	1.977021	1.704780	1.972595	1.805414	1.852741	0.009875	0.038926	NaN	NaN	NaN	NaN	NaN	NaN	0.000000	0.000000
gcugucaccgguguauuacccuaguggucgaccggucugaugagucucg-aggagacgaaacagc	1.280994	1.873163	1.425665	1.854136	3.909926	2.682075	0.015035	0.045451	0.224694	0.516108	0.209498	0.419845	1.956201	1.623108	0.000000	0.000000
gcugucaccgguguauuacccuaguggucgaccggucugaugagucucgaggcagacgaaacagc	1.885701	1.957042	1.893904	1.991207	1.178532	1.251131	0.003561	0.030698	NaN	NaN	NaN	NaN	NaN	NaN	0.000000	0.000000
gcugucaccgguguauuacccuaguggucgaccggucugaugagucucgagggagacgaaacagc	1.332884	1.748252	1.265931	1.857080	2.602362	3.900755	0.015602	0.046217	-0.127233	0.158736	-0.068924	-0.113485	1.931831	0.902483	0.000003	0.000004
gcugucaccgguguauuacccuaguggucgaccggucugaugagucucgagguagacgaaacagc	1.848381	1.940975	1.874997	1.979070	1.237640	1.270789	0.003312	0.030698	0.545308	0.708495	0.436917	0.541111	1.456087	1.271140	0.000049	0.000057
gcugucaccgguguauuacccuaguggucgaccggucugaugagucucgaguaagacgaaacagc	1.693271	1.918574	1.753005	1.937022	1.679979	1.527625	0.010684	0.040060	NaN	NaN	NaN	NaN	NaN	NaN	0.000000	0.000000
gcugucaccgguguauuacccuaguggucgaccggucugaugagucucg-aguagacgaaacagc	1.809929	1.929138	1.784750	1.929083	1.315857	1.394224	0.040237	0.078208	0.557421	0.687735	0.563215	0.538664	1.349938	0.945037	0.007570	0.008404
gcugucaccgguguauuacccuaguggucgaccggucugaugagucucgagucagacgaaacagc	1.846199	1.946233	1.979579	1.969097	1.259025	0.976153	0.595769	0.638297	-0.063801	0.068951	0.092096	0.143956	1.357540	1.126833	0.017741	0.019468
gcugucaccgguguauuacccuaguggucgaccggucugaugagucucgagugagacgaaacagc	1.783458	1.921295	1.727378	1.918740	1.373524	1.553681	0.058929	0.100317	NaN	NaN	NaN	NaN	NaN	NaN	0.000000	0.000000
gcugucaccgguguauuacccuaguggucgaccggucugaugagucucgaguuagacgaaacagc	1.844811	1.972005	1.823363	2.027658	1.340275	1.600643	0.019199	0.051222	0.880499	0.910820	0.851715	0.755453	1.072314	0.801193	0.028129	0.030635
gcugucaccgguguauuacccuaguggucgaccggucugaugagucucgauaaagacgaaacagc	1.588656	1.828292	1.558136	1.894629	1.736345	2.170166	0.013372	0.043823	0.759507	0.725171	0.575928	0.548650	0.923982	0.939123	0.318629	0.330216
gcugucaccgguguauuacccuaguggucgaccggucugaugagucucg-auaagacgaaacagc	1.393689	1.828401	1.479299	1.841807	2.720894	2.304139	0.006014	0.033939	0.315157	0.300787	0.218200	0.267566	0.967452	1.120381	0.271387	0.282946
gcugucaccgguguauuacccuaguggucgaccggucugaugagucucgauacagacgaaacagc	1.700938	1.889641	1.673990	1.899144	1.544199	1.679398	0.014857	0.045220	-0.038107	0.215392	-0.078797	0.136572	1.792663	1.641984	0.000000	0.000000
gcugucaccgguguauuacccuaguggucgaccggucugaugagucucgauagagacgaaacagc	1.657903	1.777655	1.747574	1.942810	1.317503	1.567603	0.183712	0.234430	0.614891	0.675741	0.611067	0.602660	1.150403	0.980829	0.211825	0.221976
gcugucaccgguguauuacccuaguggucgaccggucugaugagucucgauauagacgaaacagc	1.757154	1.917256	1.723034	1.905592	1.445777	1.522503	0.036578	0.073696	NaN	NaN	NaN	NaN	NaN	NaN	0.000000	0.000000
gcugucaccgguguauuacccuaguggucgaccggucugaugagucucgaucaagacgaaacagc	1.738266	1.929346	1.670355	1.930358	1.552670	1.819713	0.041187	0.079204	NaN	NaN	NaN	NaN	NaN	NaN	0.000000	0.000000
gcugucaccgguguauuacccuaguggucgaccggucugaugagucucg-aucagacgaaacagc	1.830211	1.947639	1.891609	1.892751	1.310474	1.002633	0.350204	0.400402	0.584900	0.645027	0.665616	0.547077	1.148490	0.761134	0.122402	0.129851
gcugucaccgguguauuacccuaguggucgaccggucugaugagucucgauccagacgaaacagc	1.895189	2.017295	1.901326	2.008471	1.324665	1.279806	0.043494	0.082060	NaN	NaN	NaN	NaN	NaN	NaN	0.000000	0.000000
gcugucaccgguguauuacccuaguggucgaccggucugaugagucucgaucgagacgaaacagc	1.868756	1.963921	1.814409	1.925757	1.244987	1.292256	0.183771	0.234430	NaN	NaN	NaN	NaN	NaN	NaN	0.000000	0.000000
gcugucaccgguguauuacccuaguggucgaccggucugaugagucucgaucuagacgaaacagc	1.874985	1.913454	1.879635	1.978710	1.092621	1.256247	0.072867	0.116902	NaN	NaN	NaN	NaN	NaN	NaN	0.000000	0.000000
gcugucaccgguguauuacccuaguggucgaccggucugaugagucucgaugaagacgaaacagc	1.831381	1.917017	1.750976	1.943085	1.217968	1.556353	0.115845	0.163790	NaN	NaN	NaN	NaN	NaN	NaN	0.000000	0.000000
gcugucaccgguguauuacccuaguggucgaccggucugaugagucucg-augagacgaaacagc	1.754813	1.927175	1.690591	1.899494	1.487173	1.617720	0.064288	0.107000	0.499246	0.678910	0.447934	0.559648	1.512390	1.293344	0.000000	0.000000
gcugucaccgguguauuacccuaguggucgaccggucugaugagucucgaugcagacgaaacagc	1.826365	1.848055	1.831771	1.947109	1.051211	1.304181	0.216381	0.267667	NaN	NaN	NaN	NaN	NaN	NaN	0.000000	0.000000
gcugucaccgguguauuacccuaguggucgaccggucugaugagucucgauggagacgaaacagc	1.357717	1.864684	1.480941	1.906198	3.213415	2.662304	0.011524	0.041263	0.199818	0.659948	0.233809	0.596243	2.884897	2.303743	0.000000	0.000000
gcugucaccgguguauuacccuaguggucgaccggucugaugagucucgauguagacgaaacagc	1.889610	1.953483	1.866797	2.009393	1.158438	1.388663	0.053302	0.093898	NaN	NaN	NaN	NaN	NaN	NaN	0.000000	0.000000
gcugucaccgguguauuacccuaguggucgaccggucugaugagucucgauuaagacgaaacagc	1.617328	1.923216	1.664771	1.924671	2.022498	1.819282	0.004505	0.031715	0.338975	0.658786	0.285107	0.479437	2.088384	1.564336	0.000000	0.000000
gcugucaccgguguauuacccuaguggucgaccggucugaugagucucg-auuagacgaaacagc	1.744164	1.902399	1.693092	1.882510	1.439577	1.546744	0.054988	0.096025	0.488945	0.547447	0.329159	0.479486	1.144201	1.413601	0.000000	0.000000
gcugucaccgguguauuacccuaguggucgaccggucugaugagucucgauucagacgaaacagc	1.902839	1.971509	1.874224	1.980481	1.171307	1.277194	0.091904	0.137896	0.245046	0.320171	0.313525	0.306684	1.188846	0.984370	0.000003	0.000004
gcugucaccgguguauuacccuaguggucgaccggucugaugagucucgauugagacgaaacagc	1.926011	1.948995	1.918208	1.885136	1.054348	0.926676	0.864284	0.885045	NaN	NaN	NaN	NaN	NaN	NaN	0.000000	0.000000
gcugucaccgguguauuacccuaguggucgaccggucugaugagucucgauuuagacgaaacagc	1.855483	1.860073	1.839129	1.985964	1.010624	1.402279	0.301766	0.353058	0.459670	0.518596	0.456625	0.525094	1.145319	1.170763	0.000000	0.000000
gcugucaccgguguauuacccuaguggucgaccggucugaugagucucgcaaaagacgaaacagc	1.688780	1.894892	1.719987	1.898825	1.607355	1.509516	0.004181	0.031107	0.578690	0.474226	0.560320	0.508107	0.786205	0.886720	0.014980	0.016492
gcugucaccgguguauuacccuaguggucgaccggucugaugagucucg-caaagacgaaacagc	1.655530	1.862012	1.593290	1.795404	1.608726	1.592626	0.073207	0.117191	0.464000	0.263875	0.402336	0.088977	0.630775	0.486006	0.000000	0.000000
gcugucaccgguguauuacccuaguggucgaccggucugaugagucucgcaacagacgaaacagc	1.899250	1.935545	1.866017	1.920822	1.087164	1.134499	0.345971	0.396187	NaN	NaN	NaN	NaN	NaN	NaN	0.000000	0.000000
gcugucaccgguguauuacccuaguggucgaccggucugaugagucucgcaagagacgaaacagc	1.706366	1.837652	1.850817	1.857432	1.352963	1.015349	0.401554	0.450483	NaN	NaN	NaN	NaN	NaN	NaN	0.000000	0.000000
gcugucaccgguguauuacccuaguggucgaccggucugaugagucucgcaauagacgaaacagc	1.747103	1.929358	1.797742	1.949882	1.521439	1.419512	0.010468	0.039859	NaN	NaN	NaN	NaN	NaN	NaN	0.000000	0.000000
gcugucaccgguguauuacccuaguggucgaccggucugaugagucucgcacaagacgaaacagc	1.749080	1.899692	1.726969	1.933145	1.414530	1.607595	0.014435	0.044817	NaN	NaN	NaN	NaN	NaN	NaN	0.000000	0.000000
gcugucaccgguguauuacccuaguggucgaccggucugaugagucucg-cacagacgaaacagc	1.715154	1.961059	1.750256	1.892812	1.761592	1.388532	0.056275	0.097369	0.759212	0.752751	0.809521	0.673596	0.985233	0.731264	0.001329	0.001510
gcugucaccgguguauuacccuaguggucgaccggucugaugagucucgcaccagacgaaacagc	1.921050	1.864250	1.881355	1.996316	0.877406	1.303049	0.749956	0.780095	NaN	NaN	NaN	NaN	NaN	NaN	0.000000	0.000000
gcugucaccgguguauuacccuaguggucgaccggucugaugagucucgcacgagacgaaacagc	1.901941	2.008183	1.839429	1.881725	1.277151	1.102289	0.492757	0.539089	NaN	NaN	NaN	NaN	NaN	NaN	0.000000	0.000000
gcugucaccgguguauuacccuaguggucgaccggucugaugagucucgcacuagacgaaacagc	1.846932	1.917881	1.940001	2.073176	1.177468	1.358863	0.321365	0.373319	NaN	NaN	NaN	NaN	NaN	NaN	0.000000	0.000000
gcugucaccgguguauuacccuaguggucgaccggucugaugagucucgcagaagacgaaacagc	1.870869	1.924934	1.754874	1.884348	1.132570	1.347330	0.357064	0.407511	NaN	NaN	NaN	NaN	NaN	NaN	0.000000	0.000000
gcugucaccgguguauuacccuaguggucgaccggucugaugagucucg-cagagacgaaacagc	1.635283	1.834517	1.666635	1.934967	1.582100	1.854950	0.023858	0.056976	0.709725	0.691393	0.569692	0.572822	0.958667	1.007235	0.455214	0.468038
gcugucaccgguguauuacccuaguggucgaccggucugaugagucucgcagcagacgaaacagc	1.886195	1.926139	1.850732	1.983847	1.096338	1.358674	0.115232	0.163152	NaN	NaN	NaN	NaN	NaN	NaN	0.000000	0.000000
gcugucaccgguguauuacccuaguggucgaccggucugaugagucucgcaggagacgaaacagc	1.340339	1.887183	1.355542	1.750925	3.522444	2.485321	0.023678	0.056768	NaN	NaN	NaN	NaN	NaN	NaN	0.000000	0.000000
gcugucaccgguguauuacccuaguggucgaccggucugaugagucucgcaguagacgaaacagc	1.840935	1.936168	1.878264	1.940154	1.245184	1.153161	0.045835	0.084954	NaN	NaN	NaN	NaN	NaN	NaN	0.000000	0.000000
gcugucaccgguguauuacccuaguggucgaccggucugaugagucucgcauaagacgaaacagc	1.668898	1.862958	1.715611	1.935963	1.563363	1.660931	0.015700	0.046386	NaN	NaN	NaN	NaN	NaN	NaN	0.000000	0.000000
gcugucaccgguguauuacccuaguggucgaccggucugaugagucucg-cauagacgaaacagc	1.708889	1.894170	1.763433	1.888489	1.532079	1.333693	0.022652	0.055117	0.603960	0.564947	0.620608	0.539421	0.914087	0.829494	0.000784	0.000897
[truncated: 3,074 more rows]
