# Supplementary material for: Massively parallel RNA device engineering in mammalian cells with RNA-Seq
Source: Nat Commun. 2019 Sep 23;10:4327. doi: 10.1038/s41467-019-12334-y (PMC6757056; doi:10.1038/s41467-019-12334-y)
Supplement: Supplementary file 4 — Source Data [file 41467_2019_12334_MOESM4_ESM.zip › SourceData5_Figure4j_Xanthine_validation.csv]

Sample	mean RF-	stdev RF-	num. samples-	mean RF+	stdev RF+	num. samples+	mean RF++	stdev RF++	num. samples++	Fold+	Fold++	ttest_Pval+	ttest_Pval++	ttest_BHFDR+	ttest_BHFDR++
XanAAGAAG	6.997314	0.032320	2	4.675945	0.010911	2	4.348471	0.032862	2	4.767446	6.199332	2e-04	3e-04	9e-04	1e-03
XanAAGACG	10.551132	0.024481	2	50.336200	0.004355	2	65.242261	0.027759	2	3.646392	4.592440	8e-03	6e-03	1e-02	8e-03
XanACGAAG	12.187365	0.034486	2	59.068256	0.013936	2	83.128127	0.030317	2	4.617555	6.358170	1e-03	4e-04	2e-03	1e-03
XanACGAG	14.532379	0.030511	2	67.104061	0.021976	2	92.319714	0.027619	2	4.847846	6.835494	1e-03	7e-04	2e-03	1e-03
XanGAGAAG	14.648745	0.024943	2	69.824618	0.002587	2	90.812350	0.030815	2	4.409109	5.697541	3e-04	7e-04	9e-04	1e-03
XanGCGAG	16.379634	0.023742	2	72.178503	0.010066	2	93.296856	0.037479	2	4.771150	6.183952	2e-04	1e-04	9e-04	1e-03
XanGCGUAA	22.977958	0.074661	2	83.433531	0.015255	2	104.673877	0.028194	2	1.883921	2.085554	1e-02	1e-02	1e-02	2e-02
XanUGAGUG	52.154593	0.045566	2	98.029817	0.002346	2	107.973025	0.043866	2	1.697523	1.822659	1e-03	2e-03	2e-03	4e-03
sTRSV	62.533648	0.023221	2	106.128929	0.003784	2	113.973642	0.031110	2	0.669346	0.622945	1e-02	1e-02	1e-02	1e-02
sTRSVctl	100.000000	0.029862	2	100.000000	0.002801	2	100.000000	0.038747	2	1.000707	1.003121	1e+00	1e+00	1e+00	1e+00
