# Supplementary material for: Massively parallel RNA device engineering in mammalian cells with RNA-Seq
Source: Nat Commun. 2019 Sep 23;10:4327. doi: 10.1038/s41467-019-12334-y (PMC6757056; doi:10.1038/s41467-019-12334-y)
Supplement: Supplementary file 4 — Source Data [file 41467_2019_12334_MOESM4_ESM.zip › SourceData6_Figure4e_folinic-acid_eGFP_seq.csv]

Sequence	RDrep1-	RDrep1+	RDrep2-	RDrep2+	RDfold1	RDfold2	ttest_RD_p-val	ttest_RD_BHFDR
gcugucaccggugcuugguacguuauauucagccggucugaugagucuaaaaaaagacgaaacagc	1.612981	1.816770	1.641589	1.775225	1.598781	1.360305	0.103039	gcugucaccggugcuugguacguuauauucagccggucugaugagucuaa-aaaagacgaaacagc	1.551033	1.785125	1.568293	1.752124	1.714321	1.526974	0.064643	gcugucaccggugcuugguacguuauauucagccggucugaugagucuaaaaacagacgaaacagc	1.769385	1.834430	1.727961	1.826837	1.161571	1.255671	0.069749	gcugucaccggugcuugguacguuauauucagccggucugaugagucuaaaaagagacgaaacagc	1.588340	1.812746	1.583346	1.805978	1.676510	1.669675	0.040305	gcugucaccggugcuugguacguuauauucagccggucugaugagucuaaaaauagacgaaacagc	1.659000	1.823902	1.653531	1.776831	1.461850	1.328313	0.069184	gcugucaccggugcuugguacguuauauucagccggucugaugagucuaaaacaagacgaaacagc	1.725259	1.852370	1.672095	1.790113	1.340019	1.312251	0.022040	gcugucaccggugcuugguacguuauauucagccggucugaugagucuaa-aacagacgaaacagc	1.744386
[truncated: 5,000 more columns]
