# Supplementary material for: Massively parallel RNA device engineering in mammalian cells with RNA-Seq
Source: Nat Commun. 2019 Sep 23;10:4327. doi: 10.1038/s41467-019-12334-y (PMC6757056; doi:10.1038/s41467-019-12334-y)
Supplement: Supplementary file 4 — Source Data [file 41467_2019_12334_MOESM4_ESM.zip › SourceData7_Figure4h_folinic-acid_mCherry_seq.csv]

Sequence	RDrep1-	RDrep1+	RDrep2-	RDrep2+	RDfold1	RDfold2	ttest_RD_p-val	ttest_RD_BHFDR	mu-rep1	mu+rep1	mu-rep2	mu+rep2	mufold1	mufold2	ttest_mu_p-val	ttest_mu_BHFDR
gcugucaccggugcuugguacguuauauucagccggucugaugagucuaaaaaaagacgaaacagc	1.938484	1.948498	1.956714	1.999001	1.023326	1.102268	0.513682	0.645318	0.503121	0.409335	0.475494	0.450270	0.805774	0.943576	0.109875	0.132005
gcugucaccggugcuugguacguuauauucagccggucugaugagucuaa-aaaagacgaaacagc	1.952727	1.938840	1.946080	1.993582	0.968530	1.115582	0.983814	0.988822	0.705478	0.779258	0.702175	0.828553	1.185169	1.337761	0.000053	0.000080
gcugucaccggugcuugguacguuauauucagccggucugaugagucuaaaaacagacgaaacagc	1.995637	1.964317	1.973743	2.012511	0.930423	1.093372	0.391508	0.543313	0.128109	-0.213518	0.199787	-0.106095	0.455379	0.494445	0.000000	0.000001
gcugucaccggugcuugguacguuauauucagccggucugaugagucuaaaaagagacgaaacagc	1.911467	1.966266	1.916650	2.029522	1.134486	1.296798	0.032788	0.148250	0.305631	0.523996	0.555599	0.686705	1.653348	1.352402	0.022506	0.029080
gcugucaccggugcuugguacguuauauucagccggucugaugagucuaaaaauagacgaaacagc	1.936349	1.969430	1.951770	2.010649	1.079147	1.145196	0.069455	0.206718	0.362110	0.419612	0.417194	0.604825	1.141569	1.540394	0.009338	0.012492
gcugucaccggugcuugguacguuauauucagccggucugaugagucuaaaacaagacgaaacagc	1.994191	1.980928	1.981767	2.015197	0.969921	1.080014	0.406675	0.556961	0.384120	0.298693	0.333207	0.309859	0.821435	0.947660	0.493447	0.532124
gcugucaccggugcuugguacguuauauucagccggucugaugagucuaa-aacagacgaaacagc	1.980123	1.965804	1.996609	2.035297	0.967565	1.093172	0.676614	0.764484	0.459780	0.727554	0.533791	0.551476	1.852567	1.041561	0.000000	0.000000
gcugucaccggugcuugguacguuauauucagccggucugaugagucuaaaaccagacgaaacagc	2.035092	1.990661	2.032549	2.058250	0.902753	1.060964	0.109696	0.260287	NaN	NaN	NaN	NaN	NaN	NaN	0.000000	0.000000
gcugucaccggugcuugguacguuauauucagccggucugaugagucuaaaacgagacgaaacagc	1.935098	1.979462	1.925500	2.001209	1.107551	1.190444	0.033656	0.149782	0.615669	0.695027	0.646395	0.468775	1.200489	0.664324	0.145344	0.172033
gcugucaccggugcuugguacguuauauucagccggucugaugagucuaaaacuagacgaaacagc	2.023435	2.001417	2.024576	2.050354	0.950564	1.061154	0.017078	0.114407	0.305049	0.464157	0.404326	0.251622	1.442476	0.703551	0.862113	0.876499
gcugucaccggugcuugguacguuauauucagccggucugaugagucuaaaagaagacgaaacagc	1.959778	2.005793	1.953806	2.035875	1.111771	1.208004	0.024417	0.129498	NaN	NaN	NaN	NaN	NaN	NaN	0.000000	0.000000
gcugucaccggugcuugguacguuauauucagccggucugaugagucuaa-aagagacgaaacagc	1.829421	1.974638	1.842365	2.021276	1.397065	1.509771	0.004822	0.075010	0.395738	0.744504	0.367177	0.511625	2.232368	1.394594	0.000000	0.000000
gcugucaccggugcuugguacguuauauucagccggucugaugagucuaaaagcagacgaaacagc	1.991075	2.002329	2.006781	2.061970	1.026251	1.135504	0.325995	0.482627	0.412948	0.428547	0.540276	0.287868	1.036571	0.559232	0.031855	0.040576
gcugucaccggugcuugguacguuauauucagccggucugaugagucuaaaaggagacgaaacagc	1.878660	1.954656	1.871524	2.009082	1.191232	1.372645	0.010826	0.095528	0.598712	0.581428	0.426104	0.337392	0.960985	0.815244	0.426623	0.466053
gcugucaccggugcuugguacguuauauucagccggucugaugagucuaaaaguagacgaaacagc	1.931243	1.966278	1.949253	2.024140	1.084013	1.188193	0.107650	0.258364	NaN	NaN	NaN	NaN	NaN	NaN	0.000000	0.000000
gcugucaccggugcuugguacguuauauucagccggucugaugagucuaaaauaagacgaaacagc	1.964960	1.978463	1.964008	2.013187	1.031581	1.119900	0.016727	0.113194	0.406890	0.516706	0.386848	0.423943	1.287704	1.089167	0.257457	0.293925
gcugucaccggugcuugguacguuauauucagccggucugaugagucuaa-aauagacgaaacagc	1.980161	1.985187	1.973523	2.028819	1.011640	1.135784	0.136982	0.293579	0.628024	0.701867	0.622287	0.590357	1.185338	0.929116	0.648575	0.681430
gcugucaccggugcuugguacguuauauucagccggucugaugagucuaaaaucagacgaaacagc	2.043602	1.995960	2.057528	2.029002	0.896103	0.936426	0.009781	0.092534	NaN	NaN	NaN	NaN	NaN	NaN	0.000000	0.000000
gcugucaccggugcuugguacguuauauucagccggucugaugagucuaaaaugagacgaaacagc	1.925476	2.005729	1.944634	2.039137	1.202965	1.243092	0.024757	0.130703	NaN	NaN	NaN	NaN	NaN	NaN	0.000000	0.000000
gcugucaccggugcuugguacguuauauucagccggucugaugagucuaaaauuagacgaaacagc	2.014965	1.995999	2.016598	2.039923	0.957270	1.055175	0.004878	0.075296	0.391888	0.262620	0.471680	0.317844	0.742560	0.701720	0.013906	0.018353
gcugucaccggugcuugguacguuauauucagccggucugaugagucuaaacaaagacgaaacagc	1.976821	1.977902	1.964356	2.008957	1.002492	1.108158	0.556196	0.674963	0.329552	0.442272	0.423423	0.429595	1.296342	1.014312	0.250271	0.286359
gcugucaccggugcuugguacguuauauucagccggucugaugagucuaa-acaagacgaaacagc	1.966526	1.964376	1.972167	2.012776	0.995061	1.098016	0.839302	0.888061	0.329880	0.509509	0.476078	0.518529	1.512270	1.102685	0.000002	0.000004
gcugucaccggugcuugguacguuauauucagccggucugaugagucuaaacacagacgaaacagc	1.993775	1.995292	2.007915	2.031693	1.003500	1.056279	0.397602	0.548350	0.154226	-0.029358	0.289931	0.176033	0.655262	0.769312	0.010548	0.014059
gcugucaccggugcuugguacguuauauucagccggucugaugagucuaaacagagacgaaacagc	1.919869	1.958159	1.929476	2.023283	1.092170	1.241100	0.079153	0.218975	0.360981	0.372475	0.330788	0.218883	1.026821	0.772850	0.528008	0.565581
gcugucaccggugcuugguacguuauauucagccggucugaugagucuaaacauagacgaaacagc	1.966840	1.975335	1.974617	2.038379	1.019754	1.158142	0.278400	0.438281	0.230202	0.076871	0.364946	0.321283	0.702536	0.904350	0.489011	0.527786
gcugucaccggugcuugguacguuauauucagccggucugaugagucuaaaccaagacgaaacagc	1.992938	1.978579	2.007511	2.021672	0.967479	1.033143	0.092907	0.238945	0.386678	0.115797	0.065842	0.015249	0.535944	0.890035	0.069644	0.085538
gcugucaccggugcuugguacguuauauucagccggucugaugagucuaa-accagacgaaacagc	1.992172	1.962517	2.004847	2.016231	0.933996	1.026559	0.100626	0.249814	0.536822	0.788513	0.617100	0.668329	1.785219	1.125198	0.000000	0.000000
gcugucaccggugcuugguacguuauauucagccggucugaugagucuaaacccagacgaaacagc	2.041232	2.026031	2.054576	2.038639	0.965605	0.963967	0.159809	0.318146	NaN	NaN	NaN	NaN	NaN	NaN	0.000000	0.000000
gcugucaccggugcuugguacguuauauucagccggucugaugagucuaaaccgagacgaaacagc	1.967356	1.974862	1.973415	2.016128	1.017435	1.103350	0.125894	0.280776	NaN	NaN	NaN	NaN	NaN	NaN	0.000000	0.000000
gcugucaccggugcuugguacguuauauucagccggucugaugagucuaaaccuagacgaaacagc	2.022117	2.008970	2.024266	2.052863	0.970180	1.068064	0.011386	0.097233	NaN	NaN	NaN	NaN	NaN	NaN	0.000000	0.000000
gcugucaccggugcuugguacguuauauucagccggucugaugagucuaaacgaagacgaaacagc	2.012284	2.012638	1.986828	2.049847	1.000814	1.156163	0.548857	0.670206	0.158126	0.302968	0.213281	0.080187	1.395861	0.736048	0.871770	0.884735
gcugucaccggugcuugguacguuauauucagccggucugaugagucuaa-acgagacgaaacagc	1.896831	1.960162	1.856485	2.010493	1.156994	1.425634	0.044481	0.169545	0.727636	0.871890	0.796609	0.853090	1.393973	1.138888	0.000801	0.001149
gcugucaccggugcuugguacguuauauucagccggucugaugagucuaaacgcagacgaaacagc	2.000289	1.986715	1.991804	2.032606	0.969230	1.098505	0.432608	0.580212	NaN	NaN	NaN	NaN	NaN	NaN	0.000000	0.000000
gcugucaccggugcuugguacguuauauucagccggucugaugagucuaaacggagacgaaacagc	1.911827	1.994301	1.893214	2.016623	1.209133	1.328644	0.018235	0.117884	0.413264	0.456027	0.305343	0.311492	1.103475	1.014259	0.843675	0.860316
gcugucaccggugcuugguacguuauauucagccggucugaugagucuaaacguagacgaaacagc	1.973661	1.980104	1.958211	2.013497	1.014947	1.135758	0.274631	0.434683	0.180295	0.480559	0.315860	0.171710	1.996476	0.717547	0.433621	0.472968
gcugucaccggugcuugguacguuauauucagccggucugaugagucuaaacuaagacgaaacagc	1.974814	1.971941	1.973962	2.025528	0.993407	1.126070	0.530748	0.658160	NaN	NaN	NaN	NaN	NaN	NaN	0.000000	0.000000
gcugucaccggugcuugguacguuauauucagccggucugaugagucuaa-acuagacgaaacagc	2.002377	2.016723	2.003232	2.063577	1.033585	1.149064	0.007330	0.085229	0.828946	1.016703	0.811035	0.905284	1.540836	1.242364	0.000642	0.000927
gcugucaccggugcuugguacguuauauucagccggucugaugagucuaaacucagacgaaacagc	2.045886	1.995539	2.045270	2.064297	0.890539	1.044786	0.075176	0.214464	NaN	NaN	NaN	NaN	NaN	NaN	0.000000	0.000000
gcugucaccggugcuugguacguuauauucagccggucugaugagucuaaacugagacgaaacagc	1.934860	1.971852	1.931961	2.024665	1.088909	1.237953	0.021139	0.123737	0.210434	0.214956	0.424812	0.086171	1.010466	0.458521	0.241576	0.277092
gcugucaccggugcuugguacguuauauucagccggucugaugagucuaaacuuagacgaaacagc	2.008823	2.003085	2.004447	2.036440	0.986876	1.076447	0.390972	0.543099	NaN	NaN	NaN	NaN	NaN	NaN	0.000000	0.000000
gcugucaccggugcuugguacguuauauucagccggucugaugagucuaaagaaagacgaaacagc	1.915754	1.962985	1.930903	2.014949	1.114889	1.213518	0.047899	0.174729	0.383532	0.499890	0.181305	0.637949	1.307248	2.861833	0.000000	0.000000
gcugucaccggugcuugguacguuauauucagccggucugaugagucuaa-agaagacgaaacagc	1.931111	1.990182	1.933491	2.014390	1.145701	1.204756	0.017768	0.116504	0.637381	0.865020	0.674232	0.722586	1.689037	1.117775	0.000003	0.000004
gcugucaccggugcuugguacguuauauucagccggucugaugagucuaaagacagacgaaacagc	1.985046	1.986120	1.975287	2.025022	1.002476	1.121334	0.387755	0.539845	0.441251	0.542362	0.399472	0.216663	1.262148	0.656434	0.501115	0.539711
gcugucaccggugcuugguacguuauauucagccggucugaugagucuaaagagagacgaaacagc	1.618924	1.897395	1.614409	1.966544	1.898768	2.249755	0.005384	0.077778	0.245844	0.469452	0.202575	0.163039	1.673431	0.912986	0.131614	0.156615
gcugucaccggugcuugguacguuauauucagccggucugaugagucuaaagauagacgaaacagc	1.929714	1.972641	1.927893	2.018021	1.103894	1.230631	0.005547	0.078068	0.415568	0.420731	0.451277	0.458931	1.011960	1.017781	0.945999	0.951203
gcugucaccggugcuugguacguuauauucagccggucugaugagucuaaagcaagacgaaacagc	1.978478	1.950760	1.971111	2.012894	0.938172	1.100990	0.495064	0.631041	0.367866	0.823690	0.369954	0.325685	2.856432	0.903090	0.002054	0.002881
gcugucaccggugcuugguacguuauauucagccggucugaugagucuaa-agcagacgaaacagc	2.018390	1.979834	2.018575	2.048405	0.915049	1.071099	0.176390	0.335514	0.692366	0.824636	0.752919	0.821478	1.356033	1.171006	0.000343	0.000502
gcugucaccggugcuugguacguuauauucagccggucugaugagucuaaagccagacgaaacagc	2.020372	2.029311	2.039506	2.069400	1.020796	1.071256	0.783867	0.846913	NaN	NaN	NaN	NaN	NaN	NaN	0.000000	0.000000
gcugucaccggugcuugguacguuauauucagccggucugaugagucuaaagcgagacgaaacagc	1.749656	1.980008	1.737077	1.998634	1.699619	1.826236	0.001268	0.058990	0.046030	0.408163	0.031837	0.296652	2.302145	1.839989	0.000000	0.000000
gcugucaccggugcuugguacguuauauucagccggucugaugagucuaaagcuagacgaaacagc	1.989996	2.003783	2.015111	2.021931	1.032255	1.015828	0.669714	0.761012	NaN	NaN	NaN	NaN	NaN	NaN	0.000000	0.000000
gcugucaccggugcuugguacguuauauucagccggucugaugagucuaaaggaagacgaaacagc	1.904254	1.985300	1.914194	2.023120	1.205164	1.285068	0.005833	0.079490	0.087660	0.244381	0.229020	0.465020	1.434567	1.721868	0.001457	0.002061
gcugucaccggugcuugguacguuauauucagccggucugaugagucuaa-aggagacgaaacagc	1.787997	1.953008	1.771798	2.011010	1.462214	1.734653	0.003851	0.071573	0.145138	0.484827	0.114164	0.411257	2.186192	1.981949	0.000000	0.000000
gcugucaccggugcuugguacguuauauucagccggucugaugagucuaaaggcagacgaaacagc	2.036928	2.017067	2.044842	2.065047	0.955299	1.047622	0.003673	0.071573	0.522307	0.755795	0.449713	0.505287	1.711938	1.136512	0.225796	0.260276
gcugucaccggugcuugguacguuauauucagccggucugaugagucuaaagggagacgaaacagc	1.659715	1.934523	1.681760	2.003987	1.882814	2.100037	0.007897	0.086363	0.194673	0.570233	0.148559	0.692687	2.374437	3.500489	0.000000	0.000000
gcugucaccggugcuugguacguuauauucagccggucugaugagucuaaagguagacgaaacagc	1.936937	1.988391	1.940962	2.034262	1.125781	1.239651	0.003056	0.068837	NaN	NaN	NaN	NaN	NaN	NaN	0.000000	0.000000
gcugucaccggugcuugguacguuauauucagccggucugaugagucuaaaguaagacgaaacagc	1.927479	1.975828	1.946727	2.028564	1.117762	1.207361	0.057272	0.189230	NaN	NaN	NaN	NaN	NaN	NaN	0.000000	0.000000
gcugucaccggugcuugguacguuauauucagccggucugaugagucuaa-aguagacgaaacagc	1.985855	1.971295	1.961325	2.029541	0.967031	1.170082	0.697979	0.780992	0.587401	0.873861	0.596946	0.757263	1.934015	1.446496	0.000000	0.000000
gcugucaccggugcuugguacguuauauucagccggucugaugagucuaaagucagacgaaacagc	2.075150	1.994503	2.055845	2.060573	0.830525	1.010946	0.064879	0.200351	0.136867	0.178934	0.056000	0.291638	1.101711	1.720432	0.190275	0.221274
gcugucaccggugcuugguacguuauauucagccggucugaugagucuaaagugagacgaaacagc	1.678697	1.930793	1.671720	1.974420	1.786883	2.007706	0.000953	0.058269	-0.041511	0.347318	-0.068891	0.153462	2.448095	1.668602	0.000000	0.000000
gcugucaccggugcuugguacguuauauucagccggucugaugagucuaaaguuagacgaaacagc	1.969740	1.998540	1.973581	2.021648	1.068562	1.117037	0.136384	0.292718	NaN	NaN	NaN	NaN	NaN	NaN	0.000000	0.000000
gcugucaccggugcuugguacguuauauucagccggucugaugagucuaaauaaagacgaaacagc	1.927097	1.956027	1.959857	2.009643	1.068883	1.121468	0.354917	0.508957	0.040693	0.346497	0.064339	0.419356	2.022108	2.264734	0.000001	0.000002
gcugucaccggugcuugguacguuauauucagccggucugaugagucuaa-auaagacgaaacagc	1.956919	1.970826	1.963450	2.018002	1.032540	1.133841	0.093251	0.239587	0.717768	0.859123	0.721530	0.745061	1.384698	1.055676	0.010448	0.013933
gcugucaccggugcuugguacguuauauucagccggucugaugagucuaaauacagacgaaacagc	1.993139	1.980128	1.982338	2.022738	0.970485	1.097487	0.534200	0.659916	0.329980	-0.124399	0.290702	0.187407	0.351253	0.788325	0.000319	0.000467
gcugucaccggugcuugguacguuauauucagccggucugaugagucuaaauagagacgaaacagc	1.906665	1.968703	1.898236	2.000146	1.153555	1.264474	0.003069	0.068837	-0.168909	-0.704064	-0.024139	0.040817	0.291639	1.161331	0.099807	0.120503
gcugucaccggugcuugguacguuauauucagccggucugaugagucuaaauauagacgaaacagc	1.950012	1.970316	1.947137	2.024945	1.047862	1.196212	0.060413	0.195011	0.106033	0.329854	0.188193	0.220212	1.674256	1.076512	0.056129	0.069708
gcugucaccggugcuugguacguuauauucagccggucugaugagucuaaaucaagacgaaacagc	1.992472	1.983404	1.998933	2.049518	0.979337	1.123531	0.983459	0.988822	NaN	NaN	NaN	NaN	NaN	NaN	0.000000	0.000000
gcugucaccggugcuugguacguuauauucagccggucugaugagucuaa-aucagacgaaacagc	2.045429	1.995977	2.056371	2.052143	0.892377	0.990312	0.015475	0.110066	0.659348	0.813955	0.686365	0.784046	1.427601	1.252222	0.000001	0.000002
gcugucaccggugcuugguacguuauauucagccggucugaugagucuaaauccagacgaaacagc	2.035146	2.002198	2.053605	2.063791	0.926941	1.023730	0.073172	0.211390	0.455700	0.559390	0.551485	0.236830	1.269666	0.484557	0.004095	0.005624
gcugucaccggugcuugguacguuauauucagccggucugaugagucuaaaucgagacgaaacagc	1.948463	2.004740	1.961735	2.055673	1.138353	1.241477	0.015114	0.110004	0.420350	0.337646	0.410999	0.502182	0.826602	1.233624	0.873182	0.885641
gcugucaccggugcuugguacguuauauucagccggucugaugagucuaaaucuagacgaaacagc	2.042273	1.994202	2.044189	2.061906	0.895217	1.041637	0.070714	0.208635	NaN	NaN	NaN	NaN	NaN	NaN	0.000000	0.000000
gcugucaccggugcuugguacguuauauucagccggucugaugagucuaaaugaagacgaaacagc	1.966306	2.008962	1.959262	2.070655	1.103203	1.292390	0.018745	0.119175	0.471968	0.390727	0.497965	0.422207	0.829391	0.839928	0.051259	0.063940
gcugucaccggugcuugguacguuauauucagccggucugaugagucuaa-augagacgaaacagc	1.841118	1.971358	1.838279	2.016373	1.349710	1.506932	0.000763	0.056321	0.315452	0.610291	0.295859	0.594132	1.971694	1.987342	0.000000	0.000000
gcugucaccggugcuugguacguuauauucagccggucugaugagucuaaaugcagacgaaacagc	2.034876	2.008355	2.024964	2.055209	0.940761	1.072126	0.115804	0.266974	0.613902	0.926305	0.573878	0.499437	2.053068	0.842479	0.179046	0.209215
gcugucaccggugcuugguacguuauauucagccggucugaugagucuaaauggagacgaaacagc	1.868483	1.982782	1.872381	2.026671	1.301065	1.426558	0.001348	0.059476	0.376897	0.549814	0.512902	0.448625	1.489077	0.862429	0.391622	0.432152
gcugucaccggugcuugguacguuauauucagccggucugaugagucuaaauguagacgaaacagc	1.941983	1.969092	1.944189	2.008890	1.064410	1.160649	0.004747	0.074519	NaN	NaN	NaN	NaN	NaN	NaN	0.000000	0.000000
gcugucaccggugcuugguacguuauauucagccggucugaugagucuaaauuaagacgaaacagc	1.961586	1.968339	1.978333	2.010149	1.015671	1.076009	0.835905	0.885198	NaN	NaN	NaN	NaN	NaN	NaN	0.000000	0.000000
gcugucaccggugcuugguacguuauauucagccggucugaugagucuaa-auuagacgaaacagc	1.971381	1.981336	1.994537	2.024651	1.023186	1.071802	0.898137	0.927495	0.685396	0.953120	0.696932	0.759212	1.852354	1.154197	0.000000	0.000001
gcugucaccggugcuugguacguuauauucagccggucugaugagucuaaauucagacgaaacagc	2.026803	2.006034	2.032266	2.029078	0.953302	0.992684	0.077236	0.216441	0.528129	0.513354	0.730326	0.429241	0.966553	0.499937	0.056661	0.070318
gcugucaccggugcuugguacguuauauucagccggucugaugagucuaaauugagacgaaacagc	1.926352	1.977503	1.915377	2.064517	1.124997	1.409743	0.063884	0.199366	0.108237	-0.025182	0.045978	0.229741	0.735496	1.526732	0.347659	0.386622
gcugucaccggugcuugguacguuauauucagccggucugaugagucuaaauuuagacgaaacagc	2.047193	2.025846	2.057900	2.080994	0.952034	1.054614	0.017778	0.116504	0.420887	0.284105	0.408408	0.152618	0.729825	0.554894	0.000000	0.000000
gcugucaccggugcuugguacguuauauucagccggucugaugagucuaacaaaagacgaaacagc	1.954929	1.979669	1.979387	2.009220	1.058619	1.071108	0.486717	0.624941	0.406013	0.470923	0.421631	0.259676	1.161209	0.688723	0.425339	0.464848
gcugucaccggugcuugguacguuauauucagccggucugaugagucuaa-caaagacgaaacagc	1.966073	1.942708	1.953403	1.986672	0.947622	1.079616	0.355675	0.509757	0.568041	0.656332	0.624091	0.569624	1.225435	0.882130	0.795547	0.815954
gcugucaccggugcuugguacguuauauucagccggucugaugagucuaacaacagacgaaacagc	2.023972	2.002060	2.032447	2.036247	0.950797	1.008790	0.024595	0.130308	0.033679	-0.589248	-0.060932	-0.391804	0.238272	0.466797	0.000000	0.000000
gcugucaccggugcuugguacguuauauucagccggucugaugagucuaacaagagacgaaacagc	1.929004	1.991867	1.917115	2.042307	1.155748	1.334108	0.007791	0.086363	0.174156	-0.029961	0.130706	0.256427	0.625004	1.335737	0.947195	0.952032
gcugucaccggugcuugguacguuauauucagccggucugaugagucuaacaauagacgaaacagc	1.929580	1.946902	1.941142	2.001711	1.040692	1.149657	0.201991	0.362242	0.185044	-0.093771	0.490728	0.337977	0.526240	0.703476	0.118996	0.142362
gcugucaccggugcuugguacguuauauucagccggucugaugagucuaacacaagacgaaacagc	1.982020	1.987023	1.998350	2.038991	1.011588	1.098096	0.755326	0.824783	NaN	NaN	NaN	NaN	NaN	NaN	0.000000	0.000000
gcugucaccggugcuugguacguuauauucagccggucugaugagucuaa-cacagacgaaacagc	2.015839	1.973974	2.012159	2.001654	0.908103	0.976103	0.015071	0.110004	0.798637	1.046444	0.785640	0.730791	1.769321	0.881354	0.037987	0.048112
gcugucaccggugcuugguacguuauauucagccggucugaugagucuaacaccagacgaaacagc	2.034798	1.985781	2.056485	2.106718	0.893269	1.122622	0.529419	0.657163	NaN	NaN	NaN	NaN	NaN	NaN	0.000000	0.000000
gcugucaccggugcuugguacguuauauucagccggucugaugagucuaacacgagacgaaacagc	1.936696	1.969905	1.939379	2.033920	1.079465	1.243201	0.061895	0.196709	0.451271	0.311077	0.270395	0.561848	0.724112	1.956380	0.252893	0.289102
gcugucaccggugcuugguacguuauauucagccggucugaugagucuaacacuagacgaaacagc	2.025248	1.967391	1.980756	2.028799	0.875273	1.116973	0.441892	0.589372	NaN	NaN	NaN	NaN	NaN	NaN	0.000000	0.000000
gcugucaccggugcuugguacguuauauucagccggucugaugagucuaacagaagacgaaacagc	1.956762	1.981745	1.970844	2.021140	1.059212	1.122785	0.095115	0.242401	0.421981	0.397139	0.265534	0.453344	0.944404	1.541027	0.087821	0.106737
gcugucaccggugcuugguacguuauauucagccggucugaugagucuaa-cagagacgaaacagc	1.910568	1.954277	1.888409	2.002949	1.105884	1.301787	0.036447	0.155446	0.584065	0.756748	0.645286	0.703341	1.488277	1.143024	0.000285	0.000418
gcugucaccggugcuugguacguuauauucagccggucugaugagucuaacagcagacgaaacagc	2.018434	2.000586	2.017089	2.032376	0.959737	1.035826	0.067600	0.204156	NaN	NaN	NaN	NaN	NaN	NaN	0.000000	0.000000
gcugucaccggugcuugguacguuauauucagccggucugaugagucuaacaggagacgaaacagc	1.911163	1.975470	1.896459	2.018810	1.159597	1.325413	0.008212	0.088665	0.387398	0.356941	0.562388	0.346008	0.932274	0.607603	0.073691	0.090227
gcugucaccggugcuugguacguuauauucagccggucugaugagucuaacaguagacgaaacagc	1.927771	1.995088	1.952901	2.007397	1.167660	1.133696	0.128272	0.282293	-0.533109	0.203585	-0.058731	-0.012088	5.453731	1.113380	0.000228	0.000337
gcugucaccggugcuugguacguuauauucagccggucugaugagucuaacauaagacgaaacagc	1.978034	1.965603	1.971870	2.011957	0.971782	1.096698	0.576364	0.688569	0.237974	0.428503	0.169125	0.219029	1.550705	1.121773	0.112357	0.134765
gcugucaccggugcuugguacguuauauucagccggucugaugagucuaa-cauagacgaaacagc	1.975389	1.977765	1.969405	1.996892	1.005486	1.065337	0.885165	0.920039	0.757947	0.734159	0.764888	0.765911	0.946700	1.002360	0.506005	0.544748
gcugucaccggugcuugguacguuauauucagccggucugaugagucuaacaucagacgaaacagc	2.074574	2.013480	2.048029	2.105499	0.868771	1.141485	0.370024	0.523434	-1.090139	-0.718489	-0.714054	-1.056380	2.353154	0.454646	0.680820	0.712272
gcugucaccggugcuugguacguuauauucagccggucugaugagucuaacaugagacgaaacagc	1.958717	2.005857	1.962038	2.037618	1.114655	1.190092	0.017806	0.116539	0.421022	0.651833	0.567808	0.652961	1.701420	1.216614	0.000004	0.000007
gcugucaccggugcuugguacguuauauucagccggucugaugagucuaacauuagacgaaacagc	2.043569	2.008550	2.017121	2.039803	0.922531	1.053615	0.255066	0.416272	NaN	NaN	NaN	NaN	NaN	NaN	0.000000	0.000000
gcugucaccggugcuugguacguuauauucagccggucugaugagucuaaccaaagacgaaacagc	1.993818	1.978867	1.984286	2.018289	0.966159	1.081441	0.281715	0.441327	0.366280	0.508517	0.388366	0.357934	1.387511	0.932325	0.511869	0.549674
gcugucaccggugcuugguacguuauauucagccggucugaugagucuaa-ccaagacgaaacagc	2.002044	1.967286	2.015997	2.006878	0.923087	0.979222	0.019073	0.120022	0.580275	0.789587	0.713128	0.767286	1.619243	1.132811	0.001158	0.001649
gcugucaccggugcuugguacguuauauucagccggucugaugagucuaaccacagacgaaacagc	2.011190	1.952488	2.002854	1.973928	0.873569	0.935565	0.014683	0.108594	NaN	NaN	NaN	NaN	NaN	NaN	0.000000	0.000000
gcugucaccggugcuugguacguuauauucagccggucugaugagucuaaccagagacgaaacagc	1.955117	2.008587	1.976133	2.009761	1.131017	1.080509	0.325768	0.482627	0.329449	0.264390	0.512553	0.549839	0.860878	1.089647	0.830119	0.847676
gcugucaccggugcuugguacguuauauucagccggucugaugagucuaaccauagacgaaacagc	1.985781	1.963251	1.965974	2.043573	0.949444	1.195638	0.793566	0.852533	0.393936	0.316085	0.377338	0.290809	0.835890	0.819353	0.095097	0.115088
gcugucaccggugcuugguacguuauauucagccggucugaugagucuaacccaagacgaaacagc	2.021609	2.016929	2.044011	2.048759	0.989281	1.010993	0.207628	0.367695	NaN	NaN	NaN	NaN	NaN	NaN	0.000000	0.000000
gcugucaccggugcuugguacguuauauucagccggucugaugagucuaa-cccagacgaaacagc	2.040459	1.969180	2.024481	2.056432	0.848635	1.076344	0.215719	0.377298	0.456057	0.435950	0.399141	0.454983	0.954758	1.137215	0.571877	0.608117
gcugucaccggugcuugguacguuauauucagccggucugaugagucuaaccccagacgaaacagc	2.011555	1.954066	2.014594	2.017880	0.876014	1.007596	0.072943	0.211276	0.498279	0.521408	0.663842	0.463074	1.054701	0.629843	0.393590	0.434137
gcugucaccggugcuugguacguuauauucagccggucugaugagucuaacccgagacgaaacagc	1.993279	1.985588	1.987392	2.047325	0.982447	1.147976	0.649856	0.744897	NaN	NaN	NaN	NaN	NaN	NaN	0.000000	0.000000
gcugucaccggugcuugguacguuauauucagccggucugaugagucuaacccuagacgaaacagc	2.056212	2.017269	2.038188	2.067786	0.914234	1.070529	0.147951	0.306069	NaN	NaN	NaN	NaN	NaN	NaN	0.000000	0.000000
gcugucaccggugcuugguacguuauauucagccggucugaugagucuaaccgaagacgaaacagc	2.007821	1.953321	1.987848	2.025595	0.882063	1.090805	0.300350	0.459549	NaN	NaN	NaN	NaN	NaN	NaN	0.000000	0.000000
gcugucaccggugcuugguacguuauauucagccggucugaugagucuaa-ccgagacgaaacagc	1.956716	1.977371	1.964538	2.018659	1.048710	1.132717	0.034548	0.151734	0.623916	0.836003	0.601922	0.767877	1.629619	1.465396	0.000001	0.000002
gcugucaccggugcuugguacguuauauucagccggucugaugagucuaaccgcagacgaaacagc	2.021880	1.999714	2.062381	2.026371	0.950240	0.920428	0.129525	0.283901	NaN	NaN	NaN	NaN	NaN	NaN	0.000000	0.000000
gcugucaccggugcuugguacguuauauucagccggucugaugagucuaaccggagacgaaacagc	2.038058	2.018507	2.025728	2.064738	0.955981	1.093980	0.284290	0.444273	-0.061654	0.003133	0.064973	-0.152652	1.160880	0.605864	0.384042	0.424520
gcugucaccggugcuugguacguuauauucagccggucugaugagucuaaccguagacgaaacagc	1.993248	1.980369	1.993840	2.025243	0.970780	1.074986	0.073257	0.211466	NaN	NaN	NaN	NaN	NaN	NaN	0.000000	0.000000
gcugucaccggugcuugguacguuauauucagccggucugaugagucuaaccuaagacgaaacagc	2.005000	1.993305	2.005119	2.041570	0.973431	1.087554	0.120712	0.273365	-0.024970	-0.638513	-0.268657	-0.389277	0.243477	0.757495	0.000039	0.000059
gcugucaccggugcuugguacguuauauucagccggucugaugagucuaa-ccuagacgaaacagc	2.005048	2.018857	2.025324	2.034142	1.032308	1.020513	0.678857	0.766635	0.831167	0.863403	0.748178	0.834546	1.077049	1.220023	0.223380	0.257665
gcugucaccggugcuugguacguuauauucagccggucugaugagucuaaccucagacgaaacagc	2.110574	2.029744	2.107905	2.103905	0.830177	0.990832	0.024410	0.129498	NaN	NaN	NaN	NaN	NaN	NaN	0.000000	0.000000
gcugucaccggugcuugguacguuauauucagccggucugaugagucuaaccugagacgaaacagc	1.975610	1.989753	1.969200	2.044707	1.033102	1.189892	0.073087	0.211390	NaN	NaN	NaN	NaN	NaN	NaN	0.000000	0.000000
gcugucaccggugcuugguacguuauauucagccggucugaugagucuaaccuuagacgaaacagc	2.047694	2.028094	2.040373	2.056686	0.955872	1.038277	0.176910	0.336005	0.442577	0.747266	0.713752	0.432947	2.016918	0.523835	0.709783	0.739249
gcugucaccggugcuugguacguuauauucagccggucugaugagucuaacgaaagacgaaacagc	1.951366	1.953884	1.950297	2.018016	1.005815	1.168742	0.336477	0.492588	0.244383	-0.005978	-0.035204	0.111452	0.561874	1.401703	0.779747	0.802806
gcugucaccggugcuugguacguuauauucagccggucugaugagucuaa-cgaagacgaaacagc	1.984268	2.003608	1.985903	2.050413	1.045538	1.160139	0.001829	0.061074	0.595534	0.914837	0.790564	0.659466	2.085944	0.739439	0.027264	0.034980
gcugucaccggugcuugguacguuauauucagccggucugaugagucuaacgacagacgaaacagc	2.026054	1.977341	2.007074	2.003943	0.893896	0.992816	0.073388	0.211607	NaN	NaN	NaN	NaN	NaN	NaN	0.000000	0.000000
gcugucaccggugcuugguacguuauauucagccggucugaugagucuaacgagagacgaaacagc	1.845637	1.976819	1.800031	1.991015	1.352637	1.552330	0.022110	0.125057	0.373076	0.546933	0.360013	0.454446	1.492302	1.242892	0.032620	0.041489
gcugucaccggugcuugguacguuauauucagccggucugaugagucuaacgauagacgaaacagc	1.971074	1.970725	1.946039	2.019928	0.999194	1.185467	0.329324	0.485869	NaN	NaN	NaN	NaN	NaN	NaN	0.000000	0.000000
gcugucaccggugcuugguacguuauauucagccggucugaugagucuaacgcaagacgaaacagc	1.991815	1.980227	2.010417	2.029379	0.973670	1.044628	0.224419	0.385696	0.437343	0.549845	0.369759	0.516851	1.295694	1.403113	0.096064	0.116204
gcugucaccggugcuugguacguuauauucagccggucugaugagucuaa-cgcagacgaaacagc	2.025425	1.983744	2.028700	2.037073	0.908488	1.019466	0.022986	0.127042	0.742460	0.807006	0.742532	0.781777	1.160235	1.094574	0.315297	0.353182
gcugucaccggugcuugguacguuauauucagccggucugaugagucuaacgccagacgaaacagc	2.065975	2.035250	2.064377	2.100246	0.931698	1.086096	0.070276	0.208145	0.387778	0.352660	0.516757	0.320171	0.922319	0.635937	0.015077	0.019822
gcugucaccggugcuugguacguuauauucagccggucugaugagucuaacgcgagacgaaacagc	1.900509	2.006643	1.917784	2.044190	1.276833	1.337846	0.010671	0.094655	NaN	NaN	NaN	NaN	NaN	NaN	0.000000	0.000000
gcugucaccggugcuugguacguuauauucagccggucugaugagucuaacgcuagacgaaacagc	2.013418	1.974890	2.005760	2.024098	0.915108	1.043129	0.060038	0.194231	0.306427	0.456072	0.257908	-0.021797	1.411385	0.525163	0.435597	0.474842
gcugucaccggugcuugguacguuauauucagccggucugaugagucuaacggaagacgaaacagc	1.982804	2.002462	1.955770	2.041789	1.046305	1.219044	0.153977	0.312348	NaN	NaN	NaN	NaN	NaN	NaN	0.000000	0.000000
gcugucaccggugcuugguacguuauauucagccggucugaugagucuaa-cggagacgaaacagc	1.868163	1.952854	1.863750	2.007580	1.215321	1.392610	0.009469	0.092534	0.542814	0.745548	0.623192	0.672419	1.594900	1.120023	0.000017	0.000026
gcugucaccggugcuugguacguuauauucagccggucugaugagucuaacggcagacgaaacagc	2.052579	2.007487	2.064386	2.045954	0.901379	0.958446	0.006103	0.080159	NaN	NaN	NaN	NaN	NaN	NaN	0.000000	0.000000
gcugucaccggugcuugguacguuauauucagccggucugaugagucuaacgggagacgaaacagc	1.897342	1.984859	1.886581	2.029493	1.223253	1.389669	0.002227	0.063457	NaN	NaN	NaN	NaN	NaN	NaN	0.000000	0.000000
gcugucaccggugcuugguacguuauauucagccggucugaugagucuaacgguagacgaaacagc	1.941871	1.984906	1.972890	2.014669	1.104168	1.100980	0.250738	0.411721	NaN	NaN	NaN	NaN	NaN	NaN	0.000000	0.000000
gcugucaccggugcuugguacguuauauucagccggucugaugagucuaacguaagacgaaacagc	1.988191	2.006306	1.988460	2.042696	1.042593	1.133014	0.053348	0.182673	0.252291	0.257026	0.140428	0.156350	1.010962	1.037342	0.913243	0.921344
gcugucaccggugcuugguacguuauauucagccggucugaugagucuaa-cguagacgaaacagc	2.004022	1.954277	1.996074	2.054560	0.891776	1.144160	0.596644	0.706857	0.609898	0.730007	0.538076	0.716905	1.318588	1.509486	0.000002	0.000004
gcugucaccggugcuugguacguuauauucagccggucugaugagucuaacgucagacgaaacagc	2.055906	2.025015	2.075271	2.054193	0.931341	0.952625	0.048927	0.176200	NaN	NaN	NaN	NaN	NaN	NaN	0.000000	0.000000
gcugucaccggugcuugguacguuauauucagccggucugaugagucuaacgugagacgaaacagc	1.877273	1.957855	1.870402	1.998213	1.203875	1.342180	0.001611	0.061074	0.429351	0.859022	0.431743	0.570410	2.689493	1.376155	0.000577	0.000835
gcugucaccggugcuugguacguuauauucagccggucugaugagucuaacguuagacgaaacagc	1.999854	1.953350	1.983001	2.006740	0.898455	1.056183	0.158085	0.316251	0.464664	0.352663	0.425627	0.219516	0.772679	0.622141	0.005355	0.007302
gcugucaccggugcuugguacguuauauucagccggucugaugagucuaacuaaagacgaaacagc	1.953210	1.943769	1.985163	1.980979	0.978495	0.990412	0.300065	0.459359	NaN	NaN	NaN	NaN	NaN	NaN	0.000000	0.000000
gcugucaccggugcuugguacguuauauucagccggucugaugagucuaa-cuaagacgaaacagc	1.952705	1.982481	1.960912	2.022059	1.070966	1.151191	0.018101	0.117270	0.567731	0.781510	0.654224	0.715098	1.635987	1.150467	0.000007	0.000011
gcugucaccggugcuugguacguuauauucagccggucugaugagucuaacuacagacgaaacagc	1.983986	1.991278	2.013720	2.018930	1.016932	1.012067	0.510608	0.643593	0.389483	0.354951	0.372370	0.006258	0.923566	0.430415	0.000651	0.000940
gcugucaccggugcuugguacguuauauucagccggucugaugagucuaacuagagacgaaacagc	1.920710	1.994195	1.951529	2.048762	1.184363	1.250930	0.057822	0.190496	NaN	NaN	NaN	NaN	NaN	NaN	0.000000	0.000000
gcugucaccggugcuugguacguuauauucagccggucugaugagucuaacuauagacgaaacagc	1.970384	1.968940	1.979786	2.021866	0.996679	1.101741	0.847930	0.894416	NaN	NaN	NaN	NaN	NaN	NaN	0.000000	0.000000
gcugucaccggugcuugguacguuauauucagccggucugaugagucuaacucaagacgaaacagc	2.027416	1.991611	2.032894	2.014698	0.920864	0.958968	0.027331	0.137950	NaN	NaN	NaN	NaN	NaN	NaN	0.000000	0.000000
gcugucaccggugcuugguacguuauauucagccggucugaugagucuaa-cucagacgaaacagc	2.057679	2.019370	2.059578	2.047839	0.915568	0.973331	0.033807	0.150247	0.758272	0.820038	0.684913	0.675128	1.152832	0.977722	0.925899	0.932274
gcugucaccggugcuugguacguuauauucagccggucugaugagucuaacuccagacgaaacagc	2.035373	1.986402	2.078858	2.031866	0.893366	0.897444	0.070843	0.208635	NaN	NaN	NaN	NaN	NaN	NaN	0.000000	0.000000
gcugucaccggugcuugguacguuauauucagccggucugaugagucuaacucgagacgaaacagc	2.008388	1.975218	1.988675	2.012298	0.926468	1.055900	0.183415	0.343838	0.195978	0.666024	0.244200	-0.061857	2.951518	0.494245	0.283617	0.321282
gcugucaccggugcuugguacguuauauucagccggucugaugagucuaacucuagacgaaacagc	2.018904	1.999836	2.018472	2.044014	0.957044	1.060577	0.017146	0.114560	NaN	NaN	NaN	NaN	NaN	NaN	0.000000	0.000000
gcugucaccggugcuugguacguuauauucagccggucugaugagucuaacugaagacgaaacagc	2.012985	1.991825	2.003214	2.045569	0.952445	1.102442	0.344586	0.500230	0.369444	0.578905	0.520327	0.331876	1.619797	0.647961	0.614936	0.648514
gcugucaccggugcuugguacguuauauucagccggucugaugagucuaa-cugagacgaaacagc	1.906941	1.962682	1.895278	2.028986	1.136950	1.360530	0.032882	0.148250	0.451155	0.743778	0.498406	0.617375	1.961656	1.315129	0.000000	0.000000
gcugucaccggugcuugguacguuauauucagccggucugaugagucuaacugcagacgaaacagc	2.037399	2.032149	2.059105	2.085312	0.987982	1.062201	0.245846	0.407461	NaN	NaN	NaN	NaN	NaN	NaN	0.000000	0.000000
gcugucaccggugcuugguacguuauauucagccggucugaugagucuaacuggagacgaaacagc	1.926432	1.951003	1.944890	2.049892	1.058207	1.273509	0.274549	0.434683	0.356960	0.629879	0.360059	0.684144	1.874645	2.109039	0.006599	0.008921
gcugucaccggugcuugguacguuauauucagccggucugaugagucuaacuguagacgaaacagc	1.958151	1.992969	1.981311	2.021164	1.083473	1.096107	0.253667	0.414809	NaN	NaN	NaN	NaN	NaN	NaN	0.000000	0.000000
gcugucaccggugcuugguacguuauauucagccggucugaugagucuaacuuaagacgaaacagc	1.938962	1.961167	1.983973	2.008374	1.052458	1.057795	0.805480	0.861214	0.025435	0.130443	0.173119	-0.046653	1.273528	0.602876	0.475725	0.514857
gcugucaccggugcuugguacguuauauucagccggucugaugagucuaa-cuuagacgaaacagc	1.994592	1.982917	2.008132	2.028802	0.973475	1.048745	0.130487	0.285277	0.784911	0.917226	0.866584	0.744929	1.356174	0.755691	0.571271	0.607599
gcugucaccggugcuugguacguuauauucagccggucugaugagucuaacuucagacgaaacagc	2.057281	2.028417	2.068882	2.048802	0.935698	0.954817	0.073124	0.211390	NaN	NaN	NaN	NaN	NaN	NaN	0.000000	0.000000
gcugucaccggugcuugguacguuauauucagccggucugaugagucuaacuugagacgaaacagc	1.933649	1.989969	1.947111	2.002459	1.138465	1.135920	0.099725	0.249093	0.315235	0.635827	0.327599	0.679204	2.092146	2.247011	0.000005	0.000008
gcugucaccggugcuugguacguuauauucagccggucugaugagucuaacuuuagacgaaacagc	1.995557	1.996995	2.026558	2.027966	1.003317	1.003247	0.360221	0.514176	NaN	NaN	NaN	NaN	NaN	NaN	0.000000	0.000000
gcugucaccggugcuugguacguuauauucagccggucugaugagucuaagaaaagacgaaacagc	1.932779	1.975965	1.938033	2.006054	1.104551	1.169556	0.011098	0.096430	0.105668	0.145799	0.108269	0.044631	1.096808	0.863697	0.477706	0.516783
gcugucaccggugcuugguacguuauauucagccggucugaugagucuaa-gaaagacgaaacagc	1.915590	1.967268	1.930326	2.014524	1.126361	1.213944	0.032394	0.148093	0.513520	0.687279	0.562101	0.507509	1.491964	0.881877	0.072165	0.088464
gcugucaccggugcuugguacguuauauucagccggucugaugagucuaagaacagacgaaacagc	1.976528	1.968231	1.993755	2.022234	0.981077	1.067772	0.509520	0.642935	0.415632	0.549986	0.322300	0.697861	1.362554	2.374437	0.000321	0.000470
gcugucaccggugcuugguacguuauauucagccggucugaugagucuaagaagagacgaaacagc	1.859985	1.964487	1.858585	2.037899	1.272042	1.511169	0.016638	0.113194	0.200274	0.352405	0.240156	0.276678	1.419483	1.087732	0.285721	0.323236
gcugucaccggugcuugguacguuauauucagccggucugaugagucuaagaauagacgaaacagc	1.946579	2.001048	1.952800	2.021421	1.133623	1.171173	0.049783	0.176938	NaN	NaN	NaN	NaN	NaN	NaN	0.000000	0.000000
gcugucaccggugcuugguacguuauauucagccggucugaugagucuaagacaagacgaaacagc	1.979203	1.997862	1.991016	2.030178	1.043899	1.094364	0.264901	0.425939	0.522014	0.846744	0.539310	0.661898	2.112173	1.326136	0.001276	0.001810
gcugucaccggugcuugguacguuauauucagccggucugaugagucuaa-gacagacgaaacagc	1.969048	1.971070	1.990588	2.012882	1.004667	1.052675	0.643788	0.741261	0.642305	0.814694	0.661900	0.696928	1.487266	1.083995	0.001750	0.002464
gcugucaccggugcuugguacguuauauucagccggucugaugagucuaagaccagacgaaacagc	2.007889	2.006320	2.054822	2.049451	0.996394	0.987709	0.379016	0.532084	NaN	NaN	NaN	NaN	NaN	NaN	0.000000	0.000000
gcugucaccggugcuugguacguuauauucagccggucugaugagucuaagacgagacgaaacagc	1.914507	1.959286	1.924866	2.041139	1.108610	1.306991	0.100529	0.249814	0.492172	0.891439	0.545357	0.353188	2.507654	0.642438	0.179591	0.209803
gcugucaccggugcuugguacguuauauucagccggucugaugagucuaagacuagacgaaacagc	2.007803	1.990398	2.011199	2.047509	0.960717	1.087200	0.220305	0.381565	NaN	NaN	NaN	NaN	NaN	NaN	0.000000	0.000000
gcugucaccggugcuugguacguuauauucagccggucugaugagucuaagagaagacgaaacagc	1.934704	1.993300	1.924125	2.062224	1.144448	1.374352	0.024028	0.128889	0.083411	0.173512	-0.051785	0.139639	1.230555	1.553905	0.006802	0.009190
gcugucaccggugcuugguacguuauauucagccggucugaugagucuaa-gagagacgaaacagc	1.747576	1.918557	1.754277	1.980866	1.482456	1.684958	0.009751	0.092534	0.429372	0.692961	0.526521	0.604649	1.834803	1.197092	0.000000	0.000000
gcugucaccggugcuugguacguuauauucagccggucugaugagucuaagagcagacgaaacagc	1.986420	1.963530	1.982477	2.025737	0.948658	1.104739	0.524739	0.652799	NaN	NaN	NaN	NaN	NaN	NaN	0.000000	0.000000
gcugucaccggugcuugguacguuauauucagccggucugaugagucuaagaggagacgaaacagc	1.839614	1.979719	1.846919	2.008790	1.380720	1.451680	0.002973	0.068837	0.560143	0.710366	0.618147	0.553738	1.413261	0.862166	0.500307	0.539068
gcugucaccggugcuugguacguuauauucagccggucugaugagucuaagaguagacgaaacagc	1.917090	1.981878	1.930933	2.048139	1.160882	1.309803	0.034016	0.150993	0.427103	0.374010	0.399894	0.363896	0.884925	0.920453	0.163617	0.192415
gcugucaccggugcuugguacguuauauucagccggucugaugagucuaagauaagacgaaacagc	1.963997	1.983831	1.953123	2.004742	1.046727	1.126209	0.191428	0.352516	-0.198904	-0.455665	-0.082967	-0.706136	0.553654	0.238139	0.000000	0.000000
gcugucaccggugcuugguacguuauauucagccggucugaugagucuaa-gauagacgaaacagc	1.933578	1.971693	1.946468	2.014908	1.091730	1.170685	0.037275	0.157795	0.740169	0.795900	0.747336	0.771863	1.136923	1.058101	0.301691	0.339427
gcugucaccggugcuugguacguuauauucagccggucugaugagucuaagaucagacgaaacagc	2.042926	2.003862	2.036918	2.045195	0.913978	1.019240	0.025058	0.131668	0.485341	0.578166	0.398648	0.430134	1.238296	1.075192	0.258873	0.295409
gcugucaccggugcuugguacguuauauucagccggucugaugagucuaagaugagacgaaacagc	1.887466	1.984699	1.886781	2.009610	1.250931	1.326871	0.004368	0.073752	0.382775	0.439623	0.383435	0.029616	1.139849	0.442772	0.001318	0.001869
gcugucaccggugcuugguacguuauauucagccggucugaugagucuaagauuagacgaaacagc	2.012363	2.000519	2.002193	2.031369	0.973098	1.069488	0.344176	0.499856	0.240900	0.289602	0.395872	0.335114	1.118671	0.869445	0.789126	0.810830
gcugucaccggugcuugguacguuauauucagccggucugaugagucuaagcaaagacgaaacagc	1.974677	1.985019	1.953513	2.002243	1.024097	1.118742	0.476377	0.617553	0.296841	0.434851	0.406580	0.286690	1.374074	0.758771	0.904180	0.913822
gcugucaccggugcuugguacguuauauucagccggucugaugagucuaa-gcaagacgaaacagc	1.976104	1.984650	1.957224	2.022031	1.019873	1.160932	0.220102	0.381342	0.639410	0.701828	0.642148	0.646013	1.154563	1.008939	0.416795	0.456485
gcugucaccggugcuugguacguuauauucagccggucugaugagucuaagcacagacgaaacagc	2.016631	1.949647	2.027261	2.013301	0.857069	0.968367	0.051473	0.179735	NaN	NaN	NaN	NaN	NaN	NaN	0.000000	0.000000
gcugucaccggugcuugguacguuauauucagccggucugaugagucuaagcagagacgaaacagc	1.928750	1.968104	1.920420	2.031472	1.094850	1.291375	0.043402	0.166767	NaN	NaN	NaN	NaN	NaN	NaN	0.000000	0.000000
gcugucaccggugcuugguacguuauauucagccggucugaugagucuaagcauagacgaaacagc	1.939722	1.982476	1.966608	2.038090	1.103454	1.178913	0.126016	0.280776	0.265269	0.118228	0.170375	0.084802	0.712785	0.821158	0.002690	0.003746
gcugucaccggugcuugguacguuauauucagccggucugaugagucuaagccaagacgaaacagc	2.007314	2.012859	2.011403	2.043647	1.012849	1.077068	0.872236	0.911041	NaN	NaN	NaN	NaN	NaN	NaN	0.000000	0.000000
gcugucaccggugcuugguacguuauauucagccggucugaugagucuaa-gccagacgaaacagc	2.041057	1.962764	2.011715	2.068370	0.835040	1.139344	0.414875	0.563517	0.670052	0.920286	0.735074	0.668763	1.779235	0.858399	0.018228	0.023781
gcugucaccggugcuugguacguuauauucagccggucugaugagucuaagcccagacgaaacagc	2.059798	2.011720	2.061772	2.066648	0.895206	1.011291	0.007892	0.086363	NaN	NaN	NaN	NaN	NaN	NaN	0.000000	0.000000
gcugucaccggugcuugguacguuauauucagccggucugaugagucuaagccgagacgaaacagc	1.983264	1.980152	1.992743	2.038143	0.992860	1.110196	0.902922	0.930934	NaN	NaN	NaN	NaN	NaN	NaN	0.000000	0.000000
gcugucaccggugcuugguacguuauauucagccggucugaugagucuaagccuagacgaaacagc	2.066377	2.015696	2.044929	2.053542	0.889853	1.020030	0.098104	0.246246	0.290490	0.362929	0.335803	0.289357	1.181513	0.898576	0.826029	0.844173
gcugucaccggugcuugguacguuauauucagccggucugaugagucuaagcgaagacgaaacagc	1.932281	1.983628	1.960355	2.051927	1.125505	1.234729	0.108657	0.259741	NaN	NaN	NaN	NaN	NaN	NaN	0.000000	0.000000
gcugucaccggugcuugguacguuauauucagccggucugaugagucuaa-gcgagacgaaacagc	1.882571	1.958093	1.866031	2.009286	1.189931	1.390768	0.011535	0.097392	0.381665	0.669581	0.441231	0.584041	1.940511	1.389343	0.000000	0.000000
gcugucaccggugcuugguacguuauauucagccggucugaugagucuaagcgcagacgaaacagc	2.019524	1.994214	2.030979	2.064162	0.943387	1.079401	0.261432	0.422515	NaN	NaN	NaN	NaN	NaN	NaN	0.000000	0.000000
gcugucaccggugcuugguacguuauauucagccggucugaugagucuaagcggagacgaaacagc	1.944849	1.957708	1.937701	2.034613	1.030051	1.250006	0.198301	0.358877	NaN	NaN	NaN	NaN	NaN	NaN	0.000000	0.000000
gcugucaccggugcuugguacguuauauucagccggucugaugagucuaagcguagacgaaacagc	1.950901	1.994393	1.961004	2.051401	1.105330	1.231395	0.026041	0.134937	NaN	NaN	NaN	NaN	NaN	NaN	0.000000	0.000000
gcugucaccggugcuugguacguuauauucagccggucugaugagucuaagcuaagacgaaacagc	1.996170	1.983526	1.985966	2.017813	0.971305	1.076086	0.328591	0.485251	NaN	NaN	NaN	NaN	NaN	NaN	0.000000	0.000000
gcugucaccggugcuugguacguuauauucagccggucugaugagucuaa-gcuagacgaaacagc	1.992485	1.990624	1.996915	2.039385	0.995725	1.102734	0.930758	0.951414	0.797380	0.879870	0.825645	0.732363	1.209178	0.806712	0.358934	0.398401
gcugucaccggugcuugguacguuauauucagccggucugaugagucuaagcucagacgaaacagc	2.040909	2.044203	2.068356	2.063408	1.007613	0.988672	0.349428	0.504193	NaN	NaN	NaN	NaN	NaN	NaN	0.000000	0.000000
gcugucaccggugcuugguacguuauauucagccggucugaugagucuaagcugagacgaaacagc	2.014306	2.042980	2.004949	2.053649	1.068251	1.118665	0.450237	0.596651	NaN	NaN	NaN	NaN	NaN	NaN	0.000000	0.000000
gcugucaccggugcuugguacguuauauucagccggucugaugagucuaagcuuagacgaaacagc	2.024237	2.007218	1.996828	2.016269	0.961570	1.045783	0.516305	0.647817	NaN	NaN	NaN	NaN	NaN	NaN	0.000000	0.000000
gcugucaccggugcuugguacguuauauucagccggucugaugagucuaaggaaagacgaaacagc	1.943818	1.986900	1.929171	2.019635	1.104287	1.231584	0.025380	0.133089	0.411682	0.502116	0.614271	0.355842	1.231500	0.551532	0.046534	0.058245
gcugucaccggugcuugguacguuauauucagccggucugaugagucuaa-ggaagacgaaacagc	1.921366	1.963753	1.924104	2.023845	1.102519	1.258175	0.039254	0.162019	0.685911	0.899052	0.657055	0.737420	1.633581	1.203275	0.000101	0.000151
gcugucaccggugcuugguacguuauauucagccggucugaugagucuaaggacagacgaaacagc	1.971410	1.962431	1.961007	2.015049	0.979536	1.132509	0.701628	0.784080	NaN	NaN	NaN	NaN	NaN	NaN	0.000000	0.000000
gcugucaccggugcuugguacguuauauucagccggucugaugagucuaaggagagacgaaacagc	1.777429	1.964805	1.801384	2.029314	1.539489	1.690171	0.011155	0.096762	0.154304	0.358963	0.268679	0.167427	1.601986	0.792042	0.800179	0.820212
gcugucaccggugcuugguacguuauauucagccggucugaugagucuaaggauagacgaaacagc	1.922067	1.956841	1.911832	1.975813	1.083363	1.158727	0.039343	0.162070	0.469886	0.581418	0.462713	0.478594	1.292802	1.037244	0.160760	0.189316
gcugucaccggugcuugguacguuauauucagccggucugaugagucuaaggcaagacgaaacagc	2.009854	2.023771	2.004386	2.054480	1.032563	1.122261	0.351621	0.506500	NaN	NaN	NaN	NaN	NaN	NaN	0.000000	0.000000
gcugucaccggugcuugguacguuauauucagccggucugaugagucuaa-ggcagacgaaacagc	2.011032	1.988786	1.999463	2.041115	0.950067	1.100657	0.348841	0.503915	0.610886	0.632747	0.604639	0.617319	1.051625	1.029627	0.656031	0.688732
gcugucaccggugcuugguacguuauauucagccggucugaugagucuaaggccagacgaaacagc	2.068064	1.980824	2.050695	2.094898	0.818012	1.107142	0.287350	0.447552	0.231556	0.414810	0.127637	0.160848	1.524943	1.079470	0.150695	0.178119
gcugucaccggugcuugguacguuauauucagccggucugaugagucuaaggcgagacgaaacagc	1.932203	2.000722	1.933059	2.051748	1.170897	1.314285	0.001624	0.061074	NaN	NaN	NaN	NaN	NaN	NaN	0.000000	0.000000
gcugucaccggugcuugguacguuauauucagccggucugaugagucuaaggcuagacgaaacagc	2.002441	2.015996	1.987491	2.022726	1.031704	1.084513	0.780875	0.845306	NaN	NaN	NaN	NaN	NaN	NaN	0.000000	0.000000
gcugucaccggugcuugguacguuauauucagccggucugaugagucuaagggaagacgaaacagc	1.951592	2.005830	1.946447	2.048363	1.133022	1.264491	0.002750	0.067519	0.153653	0.137054	0.095787	-0.066157	0.962499	0.688741	0.064493	0.079517
gcugucaccggugcuugguacguuauauucagccggucugaugagucuaa-gggagacgaaacagc	1.828849	1.994123	1.794161	2.022592	1.463100	1.692119	0.007049	0.084686	0.471177	0.807479	0.543248	0.693219	2.169213	1.412442	0.000000	0.000000
gcugucaccggugcuugguacguuauauucagccggucugaugagucuaagggcagacgaaacagc	2.035023	2.018016	2.035087	2.081514	0.961597	1.112825	0.306279	0.465974	NaN	NaN	NaN	NaN	NaN	NaN	0.000000	0.000000
gcugucaccggugcuugguacguuauauucagccggucugaugagucuaaggggagacgaaacagc	1.910316	2.030102	1.894007	2.045616	1.317607	1.417782	0.019509	0.120734	NaN	NaN	NaN	NaN	NaN	NaN	0.000000	0.000000
gcugucaccggugcuugguacguuauauucagccggucugaugagucuaaggguagacgaaacagc	1.955440	2.000795	1.949194	2.045795	1.110080	1.249111	0.004652	0.074519	-0.092619	-0.407480	0.040995	-0.209296	0.484327	0.561964	0.000130	0.000194
gcugucaccggugcuugguacguuauauucagccggucugaugagucuaagguaagacgaaacagc	1.719001	1.810460	1.752730	1.845229	1.234410	1.237369	0.086426	0.230645	0.349254	0.328453	0.329820	0.126555	0.953232	0.626231	0.044217	0.055616
gcugucaccggugcuugguacguuauauucagccggucugaugagucuaa-gguagacgaaacagc	1.962562	1.999533	1.934675	2.036688	1.088859	1.264775	0.075327	0.214775	0.606397	0.775711	0.664698	0.683660	1.476775	1.044629	0.069770	0.085672
gcugucaccggugcuugguacguuauauucagccggucugaugagucuaaggucagacgaaacagc	2.021006	1.984805	2.039602	2.022906	0.920025	0.962285	0.023402	0.127550	0.187615	0.107685	0.230581	0.247358	0.831898	1.039385	0.823329	0.841918
gcugucaccggugcuugguacguuauauucagccggucugaugagucuaaggugagacgaaacagc	1.834557	1.950957	1.819248	2.007571	1.307374	1.542847	0.007133	0.084788	0.496057	0.955851	0.427429	0.237914	2.882665	0.646375	0.240415	0.275946
gcugucaccggugcuugguacguuauauucagccggucugaugagucuaagguuagacgaaacagc	1.962835	2.001708	1.984222	2.037535	1.093636	1.130611	0.124845	0.279508	NaN	NaN	NaN	NaN	NaN	NaN	0.000000	0.000000
gcugucaccggugcuugguacguuauauucagccggucugaugagucuaaguaaagacgaaacagc	1.930004	1.969831	1.959751	2.030161	1.096040	1.176008	0.180138	0.339701	0.255732	0.366073	0.194055	-0.005943	1.289262	0.630961	0.326379	0.364558
gcugucaccggugcuugguacguuauauucagccggucugaugagucuaa-guaagacgaaacagc	1.902737	1.970031	1.918644	2.004518	1.167599	1.218635	0.020886	0.123025	0.725144	0.856267	0.833008	0.723518	1.352454	0.777158	0.758034	0.784078
gcugucaccggugcuugguacguuauauucagccggucugaugagucuaaguacagacgaaacagc	2.002041	1.998219	2.036262	2.053423	0.991238	1.040306	0.464986	0.608645	NaN	NaN	NaN	NaN	NaN	NaN	0.000000	0.000000
gcugucaccggugcuugguacguuauauucagccggucugaugagucuaaguagagacgaaacagc	1.904573	1.974442	1.874802	1.999148	1.174543	1.331513	0.030928	0.145404	0.374248	0.315838	0.514780	0.569313	0.874157	1.133791	0.992995	0.993910
gcugucaccggugcuugguacguuauauucagccggucugaugagucuaaguauagacgaaacagc	1.951228	1.998880	1.966339	2.041956	1.115969	1.190192	0.027754	0.138552	NaN	NaN	NaN	NaN	NaN	NaN	0.000000	0.000000
gcugucaccggugcuugguacguuauauucagccggucugaugagucuaagucaagacgaaacagc	1.970082	1.961797	1.967073	2.002469	0.981102	1.084915	0.435042	0.582478	NaN	NaN	NaN	NaN	NaN	NaN	0.000000	0.000000
gcugucaccggugcuugguacguuauauucagccggucugaugagucuaa-gucagacgaaacagc	2.037219	2.028165	2.055886	2.032282	0.979367	0.947102	0.225912	0.386543	0.750628	0.910399	0.848799	0.885030	1.444678	1.087003	0.051995	0.064763
gcugucaccggugcuugguacguuauauucagccggucugaugagucuaaguccagacgaaacagc	1.988084	1.992683	2.020538	2.026168	1.010646	1.013048	0.468931	0.611900	NaN	NaN	NaN	NaN	NaN	NaN	0.000000	0.000000
gcugucaccggugcuugguacguuauauucagccggucugaugagucuaagucgagacgaaacagc	1.980908	2.021138	1.974563	2.022206	1.097060	1.115947	0.327167	0.484083	-0.009800	0.319983	-0.003582	0.045532	2.136895	1.119732	0.003371	0.004654
gcugucaccggugcuugguacguuauauucagccggucugaugagucuaagucuagacgaaacagc	2.055138	2.067214	2.075893	2.069033	1.028195	0.984327	0.531546	0.658308	NaN	NaN	NaN	NaN	NaN	NaN	0.000000	0.000000
gcugucaccggugcuugguacguuauauucagccggucugaugagucuaagugaagacgaaacagc	1.954375	2.017205	1.950183	2.046928	1.155659	1.249526	0.017422	0.115055	0.302843	0.344757	0.273130	0.494699	1.101321	1.665592	0.002890	0.004015
gcugucaccggugcuugguacguuauauucagccggucugaugagucuaa-gugagacgaaacagc	1.795156	1.938135	1.798498	1.980564	1.389885	1.520779	0.003045	0.068837	0.300680	0.646303	0.372653	0.504511	2.216272	1.354745	0.000000	0.000000
gcugucaccggugcuugguacguuauauucagccggucugaugagucuaagugcagacgaaacagc	1.985756	1.968932	1.982461	2.042605	0.962001	1.148536	0.956278	0.969731	NaN	NaN	NaN	NaN	NaN	NaN	0.000000	0.000000
gcugucaccggugcuugguacguuauauucagccggucugaugagucuaaguggagacgaaacagc	1.876719	1.993648	1.862473	2.051604	1.308966	1.545718	0.003944	0.071573	NaN	NaN	NaN	NaN	NaN	NaN	0.000000	0.000000
gcugucaccggugcuugguacguuauauucagccggucugaugagucuaaguguagacgaaacagc	1.929913	1.989900	1.951148	2.031059	1.148119	1.202019	0.040870	0.163277	0.287350	0.860709	0.058366	0.333901	3.744198	1.885972	0.000986	0.001408
gcugucaccggugcuugguacguuauauucagccggucugaugagucuaaguuaagacgaaacagc	1.969275	1.989886	1.976101	2.034155	1.048603	1.143023	0.020253	0.122049	0.285034	0.454868	0.479419	0.431797	1.478543	0.896145	0.227289	0.261820
gcugucaccggugcuugguacguuauauucagccggucugaugagucuaa-guuagacgaaacagc	1.967198	1.996832	1.973091	2.027579	1.070617	1.133673	0.050350	0.177713	0.615156	0.719441	0.618647	0.641526	1.271408	1.054095	0.068486	0.084197
gcugucaccggugcuugguacguuauauucagccggucugaugagucuaaguucagacgaaacagc	2.043544	1.978360	2.019460	2.054856	0.860629	1.084918	0.224753	0.385828	NaN	NaN	NaN	NaN	NaN	NaN	0.000000	0.000000
gcugucaccggugcuugguacguuauauucagccggucugaugagucuaaguugagacgaaacagc	1.904776	1.979522	1.923482	2.056384	1.187805	1.358007	0.047386	0.173976	0.436122	0.754445	0.522644	0.409078	2.081243	0.769899	0.310127	0.348000
gcugucaccggugcuugguacguuauauucagccggucugaugagucuaaguuuagacgaaacagc	2.021201	1.987655	1.997203	2.034581	0.925666	1.089877	0.327367	0.484099	NaN	NaN	NaN	NaN	NaN	NaN	0.000000	0.000000
gcugucaccggugcuugguacguuauauucagccggucugaugagucuaauaaaagacgaaacagc	1.964330	1.978517	1.977101	2.013854	1.033207	1.088311	0.305221	0.464779	-0.300083	-0.374802	-0.247433	-0.227154	0.841940	1.047802	0.806918	0.826127
gcugucaccggugcuugguacguuauauucagccggucugaugagucuaa-uaaagacgaaacagc	1.935401	1.950941	1.925282	1.992803	1.036429	1.168210	0.061125	0.195646	0.606129	0.590053	0.644460	0.658257	0.963662	1.032279	0.983605	0.985531
gcugucaccggugcuugguacguuauauucagccggucugaugagucuaauaacagacgaaacagc	1.975485	1.965484	1.982401	2.015009	0.977234	1.077973	0.409424	0.559153	0.186190	0.343085	0.255970	0.411594	1.435143	1.430949	0.004121	0.005655
gcugucaccggugcuugguacguuauauucagccggucugaugagucuaauaagagacgaaacagc	1.878420	1.955838	1.911997	2.009179	1.195140	1.250782	0.072319	0.210788	0.128726	0.412879	0.413695	0.232932	1.923769	0.659534	0.510045	0.548291
gcugucaccggugcuugguacguuauauucagccggucugaugagucuaauaauagacgaaacagc	1.962512	1.995275	1.972609	2.010302	1.078358	1.090670	0.271059	0.431100	0.529952	0.660026	0.535701	0.460905	1.349192	0.841789	0.946255	0.951274
gcugucaccggugcuugguacguuauauucagccggucugaugagucuaauacaagacgaaacagc	1.987621	1.984135	2.007745	2.006036	0.992005	0.996072	0.226022	0.386543	NaN	NaN	NaN	NaN	NaN	NaN	0.000000	0.000000
gcugucaccggugcuugguacguuauauucagccggucugaugagucuaa-uacagacgaaacagc	1.958496	1.950156	1.972003	1.982463	0.980979	1.024378	0.149885	0.308448	0.739455	0.881771	0.907274	0.753169	1.387767	0.701286	0.216959	0.250823
gcugucaccggugcuugguacguuauauucagccggucugaugagucuaauaccagacgaaacagc	2.024798	2.003276	2.030517	2.047389	0.951653	1.039614	0.000723	0.056321	0.770431	0.425080	0.669800	0.512424	0.451490	0.696025	0.007389	0.009956
gcugucaccggugcuugguacguuauauucagccggucugaugagucuaauacgagacgaaacagc	1.931531	1.947945	1.936784	2.026421	1.038518	1.229240	0.231664	0.392380	NaN	NaN	NaN	NaN	NaN	NaN	0.000000	0.000000
gcugucaccggugcuugguacguuauauucagccggucugaugagucuaauacuagacgaaacagc	1.982739	1.972141	2.007133	2.008644	0.975892	1.003486	0.182193	0.342818	0.310454	0.291323	0.290243	0.477360	0.956906	1.538569	0.053052	0.065983
gcugucaccggugcuugguacguuauauucagccggucugaugagucuaauagaagacgaaacagc	1.947717	1.988775	1.980993	2.036986	1.099151	1.137611	0.215978	0.377298	0.325985	0.374959	0.382182	0.313409	1.119372	0.853546	0.720488	0.749179
gcugucaccggugcuugguacguuauauucagccggucugaugagucuaa-uagagacgaaacagc	1.898718	1.977473	1.862306	2.028067	1.198820	1.464742	0.027566	0.138552	0.451366	0.673532	0.503115	0.626502	1.667884	1.328576	0.000000	0.000000
gcugucaccggugcuugguacguuauauucagccggucugaugagucuaauagcagacgaaacagc	1.975462	1.963577	1.994137	2.045604	0.973005	1.125814	0.967831	0.977860	NaN	NaN	NaN	NaN	NaN	NaN	0.000000	0.000000
gcugucaccggugcuugguacguuauauucagccggucugaugagucuaauaggagacgaaacagc	1.881926	1.969492	1.871522	2.009183	1.223392	1.372972	0.001640	0.061074	0.190429	0.476200	0.138219	0.192686	1.930948	1.133619	0.004959	0.006780
gcugucaccggugcuugguacguuauauucagccggucugaugagucuaauaguagacgaaacagc	1.931634	1.964867	1.924982	1.990479	1.079526	1.162777	0.019329	0.120474	0.280107	0.691883	0.442607	0.554604	2.580929	1.294188	0.000070	0.000106
gcugucaccggugcuugguacguuauauucagccggucugaugagucuaauauaagacgaaacagc	1.945806	1.965670	1.953565	2.021391	1.046801	1.169029	0.112194	0.263621	0.616391	0.435725	0.587783	0.436615	0.659682	0.706044	0.011864	0.015743
gcugucaccggugcuugguacguuauauucagccggucugaugagucuaa-uauagacgaaacagc	1.968970	1.976189	1.973218	2.026416	1.016761	1.130312	0.169048	0.326856	0.500507	0.718368	0.592125	0.524305	1.651434	0.855421	0.003029	0.004198
gcugucaccggugcuugguacguuauauucagccggucugaugagucuaauaucagacgaaacagc	2.000394	1.985952	2.059299	2.054116	0.967293	0.988137	0.408167	0.558232	0.491310	0.436068	0.405605	0.259382	0.880559	0.714130	0.159112	0.187549
gcugucaccggugcuugguacguuauauucagccggucugaugagucuaauaugagacgaaacagc	1.893731	1.965442	1.897246	2.013642	1.179533	1.307363	0.006607	0.081675	0.170047	0.179928	0.244731	0.093147	1.023013	0.705369	0.159211	0.187622
gcugucaccggugcuugguacguuauauucagccggucugaugagucuaauauuagacgaaacagc	1.973068	1.973039	1.989247	2.014383	0.999933	1.059584	0.549929	0.670288	0.624840	0.301966	0.509523	0.287573	0.475473	0.599860	0.000103	0.000153
gcugucaccggugcuugguacguuauauucagccggucugaugagucuaaucaaagacgaaacagc	1.982868	1.990677	1.963545	1.989774	1.018145	1.062254	0.952729	0.967435	NaN	NaN	NaN	NaN	NaN	NaN	0.000000	0.000000
gcugucaccggugcuugguacguuauauucagccggucugaugagucuaa-ucaagacgaaacagc	1.961116	1.965467	1.971628	2.001967	1.010069	1.072356	0.909771	0.936674	0.427092	0.689876	0.461687	0.625197	1.831405	1.457169	0.000000	0.000000
gcugucaccggugcuugguacguuauauucagccggucugaugagucuaaucacagacgaaacagc	2.013443	1.984815	2.002938	2.019055	0.936207	1.037808	0.079369	0.219453	NaN	NaN	NaN	NaN	NaN	NaN	0.000000	0.000000
gcugucaccggugcuugguacguuauauucagccggucugaugagucuaaucagagacgaaacagc	1.967067	1.991613	1.971628	2.054924	1.058148	1.211423	0.068259	0.204777	0.128241	0.404922	0.070741	0.051210	1.890957	0.956023	0.129970	0.154839
gcugucaccggugcuugguacguuauauucagccggucugaugagucuaaucauagacgaaacagc	1.965137	1.984222	1.957007	2.000518	1.044925	1.105380	0.298692	0.457970	NaN	NaN	NaN	NaN	NaN	NaN	0.000000	0.000000
gcugucaccggugcuugguacguuauauucagccggucugaugagucuaauccaagacgaaacagc	1.984463	1.973574	2.005014	2.015208	0.975238	1.023750	0.183973	0.344109	0.647695	0.496302	0.630265	0.476515	0.705678	0.701859	0.040283	0.050893
gcugucaccggugcuugguacguuauauucagccggucugaugagucuaa-uccagacgaaacagc	1.993707	2.003298	2.017241	2.060396	1.022330	1.104474	0.709853	0.790446	0.550329	0.714508	0.737483	0.724254	1.459417	0.970000	0.134609	0.159918
gcugucaccggugcuugguacguuauauucagccggucugaugagucuaaucccagacgaaacagc	2.025023	1.972853	2.020785	2.033432	0.886809	1.029550	0.065061	0.200351	NaN	NaN	NaN	NaN	NaN	NaN	0.000000	0.000000
gcugucaccggugcuugguacguuauauucagccggucugaugagucuaauccgagacgaaacagc	1.958422	1.976648	1.978703	2.053968	1.042861	1.189228	0.306401	0.466020	NaN	NaN	NaN	NaN	NaN	NaN	0.000000	0.000000
gcugucaccggugcuugguacguuauauucagccggucugaugagucuaauccuagacgaaacagc	2.056933	2.046823	2.044536	2.073969	0.976988	1.070121	0.472743	0.614600	0.520078	0.524294	0.584821	0.428195	1.009756	0.697228	0.263159	0.300100
gcugucaccggugcuugguacguuauauucagccggucugaugagucuaaucgaagacgaaacagc	1.987655	1.975315	1.960361	2.016318	0.971987	1.137514	0.839949	0.888378	NaN	NaN	NaN	NaN	NaN	NaN	0.000000	0.000000
gcugucaccggugcuugguacguuauauucagccggucugaugagucuaa-ucgagacgaaacagc	1.918016	1.973916	1.882093	1.981913	1.137366	1.258403	0.093552	0.240240	0.580535	0.790646	0.682412	0.667677	1.622224	0.966641	0.009233	0.012353
gcugucaccggugcuugguacguuauauucagccggucugaugagucuaaucgcagacgaaacagc	2.015306	1.989299	2.038858	2.030050	0.941875	0.979922	0.062225	0.197011	0.321517	0.578300	0.428248	0.317603	1.806272	0.775094	0.685343	0.716565
gcugucaccggugcuugguacguuauauucagccggucugaugagucuaaucggagacgaaacagc	1.951585	1.988717	1.927617	2.026721	1.089259	1.256331	0.055319	0.185851	0.586132	0.615867	0.402854	0.531060	1.070866	1.343404	0.286594	0.324009
gcugucaccggugcuugguacguuauauucagccggucugaugagucuaaucguagacgaaacagc	1.995656	2.007759	1.985319	2.018819	1.028262	1.080189	0.788606	0.849523	NaN	NaN	NaN	NaN	NaN	NaN	0.000000	0.000000
gcugucaccggugcuugguacguuauauucagccggucugaugagucuaaucuaagacgaaacagc	1.980846	2.005043	1.999930	2.023323	1.057296	1.055342	0.718145	0.797281	0.361505	0.629239	0.171571	0.247816	1.852396	1.191915	0.176354	0.206304
gcugucaccggugcuugguacguuauauucagccggucugaugagucuaa-ucuagacgaaacagc	2.011855	2.010802	2.029377	2.048248	0.997577	1.044412	0.271653	0.431776	0.846377	0.947951	0.856269	0.749047	1.263497	0.781230	0.533210	0.570318
gcugucaccggugcuugguacguuauauucagccggucugaugagucuaaucucagacgaaacagc	2.060594	2.017338	2.076184	2.065453	0.905197	0.975595	0.008112	0.087777	NaN	NaN	NaN	NaN	NaN	NaN	0.000000	0.000000
gcugucaccggugcuugguacguuauauucagccggucugaugagucuaaucugagacgaaacagc	1.962108	2.002650	1.953433	2.069816	1.097847	1.307324	0.033109	0.148381	NaN	NaN	NaN	NaN	NaN	NaN	0.000000	0.000000
gcugucaccggugcuugguacguuauauucagccggucugaugagucuaaucuuagacgaaacagc	2.011049	2.000491	1.992426	2.024773	0.975982	1.077325	0.617847	0.721785	0.611378	0.258396	0.437247	0.292872	0.443627	0.717175	0.002793	0.003882
gcugucaccggugcuugguacguuauauucagccggucugaugagucuaaugaaagacgaaacagc	1.950616	1.980162	1.960994	2.021359	1.070400	1.149117	0.032463	0.148093	0.371465	0.499352	0.512747	0.421207	1.342414	0.809953	0.804738	0.824224
gcugucaccggugcuugguacguuauauucagccggucugaugagucuaa-ugaagacgaaacagc	1.944326	1.974926	1.948742	2.034448	1.073002	1.218164	0.053839	0.183614	0.358399	0.465652	0.416318	0.359193	1.280128	0.876750	0.448926	0.487711
gcugucaccggugcuugguacguuauauucagccggucugaugagucuaaugacagacgaaacagc	1.969109	1.967480	1.969964	2.020321	0.996255	1.122941	0.502619	0.637523	NaN	NaN	NaN	NaN	NaN	NaN	0.000000	0.000000
gcugucaccggugcuugguacguuauauucagccggucugaugagucuaaugagagacgaaacagc	1.781770	1.956050	1.775157	1.986089	1.493759	1.625293	0.000057	0.052331	0.490581	0.723066	0.419233	0.721254	1.707988	2.004571	0.000044	0.000066
gcugucaccggugcuugguacguuauauucagccggucugaugagucuaaugauagacgaaacagc	1.945904	1.968406	1.928911	2.040450	1.053178	1.292824	0.112994	0.264268	NaN	NaN	NaN	NaN	NaN	NaN	0.000000	0.000000
gcugucaccggugcuugguacguuauauucagccggucugaugagucuaaugcaagacgaaacagc	1.969550	1.997945	2.012696	2.046153	1.067569	1.080082	0.645758	0.742360	0.510049	0.501369	0.517815	0.398777	0.980211	0.760259	0.424471	0.463998
gcugucaccggugcuugguacguuauauucagccggucugaugagucuaa-ugcagacgaaacagc	1.981998	1.971363	1.999826	2.008054	0.975809	1.019126	0.137038	0.293579	0.735242	0.855836	0.775861	0.847593	1.320060	1.179594	0.005615	0.007645
gcugucaccggugcuugguacguuauauucagccggucugaugagucuaaugccagacgaaacagc	2.017485	2.007857	2.034721	2.050630	0.978075	1.037311	0.114396	0.265764	NaN	NaN	NaN	NaN	NaN	NaN	0.000000	0.000000
gcugucaccggugcuugguacguuauauucagccggucugaugagucuaaugcgagacgaaacagc	1.852501	1.975371	1.826306	2.018228	1.326997	1.555689	0.005849	0.079490	0.307463	0.326773	0.127164	0.482696	1.045468	2.267422	0.000381	0.000556
gcugucaccggugcuugguacguuauauucagccggucugaugagucuaaugcuagacgaaacagc	2.029403	1.992208	2.015263	2.056271	0.917922	1.099024	0.263604	0.424787	NaN	NaN	NaN	NaN	NaN	NaN	0.000000	0.000000
gcugucaccggugcuugguacguuauauucagccggucugaugagucuaauggaagacgaaacagc	1.930726	1.968088	1.919010	2.014989	1.089839	1.247324	0.021155	0.123737	NaN	NaN	NaN	NaN	NaN	NaN	0.000000	0.000000
gcugucaccggugcuugguacguuauauucagccggucugaugagucuaa-uggagacgaaacagc	1.795556	1.934336	1.787283	2.008862	1.376513	1.665631	0.014149	0.107280	0.309152	0.771971	0.343860	0.644232	2.902811	1.996976	0.000000	0.000000
gcugucaccggugcuugguacguuauauucagccggucugaugagucuaauggcagacgaaacagc	1.988344	2.015620	2.005181	2.042492	1.064821	1.089711	0.374336	0.527847	NaN	NaN	NaN	NaN	NaN	NaN	0.000000	0.000000
gcugucaccggugcuugguacguuauauucagccggucugaugagucuaaugggagacgaaacagc	1.820164	1.986521	1.788417	2.016945	1.466755	1.692497	0.005160	0.075920	0.175156	0.359538	0.274059	0.107097	1.528910	0.680828	0.645223	0.678220
gcugucaccggugcuugguacguuauauucagccggucugaugagucuaaugguagacgaaacagc	1.935330	1.956920	1.935591	2.034813	1.050969	1.256671	0.160382	0.318146	0.494993	0.580279	0.317052	0.440069	1.216988	1.327447	0.421855	0.461632
gcugucaccggugcuugguacguuauauucagccggucugaugagucuaauguaagacgaaacagc	1.948890	1.981144	1.948916	2.037281	1.077095	1.225646	0.029029	0.141093	NaN	NaN	NaN	NaN	NaN	NaN	0.000000	0.000000
gcugucaccggugcuugguacguuauauucagccggucugaugagucuaa-uguagacgaaacagc	1.958620	1.963994	1.951149	2.020778	1.012452	1.173895	0.201739	0.362242	0.675490	0.832396	0.645687	0.674350	1.435180	1.068227	0.005626	0.007659
gcugucaccggugcuugguacguuauauucagccggucugaugagucuaaugucagacgaaacagc	2.081932	2.035380	2.067388	2.038311	0.898355	0.935240	0.130776	0.285568	-0.051948	-0.172751	-0.126395	-0.307493	0.757176	0.659024	0.229839	0.264638
gcugucaccggugcuugguacguuauauucagccggucugaugagucuaaugugagacgaaacagc	1.814164	1.990103	1.806654	2.008137	1.499473	1.590314	0.003009	0.068837	NaN	NaN	NaN	NaN	NaN	NaN	0.000000	0.000000
gcugucaccggugcuugguacguuauauucagccggucugaugagucuaauguuagacgaaacagc	1.976737	1.988055	1.967158	1.998576	1.026403	1.075023	0.747836	0.818600	NaN	NaN	NaN	NaN	NaN	NaN	0.000000	0.000000
gcugucaccggugcuugguacguuauauucagccggucugaugagucuaauuaaagacgaaacagc	1.938968	1.961945	1.968902	1.997655	1.054331	1.068447	0.574837	0.687548	NaN	NaN	NaN	NaN	NaN	NaN	0.000000	0.000000
gcugucaccggugcuugguacguuauauucagccggucugaugagucuaa-uuaagacgaaacagc	1.944027	1.982346	1.966434	2.013153	1.092242	1.113575	0.157463	0.315913	0.630209	0.813460	0.611806	0.631830	1.524934	1.047187	0.006369	0.008621
gcugucaccggugcuugguacguuauauucagccggucugaugagucuaauuacagacgaaacagc	1.986277	1.992904	1.978194	2.029498	1.015377	1.125392	0.222183	0.383260	NaN	NaN	NaN	NaN	NaN	NaN	0.000000	0.000000
gcugucaccggugcuugguacguuauauucagccggucugaugagucuaauuagagacgaaacagc	1.937887	1.994977	1.941466	2.032607	1.140486	1.233507	0.002398	0.063457	NaN	NaN	NaN	NaN	NaN	NaN	0.000000	0.000000
gcugucaccggugcuugguacguuauauucagccggucugaugagucuaauuauagacgaaacagc	1.973627	1.999151	1.991482	2.052846	1.060531	1.151765	0.126124	0.280776	NaN	NaN	NaN	NaN	NaN	NaN	0.000000	0.000000
gcugucaccggugcuugguacguuauauucagccggucugaugagucuaauucaagacgaaacagc	1.976172	1.974588	1.975548	2.032521	0.996359	1.140179	0.444972	0.592113	NaN	NaN	NaN	NaN	NaN	NaN	0.000000	0.000000
gcugucaccggugcuugguacguuauauucagccggucugaugagucuaa-uucagacgaaacagc	2.033139	1.983904	2.048703	2.065205	0.892820	1.038729	0.160441	0.318146	0.523321	0.617674	0.565633	0.697555	1.242663	1.354947	0.001100	0.001568
gcugucaccggugcuugguacguuauauucagccggucugaugagucuaauuccagacgaaacagc	2.045760	2.022391	2.071827	2.048820	0.947614	0.948402	0.087075	0.231867	NaN	NaN	NaN	NaN	NaN	NaN	0.000000	0.000000
gcugucaccggugcuugguacguuauauucagccggucugaugagucuaauucgagacgaaacagc	1.983013	2.000939	1.965777	2.054618	1.042139	1.226990	0.090406	0.236553	NaN	NaN	NaN	NaN	NaN	NaN	0.000000	0.000000
gcugucaccggugcuugguacguuauauucagccggucugaugagucuaauucuagacgaaacagc	2.029991	2.015392	2.032324	2.053222	0.966945	1.049297	0.052352	0.181041	NaN	NaN	NaN	NaN	NaN	NaN	0.000000	0.000000
gcugucaccggugcuugguacguuauauucagccggucugaugagucuaauugaagacgaaacagc	1.973316	1.993761	1.959405	2.006669	1.048202	1.114972	0.358425	0.512153	0.324551	0.436731	0.294418	0.279285	1.294732	0.965754	0.718356	0.747114
gcugucaccggugcuugguacguuauauucagccggucugaugagucuaa-uugagacgaaacagc	1.866243	1.967863	1.848553	2.027570	1.263633	1.510140	0.009582	0.092534	0.463814	0.792168	0.446514	0.656578	2.129873	1.622051	0.000000	0.000000
gcugucaccggugcuugguacguuauauucagccggucugaugagucuaauugcagacgaaacagc	2.010864	1.982786	2.000366	2.037993	0.937393	1.090504	0.246505	0.407896	NaN	NaN	NaN	NaN	NaN	NaN	0.000000	0.000000
gcugucaccggugcuugguacguuauauucagccggucugaugagucuaauuggagacgaaacagc	1.948592	1.981507	1.914836	2.012572	1.078736	1.252380	0.108273	0.259077	0.144682	0.076672	0.079798	0.167419	0.855047	1.223549	0.788335	0.810343
gcugucaccggugcuugguacguuauauucagccggucugaugagucuaauuguagacgaaacagc	1.935433	1.960476	1.961756	2.005434	1.059359	1.105804	0.333339	0.489254	-0.021045	0.403065	0.069239	0.265871	2.655280	1.572649	0.001452	0.002054
gcugucaccggugcuugguacguuauauucagccggucugaugagucuaauuuaagacgaaacagc	1.957825	1.979767	1.974558	2.007867	1.051821	1.079713	0.351132	0.505939	NaN	NaN	NaN	NaN	NaN	NaN	0.000000	0.000000
gcugucaccggugcuugguacguuauauucagccggucugaugagucuaa-uuuagacgaaacagc	2.008194	1.987080	2.012033	2.045610	0.952546	1.080380	0.189487	0.349988	0.712953	0.816324	0.767754	0.646475	1.268733	0.756348	0.301283	0.339042
gcugucaccggugcuugguacguuauauucagccggucugaugagucuaauuucagacgaaacagc	2.029421	1.974115	2.032937	2.043300	0.880428	1.024146	0.081273	0.222317	NaN	NaN	NaN	NaN	NaN	NaN	0.000000	0.000000
gcugucaccggugcuugguacguuauauucagccggucugaugagucuaauuugagacgaaacagc	1.963808	2.007644	1.940878	2.041018	1.106206	1.259330	0.056251	0.187307	0.415484	0.401012	0.470872	0.347813	0.967225	0.753254	0.456546	0.495358
gcugucaccggugcuugguacguuauauucagccggucugaugagucuaauuuuagacgaaacagc	2.014710	1.994961	2.055741	2.030768	0.955546	0.944121	0.153396	0.312035	0.119076	0.518767	0.313967	0.100167	2.510099	0.611224	0.348146	0.387014
gcugucaccggugcuugguacguuauauucagccggucugaugagucuacaaaaagacgaaacagc	1.966579	1.965178	1.973436	2.011454	0.996781	1.091486	0.919478	0.944098	NaN	NaN	NaN	NaN	NaN	NaN	0.000000	0.000000
gcugucaccggugcuugguacguuauauucagccggucugaugagucuac-aaaagacgaaacagc	1.960127	1.986008	1.975596	2.022862	1.061406	1.114977	0.125781	0.280776	0.234910	0.445167	0.219104	0.241178	1.622767	1.052141	0.000034	0.000051
gcugucaccggugcuugguacguuauauucagccggucugaugagucuacaaacagacgaaacagc	2.015181	1.986255	2.050489	2.047572	0.935565	0.993305	0.173205	0.331637	0.426903	0.446420	0.451671	0.392263	1.045963	0.872150	0.572120	0.608249
gcugucaccggugcuugguacguuauauucagccggucugaugagucuacaaagagacgaaacagc	1.915085	1.977960	1.942505	2.037107	1.155780	1.243374	0.069494	0.206718	0.435703	0.624299	0.412125	0.293351	1.543816	0.760723	0.715234	0.744623
gcugucaccggugcuugguacguuauauucagccggucugaugagucuacaaauagacgaaacagc	1.942186	1.972411	1.962819	2.047922	1.072076	1.216475	0.188048	0.348328	NaN	NaN	NaN	NaN	NaN	NaN	0.000000	0.000000
gcugucaccggugcuugguacguuauauucagccggucugaugagucuacaacaagacgaaacagc	2.030263	2.001886	2.034552	2.057731	0.936747	1.054821	0.035750	0.153627	0.178822	0.099730	0.215710	0.439778	0.833504	1.675208	0.234799	0.269984
gcugucaccggugcuugguacguuauauucagccggucugaugagucuac-aacagacgaaacagc	2.020235	1.981180	2.009269	2.027399	0.913999	1.042629	0.065751	0.201627	0.848490	0.823720	0.797079	0.805550	0.944561	1.019694	0.406682	0.447227
gcugucaccggugcuugguacguuauauucagccggucugaugagucuacaaccagacgaaacagc	2.029220	2.015920	2.041521	2.051326	0.969841	1.022833	0.070464	0.208220	NaN	NaN	NaN	NaN	NaN	NaN	0.000000	0.000000
gcugucaccggugcuugguacguuauauucagccggucugaugagucuacaacgagacgaaacagc	2.004603	2.040561	1.977340	2.070546	1.086322	1.239386	0.144802	0.302983	NaN	NaN	NaN	NaN	NaN	NaN	0.000000	0.000000
gcugucaccggugcuugguacguuauauucagccggucugaugagucuacaacuagacgaaacagc	2.020710	1.994698	2.007482	2.058752	0.941864	1.125305	0.524931	0.652879	NaN	NaN	NaN	NaN	NaN	NaN	0.000000	0.000000
gcugucaccggugcuugguacguuauauucagccggucugaugagucuacaagaagacgaaacagc	1.970743	1.995014	1.977255	2.038983	1.057479	1.152732	0.011096	0.096430	NaN	NaN	NaN	NaN	NaN	NaN	0.000000	0.000000
gcugucaccggugcuugguacguuauauucagccggucugaugagucuac-aagagacgaaacagc	1.861228	1.945549	1.884962	2.037331	1.214286	1.420262	0.076097	0.215211	0.361728	0.683663	0.405187	0.478062	2.098627	1.182701	0.000001	0.000002
gcugucaccggugcuugguacguuauauucagccggucugaugagucuacaagcagacgaaacagc	2.039640	1.994102	2.025470	2.050516	0.900455	1.059367	0.105170	0.255221	NaN	NaN	NaN	NaN	NaN	NaN	0.000000	0.000000
gcugucaccggugcuugguacguuauauucagccggucugaugagucuacaaggagacgaaacagc	1.922531	2.006591	1.903280	2.026173	1.213557	1.327066	0.025572	0.133548	0.482040	0.617032	0.570235	0.431676	1.364560	0.726844	0.754614	0.780857
gcugucaccggugcuugguacguuauauucagccggucugaugagucuacaaguagacgaaacagc	2.016399	2.004471	2.027926	2.044603	0.972908	1.039149	0.049507	0.176701	NaN	NaN	NaN	NaN	NaN	NaN	0.000000	0.000000
gcugucaccggugcuugguacguuauauucagccggucugaugagucuacaauaagacgaaacagc	1.976857	1.989352	1.985821	2.017943	1.029188	1.076768	0.548945	0.670206	0.477879	0.394196	0.493975	0.624405	0.824740	1.350298	0.426595	0.466053
gcugucaccggugcuugguacguuauauucagccggucugaugagucuac-aauagacgaaacagc	1.978967	2.002754	2.005669	2.027012	1.056299	1.050371	0.801144	0.858872	0.497784	0.705401	0.569220	0.627165	1.612937	1.142733	0.000183	0.000272
gcugucaccggugcuugguacguuauauucagccggucugaugagucuacaaucagacgaaacagc	2.035812	2.012404	2.050325	2.056749	0.947527	1.014901	0.024096	0.129002	NaN	NaN	NaN	NaN	NaN	NaN	0.000000	0.000000
gcugucaccggugcuugguacguuauauucagccggucugaugagucuacaaugagacgaaacagc	1.941231	2.003631	1.969320	2.050782	1.154518	1.206320	0.064379	0.200214	0.158918	0.448186	0.188027	0.295909	1.946560	1.281984	0.001180	0.001679
gcugucaccggugcuugguacguuauauucagccggucugaugagucuacaauuagacgaaacagc	2.023875	2.031308	2.013070	2.057196	1.017261	1.106945	0.764392	0.831489	NaN	NaN	NaN	NaN	NaN	NaN	0.000000	0.000000
gcugucaccggugcuugguacguuauauucagccggucugaugagucuacacaaagacgaaacagc	1.954736	1.949596	1.981791	2.012825	0.988233	1.074074	0.818605	0.870842	NaN	NaN	NaN	NaN	NaN	NaN	0.000000	0.000000
gcugucaccggugcuugguacguuauauucagccggucugaugagucuac-acaagacgaaacagc	1.981548	1.957826	1.963931	2.030796	0.946843	1.166445	0.938577	0.956013	0.797514	0.790837	0.725862	0.743489	0.984743	1.041423	0.829352	0.847061
gcugucaccggugcuugguacguuauauucagccggucugaugagucuacacacagacgaaacagc	2.015725	1.972442	2.022110	2.054028	0.905142	1.076261	0.275245	0.435458	NaN	NaN	NaN	NaN	NaN	NaN	0.000000	0.000000
gcugucaccggugcuugguacguuauauucagccggucugaugagucuacacagagacgaaacagc	1.951358	1.971582	1.955181	2.039302	1.047668	1.213728	0.130919	0.285568	NaN	NaN	NaN	NaN	NaN	NaN	0.000000	0.000000
gcugucaccggugcuugguacguuauauucagccggucugaugagucuacacauagacgaaacagc	1.967083	1.967184	1.963103	2.028318	1.000230	1.162024	0.346292	0.501371	0.216771	0.524663	0.243548	0.171952	2.031850	0.848017	0.169124	0.198299
gcugucaccggugcuugguacguuauauucagccggucugaugagucuacaccaagacgaaacagc	2.030045	2.010479	2.039656	2.041079	0.955947	1.003281	0.052473	0.181214	0.504649	0.536270	0.812342	0.388429	1.075528	0.376779	0.006484	0.008772
gcugucaccggugcuugguacguuauauucagccggucugaugagucuac-accagacgaaacagc	2.019560	1.972582	2.030728	2.047895	0.897474	1.040321	0.155634	0.314107	0.563134	0.682930	0.649211	0.504015	1.317638	0.715822	0.434371	0.473607
gcugucaccggugcuugguacguuauauucagccggucugaugagucuacacccagacgaaacagc	2.038220	1.941261	2.042978	2.005561	0.799909	0.917452	0.028462	0.139663	NaN	NaN	NaN	NaN	NaN	NaN	0.000000	0.000000
gcugucaccggugcuugguacguuauauucagccggucugaugagucuacaccgagacgaaacagc	2.006514	1.997438	1.975335	2.028976	0.979319	1.131464	0.884866	0.920039	0.153145	0.294889	0.131154	0.101380	1.385941	0.933739	0.562802	0.599090
gcugucaccggugcuugguacguuauauucagccggucugaugagucuacaccuagacgaaacagc	2.045998	2.019853	2.043420	2.088020	0.941575	1.108153	0.228371	0.389082	NaN	NaN	NaN	NaN	NaN	NaN	0.000000	0.000000
gcugucaccggugcuugguacguuauauucagccggucugaugagucuacacgaagacgaaacagc	1.997515	1.979491	1.996653	2.062164	0.959348	1.162816	0.945457	0.961234	0.233702	0.056877	0.179164	0.427175	0.665542	1.770156	0.507683	0.546095
gcugucaccggugcuugguacguuauauucagccggucugaugagucuac-acgagacgaaacagc	1.893429	1.951468	1.875428	1.995173	1.142980	1.317482	0.015509	0.110066	0.433885	0.620412	0.368800	0.395699	1.536480	1.063895	0.001473	0.002082
gcugucaccggugcuugguacguuauauucagccggucugaugagucuacacgcagacgaaacagc	1.970296	1.955388	1.991375	2.023928	0.966257	1.077837	0.627778	0.728069	NaN	NaN	NaN	NaN	NaN	NaN	0.000000	0.000000
gcugucaccggugcuugguacguuauauucagccggucugaugagucuacacggagacgaaacagc	1.924094	1.988397	1.943192	2.044970	1.159587	1.264091	0.032948	0.148250	NaN	NaN	NaN	NaN	NaN	NaN	0.000000	0.000000
gcugucaccggugcuugguacguuauauucagccggucugaugagucuacacguagacgaaacagc	2.013520	2.016297	2.032474	2.047948	1.006415	1.036273	0.377433	0.530769	NaN	NaN	NaN	NaN	NaN	NaN	0.000000	0.000000
gcugucaccggugcuugguacguuauauucagccggucugaugagucuacacuaagacgaaacagc	2.025127	1.976181	2.007896	2.037429	0.893417	1.070368	0.171309	0.329187	NaN	NaN	NaN	NaN	NaN	NaN	0.000000	0.000000
gcugucaccggugcuugguacguuauauucagccggucugaugagucuac-acuagacgaaacagc	1.983398	1.953407	2.003048	2.043543	0.933274	1.097730	0.603493	0.712333	0.670513	0.764521	0.665220	0.621951	1.241676	0.905170	0.854912	0.870042
gcugucaccggugcuugguacguuauauucagccggucugaugagucuacacucagacgaaacagc	2.071050	2.004447	2.032267	2.048519	0.857822	1.038131	0.173035	0.331434	NaN	NaN	NaN	NaN	NaN	NaN	0.000000	0.000000
gcugucaccggugcuugguacguuauauucagccggucugaugagucuacacugagacgaaacagc	1.961105	1.997854	1.975301	2.059830	1.088303	1.214870	0.059270	0.192845	NaN	NaN	NaN	NaN	NaN	NaN	0.000000	0.000000
gcugucaccggugcuugguacguuauauucagccggucugaugagucuacacuuagacgaaacagc	1.984463	2.007478	2.007313	2.046140	1.054421	1.093519	0.409231	0.559114	NaN	NaN	NaN	NaN	NaN	NaN	0.000000	0.000000
gcugucaccggugcuugguacguuauauucagccggucugaugagucuacagaaagacgaaacagc	1.948055	1.986456	1.945948	2.020626	1.092449	1.187622	0.005177	0.075920	0.204670	-0.134547	0.176956	0.203595	0.457913	1.063257	0.027613	0.035401
gcugucaccggugcuugguacguuauauucagccggucugaugagucuac-agaagacgaaacagc	1.978330	2.026165	1.998243	2.058324	1.116438	1.148368	0.103933	0.254116	0.626138	0.963989	0.703336	0.697084	2.176961	0.985706	0.000428	0.000623
gcugucaccggugcuugguacguuauauucagccggucugaugagucuacagacagacgaaacagc	2.008161	2.013968	2.010568	2.027658	1.013461	1.040135	0.653882	0.748004	0.304838	0.568535	0.406024	0.143804	1.835258	0.546740	0.835070	0.852220
gcugucaccggugcuugguacguuauauucagccggucugaugagucuacagagagacgaaacagc	1.607064	1.904632	1.606758	1.972364	1.984122	2.320631	0.004663	0.074519	0.450376	1.068274	0.571602	0.787534	4.148569	1.644113	0.000000	0.000001
gcugucaccggugcuugguacguuauauucagccggucugaugagucuacagauagacgaaacagc	1.951960	1.999519	1.947483	2.056192	1.115729	1.284424	0.010451	0.094220	-0.920707	-0.729828	-0.858333	-0.909546	1.551954	0.888765	0.481932	0.521024
gcugucaccggugcuugguacguuauauucagccggucugaugagucuacagcaagacgaaacagc	2.023972	2.014164	2.006665	2.065924	0.977669	1.146195	0.852564	0.897269	0.558586	0.675516	0.503305	0.435373	1.308971	0.855200	0.766526	0.791582
gcugucaccggugcuugguacguuauauucagccggucugaugagucuac-agcagacgaaacagc	2.042699	2.009182	2.020470	2.031694	0.925727	1.026179	0.207089	0.367250	0.795661	1.016891	0.909770	0.925626	1.664293	1.037182	0.006014	0.008162
gcugucaccggugcuugguacguuauauucagccggucugaugagucuacagccagacgaaacagc	2.032790	2.009301	2.028122	2.072681	0.947351	1.108050	0.276276	0.436279	NaN	NaN	NaN	NaN	NaN	NaN	0.000000	0.000000
gcugucaccggugcuugguacguuauauucagccggucugaugagucuacagcgagacgaaacagc	1.801878	1.984611	1.834085	2.028854	1.523117	1.565919	0.012808	0.102574	0.292786	0.387082	0.249448	0.435057	1.242499	1.533238	0.095405	0.115434
gcugucaccggugcuugguacguuauauucagccggucugaugagucuacagcuagacgaaacagc	2.072170	2.056377	2.038413	2.062037	0.964287	1.055902	0.604684	0.712988	NaN	NaN	NaN	NaN	NaN	NaN	0.000000	0.000000
gcugucaccggugcuugguacguuauauucagccggucugaugagucuacaggaagacgaaacagc	1.956200	2.003875	1.940676	2.056142	1.116027	1.304565	0.019608	0.120840	NaN	NaN	NaN	NaN	NaN	NaN	0.000000	0.000000
gcugucaccggugcuugguacguuauauucagccggucugaugagucuac-aggagacgaaacagc	1.794333	1.970305	1.792778	1.986127	1.499588	1.560808	0.002677	0.066504	0.486252	0.895478	0.493180	0.735603	2.565816	1.747523	0.000000	0.000000
gcugucaccggugcuugguacguuauauucagccggucugaugagucuacaggcagacgaaacagc	2.045974	1.990498	2.016792	2.035862	0.880083	1.044889	0.153721	0.312127	NaN	NaN	NaN	NaN	NaN	NaN	0.000000	0.000000
gcugucaccggugcuugguacguuauauucagccggucugaugagucuacagggagacgaaacagc	1.721114	1.946868	1.676079	1.987144	1.681724	2.046752	0.004348	0.073683	0.011231	0.774753	0.148568	0.432859	5.801252	1.924380	0.000000	0.000000
gcugucaccggugcuugguacguuauauucagccggucugaugagucuacagguagacgaaacagc	1.895852	1.931507	1.922613	2.004457	1.085563	1.207380	0.223750	0.385054	0.424962	0.363938	0.344416	0.510318	0.868911	1.465216	0.335742	0.373874
gcugucaccggugcuugguacguuauauucagccggucugaugagucuacaguaagacgaaacagc	1.952297	1.960048	1.941098	2.021240	1.018008	1.202655	0.187561	0.348056	NaN	NaN	NaN	NaN	NaN	NaN	0.000000	0.000000
gcugucaccggugcuugguacguuauauucagccggucugaugagucuac-aguagacgaaacagc	2.000130	2.003517	1.997201	2.076471	1.007830	1.200245	0.269410	0.430538	0.479320	0.694088	0.451600	0.548537	1.639714	1.250078	0.000045	0.000068
gcugucaccggugcuugguacguuauauucagccggucugaugagucuacagucagacgaaacagc	2.071577	2.055501	2.073092	2.051682	0.963661	0.951896	0.264183	0.425319	NaN	NaN	NaN	NaN	NaN	NaN	0.000000	0.000000
gcugucaccggugcuugguacguuauauucagccggucugaugagucuacagugagacgaaacagc	1.727199	1.975918	1.735773	2.015579	1.773042	1.904613	0.001594	0.061074	0.320741	0.741662	0.320781	0.516759	2.635855	1.570285	0.000000	0.000000
gcugucaccggugcuugguacguuauauucagccggucugaugagucuacaguuagacgaaacagc	2.008793	1.974362	1.991855	2.039302	0.923781	1.115444	0.453076	0.598721	NaN	NaN	NaN	NaN	NaN	NaN	0.000000	0.000000
gcugucaccggugcuugguacguuauauucagccggucugaugagucuacauaaagacgaaacagc	1.966561	1.982990	1.966285	2.009457	1.038554	1.104517	0.143403	0.301015	-0.256798	-0.674929	-0.319839	-0.530331	0.381829	0.615897	0.000000	0.000000
gcugucaccggugcuugguacguuauauucagccggucugaugagucuac-auaagacgaaacagc	1.955712	1.964465	1.951540	2.019049	1.020359	1.168176	0.148433	0.306199	0.751986	0.744968	0.764039	0.742567	0.983970	0.951763	0.547413	0.583922
gcugucaccggugcuugguacguuauauucagccggucugaugagucuacauacagacgaaacagc	1.991904	1.974759	1.992045	2.003912	0.961292	1.027702	0.030579	0.144898	0.065016	0.442095	0.185203	0.332087	2.382749	1.402441	0.000069	0.000103
gcugucaccggugcuugguacguuauauucagccggucugaugagucuacauagagacgaaacagc	1.943763	2.000980	1.926017	2.030954	1.140820	1.273319	0.027397	0.138144	NaN	NaN	NaN	NaN	NaN	NaN	0.000000	0.000000
gcugucaccggugcuugguacguuauauucagccggucugaugagucuacauauagacgaaacagc	1.916975	1.995895	1.969534	2.027112	1.199279	1.141768	0.200667	0.361116	NaN	NaN	NaN	NaN	NaN	NaN	0.000000	0.000000
gcugucaccggugcuugguacguuauauucagccggucugaugagucuacaucaagacgaaacagc	2.052913	2.022031	2.057750	2.071601	0.931362	1.032409	0.000371	0.055777	0.612185	0.395363	0.705358	0.501184	0.606985	0.624922	0.000329	0.000482
gcugucaccggugcuugguacguuauauucagccggucugaugagucuac-aucagacgaaacagc	2.091573	2.097991	2.120089	2.103910	1.014889	0.963431	0.402518	0.552746	0.799046	0.892703	0.956306	0.755581	1.240672	0.629905	0.276998	0.314480
gcugucaccggugcuugguacguuauauucagccggucugaugagucuacauccagacgaaacagc	2.067591	2.010191	2.093189	2.046316	0.876195	0.897690	0.018796	0.119353	-0.012156	0.056526	0.204187	0.048075	1.171337	0.698053	0.645451	0.678320
gcugucaccggugcuugguacguuauauucagccggucugaugagucuacaucgagacgaaacagc	2.015923	2.049792	1.995774	2.087975	1.081107	1.236520	0.108923	0.259923	NaN	NaN	NaN	NaN	NaN	NaN	0.000000	0.000000
gcugucaccggugcuugguacguuauauucagccggucugaugagucuacaucuagacgaaacagc	2.015845	2.000487	2.031928	2.052862	0.965256	1.049384	0.115484	0.266722	NaN	NaN	NaN	NaN	NaN	NaN	0.000000	0.000000
gcugucaccggugcuugguacguuauauucagccggucugaugagucuacaugaagacgaaacagc	1.985650	2.020262	1.971554	2.046916	1.082958	1.189495	0.105570	0.255436	NaN	NaN	NaN	NaN	NaN	NaN	0.000000	0.000000
gcugucaccggugcuugguacguuauauucagccggucugaugagucuac-augagacgaaacagc	1.862156	1.948726	1.874168	2.017751	1.220589	1.391818	0.031611	0.146280	0.581013	0.849864	0.646944	0.609912	1.857166	0.918265	0.000696	0.001002
gcugucaccggugcuugguacguuauauucagccggucugaugagucuacaugcagacgaaacagc	2.003986	1.985559	2.023197	2.085091	0.958458	1.153174	0.932934	0.952665	NaN	NaN	NaN	NaN	NaN	NaN	0.000000	0.000000
gcugucaccggugcuugguacguuauauucagccggucugaugagucuacauggagacgaaacagc	1.914062	2.002355	1.918485	2.068141	1.225444	1.411421	0.008860	0.091035	0.355031	0.118008	0.296469	0.287479	0.579399	0.979513	0.002010	0.002822
gcugucaccggugcuugguacguuauauucagccggucugaugagucuacauguagacgaaacagc	2.018339	2.004828	2.026236	2.037394	0.969368	1.026027	0.061436	0.195907	NaN	NaN	NaN	NaN	NaN	NaN	0.000000	0.000000
gcugucaccggugcuugguacguuauauucagccggucugaugagucuacauuaagacgaaacagc	2.018387	1.993957	1.994457	2.042151	0.945302	1.116076	0.585552	0.697894	NaN	NaN	NaN	NaN	NaN	NaN	0.000000	0.000000
gcugucaccggugcuugguacguuauauucagccggucugaugagucuac-auuagacgaaacagc	1.983868	1.960964	1.992107	2.010334	0.948628	1.042862	0.105123	0.255221	0.434067	0.523125	0.376361	0.398736	1.227602	1.052871	0.098356	0.118836
gcugucaccggugcuugguacguuauauucagccggucugaugagucuacauucagacgaaacagc	2.076945	2.022861	2.067506	2.031072	0.882909	0.919531	0.075915	0.214989	NaN	NaN	NaN	NaN	NaN	NaN	0.000000	0.000000
gcugucaccggugcuugguacguuauauucagccggucugaugagucuacauugagacgaaacagc	1.912563	2.015958	1.957907	2.032117	1.268805	1.186342	0.115463	0.266722	NaN	NaN	NaN	NaN	NaN	NaN	0.000000	0.000000
gcugucaccggugcuugguacguuauauucagccggucugaugagucuacauuuagacgaaacagc	1.986703	2.005661	2.020722	2.031691	1.044619	1.025579	0.848825	0.894438	NaN	NaN	NaN	NaN	NaN	NaN	0.000000	0.000000
gcugucaccggugcuugguacguuauauucagccggucugaugagucuaccaaaagacgaaacagc	2.026754	2.009050	2.010163	2.024600	0.960054	1.033800	0.336816	0.492663	0.526371	0.618939	0.737012	0.420875	1.237565	0.482906	0.053857	0.066935
gcugucaccggugcuugguacguuauauucagccggucugaugagucuac-caaagacgaaacagc	2.005021	1.987476	2.008576	2.012693	0.960406	1.009525	0.059893	0.193886	0.555097	0.774705	0.586646	0.625307	1.658090	1.093101	0.000002	0.000003
gcugucaccggugcuugguacguuauauucagccggucugaugagucuaccaacagacgaaacagc	2.033299	1.995934	2.016824	2.036679	0.917561	1.046779	0.111588	0.263061	NaN	NaN	NaN	NaN	NaN	NaN	0.000000	0.000000
gcugucaccggugcuugguacguuauauucagccggucugaugagucuaccaagagacgaaacagc	2.007824	1.998938	2.006739	2.018838	0.979749	1.028250	0.238042	0.398658	NaN	NaN	NaN	NaN	NaN	NaN	0.000000	0.000000
gcugucaccggugcuugguacguuauauucagccggucugaugagucuaccaauagacgaaacagc	1.962562	2.008918	1.947900	2.014210	1.112644	1.164956	0.169048	0.326856	NaN	NaN	NaN	NaN	NaN	NaN	0.000000	0.000000
gcugucaccggugcuugguacguuauauucagccggucugaugagucuaccacaagacgaaacagc	2.027788	1.991665	2.014216	2.020686	0.920188	1.015010	0.083358	0.225608	NaN	NaN	NaN	NaN	NaN	NaN	0.000000	0.000000
gcugucaccggugcuugguacguuauauucagccggucugaugagucuac-cacagacgaaacagc	2.026206	1.965355	2.009850	2.022459	0.869257	1.029458	0.087513	0.232429	0.552880	0.647487	0.549521	0.728450	1.243389	1.509832	0.004667	0.006392
gcugucaccggugcuugguacguuauauucagccggucugaugagucuaccaccagacgaaacagc	2.082106	2.030502	2.090839	2.086589	0.887966	0.990260	0.001223	0.058486	NaN	NaN	NaN	NaN	NaN	NaN	0.000000	0.000000
gcugucaccggugcuugguacguuauauucagccggucugaugagucuaccacgagacgaaacagc	2.028611	2.063506	2.017938	2.059281	1.083664	1.099876	0.597277	0.707190	NaN	NaN	NaN	NaN	NaN	NaN	0.000000	0.000000
gcugucaccggugcuugguacguuauauucagccggucugaugagucuaccacuagacgaaacagc	2.026040	1.943650	2.032005	2.036932	0.827200	1.011411	0.152096	0.310501	NaN	NaN	NaN	NaN	NaN	NaN	0.000000	0.000000
gcugucaccggugcuugguacguuauauucagccggucugaugagucuaccagaagacgaaacagc	2.028714	2.023658	2.010062	2.070554	0.988427	1.149456	0.708871	0.789726	NaN	NaN	NaN	NaN	NaN	NaN	0.000000	0.000000
gcugucaccggugcuugguacguuauauucagccggucugaugagucuac-cagagacgaaacagc	1.942784	1.969823	1.951064	2.023879	1.064238	1.182539	0.065456	0.201083	0.399384	0.592993	0.427218	0.554000	1.561742	1.339004	0.000106	0.000159
gcugucaccggugcuugguacguuauauucagccggucugaugagucuaccagcagacgaaacagc	2.072174	2.030892	2.069919	2.084754	0.909323	1.034749	0.015259	0.110066	NaN	NaN	NaN	NaN	NaN	NaN	0.000000	0.000000
gcugucaccggugcuugguacguuauauucagccggucugaugagucuaccaggagacgaaacagc	1.956435	1.979556	1.957290	2.013080	1.054682	1.137078	0.008373	0.089367	NaN	NaN	NaN	NaN	NaN	NaN	0.000000	0.000000
gcugucaccggugcuugguacguuauauucagccggucugaugagucuaccaguagacgaaacagc	2.007651	2.010951	2.001751	2.029724	1.007628	1.066531	0.811488	0.865791	NaN	NaN	NaN	NaN	NaN	NaN	0.000000	0.000000
gcugucaccggugcuugguacguuauauucagccggucugaugagucuaccauaagacgaaacagc	1.983631	1.999834	1.992738	2.026665	1.038012	1.081251	0.488002	0.626121	NaN	NaN	NaN	NaN	NaN	NaN	0.000000	0.000000
gcugucaccggugcuugguacguuauauucagccggucugaugagucuac-cauagacgaaacagc	1.993069	1.981748	1.971927	2.037912	0.974268	1.164085	0.657094	0.750610	0.622121	0.912077	0.753731	0.890538	1.949648	1.370272	0.000001	0.000002
gcugucaccggugcuugguacguuauauucagccggucugaugagucuaccaucagacgaaacagc	2.035953	2.052852	2.051397	1.995698	1.039678	0.879632	0.540524	0.665320	NaN	NaN	NaN	NaN	NaN	NaN	0.000000	0.000000
gcugucaccggugcuugguacguuauauucagccggucugaugagucuaccaugagacgaaacagc	1.973659	2.010513	1.990462	2.021473	1.088564	1.074017	0.427070	0.574893	NaN	NaN	NaN	NaN	NaN	NaN	0.000000	0.000000
gcugucaccggugcuugguacguuauauucagccggucugaugagucuaccauuagacgaaacagc	2.001737	2.047930	2.044594	2.039317	1.112226	0.987922	0.962680	0.974485	NaN	NaN	NaN	NaN	NaN	NaN	0.000000	0.000000
gcugucaccggugcuugguacguuauauucagccggucugaugagucuacccaaagacgaaacagc	2.006581	2.008952	2.040033	2.027165	1.005474	0.970803	0.331322	0.487552	NaN	NaN	NaN	NaN	NaN	NaN	0.000000	0.000000
gcugucaccggugcuugguacguuauauucagccggucugaugagucuac-ccaagacgaaacagc	2.023361	1.982663	2.020351	2.041695	0.910546	1.050375	0.076229	0.215308	0.610994	0.967045	0.662281	0.718948	2.270132	1.139378	0.000035	0.000053
gcugucaccggugcuugguacguuauauucagccggucugaugagucuacccacagacgaaacagc	2.008793	1.970471	2.031601	2.033289	0.915540	1.003894	0.118668	0.270651	NaN	NaN	NaN	NaN	NaN	NaN	0.000000	0.000000
gcugucaccggugcuugguacguuauauucagccggucugaugagucuacccagagacgaaacagc	1.972142	1.970317	1.986835	2.032281	0.995807	1.110314	0.866465	0.907422	NaN	NaN	NaN	NaN	NaN	NaN	0.000000	0.000000
gcugucaccggugcuugguacguuauauucagccggucugaugagucuacccauagacgaaacagc	2.020081	1.980704	2.005978	2.032288	0.913319	1.062455	0.126918	0.281319	NaN	NaN	NaN	NaN	NaN	NaN	0.000000	0.000000
gcugucaccggugcuugguacguuauauucagccggucugaugagucuaccccaagacgaaacagc	2.012466	1.961944	2.028174	2.032892	0.890180	1.010922	0.119056	0.271054	NaN	NaN	NaN	NaN	NaN	NaN	0.000000	0.000000
gcugucaccggugcuugguacguuauauucagccggucugaugagucuac-cccagacgaaacagc	2.013901	1.953683	2.045080	2.000165	0.870526	0.901748	0.041720	0.163869	0.594289	0.562132	0.658743	0.596350	0.928631	0.866177	0.220181	0.254262
gcugucaccggugcuugguacguuauauucagccggucugaugagucuacccccagacgaaacagc	2.051231	1.991199	2.028874	2.013147	0.870900	0.964434	0.072703	0.211131	NaN	NaN	NaN	NaN	NaN	NaN	0.000000	0.000000
gcugucaccggugcuugguacguuauauucagccggucugaugagucuaccccgagacgaaacagc	1.991833	1.939899	2.003515	2.043255	0.887290	1.095823	0.474205	0.615672	NaN	NaN	NaN	NaN	NaN	NaN	0.000000	0.000000
gcugucaccggugcuugguacguuauauucagccggucugaugagucuaccccuagacgaaacagc	1.992608	1.932191	2.000526	2.035381	0.870128	1.083566	0.402869	0.552931	NaN	NaN	NaN	NaN	NaN	NaN	0.000000	0.000000
gcugucaccggugcuugguacguuauauucagccggucugaugagucuacccgaagacgaaacagc	2.005669	2.001615	2.027667	2.063301	0.990709	1.085510	0.649241	0.744727	0.217686	0.483289	0.280320	0.591236	1.843330	2.046047	0.000000	0.000000
gcugucaccggugcuugguacguuauauucagccggucugaugagucuac-ccgagacgaaacagc	1.981634	1.963206	1.962647	2.022123	0.958455	1.146769	0.928118	0.950212	0.748068	0.750226	0.836625	0.939698	1.004983	1.267864	0.400825	0.441356
gcugucaccggugcuugguacguuauauucagccggucugaugagucuacccgcagacgaaacagc	2.052695	2.004730	2.024357	2.063074	0.895436	1.093245	0.263553	0.424787	NaN	NaN	NaN	NaN	NaN	NaN	0.000000	0.000000
gcugucaccggugcuugguacguuauauucagccggucugaugagucuacccggagacgaaacagc	2.028876	2.011567	1.998064	2.069898	0.960930	1.179868	0.835874	0.885198	NaN	NaN	NaN	NaN	NaN	NaN	0.000000	0.000000
gcugucaccggugcuugguacguuauauucagccggucugaugagucuacccguagacgaaacagc	2.041423	2.023239	2.043182	2.017013	0.958995	0.941523	0.225076	0.385828	NaN	NaN	NaN	NaN	NaN	NaN	0.000000	0.000000
gcugucaccggugcuugguacguuauauucagccggucugaugagucuacccuaagacgaaacagc	2.007518	2.015997	2.028859	2.046679	1.019716	1.041887	0.595269	0.705555	NaN	NaN	NaN	NaN	NaN	NaN	0.000000	0.000000
gcugucaccggugcuugguacguuauauucagccggucugaugagucuac-ccuagacgaaacagc	2.026457	2.005254	2.034064	2.047903	0.952351	1.032377	0.005341	0.077449	0.859556	0.779639	0.895908	0.768605	0.831923	0.745929	0.008129	0.010926
gcugucaccggugcuugguacguuauauucagccggucugaugagucuacccucagacgaaacagc	2.004576	1.994671	2.048263	2.039437	0.977450	0.979883	0.279711	0.439264	NaN	NaN	NaN	NaN	NaN	NaN	0.000000	0.000000
gcugucaccggugcuugguacguuauauucagccggucugaugagucuacccugagacgaaacagc	2.015498	2.022355	1.997106	2.040769	1.015916	1.105765	0.783750	0.846913	NaN	NaN	NaN	NaN	NaN	NaN	0.000000	0.000000
gcugucaccggugcuugguacguuauauucagccggucugaugagucuacccuuagacgaaacagc	1.998550	1.996448	2.036423	2.059213	0.995173	1.053877	0.617030	0.721324	NaN	NaN	NaN	NaN	NaN	NaN	0.000000	0.000000
gcugucaccggugcuugguacguuauauucagccggucugaugagucuaccgaaagacgaaacagc	2.006968	2.002300	2.018971	2.063653	0.989307	1.108362	0.825415	0.876265	0.168847	-0.247970	0.011820	0.014150	0.382986	1.005380	0.051126	0.063805
gcugucaccggugcuugguacguuauauucagccggucugaugagucuac-cgaagacgaaacagc	1.990360	2.004243	1.987982	2.031873	1.032484	1.106346	0.323405	0.480993	0.676397	0.769033	0.751808	0.799364	1.237758	1.115720	0.073279	0.089744
gcugucaccggugcuugguacguuauauucagccggucugaugagucuaccgacagacgaaacagc	2.041858	1.993985	2.041101	2.075442	0.895626	1.082284	0.204176	0.364611	NaN	NaN	NaN	NaN	NaN	NaN	0.000000	0.000000
gcugucaccggugcuugguacguuauauucagccggucugaugagucuaccgagagacgaaacagc	1.905347	1.991170	1.879849	2.025561	1.218493	1.398658	0.014655	0.108594	0.313764	0.520757	0.338978	0.419125	1.610619	1.202671	0.068980	0.084763
gcugucaccggugcuugguacguuauauucagccggucugaugagucuaccgauagacgaaacagc	1.967642	1.958980	1.978099	2.021608	0.980253	1.105374	0.931089	0.951414	NaN	NaN	NaN	NaN	NaN	NaN	0.000000	0.000000
gcugucaccggugcuugguacguuauauucagccggucugaugagucuaccgcaagacgaaacagc	2.021722	1.988852	1.995669	2.023141	0.927107	1.065301	0.287758	0.447794	NaN	NaN	NaN	NaN	NaN	NaN	0.000000	0.000000
gcugucaccggugcuugguacguuauauucagccggucugaugagucuac-cgcagacgaaacagc	2.012952	1.957982	1.998846	2.031248	0.881110	1.077462	0.236263	0.397109	0.843213	0.664385	0.805725	0.834259	0.662478	1.067909	0.314925	0.352843
gcugucaccggugcuugguacguuauauucagccggucugaugagucuaccgccagacgaaacagc	2.059329	2.022541	2.031202	2.080217	0.918782	1.119476	0.409587	0.559153	NaN	NaN	NaN	NaN	NaN	NaN	0.000000	0.000000
gcugucaccggugcuugguacguuauauucagccggucugaugagucuaccgcgagacgaaacagc	1.982807	2.038661	2.004193	2.062260	1.137245	1.143056	0.147322	0.305260	NaN	NaN	NaN	NaN	NaN	NaN	0.000000	0.000000
gcugucaccggugcuugguacguuauauucagccggucugaugagucuaccgcuagacgaaacagc	2.086184	2.060453	2.049704	2.100432	0.942474	1.123901	0.633452	0.731665	NaN	NaN	NaN	NaN	NaN	NaN	0.000000	0.000000
gcugucaccggugcuugguacguuauauucagccggucugaugagucuaccggaagacgaaacagc	2.060481	2.032928	2.051300	2.050597	0.938526	0.998383	0.162658	0.320432	NaN	NaN	NaN	NaN	NaN	NaN	0.000000	0.000000
gcugucaccggugcuugguacguuauauucagccggucugaugagucuac-cggagacgaaacagc	2.088927	2.045027	2.072766	2.070860	0.903858	0.995621	0.115016	0.266293	0.837363	0.974668	0.819250	0.745277	1.371845	0.843387	0.867824	0.881080
gcugucaccggugcuugguacguuauauucagccggucugaugagucuaccggcagacgaaacagc	2.134904	2.074318	2.136950	2.094840	0.869789	0.907591	0.051813	0.179905	NaN	NaN	NaN	NaN	NaN	NaN	0.000000	0.000000
gcugucaccggugcuugguacguuauauucagccggucugaugagucuaccgggagacgaaacagc	2.072013	2.017849	2.063968	2.093453	0.882747	1.070251	0.106985	0.257548	NaN	NaN	NaN	NaN	NaN	NaN	0.000000	0.000000
gcugucaccggugcuugguacguuauauucagccggucugaugagucuaccgguagacgaaacagc	2.062646	2.041853	2.072637	2.062609	0.953251	0.977175	0.118303	0.270301	NaN	NaN	NaN	NaN	NaN	NaN	0.000000	0.000000
gcugucaccggugcuugguacguuauauucagccggucugaugagucuaccguaagacgaaacagc	1.974272	1.971507	1.964086	2.038741	0.993655	1.187557	0.377969	0.531003	NaN	NaN	NaN	NaN	NaN	NaN	0.000000	0.000000
gcugucaccggugcuugguacguuauauucagccggucugaugagucuac-cguagacgaaacagc	1.992920	1.968311	1.974615	2.008164	0.944911	1.080310	0.333214	0.489211	0.841532	0.849812	0.887097	0.886305	1.019247	0.998180	0.779286	0.802492
gcugucaccggugcuugguacguuauauucagccggucugaugagucuaccgucagacgaaacagc	2.079516	2.044326	2.121539	2.097283	0.922168	0.945680	0.085149	0.228522	NaN	NaN	NaN	NaN	NaN	NaN	0.000000	0.000000
gcugucaccggugcuugguacguuauauucagccggucugaugagucuaccgugagacgaaacagc	1.909543	1.996314	1.938115	2.017245	1.221157	1.199858	0.062827	0.197875	NaN	NaN	NaN	NaN	NaN	NaN	0.000000	0.000000
gcugucaccggugcuugguacguuauauucagccggucugaugagucuaccguuagacgaaacagc	1.996570	1.983646	2.019609	2.037541	0.970679	1.042155	0.269949	0.430538	0.154948	-0.364458	0.090388	-0.153885	0.302409	0.569806	0.000116	0.000174
gcugucaccggugcuugguacguuauauucagccggucugaugagucuaccuaaagacgaaacagc	2.030782	1.981275	2.011854	2.006197	0.892264	0.987057	0.073552	0.211958	NaN	NaN	NaN	NaN	NaN	NaN	0.000000	0.000000
gcugucaccggugcuugguacguuauauucagccggucugaugagucuac-cuaagacgaaacagc	1.985920	2.002929	1.986776	2.034269	1.039942	1.115560	0.142011	0.299104	0.698989	0.984038	0.742727	0.796571	1.927741	1.131993	0.000056	0.000084
gcugucaccggugcuugguacguuauauucagccggucugaugagucuaccuacagacgaaacagc	2.023559	2.002464	2.026080	2.042595	0.952588	1.038758	0.007845	0.086363	NaN	NaN	NaN	NaN	NaN	NaN	0.000000	0.000000
gcugucaccggugcuugguacguuauauucagccggucugaugagucuaccuagagacgaaacagc	1.952252	2.002900	1.959519	2.045695	1.123694	1.219484	0.004740	0.074519	0.335869	0.590460	0.331824	0.148787	1.797178	0.656090	0.701092	0.730941
gcugucaccggugcuugguacguuauauucagccggucugaugagucuaccuauagacgaaacagc	2.006989	2.022819	2.031823	2.068743	1.037124	1.088729	0.719647	0.797910	0.286268	0.659446	0.412084	0.628895	2.361444	1.647447	0.000000	0.000000
gcugucaccggugcuugguacguuauauucagccggucugaugagucuaccucaagacgaaacagc	2.043145	2.034572	2.051355	2.104043	0.980454	1.128985	0.672815	0.762022	NaN	NaN	NaN	NaN	NaN	NaN	0.000000	0.000000
gcugucaccggugcuugguacguuauauucagccggucugaugagucuac-cucagacgaaacagc	2.055132	1.991776	2.069127	2.048390	0.864261	0.953374	0.012808	0.102574	0.494005	0.549348	0.617793	0.537643	1.135909	0.831476	0.648677	0.681430
gcugucaccggugcuugguacguuauauucagccggucugaugagucuaccuccagacgaaacagc	2.074042	1.993492	2.086165	2.033434	0.830711	0.885664	0.000878	0.058269	NaN	NaN	NaN	NaN	NaN	NaN	0.000000	0.000000
gcugucaccggugcuugguacguuauauucagccggucugaugagucuaccucgagacgaaacagc	2.023415	2.071233	2.033225	2.077659	1.116395	1.107731	0.410537	0.559853	NaN	NaN	NaN	NaN	NaN	NaN	0.000000	0.000000
gcugucaccggugcuugguacguuauauucagccggucugaugagucuaccucuagacgaaacagc	2.023533	2.003769	2.015565	2.025236	0.955511	1.022517	0.169700	0.327251	NaN	NaN	NaN	NaN	NaN	NaN	0.000000	0.000000
gcugucaccggugcuugguacguuauauucagccggucugaugagucuaccugaagacgaaacagc	1.996935	2.010628	2.001208	2.052396	1.032031	1.125091	0.030583	0.144898	NaN	NaN	NaN	NaN	NaN	NaN	0.000000	0.000000
gcugucaccggugcuugguacguuauauucagccggucugaugagucuac-cugagacgaaacagc	1.955267	1.982451	1.943170	2.055877	1.064594	1.296305	0.087657	0.232571	0.714640	0.898403	0.739210	0.831806	1.526732	1.237644	0.017418	0.022776
gcugucaccggugcuugguacguuauauucagccggucugaugagucuaccugcagacgaaacagc	2.081673	2.011047	2.058715	2.073526	0.849912	1.034694	0.087322	0.232285	NaN	NaN	NaN	NaN	NaN	NaN	0.000000	0.000000
gcugucaccggugcuugguacguuauauucagccggucugaugagucuaccuggagacgaaacagc	1.978798	2.015497	1.977895	2.064161	1.088175	1.219738	0.001394	0.059849	NaN	NaN	NaN	NaN	NaN	NaN	0.000000	0.000000
gcugucaccggugcuugguacguuauauucagccggucugaugagucuaccuguagacgaaacagc	1.991128	1.982052	2.025897	2.016293	0.979318	0.978128	0.229383	0.390157	NaN	NaN	NaN	NaN	NaN	NaN	0.000000	0.000000
gcugucaccggugcuugguacguuauauucagccggucugaugagucuaccuuaagacgaaacagc	2.038769	2.028787	2.051502	2.052143	0.977279	1.001477	0.168924	0.326856	NaN	NaN	NaN	NaN	NaN	NaN	0.000000	0.000000
gcugucaccggugcuugguacguuauauucagccggucugaugagucuac-cuuagacgaaacagc	2.009693	2.020308	2.024492	2.052723	1.024745	1.067163	0.895008	0.925670	0.392068	0.551050	0.389851	0.440002	1.442056	1.122408	0.000445	0.000646
gcugucaccggugcuugguacguuauauucagccggucugaugagucuaccuucagacgaaacagc	2.048537	2.003783	2.028227	2.067614	0.902081	1.094930	0.229221	0.390140	NaN	NaN	NaN	NaN	NaN	NaN	0.000000	0.000000
gcugucaccggugcuugguacguuauauucagccggucugaugagucuaccuugagacgaaacagc	1.949129	1.990976	1.956940	2.007251	1.101153	1.122822	0.115040	0.266293	NaN	NaN	NaN	NaN	NaN	NaN	0.000000	0.000000
gcugucaccggugcuugguacguuauauucagccggucugaugagucuaccuuuagacgaaacagc	2.064526	2.007675	2.076740	2.037659	0.877302	0.913941	0.010527	0.094220	NaN	NaN	NaN	NaN	NaN	NaN	0.000000	0.000000
gcugucaccggugcuugguacguuauauucagccggucugaugagucuacgaaaagacgaaacagc	1.960232	1.969162	1.951355	2.025968	1.020774	1.187444	0.148804	0.306718	0.131556	0.084687	0.149781	-0.118499	0.897700	0.539164	0.019905	0.025889
gcugucaccggugcuugguacguuauauucagccggucugaugagucuac-gaaagacgaaacagc	1.883725	1.944552	1.907854	1.997529	1.150340	1.229347	0.069633	0.206718	0.674026	0.835781	0.731513	0.647377	1.451293	0.823881	0.526660	0.564255
gcugucaccggugcuugguacguuauauucagccggucugaugagucuacgaacagacgaaacagc	2.037471	2.000136	2.007157	2.062141	0.917625	1.134968	0.543856	0.666997	NaN	NaN	NaN	NaN	NaN	NaN	0.000000	0.000000
gcugucaccggugcuugguacguuauauucagccggucugaugagucuacgaagagacgaaacagc	1.827073	1.981362	1.840394	2.005116	1.426558	1.461241	0.006225	0.080547	0.345091	1.090699	0.384291	0.815463	5.566823	2.698803	0.000000	0.000000
gcugucaccggugcuugguacguuauauucagccggucugaugagucuacgaauagacgaaacagc	1.963750	1.972344	1.934050	2.022171	1.019984	1.224956	0.208748	0.368531	NaN	NaN	NaN	NaN	NaN	NaN	0.000000	0.000000
gcugucaccggugcuugguacguuauauucagccggucugaugagucuacgacaagacgaaacagc	2.007886	2.031085	2.021398	2.057875	1.054870	1.087619	0.519609	0.649362	-0.422160	0.161497	-0.437501	-0.863551	3.834045	0.374930	0.502486	0.541074
gcugucaccggugcuugguacguuauauucagccggucugaugagucuac-gacagacgaaacagc	2.027428	2.006491	2.006848	2.064434	0.952935	1.141791	0.785086	0.847498	0.729098	1.114403	0.784860	0.719147	2.428317	0.859581	0.030462	0.038918
gcugucaccggugcuugguacguuauauucagccggucugaugagucuacgaccagacgaaacagc	2.055629	2.068486	2.076930	2.096657	1.030046	1.046471	0.664449	0.756709	0.688816	0.870125	0.767063	0.411127	1.518128	0.440620	0.314513	0.352458
gcugucaccggugcuugguacguuauauucagccggucugaugagucuacgacgagacgaaacagc	1.941075	2.029922	1.911997	2.032647	1.227006	1.320231	0.072848	0.211238	0.325779	0.269326	0.195821	0.156097	0.878106	0.912590	0.319383	0.357290
gcugucaccggugcuugguacguuauauucagccggucugaugagucuacgacuagacgaaacagc	1.999841	1.994566	1.994682	2.018472	0.987925	1.056306	0.408535	0.558313	NaN	NaN	NaN	NaN	NaN	NaN	0.000000	0.000000
gcugucaccggugcuugguacguuauauucagccggucugaugagucuacgagaagacgaaacagc	1.960267	2.013849	1.976495	2.052905	1.131310	1.192367	0.032283	0.148093	NaN	NaN	NaN	NaN	NaN	NaN	0.000000	0.000000
gcugucaccggugcuugguacguuauauucagccggucugaugagucuac-gagagacgaaacagc	1.816490	1.970286	1.815019	1.988337	1.424937	1.490450	0.002722	0.067310	0.667898	0.770607	0.504772	0.651776	1.266802	1.402826	0.014923	0.019624
gcugucaccggugcuugguacguuauauucagccggucugaugagucuacgagcagacgaaacagc	1.996469	2.027418	2.013728	2.053930	1.073862	1.096988	0.345199	0.500632	NaN	NaN	NaN	NaN	NaN	NaN	0.000000	0.000000
gcugucaccggugcuugguacguuauauucagccggucugaugagucuacgaggagacgaaacagc	1.881590	1.986677	1.833340	2.002837	1.273757	1.477396	0.037841	0.159007	NaN	NaN	NaN	NaN	NaN	NaN	0.000000	0.000000
gcugucaccggugcuugguacguuauauucagccggucugaugagucuacgaguagacgaaacagc	2.029755	2.032932	2.024979	2.023793	1.007343	0.997272	0.570945	0.684100	NaN	NaN	NaN	NaN	NaN	NaN	0.000000	0.000000
gcugucaccggugcuugguacguuauauucagccggucugaugagucuacgauaagacgaaacagc	1.973794	1.992995	1.968303	2.044039	1.045204	1.190516	0.034176	0.151411	NaN	NaN	NaN	NaN	NaN	NaN	0.000000	0.000000
gcugucaccggugcuugguacguuauauucagccggucugaugagucuac-gauagacgaaacagc	1.995133	1.979285	1.944701	2.014125	0.964166	1.173339	0.780523	0.845264	0.774187	0.801277	0.804968	0.812768	1.064364	1.018124	0.876234	0.888421
gcugucaccggugcuugguacguuauauucagccggucugaugagucuacgaucagacgaaacagc	2.055453	2.032247	2.068056	2.043432	0.947968	0.944878	0.124036	0.278672	0.443249	0.369278	0.665837	0.357724	0.843391	0.491911	0.013952	0.018408
gcugucaccggugcuugguacguuauauucagccggucugaugagucuacgaugagacgaaacagc	1.936540	2.008832	1.913384	2.053236	1.181115	1.379916	0.016999	0.114175	NaN	NaN	NaN	NaN	NaN	NaN	0.000000	0.000000
gcugucaccggugcuugguacguuauauucagccggucugaugagucuacgauuagacgaaacagc	2.026136	2.010419	2.025590	2.047899	0.964457	1.052709	0.060508	0.195092	NaN	NaN	NaN	NaN	NaN	NaN	0.000000	0.000000
gcugucaccggugcuugguacguuauauucagccggucugaugagucuacgcaaagacgaaacagc	1.995690	1.989462	1.980532	2.032986	0.985760	1.128377	0.735959	0.809262	NaN	NaN	NaN	NaN	NaN	NaN	0.000000	0.000000
gcugucaccggugcuugguacguuauauucagccggucugaugagucuac-gcaagacgaaacagc	1.957613	2.003563	1.929468	2.021061	1.111605	1.234792	0.107647	0.258364	0.515829	0.663314	0.512972	0.545436	1.404380	1.077617	0.006220	0.008431
gcugucaccggugcuugguacguuauauucagccggucugaugagucuacgcacagacgaaacagc	2.035310	2.013881	2.012781	2.052200	0.951856	1.095011	0.472699	0.614600	NaN	NaN	NaN	NaN	NaN	NaN	0.000000	0.000000
gcugucaccggugcuugguacguuauauucagccggucugaugagucuacgcagagacgaaacagc	1.920855	1.989580	1.946510	2.027537	1.171452	1.205113	0.050036	0.177575	NaN	NaN	NaN	NaN	NaN	NaN	0.000000	0.000000
gcugucaccggugcuugguacguuauauucagccggucugaugagucuacgcauagacgaaacagc	1.978276	1.999824	1.995190	2.019870	1.050868	1.058475	0.707069	0.788061	NaN	NaN	NaN	NaN	NaN	NaN	0.000000	0.000000
gcugucaccggugcuugguacguuauauucagccggucugaugagucuacgccaagacgaaacagc	2.027990	1.992675	2.045179	2.042064	0.921901	0.992853	0.028646	0.140432	NaN	NaN	NaN	NaN	NaN	NaN	0.000000	0.000000
gcugucaccggugcuugguacguuauauucagccggucugaugagucuac-gccagacgaaacagc	2.076707	2.035568	2.044139	2.065206	0.909623	1.049704	0.273900	0.434135	0.683517	0.706680	0.847304	0.651653	1.054783	0.637307	0.008578	0.011502
gcugucaccggugcuugguacguuauauucagccggucugaugagucuacgcccagacgaaacagc	2.053435	1.985012	2.048454	2.069190	0.854234	1.048905	0.130338	0.285265	NaN	NaN	NaN	NaN	NaN	NaN	0.000000	0.000000
gcugucaccggugcuugguacguuauauucagccggucugaugagucuacgccgagacgaaacagc	2.019050	2.019611	2.019377	2.037870	1.001294	1.043502	0.511232	0.643761	NaN	NaN	NaN	NaN	NaN	NaN	0.000000	0.000000
gcugucaccggugcuugguacguuauauucagccggucugaugagucuacgccuagacgaaacagc	2.061780	2.028374	2.077145	2.092902	0.925965	1.036948	0.040516	0.163277	-0.847966	-2.094812	-0.759888	-1.269879	0.056644	0.309036	0.000000	0.000000
gcugucaccggugcuugguacguuauauucagccggucugaugagucuacgcgaagacgaaacagc	1.993866	2.037852	1.978317	2.046466	1.106588	1.169901	0.221970	0.383022	NaN	NaN	NaN	NaN	NaN	NaN	0.000000	0.000000
gcugucaccggugcuugguacguuauauucagccggucugaugagucuac-gcgagacgaaacagc	1.892665	1.989452	1.878491	2.030571	1.249645	1.419319	0.002861	0.068433	0.556465	0.393964	0.508069	0.604195	0.687857	1.247745	0.904754	0.914221
gcugucaccggugcuugguacguuauauucagccggucugaugagucuacgcgcagacgaaacagc	1.999852	1.970146	1.993347	2.053991	0.933885	1.149859	0.782466	0.846472	NaN	NaN	NaN	NaN	NaN	NaN	0.000000	0.000000
gcugucaccggugcuugguacguuauauucagccggucugaugagucuacgcggagacgaaacagc	1.967575	1.984509	1.961924	2.077213	1.039761	1.304035	0.191480	0.352516	NaN	NaN	NaN	NaN	NaN	NaN	0.000000	0.000000
gcugucaccggugcuugguacguuauauucagccggucugaugagucuacgcguagacgaaacagc	2.025470	2.032750	2.019018	2.007951	1.016905	0.974839	0.619261	0.722806	NaN	NaN	NaN	NaN	NaN	NaN	0.000000	0.000000
gcugucaccggugcuugguacguuauauucagccggucugaugagucuacgcuaagacgaaacagc	2.000081	1.992210	2.026101	2.076630	0.982041	1.123387	0.936647	0.954551	NaN	NaN	NaN	NaN	NaN	NaN	0.000000	0.000000
gcugucaccggugcuugguacguuauauucagccggucugaugagucuac-gcuagacgaaacagc	2.050783	2.023750	2.057870	2.069546	0.939652	1.027251	0.003634	0.071573	0.825445	0.819630	0.866722	0.932661	0.986698	1.163963	0.667341	0.699458
gcugucaccggugcuugguacguuauauucagccggucugaugagucuacgcucagacgaaacagc	2.042311	2.029286	2.063921	2.080368	0.970454	1.038596	0.112416	0.263799	NaN	NaN	NaN	NaN	NaN	NaN	0.000000	0.000000
gcugucaccggugcuugguacguuauauucagccggucugaugagucuacgcugagacgaaacagc	2.018224	2.046815	2.011393	2.067832	1.068048	1.138777	0.311703	0.470921	NaN	NaN	NaN	NaN	NaN	NaN	0.000000	0.000000
gcugucaccggugcuugguacguuauauucagccggucugaugagucuacgcuuagacgaaacagc	2.043906	2.043440	2.069610	2.049899	0.998926	0.955627	0.306515	0.466055	-0.428323	-0.408306	-0.336570	-0.778357	1.047169	0.361587	0.096290	0.116449
gcugucaccggugcuugguacguuauauucagccggucugaugagucuacggaaagacgaaacagc	1.961659	2.018869	1.968515	2.029662	1.140803	1.151191	0.122974	0.277016	NaN	NaN	NaN	NaN	NaN	NaN	0.000000	0.000000
gcugucaccggugcuugguacguuauauucagccggucugaugagucuac-ggaagacgaaacagc	1.916681	1.990829	1.943926	2.025678	1.186173	1.207123	0.052144	0.180717	0.824063	0.909125	0.767288	0.853351	1.216360	1.219167	0.028871	0.036940
gcugucaccggugcuugguacguuauauucagccggucugaugagucuacggacagacgaaacagc	2.007342	1.988619	2.029094	2.031201	0.957804	1.004865	0.091027	0.237471	NaN	NaN	NaN	NaN	NaN	NaN	0.000000	0.000000
gcugucaccggugcuugguacguuauauucagccggucugaugagucuacggagagacgaaacagc	1.843187	2.019508	1.834423	2.038786	1.500792	1.600893	0.005052	0.075607	NaN	NaN	NaN	NaN	NaN	NaN	0.000000	0.000000
gcugucaccggugcuugguacguuauauucagccggucugaugagucuacggauagacgaaacagc	1.948128	1.985504	1.924401	2.037499	1.089873	1.297471	0.049533	0.176701	0.213116	0.373423	0.309579	0.313656	1.446464	1.009433	0.268702	0.305876
gcugucaccggugcuugguacguuauauucagccggucugaugagucuacggcaagacgaaacagc	2.038821	2.020816	2.002352	2.062443	0.959390	1.148394	0.956926	0.970195	0.150282	0.412917	-0.038992	-0.135502	1.830777	0.800738	0.591776	0.627062
gcugucaccggugcuugguacguuauauucagccggucugaugagucuac-ggcagacgaaacagc	2.084635	2.000374	2.041683	2.016314	0.823642	0.943259	0.114845	0.266203	0.874637	1.176216	0.822304	0.865512	2.002531	1.104608	0.010400	0.013872
gcugucaccggugcuugguacguuauauucagccggucugaugagucuacggccagacgaaacagc	2.110698	2.017938	2.123464	2.097406	0.807681	0.941764	0.021909	0.125057	NaN	NaN	NaN	NaN	NaN	NaN	0.000000	0.000000
gcugucaccggugcuugguacguuauauucagccggucugaugagucuacggcgagacgaaacagc	2.012103	2.048987	2.017318	2.048795	1.088639	1.075169	0.604533	0.712988	NaN	NaN	NaN	NaN	NaN	NaN	0.000000	0.000000
gcugucaccggugcuugguacguuauauucagccggucugaugagucuacggcuagacgaaacagc	2.058102	2.004982	2.038100	2.067166	0.884871	1.069218	0.139983	0.297197	NaN	NaN	NaN	NaN	NaN	NaN	0.000000	0.000000
gcugucaccggugcuugguacguuauauucagccggucugaugagucuacgggaagacgaaacagc	1.943898	1.981581	1.938871	2.035659	1.090644	1.249648	0.019096	0.120022	0.264855	0.590431	0.228312	0.350589	2.116293	1.325186	0.005215	0.007115
gcugucaccggugcuugguacguuauauucagccggucugaugagucuac-gggagacgaaacagc	1.852535	1.950657	1.851083	2.064873	1.253493	1.636024	0.059344	0.192961	0.387120	0.768274	0.333732	0.839095	2.405217	3.201566	0.000000	0.000000
gcugucaccggugcuugguacguuauauucagccggucugaugagucuacgggcagacgaaacagc	2.094302	2.068870	2.099182	2.112084	0.943122	1.030153	0.054189	0.183912	NaN	NaN	NaN	NaN	NaN	NaN	0.000000	0.000000
gcugucaccggugcuugguacguuauauucagccggucugaugagucuacggggagacgaaacagc	1.984002	2.050925	2.009989	2.079050	1.166604	1.172361	0.110705	0.261946	NaN	NaN	NaN	NaN	NaN	NaN	0.000000	0.000000
gcugucaccggugcuugguacguuauauucagccggucugaugagucuacggguagacgaaacagc	1.995576	2.011768	1.982023	2.059188	1.037988	1.194440	0.090596	0.236930	NaN	NaN	NaN	NaN	NaN	NaN	0.000000	0.000000
gcugucaccggugcuugguacguuauauucagccggucugaugagucuacgguaagacgaaacagc	1.905048	1.926056	1.906606	1.967273	1.049562	1.149918	0.063124	0.198202	NaN	NaN	NaN	NaN	NaN	NaN	0.000000	0.000000
gcugucaccggugcuugguacguuauauucagccggucugaugagucuac-gguagacgaaacagc	1.973771	1.997388	1.984896	2.049115	1.055885	1.159362	0.056115	0.187097	0.635765	0.826294	0.678831	0.789765	1.550707	1.291022	0.001731	0.002438
gcugucaccggugcuugguacguuauauucagccggucugaugagucuacggucagacgaaacagc	2.093825	2.037022	2.082718	2.088039	0.877397	1.012327	0.034369	0.151564	NaN	NaN	NaN	NaN	NaN	NaN	0.000000	0.000000
gcugucaccggugcuugguacguuauauucagccggucugaugagucuacggugagacgaaacagc	1.916989	1.993993	1.930592	2.012780	1.194000	1.208337	0.035079	0.152293	NaN	NaN	NaN	NaN	NaN	NaN	0.000000	0.000000
gcugucaccggugcuugguacguuauauucagccggucugaugagucuacgguuagacgaaacagc	2.005653	1.988453	1.977464	2.023224	0.961170	1.111118	0.793373	0.852533	0.425791	0.462344	0.394200	0.528650	1.087808	1.362859	0.308300	0.346178
gcugucaccggugcuugguacguuauauucagccggucugaugagucuacguaaagacgaaacagc	1.963488	2.001580	1.960072	2.010757	1.091673	1.123791	0.200973	0.361506	0.517701	0.897825	0.861673	0.479841	2.399520	0.415115	0.292227	0.329956
gcugucaccggugcuugguacguuauauucagccggucugaugagucuac-guaagacgaaacagc	1.939778	1.952149	1.936721	2.014632	1.028895	1.196496	0.170396	0.328223	0.537824	0.773413	0.645509	0.690531	1.720240	1.109233	0.000041	0.000063
gcugucaccggugcuugguacguuauauucagccggucugaugagucuacguacagacgaaacagc	2.013810	1.988879	2.021095	2.053461	0.944211	1.077373	0.213529	0.375031	NaN	NaN	NaN	NaN	NaN	NaN	0.000000	0.000000
gcugucaccggugcuugguacguuauauucagccggucugaugagucuacguagagacgaaacagc	1.909604	1.991747	1.914738	1.993668	1.208213	1.199306	0.058986	0.192041	0.194959	0.713758	0.239485	0.481781	3.302168	1.747012	0.000000	0.000000
gcugucaccggugcuugguacguuauauucagccggucugaugagucuacguauagacgaaacagc	1.946203	2.014740	1.939201	2.026000	1.170945	1.221233	0.060431	0.195011	NaN	NaN	NaN	NaN	NaN	NaN	0.000000	0.000000
gcugucaccggugcuugguacguuauauucagccggucugaugagucuacgucaagacgaaacagc	2.030859	2.023914	2.042298	2.030443	0.984136	0.973071	0.259574	0.420812	NaN	NaN	NaN	NaN	NaN	NaN	0.000000	0.000000
gcugucaccggugcuugguacguuauauucagccggucugaugagucuac-gucagacgaaacagc	2.054231	2.004784	2.060247	2.055828	0.892387	0.989879	0.002524	0.064348	0.605414	0.788132	0.662159	0.879133	1.523062	1.648066	0.000016	0.000024
gcugucaccggugcuugguacguuauauucagccggucugaugagucuacguccagacgaaacagc	2.047621	1.953607	2.015694	2.050293	0.805351	1.082928	0.249512	0.410876	NaN	NaN	NaN	NaN	NaN	NaN	0.000000	0.000000
gcugucaccggugcuugguacguuauauucagccggucugaugagucuacgucgagacgaaacagc	2.019041	2.050195	1.988308	2.070434	1.074370	1.208164	0.271526	0.431708	NaN	NaN	NaN	NaN	NaN	NaN	0.000000	0.000000
gcugucaccggugcuugguacguuauauucagccggucugaugagucuacgucuagacgaaacagc	2.057059	2.034522	2.016918	2.015706	0.949429	0.997213	0.505564	0.639881	NaN	NaN	NaN	NaN	NaN	NaN	0.000000	0.000000
gcugucaccggugcuugguacguuauauucagccggucugaugagucuacgugaagacgaaacagc	1.966289	2.014767	1.949145	2.035557	1.118092	1.220146	0.077675	0.216816	0.289660	0.316898	0.274620	0.029889	1.064728	0.569206	0.065898	0.081191
gcugucaccggugcuugguacguuauauucagccggucugaugagucuac-gugagacgaaacagc	1.897172	2.006523	1.887032	2.047345	1.286324	1.446479	0.001378	0.059752	0.560911	0.895243	0.554015	0.887630	2.159396	2.155834	0.000000	0.000000
gcugucaccggugcuugguacguuauauucagccggucugaugagucuacgugcagacgaaacagc	2.022366	1.981968	2.029846	2.059878	0.911175	1.071600	0.228668	0.389458	NaN	NaN	NaN	NaN	NaN	NaN	0.000000	0.000000
gcugucaccggugcuugguacguuauauucagccggucugaugagucuacguggagacgaaacagc	1.950932	2.036914	1.957081	2.072225	1.218939	1.303598	0.010029	0.093179	NaN	NaN	NaN	NaN	NaN	NaN	0.000000	0.000000
gcugucaccggugcuugguacguuauauucagccggucugaugagucuacguguagacgaaacagc	2.079556	2.043344	2.040151	2.077447	0.920001	1.089673	0.446970	0.593965	NaN	NaN	NaN	NaN	NaN	NaN	0.000000	0.000000
gcugucaccggugcuugguacguuauauucagccggucugaugagucuacguuaagacgaaacagc	1.998868	1.997995	1.982921	2.036714	0.997991	1.131861	0.561450	0.678353	0.191106	0.186838	0.229496	0.383717	0.990221	1.426334	0.273359	0.310624
gcugucaccggugcuugguacguuauauucagccggucugaugagucuac-guuagacgaaacagc	1.960275	1.997351	1.983386	2.013924	1.089122	1.072847	0.391142	0.543099	0.856048	0.905816	0.666892	0.811768	1.121420	1.395971	0.184874	0.215385
gcugucaccggugcuugguacguuauauucagccggucugaugagucuacguucagacgaaacagc	2.049793	1.993551	2.080611	2.045871	0.878534	0.923123	0.036022	0.154665	NaN	NaN	NaN	NaN	NaN	NaN	0.000000	0.000000
gcugucaccggugcuugguacguuauauucagccggucugaugagucuacguugagacgaaacagc	1.940499	1.997351	1.931644	2.058354	1.139862	1.338780	0.014279	0.107470	NaN	NaN	NaN	NaN	NaN	NaN	0.000000	0.000000
gcugucaccggugcuugguacguuauauucagccggucugaugagucuacguuuagacgaaacagc	2.015087	2.014270	1.993180	2.036041	0.998120	1.103725	0.944068	0.960202	-0.181824	-0.293856	-0.116002	0.291803	0.772624	2.557442	0.002363	0.003300
gcugucaccggugcuugguacguuauauucagccggucugaugagucuacuaaaagacgaaacagc	1.991462	2.009081	1.989201	2.034965	1.041403	1.111128	0.290398	0.449964	0.408083	0.551765	0.667956	0.414846	1.392136	0.558329	0.181343	0.211560
gcugucaccggugcuugguacguuauauucagccggucugaugagucuac-uaaagacgaaacagc	1.938284	1.960846	1.971843	2.028843	1.053324	1.140249	0.437432	0.584689	0.760462	0.879268	0.739951	0.829318	1.314636	1.228477	0.000764	0.001097
gcugucaccggugcuugguacguuauauucagccggucugaugagucuacuaacagacgaaacagc	1.987513	1.976417	2.011543	2.039989	0.974773	1.067693	0.526130	0.654211	0.176682	0.444467	0.183648	0.379453	1.852614	1.569659	0.011579	0.015385
gcugucaccggugcuugguacguuauauucagccggucugaugagucuacuaagagacgaaacagc	1.911616	1.977298	1.936733	2.029570	1.163275	1.238332	0.051668	0.179888	0.363131	0.651152	0.510582	0.851709	1.940979	2.193449	0.001033	0.001474
gcugucaccggugcuugguacguuauauucagccggucugaugagucuacuaauagacgaaacagc	1.979647	1.986751	1.989556	2.028713	1.016493	1.094352	0.394637	0.545879	NaN	NaN	NaN	NaN	NaN	NaN	0.000000	0.000000
gcugucaccggugcuugguacguuauauucagccggucugaugagucuacuacaagacgaaacagc	2.001247	1.996683	1.971531	2.026536	0.989546	1.135024	0.754719	0.824472	NaN	NaN	NaN	NaN	NaN	NaN	0.000000	0.000000
gcugucaccggugcuugguacguuauauucagccggucugaugagucuac-uacagacgaaacagc	1.996910	1.984792	1.998411	2.026680	0.972482	1.067257	0.010560	0.094220	0.718157	0.722015	0.706439	0.671204	1.008924	0.922072	0.302334	0.339927
gcugucaccggugcuugguacguuauauucagccggucugaugagucuacuaccagacgaaacagc	2.027119	1.981331	2.031810	2.037892	0.899937	1.014103	0.030939	0.145404	NaN	NaN	NaN	NaN	NaN	NaN	0.000000	0.000000
gcugucaccggugcuugguacguuauauucagccggucugaugagucuacuacgagacgaaacagc	1.941455	1.992134	1.935405	2.020912	1.123774	1.217606	0.014475	0.107996	NaN	NaN	NaN	NaN	NaN	NaN	0.000000	0.000000
gcugucaccggugcuugguacguuauauucagccggucugaugagucuacuacuagacgaaacagc	2.007282	2.039115	2.035651	2.042048	1.076053	1.014839	0.994754	0.995727	NaN	NaN	NaN	NaN	NaN	NaN	0.000000	0.000000
gcugucaccggugcuugguacguuauauucagccggucugaugagucuacuagaagacgaaacagc	1.959310	1.981192	1.979424	2.036745	1.051675	1.141093	0.225562	0.386225	NaN	NaN	NaN	NaN	NaN	NaN	0.000000	0.000000
gcugucaccggugcuugguacguuauauucagccggucugaugagucuac-uagagacgaaacagc	1.961192	1.989614	1.955846	2.045670	1.067632	1.229772	0.030356	0.144414	0.642781	0.615999	0.697542	0.625863	0.940196	0.847853	0.080294	0.098008
gcugucaccggugcuugguacguuauauucagccggucugaugagucuacuagcagacgaaacagc	2.008155	2.001687	1.992445	2.037766	0.985219	1.109995	0.961760	0.973746	NaN	NaN	NaN	NaN	NaN	NaN	0.000000	0.000000
gcugucaccggugcuugguacguuauauucagccggucugaugagucuacuaggagacgaaacagc	1.901371	1.964706	1.922162	2.019036	1.157005	1.249897	0.046040	0.172623	NaN	NaN	NaN	NaN	NaN	NaN	0.000000	0.000000
gcugucaccggugcuugguacguuauauucagccggucugaugagucuacuaguagacgaaacagc	2.005485	2.031877	2.033924	2.068171	1.062654	1.082048	0.600024	0.709220	NaN	NaN	NaN	NaN	NaN	NaN	0.000000	0.000000
gcugucaccggugcuugguacguuauauucagccggucugaugagucuacuauaagacgaaacagc	1.990944	2.006517	1.974547	2.020256	1.036509	1.110988	0.518574	0.648915	NaN	NaN	NaN	NaN	NaN	NaN	0.000000	0.000000
gcugucaccggugcuugguacguuauauucagccggucugaugagucuac-uauagacgaaacagc	1.984463	1.978136	1.977344	2.022141	0.985537	1.108657	0.927941	0.950212	0.687543	1.001247	0.805131	0.817419	2.059225	1.028697	0.001223	0.001739
gcugucaccggugcuugguacguuauauucagccggucugaugagucuacuaucagacgaaacagc	2.064931	2.012642	2.061754	2.066867	0.886565	1.011842	0.014588	0.108359	NaN	NaN	NaN	NaN	NaN	NaN	0.000000	0.000000
gcugucaccggugcuugguacguuauauucagccggucugaugagucuacuaugagacgaaacagc	1.904669	1.996607	1.905157	2.019629	1.235770	1.301584	0.009109	0.091237	NaN	NaN	NaN	NaN	NaN	NaN	0.000000	0.000000
gcugucaccggugcuugguacguuauauucagccggucugaugagucuacuauuagacgaaacagc	2.023323	1.987802	2.030636	2.048742	0.921465	1.042573	0.071702	0.209942	NaN	NaN	NaN	NaN	NaN	NaN	0.000000	0.000000
gcugucaccggugcuugguacguuauauucagccggucugaugagucuacucaaagacgaaacagc	1.983930	1.981853	1.962902	2.021718	0.995229	1.145026	0.488727	0.626736	0.252060	0.373445	0.376765	0.355916	1.322468	0.953127	0.273816	0.311074
gcugucaccggugcuugguacguuauauucagccggucugaugagucuac-ucaagacgaaacagc	1.984796	1.950166	1.996497	2.027980	0.923357	1.075183	0.398496	0.548695	0.802858	0.958413	0.763406	0.884079	1.430722	1.320298	0.001099	0.001567
gcugucaccggugcuugguacguuauauucagccggucugaugagucuacucacagacgaaacagc	2.052737	2.050326	2.062636	2.040156	0.994465	0.949553	0.367005	0.519881	NaN	NaN	NaN	NaN	NaN	NaN	0.000000	0.000000
gcugucaccggugcuugguacguuauauucagccggucugaugagucuacucagagacgaaacagc	1.962784	1.956904	1.971392	2.008451	0.986551	1.089079	0.844213	0.891419	NaN	NaN	NaN	NaN	NaN	NaN	0.000000	0.000000
gcugucaccggugcuugguacguuauauucagccggucugaugagucuacucauagacgaaacagc	2.009859	2.024471	2.017022	2.065301	1.034218	1.117582	0.150428	0.308820	0.273420	0.263536	0.242681	0.111424	0.977499	0.739168	0.233236	0.268429
gcugucaccggugcuugguacguuauauucagccggucugaugagucuacuccaagacgaaacagc	2.060128	1.996946	2.051063	2.073237	0.864605	1.052384	0.105820	0.255534	NaN	NaN	NaN	NaN	NaN	NaN	0.000000	0.000000
gcugucaccggugcuugguacguuauauucagccggucugaugagucuac-uccagacgaaacagc	2.056037	1.998758	2.084101	2.076888	0.876439	0.983529	0.088367	0.233679	0.504152	0.792871	0.540030	0.642760	1.944102	1.266864	0.006238	0.008453
gcugucaccggugcuugguacguuauauucagccggucugaugagucuacucccagacgaaacagc	2.047398	1.986828	2.060965	2.054533	0.869822	0.985299	0.042941	0.166365	NaN	NaN	NaN	NaN	NaN	NaN	0.000000	0.000000
gcugucaccggugcuugguacguuauauucagccggucugaugagucuacuccgagacgaaacagc	2.011049	1.980717	1.991506	2.071383	0.932541	1.201925	0.960687	0.973045	NaN	NaN	NaN	NaN	NaN	NaN	0.000000	0.000000
gcugucaccggugcuugguacguuauauucagccggucugaugagucuacuccuagacgaaacagc	2.081245	2.039994	2.068014	2.111257	0.909388	1.104695	0.175018	0.333734	NaN	NaN	NaN	NaN	NaN	NaN	0.000000	0.000000
gcugucaccggugcuugguacguuauauucagccggucugaugagucuacucgaagacgaaacagc	2.007636	2.009171	1.980611	2.044892	1.003540	1.159528	0.513333	0.645196	NaN	NaN	NaN	NaN	NaN	NaN	0.000000	0.000000
gcugucaccggugcuugguacguuauauucagccggucugaugagucuac-ucgagacgaaacagc	1.927370	1.995759	1.961050	2.018504	1.170547	1.141441	0.135234	0.291915	0.702987	0.664525	0.650929	0.753596	0.915245	1.266679	0.270494	0.307711
gcugucaccggugcuugguacguuauauucagccggucugaugagucuacucgcagacgaaacagc	2.026019	1.982833	2.042863	2.041168	0.905345	0.996105	0.048816	0.175946	NaN	NaN	NaN	NaN	NaN	NaN	0.000000	0.000000
gcugucaccggugcuugguacguuauauucagccggucugaugagucuacucggagacgaaacagc	1.969147	2.041646	1.987998	2.008225	1.181677	1.047675	0.498990	0.634966	NaN	NaN	NaN	NaN	NaN	NaN	0.000000	0.000000
gcugucaccggugcuugguacguuauauucagccggucugaugagucuacucguagacgaaacagc	2.039703	1.971355	2.017050	1.994340	0.854381	0.949053	0.051781	0.179905	NaN	NaN	NaN	NaN	NaN	NaN	0.000000	0.000000
gcugucaccggugcuugguacguuauauucagccggucugaugagucuacucuaagacgaaacagc	2.008448	1.967257	2.000508	2.052249	0.909513	1.126524	0.516698	0.648152	NaN	NaN	NaN	NaN	NaN	NaN	0.000000	0.000000
gcugucaccggugcuugguacguuauauucagccggucugaugagucuac-ucuagacgaaacagc	1.990939	1.983667	1.998626	2.026928	0.983396	1.067337	0.099624	0.249085	0.318968	0.541919	0.403916	0.564386	1.670899	1.447006	0.000002	0.000003
gcugucaccggugcuugguacguuauauucagccggucugaugagucuacucucagacgaaacagc	2.081793	2.048047	2.089854	2.081407	0.925239	0.980736	0.042160	0.164930	NaN	NaN	NaN	NaN	NaN	NaN	0.000000	0.000000
gcugucaccggugcuugguacguuauauucagccggucugaugagucuacucugagacgaaacagc	1.913037	1.983222	1.937742	2.019005	1.175398	1.205767	0.046010	0.172623	NaN	NaN	NaN	NaN	NaN	NaN	0.000000	0.000000
gcugucaccggugcuugguacguuauauucagccggucugaugagucuacucuuagacgaaacagc	2.015445	1.976719	2.012965	2.041529	0.914690	1.067981	0.155642	0.314107	NaN	NaN	NaN	NaN	NaN	NaN	0.000000	0.000000
gcugucaccggugcuugguacguuauauucagccggucugaugagucuacugaaagacgaaacagc	1.955326	1.976719	1.950539	1.985633	1.050491	1.084163	0.393180	0.544929	0.289451	0.502388	0.240096	0.246702	1.632815	1.015327	0.147326	0.174298
gcugucaccggugcuugguacguuauauucagccggucugaugagucuac-ugaagacgaaacagc	1.958481	1.976544	1.977489	2.038346	1.042469	1.150423	0.275851	0.436146	0.494904	0.810451	0.557075	0.635158	2.067981	1.196968	0.000000	0.000000
gcugucaccggugcuugguacguuauauucagccggucugaugagucuacugacagacgaaacagc	1.995648	1.992878	2.007733	2.005322	0.993642	0.994465	0.270721	0.431100	NaN	NaN	NaN	NaN	NaN	NaN	0.000000	0.000000
gcugucaccggugcuugguacguuauauucagccggucugaugagucuacugagagacgaaacagc	1.797401	1.982658	1.798257	2.015648	1.531994	1.649648	0.000717	0.056321	0.166951	0.503353	0.229156	0.388100	2.169710	1.441932	0.000547	0.000792
gcugucaccggugcuugguacguuauauucagccggucugaugagucuacugauagacgaaacagc	1.949520	1.982807	1.948011	2.027239	1.079661	1.200130	0.003789	0.071573	NaN	NaN	NaN	NaN	NaN	NaN	0.000000	0.000000
gcugucaccggugcuugguacguuauauucagccggucugaugagucuacugcaagacgaaacagc	2.011102	2.043116	2.028964	2.055891	1.076499	1.063964	0.681760	0.768557	NaN	NaN	NaN	NaN	NaN	NaN	0.000000	0.000000
gcugucaccggugcuugguacguuauauucagccggucugaugagucuac-ugcagacgaaacagc	2.009312	1.968341	2.022079	2.022376	0.909973	1.000684	0.046783	0.173254	0.533067	0.700513	0.601333	0.670321	1.470438	1.172163	0.006059	0.008217
gcugucaccggugcuugguacguuauauucagccggucugaugagucuacugccagacgaaacagc	2.047265	2.035812	2.080810	2.091486	0.973973	1.024888	0.215280	0.376814	NaN	NaN	NaN	NaN	NaN	NaN	0.000000	0.000000
gcugucaccggugcuugguacguuauauucagccggucugaugagucuacugcgagacgaaacagc	1.910043	2.004181	1.894352	2.022170	1.242046	1.342202	0.018890	0.119685	NaN	NaN	NaN	NaN	NaN	NaN	0.000000	0.000000
gcugucaccggugcuugguacguuauauucagccggucugaugagucuacugcuagacgaaacagc	2.000668	2.018552	2.003448	1.997042	1.042038	0.985358	0.760511	0.828501	NaN	NaN	NaN	NaN	NaN	NaN	0.000000	0.000000
gcugucaccggugcuugguacguuauauucagccggucugaugagucuacuggaagacgaaacagc	1.946123	1.960868	1.939966	2.043302	1.034534	1.268635	0.198454	0.358900	NaN	NaN	NaN	NaN	NaN	NaN	0.000000	0.000000
gcugucaccggugcuugguacguuauauucagccggucugaugagucuac-uggagacgaaacagc	1.874833	1.937579	1.872394	2.039829	1.155436	1.470398	0.090265	0.236511	0.636027	0.785604	0.650249	0.600646	1.411163	0.892065	0.384387	0.424802
gcugucaccggugcuugguacguuauauucagccggucugaugagucuacuggcagacgaaacagc	2.056384	1.993146	2.033480	2.015917	0.864495	0.960367	0.068850	0.205705	NaN	NaN	NaN	NaN	NaN	NaN	0.000000	0.000000
gcugucaccggugcuugguacguuauauucagccggucugaugagucuacugggagacgaaacagc	1.851776	2.024524	1.829609	2.026629	1.488498	1.574055	0.016055	0.111085	-0.008795	0.188378	-0.056013	0.041225	1.574608	1.250944	0.020539	0.026653
gcugucaccggugcuugguacguuauauucagccggucugaugagucuacugguagacgaaacagc	1.940721	1.952400	1.963244	2.051186	1.027258	1.224452	0.437169	0.584490	NaN	NaN	NaN	NaN	NaN	NaN	0.000000	0.000000
gcugucaccggugcuugguacguuauauucagccggucugaugagucuacuguaagacgaaacagc	1.963335	2.016275	1.963234	2.035810	1.129641	1.181886	0.064905	0.200351	NaN	NaN	NaN	NaN	NaN	NaN	0.000000	0.000000
gcugucaccggugcuugguacguuauauucagccggucugaugagucuac-uguagacgaaacagc	1.955121	1.990552	1.975370	2.015865	1.085002	1.097730	0.218565	0.379836	0.678126	0.932267	0.759983	0.926793	1.795314	1.468285	0.000000	0.000000
gcugucaccggugcuugguacguuauauucagccggucugaugagucuacugucagacgaaacagc	2.093723	1.997637	2.059816	2.080966	0.801519	1.049905	0.142683	0.299897	NaN	NaN	NaN	NaN	NaN	NaN	0.000000	0.000000
gcugucaccggugcuugguacguuauauucagccggucugaugagucuacugugagacgaaacagc	1.840941	1.984414	1.864714	2.015262	1.391466	1.414321	0.012583	0.101580	0.540105	0.676540	0.546424	0.510062	1.369101	0.919682	0.774008	0.798342
gcugucaccggugcuugguacguuauauucagccggucugaugagucuacuguuagacgaaacagc	2.012130	1.979690	1.984159	2.032688	0.928025	1.118223	0.547449	0.669336	NaN	NaN	NaN	NaN	NaN	NaN	0.000000	0.000000
gcugucaccggugcuugguacguuauauucagccggucugaugagucuacuuaaagacgaaacagc	1.966677	1.958315	1.982328	2.004262	0.980929	1.051804	0.363354	0.516712	0.018901	0.175404	-0.207042	-0.263378	1.433846	0.878343	0.414693	0.454572
gcugucaccggugcuugguacguuauauucagccggucugaugagucuac-uuaagacgaaacagc	1.930757	1.934086	1.941038	1.964903	1.007695	1.056489	0.986872	0.990355	0.601339	0.814227	0.629748	0.657385	1.632630	1.065706	0.001535	0.002167
gcugucaccggugcuugguacguuauauucagccggucugaugagucuacuuacagacgaaacagc	2.014878	2.006511	2.002261	2.025911	0.980918	1.055967	0.492761	0.629132	0.445760	0.535462	0.509646	0.536269	1.229423	1.063218	0.549119	0.585498
gcugucaccggugcuugguacguuauauucagccggucugaugagucuacuuagagacgaaacagc	1.932696	1.976381	1.927982	1.979924	1.105821	1.127049	0.142071	0.299104	0.565537	0.351623	0.593991	0.451729	0.611063	0.720673	0.013322	0.017605
gcugucaccggugcuugguacguuauauucagccggucugaugagucuacuuauagacgaaacagc	1.988065	1.996973	1.993912	2.040786	1.020725	1.113972	0.040614	0.163277	0.268559	0.414949	0.386611	0.242744	1.400846	0.718014	0.750332	0.776897
gcugucaccggugcuugguacguuauauucagccggucugaugagucuacuucaagacgaaacagc	1.984871	1.973630	2.026860	2.030791	0.974450	1.009093	0.394197	0.545418	NaN	NaN	NaN	NaN	NaN	NaN	0.000000	0.000000
gcugucaccggugcuugguacguuauauucagccggucugaugagucuac-uucagacgaaacagc	2.066320	1.950626	2.051906	2.046135	0.766135	0.986800	0.100648	0.249814	-0.223671	0.130352	-0.245931	0.126270	2.259554	2.356137	0.000000	0.000000
gcugucaccggugcuugguacguuauauucagccggucugaugagucuacuuccagacgaaacagc	2.064041	2.057481	2.051331	2.060299	0.985010	1.020864	0.500921	0.636754	NaN	NaN	NaN	NaN	NaN	NaN	0.000000	0.000000
gcugucaccggugcuugguacguuauauucagccggucugaugagucuacuucgagacgaaacagc	1.970961	2.003841	1.964323	2.044640	1.078649	1.203142	0.014144	0.107280	NaN	NaN	NaN	NaN	NaN	NaN	0.000000	0.000000
gcugucaccggugcuugguacguuauauucagccggucugaugagucuacuucuagacgaaacagc	2.032203	1.944704	2.029193	2.027613	0.817525	0.996367	0.101304	0.250955	NaN	NaN	NaN	NaN	NaN	NaN	0.000000	0.000000
gcugucaccggugcuugguacguuauauucagccggucugaugagucuacuugaagacgaaacagc	1.974992	1.997801	1.976773	2.055883	1.053923	1.199804	0.039448	0.162243	NaN	NaN	NaN	NaN	NaN	NaN	0.000000	0.000000
gcugucaccggugcuugguacguuauauucagccggucugaugagucuac-uugagacgaaacagc	1.906727	1.961643	1.879779	1.991583	1.134791	1.293614	0.032134	0.147767	0.013640	0.593699	-0.008972	0.276083	3.802408	1.927769	0.000000	0.000000
gcugucaccggugcuugguacguuauauucagccggucugaugagucuacuugcagacgaaacagc	2.037745	2.010827	2.033599	2.053547	0.939900	1.047002	0.036497	0.155486	NaN	NaN	NaN	NaN	NaN	NaN	0.000000	0.000000
gcugucaccggugcuugguacguuauauucagccggucugaugagucuacuuggagacgaaacagc	1.891832	1.967871	1.904760	2.036636	1.191347	1.354803	0.032571	0.148179	0.534497	0.633616	0.380413	0.664561	1.256376	1.923745	0.003968	0.005453
gcugucaccggugcuugguacguuauauucagccggucugaugagucuacuuguagacgaaacagc	2.069614	2.072729	2.054723	2.055045	1.007199	1.000744	0.637980	0.735732	NaN	NaN	NaN	NaN	NaN	NaN	0.000000	0.000000
gcugucaccggugcuugguacguuauauucagccggucugaugagucuacuuuaagacgaaacagc	1.967836	1.989388	1.988080	2.029072	1.050878	1.098986	0.307686	0.467143	0.261771	0.473482	0.435221	0.258048	1.628213	0.665008	0.546426	0.582991
gcugucaccggugcuugguacguuauauucagccggucugaugagucuac-uuuagacgaaacagc	2.003821	2.018685	2.012336	2.048609	1.034816	1.087106	0.588537	0.699033	0.197526	0.347361	0.289905	0.268076	1.412003	0.950979	0.057435	0.071209
gcugucaccggugcuugguacguuauauucagccggucugaugagucuacuuucagacgaaacagc	2.044627	2.022175	2.036926	2.076332	0.949617	1.094980	0.160542	0.318146	NaN	NaN	NaN	NaN	NaN	NaN	0.000000	0.000000
gcugucaccggugcuugguacguuauauucagccggucugaugagucuacuuugagacgaaacagc	1.905897	1.990150	1.966869	2.011299	1.214096	1.107721	0.270975	0.431100	NaN	NaN	NaN	NaN	NaN	NaN	0.000000	0.000000
gcugucaccggugcuugguacguuauauucagccggucugaugagucuacuuuuagacgaaacagc	2.029074	1.977562	2.045673	2.031230	0.888153	0.967291	0.026104	0.134937	NaN	NaN	NaN	NaN	NaN	NaN	0.000000	0.000000
gcugucaccggugcuugguacguuauauucagccggucugaugagucuagaaaaagacgaaacagc	1.978719	1.975914	1.989522	2.023726	0.993562	1.081944	0.671213	0.761503	NaN	NaN	NaN	NaN	NaN	NaN	0.000000	0.000000
gcugucaccggugcuugguacguuauauucagccggucugaugagucuag-aaaagacgaaacagc	1.935287	1.977837	1.949633	2.009125	1.102936	1.146812	0.047384	0.173976	0.623451	0.711463	0.581917	0.549738	1.224651	0.928582	0.700330	0.730444
gcugucaccggugcuugguacguuauauucagccggucugaugagucuagaaacagacgaaacagc	2.001890	1.988787	2.000646	2.026299	0.970280	1.060850	0.040075	0.163015	NaN	NaN	NaN	NaN	NaN	NaN	0.000000	0.000000
gcugucaccggugcuugguacguuauauucagccggucugaugagucuagaaagagacgaaacagc	1.905314	1.994596	1.896544	2.025766	1.228236	1.346550	0.003882	0.071573	NaN	NaN	NaN	NaN	NaN	NaN	0.000000	0.000000
gcugucaccggugcuugguacguuauauucagccggucugaugagucuagaaauagacgaaacagc	2.028802	1.982830	2.023952	2.044815	0.899554	1.049213	0.084423	0.227528	NaN	NaN	NaN	NaN	NaN	NaN	0.000000	0.000000
gcugucaccggugcuugguacguuauauucagccggucugaugagucuagaacaagacgaaacagc	2.005464	1.989906	2.009262	2.053249	0.964810	1.106590	0.513521	0.645274	NaN	NaN	NaN	NaN	NaN	NaN	0.000000	0.000000
gcugucaccggugcuugguacguuauauucagccggucugaugagucuag-aacagacgaaacagc	2.002485	1.986018	1.981543	2.030796	0.962794	1.120089	0.814329	0.867736	0.739711	0.815742	0.763935	0.804100	1.191326	1.096896	0.070979	0.087073
gcugucaccggugcuugguacguuauauucagccggucugaugagucuagaaccagacgaaacagc	2.025714	1.971950	2.014851	2.041008	0.883560	1.062081	0.152594	0.311033	NaN	NaN	NaN	NaN	NaN	NaN	0.000000	0.000000
gcugucaccggugcuugguacguuauauucagccggucugaugagucuagaacgagacgaaacagc	1.949932	2.006034	1.957191	2.029270	1.137894	1.180535	0.042065	0.164848	NaN	NaN	NaN	NaN	NaN	NaN	0.000000	0.000000
gcugucaccggugcuugguacguuauauucagccggucugaugagucuagaacuagacgaaacagc	2.033430	2.077312	2.039425	2.072232	1.106325	1.078469	0.618126	0.721938	NaN	NaN	NaN	NaN	NaN	NaN	0.000000	0.000000
gcugucaccggugcuugguacguuauauucagccggucugaugagucuagaagaagacgaaacagc	1.954022	2.003238	1.944579	2.039106	1.119994	1.243159	0.013548	0.104896	NaN	NaN	NaN	NaN	NaN	NaN	0.000000	0.000000
gcugucaccggugcuugguacguuauauucagccggucugaugagucuag-aagagacgaaacagc	1.801946	1.960151	1.791684	2.008590	1.439477	1.647807	0.001363	0.059608	0.747946	0.910491	0.769557	0.900176	1.453936	1.350889	0.002062	0.002892
gcugucaccggugcuugguacguuauauucagccggucugaugagucuagaagcagacgaaacagc	2.005903	2.037412	2.002646	2.059654	1.075249	1.140271	0.224733	0.385828	NaN	NaN	NaN	NaN	NaN	NaN	0.000000	0.000000
gcugucaccggugcuugguacguuauauucagccggucugaugagucuagaaggagacgaaacagc	1.944493	1.986043	1.917063	2.037997	1.100400	1.321096	0.050830	0.178673	NaN	NaN	NaN	NaN	NaN	NaN	0.000000	0.000000
gcugucaccggugcuugguacguuauauucagccggucugaugagucuagaaguagacgaaacagc	1.943267	1.974108	1.933429	1.975035	1.073595	1.100540	0.293090	0.452362	NaN	NaN	NaN	NaN	NaN	NaN	0.000000	0.000000
gcugucaccggugcuugguacguuauauucagccggucugaugagucuagaauaagacgaaacagc	1.988264	1.996660	1.987907	2.048595	1.019520	1.149973	0.073189	0.211390	NaN	NaN	NaN	NaN	NaN	NaN	0.000000	0.000000
gcugucaccggugcuugguacguuauauucagccggucugaugagucuag-aauagacgaaacagc	1.986824	1.997979	1.970313	2.051440	1.026019	1.205390	0.133828	0.290053	0.806527	0.736804	0.787577	0.768734	0.851682	0.957541	0.084072	0.102403
gcugucaccggugcuugguacguuauauucagccggucugaugagucuagaaucagacgaaacagc	2.063143	2.028154	2.064626	2.075232	0.922595	1.024723	0.007289	0.085229	NaN	NaN	NaN	NaN	NaN	NaN	0.000000	0.000000
gcugucaccggugcuugguacguuauauucagccggucugaugagucuagaaugagacgaaacagc	1.889855	1.975513	1.896192	2.031291	1.218031	1.364894	0.009005	0.091035	NaN	NaN	NaN	NaN	NaN	NaN	0.000000	0.000000
gcugucaccggugcuugguacguuauauucagccggucugaugagucuagaauuagacgaaacagc	1.990398	2.014850	2.018585	2.026104	1.057918	1.017465	0.922016	0.945736	NaN	NaN	NaN	NaN	NaN	NaN	0.000000	0.000000
gcugucaccggugcuugguacguuauauucagccggucugaugagucuagacaaagacgaaacagc	1.999752	1.987883	2.009061	2.030972	0.973040	1.051747	0.045865	0.172347	NaN	NaN	NaN	NaN	NaN	NaN	0.000000	0.000000
gcugucaccggugcuugguacguuauauucagccggucugaugagucuag-acaagacgaaacagc	1.956772	1.964834	1.968068	2.004958	1.018737	1.088655	0.430343	0.578164	0.793511	0.866022	0.806326	0.755562	1.181709	0.889684	0.866210	0.879818
gcugucaccggugcuugguacguuauauucagccggucugaugagucuagacacagacgaaacagc	2.019883	1.987833	2.018706	2.027544	0.928859	1.020557	0.007585	0.085903	NaN	NaN	NaN	NaN	NaN	NaN	0.000000	0.000000
gcugucaccggugcuugguacguuauauucagccggucugaugagucuagacagagacgaaacagc	1.935132	1.988853	1.946930	2.025217	1.131671	1.197530	0.016550	0.113088	0.670592	1.108092	0.646497	0.599427	2.738420	0.897284	0.063069	0.077798
gcugucaccggugcuugguacguuauauucagccggucugaugagucuagacauagacgaaacagc	1.990597	2.000570	1.997962	2.036877	1.023229	1.093741	0.335420	0.491462	NaN	NaN	NaN	NaN	NaN	NaN	0.000000	0.000000
gcugucaccggugcuugguacguuauauucagccggucugaugagucuagaccaagacgaaacagc	2.046857	2.008720	2.052390	2.048530	0.915932	0.991152	0.003766	0.071573	0.321721	0.312836	-0.121132	0.210409	0.979750	2.145564	0.190474	0.221455
gcugucaccggugcuugguacguuauauucagccggucugaugagucuag-accagacgaaacagc	2.031897	1.976678	2.035800	2.021671	0.880605	0.967990	0.003185	0.069710	0.851455	0.860021	0.851448	0.981403	1.019919	1.348822	0.152039	0.179625
gcugucaccggugcuugguacguuauauucagccggucugaugagucuagacccagacgaaacagc	2.033102	1.983099	2.045173	2.060549	0.891244	1.036037	0.131460	0.286547	NaN	NaN	NaN	NaN	NaN	NaN	0.000000	0.000000
gcugucaccggugcuugguacguuauauucagccggucugaugagucuagaccgagacgaaacagc	2.035581	2.020981	2.072013	2.061494	0.966941	0.976070	0.163427	0.321206	NaN	NaN	NaN	NaN	NaN	NaN	0.000000	0.000000
gcugucaccggugcuugguacguuauauucagccggucugaugagucuagaccuagacgaaacagc	2.050132	2.028843	1.991530	2.067198	0.952162	1.190334	0.905811	0.932973	0.514223	0.648570	0.722213	0.634063	1.362533	0.816301	0.593385	0.628247
gcugucaccggugcuugguacguuauauucagccggucugaugagucuagacgaagacgaaacagc	1.979734	1.998165	2.000288	2.041224	1.043351	1.098843	0.388258	0.540041	-0.412649	-0.492192	-0.566683	-0.742674	0.832638	0.666821	0.399332	0.440091
gcugucaccggugcuugguacguuauauucagccggucugaugagucuag-acgagacgaaacagc	1.849019	1.958552	1.887383	2.060031	1.286864	1.488154	0.076279	0.215331	0.763741	0.790408	0.744092	0.874389	1.063328	1.349886	0.115616	0.138414
gcugucaccggugcuugguacguuauauucagccggucugaugagucuagacgcagacgaaacagc	2.028861	1.984988	2.006283	2.043899	0.903914	1.090476	0.259663	0.420822	0.296710	0.258982	0.481833	0.412571	0.916795	0.852586	0.611070	0.645102
gcugucaccggugcuugguacguuauauucagccggucugaugagucuagacggagacgaaacagc	1.941492	1.993238	1.926497	2.031810	1.126538	1.274422	0.015566	0.110066	NaN	NaN	NaN	NaN	NaN	NaN	0.000000	0.000000
gcugucaccggugcuugguacguuauauucagccggucugaugagucuagacguagacgaaacagc	1.971847	1.990770	1.980631	2.027803	1.044536	1.114737	0.067507	0.204156	NaN	NaN	NaN	NaN	NaN	NaN	0.000000	0.000000
gcugucaccggugcuugguacguuauauucagccggucugaugagucuagacuaagacgaaacagc	1.983192	1.944682	1.970245	2.006265	0.915145	1.086475	0.335097	0.491412	NaN	NaN	NaN	NaN	NaN	NaN	0.000000	0.000000
gcugucaccggugcuugguacguuauauucagccggucugaugagucuag-acuagacgaaacagc	2.019828	2.003143	1.999964	2.018388	0.962309	1.043336	0.409940	0.559337	0.863282	0.739783	0.879182	0.733482	0.752491	0.714991	0.000004	0.000006
gcugucaccggugcuugguacguuauauucagccggucugaugagucuagacucagacgaaacagc	2.034301	2.032083	2.040718	2.062156	0.994906	1.050602	0.316968	0.475263	NaN	NaN	NaN	NaN	NaN	NaN	0.000000	0.000000
gcugucaccggugcuugguacguuauauucagccggucugaugagucuagacugagacgaaacagc	1.998379	1.979372	2.007323	2.035230	0.957177	1.066366	0.184167	0.344146	NaN	NaN	NaN	NaN	NaN	NaN	0.000000	0.000000
gcugucaccggugcuugguacguuauauucagccggucugaugagucuagacuuagacgaaacagc	2.018787	1.977139	2.023507	2.010836	0.908557	0.971245	0.001428	0.059915	NaN	NaN	NaN	NaN	NaN	NaN	0.000000	0.000000
gcugucaccggugcuugguacguuauauucagccggucugaugagucuagagaaagacgaaacagc	1.955451	1.977145	1.949988	2.012392	1.051223	1.154526	0.017123	0.114555	NaN	NaN	NaN	NaN	NaN	NaN	0.000000	0.000000
gcugucaccggugcuugguacguuauauucagccggucugaugagucuag-agaagacgaaacagc	1.949228	1.992160	1.924971	2.022670	1.103905	1.252274	0.057091	0.188754	0.920956	0.817775	0.941717	0.860081	0.788531	0.828636	0.000909	0.001301
gcugucaccggugcuugguacguuauauucagccggucugaugagucuagagacagacgaaacagc	1.976419	1.997401	1.985774	2.020186	1.049501	1.082461	0.397037	0.547866	NaN	NaN	NaN	NaN	NaN	NaN	0.000000	0.000000
gcugucaccggugcuugguacguuauauucagccggucugaugagucuagagagagacgaaacagc	1.682542	1.954967	1.650972	1.976195	1.872514	2.114576	0.001145	0.058269	NaN	NaN	NaN	NaN	NaN	NaN	0.000000	0.000000
gcugucaccggugcuugguacguuauauucagccggucugaugagucuagagauagacgaaacagc	1.974305	1.974567	1.989147	2.007676	1.000604	1.043587	0.360277	0.514176	NaN	NaN	NaN	NaN	NaN	NaN	0.000000	0.000000
gcugucaccggugcuugguacguuauauucagccggucugaugagucuagagcaagacgaaacagc	1.980487	1.972785	1.973995	2.044932	0.982423	1.177434	0.549459	0.670258	NaN	NaN	NaN	NaN	NaN	NaN	0.000000	0.000000
gcugucaccggugcuugguacguuauauucagccggucugaugagucuag-agcagacgaaacagc	1.998535	1.973231	1.995109	2.038453	0.943399	1.104952	0.447983	0.594600	0.824978	0.831785	0.861089	0.873713	1.015797	1.029494	0.816187	0.835282
gcugucaccggugcuugguacguuauauucagccggucugaugagucuagagccagacgaaacagc	2.051854	2.007044	2.047651	2.070837	0.901964	1.054837	0.063234	0.198302	NaN	NaN	NaN	NaN	NaN	NaN	0.000000	0.000000
gcugucaccggugcuugguacguuauauucagccggucugaugagucuagagcgagacgaaacagc	1.777635	1.951572	1.773022	1.992725	1.492580	1.658456	0.000642	0.056321	NaN	NaN	NaN	NaN	NaN	NaN	0.000000	0.000000
gcugucaccggugcuugguacguuauauucagccggucugaugagucuagagcuagacgaaacagc	2.023200	1.993791	2.014768	2.035418	0.934525	1.048696	0.061498	0.195982	0.560314	0.048348	0.631634	0.501182	0.307634	0.740540	0.000245	0.000362
gcugucaccggugcuugguacguuauauucagccggucugaugagucuagaggaagacgaaacagc	1.939355	1.990355	1.919309	2.044943	1.124605	1.335471	0.026113	0.134937	NaN	NaN	NaN	NaN	NaN	NaN	0.000000	0.000000
gcugucaccggugcuugguacguuauauucagccggucugaugagucuag-aggagacgaaacagc	1.783207	1.955737	1.734460	1.980890	1.487750	1.763722	0.010260	0.094220	0.555872	0.817099	0.619538	0.837649	1.824846	1.652381	0.000000	0.000000
gcugucaccggugcuugguacguuauauucagccggucugaugagucuagaggcagacgaaacagc	2.004285	1.981652	2.031974	2.037795	0.949220	1.013495	0.177250	0.336112	NaN	NaN	NaN	NaN	NaN	NaN	0.000000	0.000000
gcugucaccggugcuugguacguuauauucagccggucugaugagucuagagggagacgaaacagc	1.796377	2.000092	1.767777	2.020646	1.598508	1.790066	0.004333	0.073667	NaN	NaN	NaN	NaN	NaN	NaN	0.000000	0.000000
gcugucaccggugcuugguacguuauauucagccggucugaugagucuagagguagacgaaacagc	1.886386	1.948802	1.891007	2.055695	1.154560	1.461127	0.099959	0.249241	NaN	NaN	NaN	NaN	NaN	NaN	0.000000	0.000000
gcugucaccggugcuugguacguuauauucagccggucugaugagucuagaguaagacgaaacagc	1.936194	1.982342	1.944564	2.028814	1.112110	1.214088	0.012188	0.099410	NaN	NaN	NaN	NaN	NaN	NaN	0.000000	0.000000
gcugucaccggugcuugguacguuauauucagccggucugaugagucuag-aguagacgaaacagc	1.954121	1.996481	1.964887	2.021065	1.102454	1.138094	0.072922	0.211276	0.366916	0.609652	0.448079	0.511875	1.748783	1.158234	0.001407	0.001992
gcugucaccggugcuugguacguuauauucagccggucugaugagucuagagucagacgaaacagc	2.061953	1.995312	2.055599	2.042634	0.857747	0.970588	0.011720	0.097594	NaN	NaN	NaN	NaN	NaN	NaN	0.000000	0.000000
gcugucaccggugcuugguacguuauauucagccggucugaugagucuagagugagacgaaacagc	1.731016	1.955039	1.681150	2.010661	1.675033	2.135559	0.006582	0.081675	NaN	NaN	NaN	NaN	NaN	NaN	0.000000	0.000000
gcugucaccggugcuugguacguuauauucagccggucugaugagucuagaguuagacgaaacagc	2.008117	2.012324	1.996908	2.009367	1.009733	1.029104	0.723480	0.800773	NaN	NaN	NaN	NaN	NaN	NaN	0.000000	0.000000
gcugucaccggugcuugguacguuauauucagccggucugaugagucuagauaaagacgaaacagc	1.964663	1.972353	1.956240	1.989560	1.017865	1.079741	0.655865	0.749769	-0.060622	-0.003433	0.102195	0.283580	1.140746	1.518394	0.057910	0.071764
gcugucaccggugcuugguacguuauauucagccggucugaugagucuag-auaagacgaaacagc	1.915231	1.970804	1.918547	2.000527	1.136508	1.207758	0.004410	0.073752	0.804832	0.892623	0.811190	0.832354	1.224026	1.049940	0.226773	0.261285
gcugucaccggugcuugguacguuauauucagccggucugaugagucuagauacagacgaaacagc	1.981016	2.008373	1.984632	2.036324	1.065020	1.126399	0.112992	0.264268	NaN	NaN	NaN	NaN	NaN	NaN	0.000000	0.000000
gcugucaccggugcuugguacguuauauucagccggucugaugagucuagauagagacgaaacagc	1.929325	1.984280	1.930436	2.041892	1.134893	1.292577	0.013351	0.104520	NaN	NaN	NaN	NaN	NaN	NaN	0.000000	0.000000
gcugucaccggugcuugguacguuauauucagccggucugaugagucuagauauagacgaaacagc	1.962511	2.009333	1.977738	2.063352	1.113838	1.217907	0.027646	0.138552	NaN	NaN	NaN	NaN	NaN	NaN	0.000000	0.000000
gcugucaccggugcuugguacguuauauucagccggucugaugagucuagaucaagacgaaacagc	2.013198	1.956922	2.006107	2.038796	0.878463	1.078173	0.259822	0.420835	-0.116236	-0.674096	-0.151220	-0.575012	0.276783	0.376884	0.000000	0.000000
gcugucaccggugcuugguacguuauauucagccggucugaugagucuag-aucagacgaaacagc	2.053602	2.014736	2.055294	2.060157	0.914396	1.011261	0.003633	0.071573	0.786945	0.936850	0.749784	0.900466	1.412227	1.414756	0.000001	0.000001
gcugucaccggugcuugguacguuauauucagccggucugaugagucuagauccagacgaaacagc	2.051003	2.018962	2.063906	2.047131	0.928878	0.962109	0.038619	0.160585	NaN	NaN	NaN	NaN	NaN	NaN	0.000000	0.000000
gcugucaccggugcuugguacguuauauucagccggucugaugagucuagaucgagacgaaacagc	1.986826	1.999908	1.997666	2.026805	1.030581	1.069396	0.784164	0.847056	NaN	NaN	NaN	NaN	NaN	NaN	0.000000	0.000000
gcugucaccggugcuugguacguuauauucagccggucugaugagucuagaucuagacgaaacagc	2.023989	2.022875	2.024485	2.068171	0.997438	1.105824	0.737136	0.809932	NaN	NaN	NaN	NaN	NaN	NaN	0.000000	0.000000
gcugucaccggugcuugguacguuauauucagccggucugaugagucuagaugaagacgaaacagc	1.973132	1.991893	1.971406	2.045760	1.044147	1.186736	0.038473	0.160345	0.300686	0.079808	0.315766	0.144466	0.601343	0.674062	0.000002	0.000003
gcugucaccggugcuugguacguuauauucagccggucugaugagucuag-augagacgaaacagc	1.837171	1.955574	1.806193	2.007194	1.313418	1.588549	0.010529	0.094220	0.872023	0.971310	0.908352	0.903524	1.256861	0.988946	0.512806	0.550449
gcugucaccggugcuugguacguuauauucagccggucugaugagucuagaugcagacgaaacagc	2.015220	2.016723	2.018907	2.045882	1.003467	1.064083	0.517421	0.648582	NaN	NaN	NaN	NaN	NaN	NaN	0.000000	0.000000
gcugucaccggugcuugguacguuauauucagccggucugaugagucuagauggagacgaaacagc	1.916405	2.004388	1.903410	2.043535	1.224569	1.380784	0.004293	0.073667	0.584412	0.441625	0.593784	0.798501	0.719802	1.602203	0.405519	0.446236
gcugucaccggugcuugguacguuauauucagccggucugaugagucuagauguagacgaaacagc	1.977928	1.997511	1.964524	2.048584	1.046123	1.213555	0.063537	0.198828	NaN	NaN	NaN	NaN	NaN	NaN	0.000000	0.000000
gcugucaccggugcuugguacguuauauucagccggucugaugagucuagauuaagacgaaacagc	1.988582	1.986351	2.013545	2.038881	0.994877	1.060076	0.565218	0.681412	0.534044	0.561129	0.601429	0.509843	1.064352	0.809867	0.454058	0.492867
gcugucaccggugcuugguacguuauauucagccggucugaugagucuag-auuagacgaaacagc	2.022842	1.988041	2.005833	2.055234	0.922995	1.120472	0.435909	0.583110	0.552144	0.903166	0.718641	0.612657	2.243999	0.783459	0.000912	0.001306
gcugucaccggugcuugguacguuauauucagccggucugaugagucuagauucagacgaaacagc	2.044041	2.006841	2.055003	2.066653	0.917911	1.027187	0.031216	0.145943	0.494545	0.367830	0.608236	0.712319	0.746939	1.270817	0.794964	0.815683
gcugucaccggugcuugguacguuauauucagccggucugaugagucuagauugagacgaaacagc	1.879939	1.991686	1.899303	2.016767	1.293441	1.310583	0.017312	0.114939	NaN	NaN	NaN	NaN	NaN	NaN	0.000000	0.000000
gcugucaccggugcuugguacguuauauucagccggucugaugagucuagauuuagacgaaacagc	2.058840	2.019343	2.057274	2.053003	0.913066	0.990213	0.027828	0.138552	NaN	NaN	NaN	NaN	NaN	NaN	0.000000	0.000000
gcugucaccggugcuugguacguuauauucagccggucugaugagucuagcaaaagacgaaacagc	1.976275	1.977122	1.981926	2.016802	1.001950	1.083616	0.932759	0.952665	0.422293	0.680404	0.488334	0.384077	1.811801	0.786581	0.514190	0.551819
gcugucaccggugcuugguacguuauauucagccggucugaugagucuag-caaagacgaaacagc	1.968499	1.962000	1.960594	2.009776	0.985147	1.119909	0.672333	0.761958	0.611618	0.751245	0.581582	0.741130	1.379202	1.443937	0.000006	0.000009
gcugucaccggugcuugguacguuauauucagccggucugaugagucuagcaacagacgaaacagc	1.997633	1.979372	2.011008	2.033149	0.958824	1.052303	0.160565	0.318146	NaN	NaN	NaN	NaN	NaN	NaN	0.000000	0.000000
gcugucaccggugcuugguacguuauauucagccggucugaugagucuagcaagagacgaaacagc	1.937214	1.993719	1.932698	2.029107	1.138951	1.248559	0.003631	0.071573	NaN	NaN	NaN	NaN	NaN	NaN	0.000000	0.000000
gcugucaccggugcuugguacguuauauucagccggucugaugagucuagcaauagacgaaacagc	1.992924	1.982294	1.997487	2.028741	0.975822	1.074618	0.103753	0.254070	NaN	NaN	NaN	NaN	NaN	NaN	0.000000	0.000000
gcugucaccggugcuugguacguuauauucagccggucugaugagucuagcacaagacgaaacagc	2.018402	1.977081	2.017026	2.033008	0.909240	1.037487	0.054260	0.184033	NaN	NaN	NaN	NaN	NaN	NaN	0.000000	0.000000
gcugucaccggugcuugguacguuauauucagccggucugaugagucuag-cacagacgaaacagc	2.000934	1.975037	1.993937	2.024408	0.942112	1.072680	0.140506	0.297355	0.759087	0.961529	0.842822	0.907806	1.593832	1.161406	0.004070	0.005591
gcugucaccggugcuugguacguuauauucagccggucugaugagucuagcaccagacgaaacagc	2.097311	1.980232	2.053698	2.022846	0.763696	0.931425	0.066958	0.203497	NaN	NaN	NaN	NaN	NaN	NaN	0.000000	0.000000
gcugucaccggugcuugguacguuauauucagccggucugaugagucuagcacgagacgaaacagc	1.962379	2.017248	2.008762	2.031866	1.134668	1.054639	0.510362	0.643517	NaN	NaN	NaN	NaN	NaN	NaN	0.000000	0.000000
gcugucaccggugcuugguacguuauauucagccggucugaugagucuagcacuagacgaaacagc	1.997417	1.983918	2.032951	2.023986	0.969395	0.979569	0.203327	0.363855	0.305345	-0.002540	0.259659	0.228141	0.492170	0.929999	0.021072	0.027303
gcugucaccggugcuugguacguuauauucagccggucugaugagucuagcagaagacgaaacagc	1.981280	1.999161	1.977689	2.040128	1.042032	1.154620	0.021688	0.125031	0.047252	-0.036992	-0.008446	-0.421326	0.823676	0.386474	0.000021	0.000032
gcugucaccggugcuugguacguuauauucagccggucugaugagucuag-cagagacgaaacagc	1.898577	1.985293	1.892436	2.041085	1.221002	1.408150	0.004714	0.074519	0.625095	0.765929	0.637441	0.642728	1.383038	1.012247	0.069094	0.084883
gcugucaccggugcuugguacguuauauucagccggucugaugagucuagcagcagacgaaacagc	2.026027	1.987110	2.030625	2.063437	0.914288	1.078479	0.224499	0.385696	NaN	NaN	NaN	NaN	NaN	NaN	0.000000	0.000000
gcugucaccggugcuugguacguuauauucagccggucugaugagucuagcaggagacgaaacagc	1.941819	1.978919	1.945766	2.038634	1.089182	1.238422	0.037259	0.157795	NaN	NaN	NaN	NaN	NaN	NaN	0.000000	0.000000
gcugucaccggugcuugguacguuauauucagccggucugaugagucuagcaguagacgaaacagc	1.988229	1.990665	1.993494	2.030541	1.005623	1.089048	0.726981	0.803179	NaN	NaN	NaN	NaN	NaN	NaN	0.000000	0.000000
gcugucaccggugcuugguacguuauauucagccggucugaugagucuagcauaagacgaaacagc	1.994810	2.005630	1.975186	2.028695	1.025227	1.131119	0.455632	0.601632	NaN	NaN	NaN	NaN	NaN	NaN	0.000000	0.000000
gcugucaccggugcuugguacguuauauucagccggucugaugagucuag-cauagacgaaacagc	1.990762	1.969498	1.999224	2.025907	0.952219	1.063366	0.207064	0.367250	0.851081	0.944116	0.834972	0.759967	1.238896	0.841386	0.709469	0.739073
gcugucaccggugcuugguacguuauauucagccggucugaugagucuagcaucagacgaaacagc	2.073122	2.048385	2.090054	2.050657	0.944632	0.913277	0.146735	0.304909	NaN	NaN	NaN	NaN	NaN	NaN	0.000000	0.000000
gcugucaccggugcuugguacguuauauucagccggucugaugagucuagcaugagacgaaacagc	1.954379	2.017596	1.960047	2.042977	1.156690	1.210403	0.031611	0.146280	NaN	NaN	NaN	NaN	NaN	NaN	0.000000	0.000000
gcugucaccggugcuugguacguuauauucagccggucugaugagucuagcauuagacgaaacagc	2.015014	1.985706	2.008199	2.024776	0.934744	1.038909	0.041281	0.163277	NaN	NaN	NaN	NaN	NaN	NaN	0.000000	0.000000
gcugucaccggugcuugguacguuauauucagccggucugaugagucuagccaaagacgaaacagc	1.985953	1.964191	1.985568	2.016848	0.951125	1.074683	0.214391	0.375783	NaN	NaN	NaN	NaN	NaN	NaN	0.000000	0.000000
gcugucaccggugcuugguacguuauauucagccggucugaugagucuag-ccaagacgaaacagc	2.005783	1.966973	1.974876	2.005359	0.914514	1.072711	0.324834	0.482024	0.473924	0.924294	0.470865	0.687711	2.820786	1.647577	0.000000	0.000000
gcugucaccggugcuugguacguuauauucagccggucugaugagucuagccacagacgaaacagc	2.013689	1.969224	2.017977	2.020922	0.902684	1.006803	0.026192	0.134937	NaN	NaN	NaN	NaN	NaN	NaN	0.000000	0.000000
gcugucaccggugcuugguacguuauauucagccggucugaugagucuagccagagacgaaacagc	1.990225	2.010606	1.979826	2.059920	1.048048	1.202525	0.048063	0.174733	NaN	NaN	NaN	NaN	NaN	NaN	0.000000	0.000000
gcugucaccggugcuugguacguuauauucagccggucugaugagucuagccauagacgaaacagc	1.976940	1.968590	1.995041	2.009266	0.980957	1.033297	0.219539	0.380933	NaN	NaN	NaN	NaN	NaN	NaN	0.000000	0.000000
gcugucaccggugcuugguacguuauauucagccggucugaugagucuagcccaagacgaaacagc	2.038436	1.999889	2.051017	2.038848	0.915067	0.972368	0.008008	0.087016	NaN	NaN	NaN	NaN	NaN	NaN	0.000000	0.000000
gcugucaccggugcuugguacguuauauucagccggucugaugagucuag-cccagacgaaacagc	2.036037	2.016745	2.035394	2.016086	0.956552	0.956515	0.207726	0.367713	0.721596	0.880673	0.798812	0.766384	1.442370	0.928052	0.359787	0.399174
gcugucaccggugcuugguacguuauauucagccggucugaugagucuagccccagacgaaacagc	2.056511	1.978757	2.044737	2.029646	0.836075	0.965848	0.023035	0.127042	NaN	NaN	NaN	NaN	NaN	NaN	0.000000	0.000000
gcugucaccggugcuugguacguuauauucagccggucugaugagucuagcccgagacgaaacagc	2.013381	2.015064	2.026927	2.024210	1.003882	0.993762	0.372840	0.526253	NaN	NaN	NaN	NaN	NaN	NaN	0.000000	0.000000
gcugucaccggugcuugguacguuauauucagccggucugaugagucuagcccuagacgaaacagc	2.084461	2.021218	2.071744	2.079887	0.864483	1.018928	0.040823	0.163277	NaN	NaN	NaN	NaN	NaN	NaN	0.000000	0.000000
gcugucaccggugcuugguacguuauauucagccggucugaugagucuagccgaagacgaaacagc	2.006551	2.002389	2.001849	2.038442	0.990463	1.087910	0.559206	0.676760	NaN	NaN	NaN	NaN	NaN	NaN	0.000000	0.000000
gcugucaccggugcuugguacguuauauucagccggucugaugagucuag-ccgagacgaaacagc	1.967929	2.003257	1.965749	2.065831	1.084746	1.259164	0.026259	0.134937	0.681037	0.889234	0.749489	0.841357	1.615090	1.235571	0.000498	0.000722
gcugucaccggugcuugguacguuauauucagccggucugaugagucuagccgcagacgaaacagc	2.031394	1.983821	2.043119	2.046560	0.896245	1.007955	0.050527	0.177974	NaN	NaN	NaN	NaN	NaN	NaN	0.000000	0.000000
gcugucaccggugcuugguacguuauauucagccggucugaugagucuagccggagacgaaacagc	2.081694	1.982632	2.054777	2.045685	0.796047	0.979284	0.060593	0.195092	NaN	NaN	NaN	NaN	NaN	NaN	0.000000	0.000000
gcugucaccggugcuugguacguuauauucagccggucugaugagucuagccguagacgaaacagc	2.006330	2.014200	2.030731	2.014786	1.018288	0.963950	0.430875	0.578530	0.475354	0.341503	0.538161	0.343210	0.734767	0.638336	0.007099	0.009574
gcugucaccggugcuugguacguuauauucagccggucugaugagucuagccuaagacgaaacagc	2.012511	1.995412	2.029089	2.025368	0.961392	0.991467	0.069566	0.206718	0.454287	0.829599	0.475039	0.394267	2.373076	0.830286	0.001108	0.001578
gcugucaccggugcuugguacguuauauucagccggucugaugagucuag-ccuagacgaaacagc	2.016274	1.992342	2.032924	2.041374	0.946385	1.019646	0.054956	0.185654	0.833735	1.030086	0.814819	0.840855	1.571632	1.061783	0.018758	0.024441
gcugucaccggugcuugguacguuauauucagccggucugaugagucuagccucagacgaaacagc	2.040147	2.006059	2.057412	2.047107	0.924512	0.976550	0.019646	0.120840	NaN	NaN	NaN	NaN	NaN	NaN	0.000000	0.000000
gcugucaccggugcuugguacguuauauucagccggucugaugagucuagccugagacgaaacagc	2.030019	2.013446	1.992127	2.085003	0.962559	1.238443	0.613676	0.719208	0.545105	0.492729	0.874290	0.316465	0.886388	0.276806	0.000012	0.000018
gcugucaccggugcuugguacguuauauucagccggucugaugagucuagccuuagacgaaacagc	2.036939	1.991890	2.037794	2.044039	0.901470	1.014484	0.013905	0.106815	NaN	NaN	NaN	NaN	NaN	NaN	0.000000	0.000000
gcugucaccggugcuugguacguuauauucagccggucugaugagucuagcgaaagacgaaacagc	1.969808	1.993350	1.950557	2.035645	1.055704	1.216433	0.076958	0.216176	NaN	NaN	NaN	NaN	NaN	NaN	0.000000	0.000000
gcugucaccggugcuugguacguuauauucagccggucugaugagucuag-cgaagacgaaacagc	1.973198	2.022894	1.970131	2.055807	1.121235	1.218080	0.023562	0.127819	0.577034	0.725359	0.665265	0.571237	1.407099	0.805328	0.641239	0.674586
gcugucaccggugcuugguacguuauauucagccggucugaugagucuagcgacagacgaaacagc	1.997733	2.033662	1.982198	2.033847	1.086248	1.126285	0.399458	0.549724	NaN	NaN	NaN	NaN	NaN	NaN	0.000000	0.000000
gcugucaccggugcuugguacguuauauucagccggucugaugagucuagcgagagacgaaacagc	1.895580	1.990221	1.876084	2.006583	1.243487	1.350513	0.018321	0.117944	NaN	NaN	NaN	NaN	NaN	NaN	0.000000	0.000000
gcugucaccggugcuugguacguuauauucagccggucugaugagucuagcgauagacgaaacagc	1.984463	1.981205	1.979856	2.020793	0.992526	1.098847	0.930353	0.951414	NaN	NaN	NaN	NaN	NaN	NaN	0.000000	0.000000
gcugucaccggugcuugguacguuauauucagccggucugaugagucuagcgcaagacgaaacagc	1.997893	2.015423	2.028015	2.057139	1.041190	1.069362	0.877790	0.914416	0.466191	0.764461	0.514527	0.331584	1.987327	0.656231	0.367783	0.407604
gcugucaccggugcuugguacguuauauucagccggucugaugagucuag-cgcagacgaaacagc	2.024050	2.004576	2.002976	2.031314	0.956150	1.067428	0.410519	0.559853	0.465485	0.555322	0.577916	0.577649	1.229807	0.999385	0.285925	0.323396
gcugucaccggugcuugguacguuauauucagccggucugaugagucuagcgccagacgaaacagc	2.045818	2.008533	2.069957	2.060852	0.917729	0.979253	0.040971	0.163277	NaN	NaN	NaN	NaN	NaN	NaN	0.000000	0.000000
gcugucaccggugcuugguacguuauauucagccggucugaugagucuagcgcgagacgaaacagc	1.984918	1.975035	1.958563	2.026838	0.977499	1.170239	0.586383	0.697932	NaN	NaN	NaN	NaN	NaN	NaN	0.000000	0.000000
gcugucaccggugcuugguacguuauauucagccggucugaugagucuagcgcuagacgaaacagc	2.023951	1.992637	2.030839	2.029002	0.930435	0.995779	0.005012	0.075423	NaN	NaN	NaN	NaN	NaN	NaN	0.000000	0.000000
gcugucaccggugcuugguacguuauauucagccggucugaugagucuagcggaagacgaaacagc	2.019912	2.016907	2.028917	2.031016	0.993105	1.004845	0.304393	0.464070	NaN	NaN	NaN	NaN	NaN	NaN	0.000000	0.000000
gcugucaccggugcuugguacguuauauucagccggucugaugagucuag-cggagacgaaacagc	1.944500	2.029150	1.939127	2.074668	1.215207	1.366282	0.001732	0.061074	0.607006	0.551357	0.655248	0.519593	0.879733	0.731720	0.013903	0.018353
gcugucaccggugcuugguacguuauauucagccggucugaugagucuagcggcagacgaaacagc	2.101254	2.024644	2.106610	2.079624	0.838282	0.939754	0.001110	0.058269	NaN	NaN	NaN	NaN	NaN	NaN	0.000000	0.000000
gcugucaccggugcuugguacguuauauucagccggucugaugagucuagcgggagacgaaacagc	2.015681	2.042067	1.993035	2.068794	1.062639	1.190582	0.239825	0.400465	NaN	NaN	NaN	NaN	NaN	NaN	0.000000	0.000000
gcugucaccggugcuugguacguuauauucagccggucugaugagucuagcgguagacgaaacagc	1.942444	1.969816	1.961304	2.029952	1.065053	1.171244	0.165335	0.323464	0.509442	0.537883	0.765665	0.506256	1.067680	0.550289	0.132112	0.157080
gcugucaccggugcuugguacguuauauucagccggucugaugagucuagcguaagacgaaacagc	1.966292	1.976361	1.979831	2.016478	1.023456	1.088047	0.461248	0.605610	NaN	NaN	NaN	NaN	NaN	NaN	0.000000	0.000000
gcugucaccggugcuugguacguuauauucagccggucugaugagucuag-cguagacgaaacagc	1.983691	2.024609	2.006048	2.044634	1.098799	1.092912	0.331617	0.487847	0.634103	0.819459	0.656875	0.744531	1.532341	1.223648	0.000087	0.000131
gcugucaccggugcuugguacguuauauucagccggucugaugagucuagcgucagacgaaacagc	2.085338	2.034018	2.080611	2.086071	0.888546	1.012650	0.016620	0.113194	NaN	NaN	NaN	NaN	NaN	NaN	0.000000	0.000000
gcugucaccggugcuugguacguuauauucagccggucugaugagucuagcgugagacgaaacagc	1.901489	2.001109	1.934381	2.042974	1.257825	1.284083	0.038677	0.160585	NaN	NaN	NaN	NaN	NaN	NaN	0.000000	0.000000
gcugucaccggugcuugguacguuauauucagccggucugaugagucuagcguuagacgaaacagc	1.985948	2.008696	2.015133	2.022241	1.053775	1.016500	0.890078	0.923501	NaN	NaN	NaN	NaN	NaN	NaN	0.000000	0.000000
gcugucaccggugcuugguacguuauauucagccggucugaugagucuagcuaaagacgaaacagc	2.021548	2.000510	1.974630	1.997001	0.952715	1.052860	0.664054	0.756427	NaN	NaN	NaN	NaN	NaN	NaN	0.000000	0.000000
gcugucaccggugcuugguacguuauauucagccggucugaugagucuag-cuaagacgaaacagc	1.973511	1.977124	1.972371	2.015456	1.008354	1.104294	0.064976	0.200351	0.702741	0.736466	0.758694	0.802450	1.080749	1.106002	0.210956	0.244104
gcugucaccggugcuugguacguuauauucagccggucugaugagucuagcuacagacgaaacagc	2.020646	1.969060	2.038194	2.057605	0.888001	1.045708	0.233097	0.394116	NaN	NaN	NaN	NaN	NaN	NaN	0.000000	0.000000
gcugucaccggugcuugguacguuauauucagccggucugaugagucuagcuagagacgaaacagc	1.936822	1.989791	1.933959	2.025714	1.129716	1.235250	0.002136	0.063457	NaN	NaN	NaN	NaN	NaN	NaN	0.000000	0.000000
gcugucaccggugcuugguacguuauauucagccggucugaugagucuagcuauagacgaaacagc	1.997238	1.996239	1.977401	2.022131	0.997703	1.108488	0.827955	0.878415	NaN	NaN	NaN	NaN	NaN	NaN	0.000000	0.000000
gcugucaccggugcuugguacguuauauucagccggucugaugagucuagcucaagacgaaacagc	2.083857	1.986516	2.047571	2.043383	0.799206	0.990404	0.085709	0.229425	NaN	NaN	NaN	NaN	NaN	NaN	0.000000	0.000000
gcugucaccggugcuugguacguuauauucagccggucugaugagucuag-cucagacgaaacagc	2.008680	1.990343	2.007049	2.004426	0.958657	0.993978	0.138044	0.294909	0.740126	0.809942	0.785084	0.810211	1.174400	1.059563	0.412651	0.453014
gcugucaccggugcuugguacguuauauucagccggucugaugagucuagcuccagacgaaacagc	2.089669	2.014465	2.099354	2.073650	0.841001	0.942531	0.004211	0.073214	NaN	NaN	NaN	NaN	NaN	NaN	0.000000	0.000000
gcugucaccggugcuugguacguuauauucagccggucugaugagucuagcucgagacgaaacagc	1.973220	1.995320	2.006508	2.001301	1.052202	0.988081	0.757766	0.827095	NaN	NaN	NaN	NaN	NaN	NaN	0.000000	0.000000
gcugucaccggugcuugguacguuauauucagccggucugaugagucuagcucuagacgaaacagc	1.989131	2.061967	2.044222	2.048178	1.182595	1.009150	0.674664	0.763248	NaN	NaN	NaN	NaN	NaN	NaN	0.000000	0.000000
gcugucaccggugcuugguacguuauauucagccggucugaugagucuagcugaagacgaaacagc	2.048434	2.018647	2.050721	2.038037	0.933712	0.971218	0.077264	0.216441	NaN	NaN	NaN	NaN	NaN	NaN	0.000000	0.000000
gcugucaccggugcuugguacguuauauucagccggucugaugagucuag-cugagacgaaacagc	2.019361	1.974024	2.022166	2.034818	0.900871	1.029561	0.065030	0.200351	0.738479	0.698577	0.674739	0.616705	0.912216	0.874916	0.044354	0.055748
gcugucaccggugcuugguacguuauauucagccggucugaugagucuagcugcagacgaaacagc	2.028224	2.034542	2.047496	2.066145	1.014654	1.043876	0.495166	0.631041	NaN	NaN	NaN	NaN	NaN	NaN	0.000000	0.000000
gcugucaccggugcuugguacguuauauucagccggucugaugagucuagcuggagacgaaacagc	2.046814	2.034071	2.054221	2.078126	0.971083	1.056589	0.040739	0.163277	NaN	NaN	NaN	NaN	NaN	NaN	0.000000	0.000000
gcugucaccggugcuugguacguuauauucagccggucugaugagucuagcuguagacgaaacagc	2.047707	2.020639	2.030403	2.043562	0.939575	1.030766	0.221269	0.382786	NaN	NaN	NaN	NaN	NaN	NaN	0.000000	0.000000
gcugucaccggugcuugguacguuauauucagccggucugaugagucuagcuuaagacgaaacagc	1.993927	1.967304	1.997046	2.054457	0.940541	1.141329	0.792231	0.852352	NaN	NaN	NaN	NaN	NaN	NaN	0.000000	0.000000
gcugucaccggugcuugguacguuauauucagccggucugaugagucuag-cuuagacgaaacagc	1.996296	2.009024	2.005987	2.053603	1.029742	1.115875	0.110297	0.261454	0.852990	0.814180	0.852918	0.882334	0.914514	1.070077	0.747212	0.774136
gcugucaccggugcuugguacguuauauucagccggucugaugagucuagcuucagacgaaacagc	2.059647	2.037365	2.059245	2.052357	0.949989	0.984264	0.159282	0.317807	NaN	NaN	NaN	NaN	NaN	NaN	0.000000	0.000000
gcugucaccggugcuugguacguuauauucagccggucugaugagucuagcuugagacgaaacagc	1.962848	2.007978	1.965644	2.058543	1.109505	1.238510	0.001859	0.061074	0.524864	0.574422	0.532758	0.124198	1.120876	0.390337	0.003122	0.004319
gcugucaccggugcuugguacguuauauucagccggucugaugagucuagcuuuagacgaaacagc	2.020848	2.003566	2.007810	2.028364	0.960990	1.048464	0.275962	0.436187	NaN	NaN	NaN	NaN	NaN	NaN	0.000000	0.000000
gcugucaccggugcuugguacguuauauucagccggucugaugagucuaggaaaagacgaaacagc	1.936331	1.959783	1.947782	2.015821	1.055485	1.169605	0.126124	0.280776	NaN	NaN	NaN	NaN	NaN	NaN	0.000000	0.000000
gcugucaccggugcuugguacguuauauucagccggucugaugagucuag-gaaagacgaaacagc	1.923545	1.939290	1.917574	2.018300	1.036921	1.261031	0.200500	0.360943	0.530983	0.721852	0.571004	0.645860	1.551919	1.188110	0.000074	0.000111
gcugucaccggugcuugguacguuauauucagccggucugaugagucuaggaacagacgaaacagc	1.991178	2.004050	2.008380	2.032763	1.030081	1.057750	0.970123	0.979115	0.454978	0.511939	0.512965	0.355428	1.140149	0.695765	0.283516	0.321238
gcugucaccggugcuugguacguuauauucagccggucugaugagucuaggaagagacgaaacagc	1.895050	1.978218	1.884082	2.039112	1.211064	1.428994	0.010391	0.094220	NaN	NaN	NaN	NaN	NaN	NaN	0.000000	0.000000
gcugucaccggugcuugguacguuauauucagccggucugaugagucuaggaauagacgaaacagc	1.999429	1.979436	1.976176	2.021179	0.955008	1.109184	0.674215	0.763077	0.267261	0.324915	0.408186	-0.188237	1.141968	0.253266	0.001468	0.002076
gcugucaccggugcuugguacguuauauucagccggucugaugagucuaggacaagacgaaacagc	1.991867	1.992064	1.986041	2.046010	1.000454	1.148071	0.286484	0.446747	NaN	NaN	NaN	NaN	NaN	NaN	0.000000	0.000000
gcugucaccggugcuugguacguuauauucagccggucugaugagucuag-gacagacgaaacagc	1.984463	1.991956	1.982092	2.015938	1.017402	1.081051	0.747436	0.818437	0.721616	0.910092	0.826640	0.804818	1.543391	0.950996	0.139151	0.164969
gcugucaccggugcuugguacguuauauucagccggucugaugagucuaggaccagacgaaacagc	2.026689	1.959685	2.031413	2.020429	0.857030	0.975026	0.035665	0.153391	NaN	NaN	NaN	NaN	NaN	NaN	0.000000	0.000000
gcugucaccggugcuugguacguuauauucagccggucugaugagucuaggacgagacgaaacagc	1.967822	2.022422	1.955207	2.041627	1.133968	1.220169	0.070454	0.208220	NaN	NaN	NaN	NaN	NaN	NaN	0.000000	0.000000
gcugucaccggugcuugguacguuauauucagccggucugaugagucuaggacuagacgaaacagc	1.997996	1.996338	1.987604	2.020688	0.996191	1.079156	0.815042	0.867959	NaN	NaN	NaN	NaN	NaN	NaN	0.000000	0.000000
gcugucaccggugcuugguacguuauauucagccggucugaugagucuaggagaagacgaaacagc	1.936464	2.006100	1.926553	2.030759	1.173913	1.271176	0.019739	0.120840	0.216091	0.116494	0.303860	0.227072	0.795066	0.837940	0.409942	0.450523
gcugucaccggugcuugguacguuauauucagccggucugaugagucuag-gagagacgaaacagc	1.738911	1.940273	1.739325	1.969365	1.589874	1.698403	0.000755	0.056321	0.435424	0.743651	0.595524	0.596288	2.033424	1.001762	0.000266	0.000391
gcugucaccggugcuugguacguuauauucagccggucugaugagucuaggagcagacgaaacagc	2.001241	1.986253	1.978937	2.042951	0.966078	1.158815	0.814720	0.867959	NaN	NaN	NaN	NaN	NaN	NaN	0.000000	0.000000
gcugucaccggugcuugguacguuauauucagccggucugaugagucuaggaggagacgaaacagc	1.929090	2.024440	1.915683	2.067383	1.245520	1.418079	0.004605	0.074519	0.477004	0.753142	0.692277	0.473969	1.888590	0.604912	0.912159	0.920613
gcugucaccggugcuugguacguuauauucagccggucugaugagucuaggaguagacgaaacagc	1.936373	2.022585	1.931083	2.042543	1.219586	1.292589	0.023687	0.128267	NaN	NaN	NaN	NaN	NaN	NaN	0.000000	0.000000
gcugucaccggugcuugguacguuauauucagccggucugaugagucuaggauaagacgaaacagc	1.940085	1.964090	1.949434	2.033190	1.056828	1.212706	0.147741	0.306005	0.057616	0.240299	0.172029	-0.007462	1.522940	0.661469	0.854508	0.869977
gcugucaccggugcuugguacguuauauucagccggucugaugagucuag-gauagacgaaacagc	1.979857	1.979813	1.978908	2.032200	0.999900	1.130556	0.348460	0.503506	0.671651	0.873869	0.794816	0.741329	1.593008	0.884123	0.185753	0.216359
gcugucaccggugcuugguacguuauauucagccggucugaugagucuaggaucagacgaaacagc	2.050104	2.005088	2.067292	2.023624	0.901539	0.904341	0.035655	0.153391	NaN	NaN	NaN	NaN	NaN	NaN	0.000000	0.000000
gcugucaccggugcuugguacguuauauucagccggucugaugagucuaggaugagacgaaacagc	1.939393	2.023331	1.895949	2.050332	1.213215	1.426864	0.051290	0.179550	NaN	NaN	NaN	NaN	NaN	NaN	0.000000	0.000000
gcugucaccggugcuugguacguuauauucagccggucugaugagucuaggauuagacgaaacagc	2.011714	2.025881	2.035582	2.066003	1.033159	1.072558	0.965096	0.976351	NaN	NaN	NaN	NaN	NaN	NaN	0.000000	0.000000
gcugucaccggugcuugguacguuauauucagccggucugaugagucuaggcaaagacgaaacagc	2.005346	1.980857	1.982318	2.007611	0.945173	1.059968	0.340785	0.496198	0.393016	0.277849	0.193431	0.131386	0.767066	0.866870	0.283071	0.320805
gcugucaccggugcuugguacguuauauucagccggucugaugagucuag-gcaagacgaaacagc	1.994395	2.012184	2.018200	2.010020	1.041810	0.981341	0.648535	0.744684	0.724422	0.718602	0.731581	0.782492	0.986690	1.124377	0.665819	0.698005
gcugucaccggugcuugguacguuauauucagccggucugaugagucuaggcacagacgaaacagc	2.037200	2.007134	2.038056	2.032202	0.933113	0.986612	0.050205	0.177575	0.249368	0.379034	0.366787	0.217904	1.347928	0.709769	0.793655	0.814666
gcugucaccggugcuugguacguuauauucagccggucugaugagucuaggcagagacgaaacagc	1.967605	1.956358	1.962583	2.031328	0.974436	1.171510	0.662473	0.755299	NaN	NaN	NaN	NaN	NaN	NaN	0.000000	0.000000
gcugucaccggugcuugguacguuauauucagccggucugaugagucuaggcauagacgaaacagc	1.975444	2.001818	1.987716	2.038138	1.062609	1.123111	0.089087	0.235025	0.526344	0.945737	0.537731	0.260003	2.626598	0.527561	0.307445	0.345370
gcugucaccggugcuugguacguuauauucagccggucugaugagucuaggccaagacgaaacagc	2.046589	2.009041	2.044265	2.065650	0.917174	1.050472	0.034222	0.151411	NaN	NaN	NaN	NaN	NaN	NaN	0.000000	0.000000
gcugucaccggugcuugguacguuauauucagccggucugaugagucuag-gccagacgaaacagc	2.066527	2.015064	2.070320	2.057953	0.888252	0.971925	0.002132	0.063457	0.762914	0.805082	0.813698	0.898750	1.101966	1.216331	0.312058	0.349937
gcugucaccggugcuugguacguuauauucagccggucugaugagucuaggcccagacgaaacagc	2.065527	1.992812	2.070665	2.071703	0.845835	1.002394	0.059627	0.193637	NaN	NaN	NaN	NaN	NaN	NaN	0.000000	0.000000
gcugucaccggugcuugguacguuauauucagccggucugaugagucuaggccgagacgaaacagc	2.050949	1.989718	2.026858	2.044699	0.868498	1.041936	0.113043	0.264268	NaN	NaN	NaN	NaN	NaN	NaN	0.000000	0.000000
gcugucaccggugcuugguacguuauauucagccggucugaugagucuaggccuagacgaaacagc	2.052467	2.054008	2.096260	2.066456	1.003555	0.933676	0.308553	0.467903	NaN	NaN	NaN	NaN	NaN	NaN	0.000000	0.000000
gcugucaccggugcuugguacguuauauucagccggucugaugagucuaggcgaagacgaaacagc	2.034143	2.042541	2.033026	2.074604	1.019525	1.100470	0.835703	0.885198	NaN	NaN	NaN	NaN	NaN	NaN	0.000000	0.000000
gcugucaccggugcuugguacguuauauucagccggucugaugagucuag-gcgagacgaaacagc	1.975402	2.037127	1.952049	2.062094	1.152723	1.288384	0.063224	0.198302	0.839117	0.948909	0.790363	0.701960	1.287631	0.815826	0.783170	0.805843
gcugucaccggugcuugguacguuauauucagccggucugaugagucuaggcgcagacgaaacagc	2.067974	2.012684	2.046738	2.049900	0.880461	1.007306	0.080846	0.221504	NaN	NaN	NaN	NaN	NaN	NaN	0.000000	0.000000
gcugucaccggugcuugguacguuauauucagccggucugaugagucuaggcggagacgaaacagc	2.038640	2.036966	2.041048	2.051262	0.996153	1.023797	0.416651	0.564577	NaN	NaN	NaN	NaN	NaN	NaN	0.000000	0.000000
gcugucaccggugcuugguacguuauauucagccggucugaugagucuaggcguagacgaaacagc	1.998323	2.046599	2.033432	2.049670	1.117574	1.038097	0.685833	0.771788	NaN	NaN	NaN	NaN	NaN	NaN	0.000000	0.000000
gcugucaccggugcuugguacguuauauucagccggucugaugagucuaggcuaagacgaaacagc	2.044934	2.032949	2.037485	2.085743	0.972780	1.117528	0.458879	0.603755	0.506283	0.642280	0.506036	0.172271	1.367718	0.463698	0.002378	0.003320
gcugucaccggugcuugguacguuauauucagccggucugaugagucuag-gcuagacgaaacagc	2.073724	2.056535	2.092448	2.081417	0.961194	0.974919	0.130159	0.285047	0.382443	0.415490	0.389995	0.408705	1.079063	1.044023	0.517339	0.554966
gcugucaccggugcuugguacguuauauucagccggucugaugagucuaggcucagacgaaacagc	2.085299	1.959196	2.027018	2.053173	0.747992	1.062075	0.215999	0.377298	0.221313	-0.199706	0.041473	-0.046354	0.379299	0.816907	0.003211	0.004435
gcugucaccggugcuugguacguuauauucagccggucugaugagucuaggcugagacgaaacagc	2.060680	2.035408	2.058925	2.044350	0.943470	0.966997	0.162466	0.320301	NaN	NaN	NaN	NaN	NaN	NaN	0.000000	0.000000
gcugucaccggugcuugguacguuauauucagccggucugaugagucuaggcuuagacgaaacagc	2.014939	2.008128	2.052670	2.066195	0.984439	1.031633	0.393682	0.545294	NaN	NaN	NaN	NaN	NaN	NaN	0.000000	0.000000
gcugucaccggugcuugguacguuauauucagccggucugaugagucuagggaaagacgaaacagc	1.962569	1.987812	1.968030	2.022710	1.059846	1.134174	0.020455	0.122504	NaN	NaN	NaN	NaN	NaN	NaN	0.000000	0.000000
gcugucaccggugcuugguacguuauauucagccggucugaugagucuag-ggaagacgaaacagc	1.959736	2.003157	1.946486	2.036167	1.105149	1.229365	0.030783	0.145202	0.698811	0.873441	0.670050	0.664674	1.494963	0.987697	0.010881	0.014484
gcugucaccggugcuugguacguuauauucagccggucugaugagucuagggacagacgaaacagc	1.963764	2.001170	1.979935	1.986680	1.089948	1.015653	0.797063	0.855573	-0.229211	0.183855	-0.018509	-0.034872	2.588604	0.963024	0.040577	0.051252
gcugucaccggugcuugguacguuauauucagccggucugaugagucuagggagagacgaaacagc	1.873436	1.953143	1.876021	2.018262	1.201453	1.387526	0.022162	0.125057	0.142556	0.419040	0.399155	0.279169	1.890098	0.758601	0.690618	0.721786
gcugucaccggugcuugguacguuauauucagccggucugaugagucuagggauagacgaaacagc	1.945355	1.960455	1.953446	2.004477	1.035380	1.124683	0.108937	0.259923	NaN	NaN	NaN	NaN	NaN	NaN	0.000000	0.000000
gcugucaccggugcuugguacguuauauucagccggucugaugagucuagggcaagacgaaacagc	2.018751	2.005223	2.047186	2.064432	0.969330	1.040510	0.266687	0.427735	NaN	NaN	NaN	NaN	NaN	NaN	0.000000	0.000000
gcugucaccggugcuugguacguuauauucagccggucugaugagucuag-ggcagacgaaacagc	2.016482	2.008053	2.010464	2.034801	0.980777	1.057637	0.337730	0.493575	0.318797	0.467798	0.219086	0.413841	1.409292	1.565869	0.000216	0.000319
gcugucaccggugcuugguacguuauauucagccggucugaugagucuagggccagacgaaacagc	2.052549	2.018804	2.085130	2.103274	0.925241	1.042662	0.231248	0.392286	NaN	NaN	NaN	NaN	NaN	NaN	0.000000	0.000000
gcugucaccggugcuugguacguuauauucagccggucugaugagucuagggcgagacgaaacagc	1.967969	1.996564	1.956647	2.034332	1.068057	1.195872	0.036382	0.155430	NaN	NaN	NaN	NaN	NaN	NaN	0.000000	0.000000
gcugucaccggugcuugguacguuauauucagccggucugaugagucuagggcuagacgaaacagc	2.027229	2.034500	2.016174	2.068678	1.016884	1.128505	0.557785	0.675380	NaN	NaN	NaN	NaN	NaN	NaN	0.000000	0.000000
gcugucaccggugcuugguacguuauauucagccggucugaugagucuaggggaagacgaaacagc	1.995951	2.003264	2.005156	2.085496	1.016981	1.203207	0.332289	0.488413	NaN	NaN	NaN	NaN	NaN	NaN	0.000000	0.000000
gcugucaccggugcuugguacguuauauucagccggucugaugagucuag-gggagacgaaacagc	1.878585	1.986915	1.843686	2.043189	1.283305	1.583078	0.015317	0.110066	0.684774	0.775392	0.694112	0.847487	1.232019	1.423557	0.004517	0.006192
gcugucaccggugcuugguacguuauauucagccggucugaugagucuaggggcagacgaaacagc	2.042830	2.000267	2.050735	2.074945	0.906645	1.057329	0.123740	0.278253	NaN	NaN	NaN	NaN	NaN	NaN	0.000000	0.000000
gcugucaccggugcuugguacguuauauucagccggucugaugagucuagggggagacgaaacagc	1.981296	2.005089	1.981754	2.095086	1.056313	1.298169	0.140004	0.297197	NaN	NaN	NaN	NaN	NaN	NaN	0.000000	0.000000
gcugucaccggugcuugguacguuauauucagccggucugaugagucuagggguagacgaaacagc	1.960576	1.990265	1.996368	2.045763	1.070754	1.120457	0.391933	0.543608	NaN	NaN	NaN	NaN	NaN	NaN	0.000000	0.000000
gcugucaccggugcuugguacguuauauucagccggucugaugagucuaggguaagacgaaacagc	1.981431	2.013853	1.954967	2.025847	1.077513	1.177280	0.243468	0.404437	NaN	NaN	NaN	NaN	NaN	NaN	0.000000	0.000000
gcugucaccggugcuugguacguuauauucagccggucugaugagucuag-gguagacgaaacagc	1.968562	2.009950	1.965254	2.052040	1.099989	1.221197	0.004598	0.074519	0.754750	0.874010	0.770882	0.782481	1.316014	1.027068	0.330581	0.368769
gcugucaccggugcuugguacguuauauucagccggucugaugagucuagggucagacgaaacagc	2.055382	1.986674	2.047347	2.075204	0.853674	1.066246	0.168554	0.326856	NaN	NaN	NaN	NaN	NaN	NaN	0.000000	0.000000
gcugucaccggugcuugguacguuauauucagccggucugaugagucuagggugagacgaaacagc	1.950605	2.019692	1.953969	2.059177	1.172430	1.274113	0.003877	0.071573	NaN	NaN	NaN	NaN	NaN	NaN	0.000000	0.000000
gcugucaccggugcuugguacguuauauucagccggucugaugagucuaggguuagacgaaacagc	2.017755	1.986717	2.024101	2.035819	0.931027	1.027349	0.015701	0.110164	NaN	NaN	NaN	NaN	NaN	NaN	0.000000	0.000000
gcugucaccggugcuugguacguuauauucagccggucugaugagucuagguaaagacgaaacagc	1.935013	1.970101	1.969376	1.998628	1.084146	1.069677	0.446801	0.593956	NaN	NaN	NaN	NaN	NaN	NaN	0.000000	0.000000
gcugucaccggugcuugguacguuauauucagccggucugaugagucuag-guaagacgaaacagc	1.865237	1.905085	1.855277	1.962813	1.096095	1.280963	0.065537	0.201212	0.848592	0.781027	0.861446	0.868590	0.855923	1.016586	0.205162	0.237615
gcugucaccggugcuugguacguuauauucagccggucugaugagucuagguacagacgaaacagc	1.984153	1.989801	1.980320	2.000758	1.013092	1.048185	0.809692	0.865137	NaN	NaN	NaN	NaN	NaN	NaN	0.000000	0.000000
gcugucaccggugcuugguacguuauauucagccggucugaugagucuagguagagacgaaacagc	1.915906	1.941689	1.907771	2.051224	1.061164	1.391402	0.198697	0.358959	NaN	NaN	NaN	NaN	NaN	NaN	0.000000	0.000000
gcugucaccggugcuugguacguuauauucagccggucugaugagucuagguauagacgaaacagc	2.002358	2.007765	2.015925	2.081555	1.012528	1.163134	0.437852	0.584945	NaN	NaN	NaN	NaN	NaN	NaN	0.000000	0.000000
gcugucaccggugcuugguacguuauauucagccggucugaugagucuaggucaagacgaaacagc	1.956674	1.980720	1.976984	2.046985	1.056930	1.174901	0.213514	0.375031	NaN	NaN	NaN	NaN	NaN	NaN	0.000000	0.000000
gcugucaccggugcuugguacguuauauucagccggucugaugagucuag-gucagacgaaacagc	2.060743	1.998234	2.036377	2.072347	0.865946	1.086349	0.201744	0.362242	0.694604	0.814498	0.651542	0.829333	1.317933	1.505879	0.000102	0.000152
gcugucaccggugcuugguacguuauauucagccggucugaugagucuagguccagacgaaacagc	2.035289	2.015064	2.044779	2.045511	0.954497	1.001686	0.055432	0.185851	0.423020	0.586216	0.461625	0.272741	1.456115	0.647316	0.452259	0.491227
gcugucaccggugcuugguacguuauauucagccggucugaugagucuaggucgagacgaaacagc	1.994500	2.015986	1.975989	2.077187	1.050717	1.262402	0.084058	0.226903	NaN	NaN	NaN	NaN	NaN	NaN	0.000000	0.000000
gcugucaccggugcuugguacguuauauucagccggucugaugagucuaggucuagacgaaacagc	2.040276	1.990116	2.046658	2.019634	0.890923	0.939672	0.007028	0.084632	NaN	NaN	NaN	NaN	NaN	NaN	0.000000	0.000000
gcugucaccggugcuugguacguuauauucagccggucugaugagucuaggugaagacgaaacagc	1.959049	2.012343	1.968730	2.052182	1.130560	1.211859	0.011539	0.097392	0.676660	0.947491	0.555357	0.587856	1.865651	1.077704	0.164627	0.193405
gcugucaccggugcuugguacguuauauucagccggucugaugagucuag-gugagacgaaacagc	1.838533	1.966778	1.811359	2.025362	1.343525	1.636827	0.008666	0.090697	0.634395	0.866584	0.658489	0.706196	1.706827	1.116112	0.013783	0.018200
gcugucaccggugcuugguacguuauauucagccggucugaugagucuaggugcagacgaaacagc	2.003752	1.980333	2.004608	2.042999	0.947504	1.092424	0.316397	0.474974	NaN	NaN	NaN	NaN	NaN	NaN	0.000000	0.000000
gcugucaccggugcuugguacguuauauucagccggucugaugagucuagguggagacgaaacagc	1.983399	2.017538	1.971268	2.080615	1.081782	1.286316	0.034883	0.152055	0.681173	0.732259	0.872356	0.365793	1.124828	0.311485	0.001760	0.002478
gcugucaccggugcuugguacguuauauucagccggucugaugagucuagguguagacgaaacagc	1.964545	2.010169	1.943702	2.009583	1.110770	1.163809	0.221873	0.382984	0.041652	0.277580	0.146537	0.253834	1.721583	1.280256	0.044979	0.056450
gcugucaccggugcuugguacguuauauucagccggucugaugagucuagguuaagacgaaacagc	1.982519	1.956398	1.978616	2.012324	0.941628	1.080707	0.291787	0.451304	0.339289	0.423508	0.320744	0.344267	1.214000	1.055656	0.518757	0.556370
gcugucaccggugcuugguacguuauauucagccggucugaugagucuag-guuagacgaaacagc	2.014185	2.020101	1.995336	2.077157	1.013715	1.207315	0.219681	0.380999	0.606453	0.723543	0.653133	0.539174	1.309452	0.769203	0.592882	0.627844
gcugucaccggugcuugguacguuauauucagccggucugaugagucuagguucagacgaaacagc	2.007302	1.997355	2.040724	2.061555	0.977355	1.049134	0.438926	0.586228	NaN	NaN	NaN	NaN	NaN	NaN	0.000000	0.000000
gcugucaccggugcuugguacguuauauucagccggucugaugagucuagguugagacgaaacagc	2.014180	2.000749	1.995210	2.076137	0.969549	1.204832	0.610572	0.716593	NaN	NaN	NaN	NaN	NaN	NaN	0.000000	0.000000
gcugucaccggugcuugguacguuauauucagccggucugaugagucuagguuuagacgaaacagc	1.994577	2.028129	2.011068	2.028446	1.080320	1.040825	0.773450	0.839380	0.220150	0.614006	0.425999	0.508415	2.476600	1.208971	0.002566	0.003578
gcugucaccggugcuugguacguuauauucagccggucugaugagucuaguaaaagacgaaacagc	1.945045	1.955048	1.963918	2.013314	1.023302	1.120459	0.486375	0.624659	0.318161	0.443008	0.121720	0.245402	1.333051	1.329481	0.025078	0.032257
gcugucaccggugcuugguacguuauauucagccggucugaugagucuag-uaaagacgaaacagc	1.944268	1.976304	1.950432	2.011007	1.076554	1.149676	0.011679	0.097594	0.455879	0.668536	0.377163	0.459292	1.631763	1.208174	0.000011	0.000017
gcugucaccggugcuugguacguuauauucagccggucugaugagucuaguaacagacgaaacagc	2.000276	1.986541	2.006277	2.023815	0.968868	1.041210	0.011764	0.097594	NaN	NaN	NaN	NaN	NaN	NaN	0.000000	0.000000
gcugucaccggugcuugguacguuauauucagccggucugaugagucuaguaagagacgaaacagc	1.894511	1.969680	1.900308	2.050505	1.188965	1.413178	0.039499	0.162243	NaN	NaN	NaN	NaN	NaN	NaN	0.000000	0.000000
gcugucaccggugcuugguacguuauauucagccggucugaugagucuaguaauagacgaaacagc	1.972485	1.986247	2.000640	2.023182	1.032194	1.053275	0.995786	0.996565	NaN	NaN	NaN	NaN	NaN	NaN	0.000000	0.000000
gcugucaccggugcuugguacguuauauucagccggucugaugagucuaguacaagacgaaacagc	1.986899	1.976253	1.978921	2.030612	0.975783	1.126395	0.918032	0.943282	NaN	NaN	NaN	NaN	NaN	NaN	0.000000	0.000000
gcugucaccggugcuugguacguuauauucagccggucugaugagucuag-uacagacgaaacagc	1.951379	1.974467	1.965772	2.025478	1.054599	1.147375	0.123596	0.278137	0.804235	0.721243	0.765637	0.777999	0.826052	1.028872	0.328169	0.366238
gcugucaccggugcuugguacguuauauucagccggucugaugagucuaguaccagacgaaacagc	2.066842	2.011345	2.073175	2.073657	0.880043	1.001111	0.015318	0.110066	NaN	NaN	NaN	NaN	NaN	NaN	0.000000	0.000000
gcugucaccggugcuugguacguuauauucagccggucugaugagucuaguacgagacgaaacagc	1.929235	1.999517	1.940091	2.062784	1.175660	1.326456	0.016622	0.113194	0.049764	0.096371	0.137217	-0.107892	1.113286	0.568710	0.128908	0.153681
gcugucaccggugcuugguacguuauauucagccggucugaugagucuaguacuagacgaaacagc	2.014520	1.986522	2.002124	2.046715	0.937566	1.108131	0.381090	0.533193	NaN	NaN	NaN	NaN	NaN	NaN	0.000000	0.000000
gcugucaccggugcuugguacguuauauucagccggucugaugagucuaguagaagacgaaacagc	1.940974	2.011601	1.945372	2.025145	1.176597	1.201635	0.053601	0.183252	NaN	NaN	NaN	NaN	NaN	NaN	0.000000	0.000000
gcugucaccggugcuugguacguuauauucagccggucugaugagucuag-uagagacgaaacagc	1.837693	1.955887	1.827928	2.010629	1.312784	1.523002	0.004967	0.075296	0.567759	0.729671	0.562672	0.723130	1.451816	1.446965	0.000000	0.000000
gcugucaccggugcuugguacguuauauucagccggucugaugagucuaguagcagacgaaacagc	1.986098	1.969161	1.985973	2.024320	0.961751	1.092313	0.411903	0.560819	NaN	NaN	NaN	NaN	NaN	NaN	0.000000	0.000000
gcugucaccggugcuugguacguuauauucagccggucugaugagucuaguaggagacgaaacagc	1.901272	2.007716	1.893213	2.037930	1.277744	1.395459	0.004318	0.073667	NaN	NaN	NaN	NaN	NaN	NaN	0.000000	0.000000
gcugucaccggugcuugguacguuauauucagccggucugaugagucuaguaguagacgaaacagc	1.950014	1.998358	1.936592	2.025906	1.117748	1.228326	0.033253	0.148884	NaN	NaN	NaN	NaN	NaN	NaN	0.000000	0.000000
gcugucaccggugcuugguacguuauauucagccggucugaugagucuaguauaagacgaaacagc	1.985325	2.014416	1.983807	2.026315	1.069280	1.102828	0.359612	0.513531	NaN	NaN	NaN	NaN	NaN	NaN	0.000000	0.000000
gcugucaccggugcuugguacguuauauucagccggucugaugagucuag-uauagacgaaacagc	1.975652	2.008136	1.962806	2.022897	1.077667	1.148394	0.196159	0.357020	0.605235	0.978645	0.740627	0.844427	2.362706	1.269990	0.000000	0.000000
gcugucaccggugcuugguacguuauauucagccggucugaugagucuaguaucagacgaaacagc	2.060169	2.024964	2.057898	2.035235	0.922135	0.949155	0.103565	0.253854	NaN	NaN	NaN	NaN	NaN	NaN	0.000000	0.000000
gcugucaccggugcuugguacguuauauucagccggucugaugagucuaguaugagacgaaacagc	1.877938	1.980197	1.909250	2.007536	1.265490	1.253966	0.041314	0.163277	0.400316	0.659834	0.419319	0.512717	1.817685	1.239933	0.000211	0.000311
gcugucaccggugcuugguacguuauauucagccggucugaugagucuaguauuagacgaaacagc	1.991783	2.019044	2.007211	2.045145	1.064782	1.091275	0.374782	0.528121	NaN	NaN	NaN	NaN	NaN	NaN	0.000000	0.000000
gcugucaccggugcuugguacguuauauucagccggucugaugagucuagucaaagacgaaacagc	1.957075	1.923992	1.967516	1.999127	0.926653	1.075501	0.492930	0.629132	0.202432	0.257363	0.108620	0.191906	1.134832	1.211396	0.562673	0.599077
gcugucaccggugcuugguacguuauauucagccggucugaugagucuag-ucaagacgaaacagc	1.961034	1.974483	1.980291	2.014785	1.031450	1.082664	0.556435	0.674976	0.714379	0.910646	0.699480	0.782066	1.571328	1.209446	0.001403	0.001987
gcugucaccggugcuugguacguuauauucagccggucugaugagucuagucacagacgaaacagc	2.006174	2.000592	2.039784	2.037402	0.987230	0.994531	0.259220	0.420503	NaN	NaN	NaN	NaN	NaN	NaN	0.000000	0.000000
gcugucaccggugcuugguacguuauauucagccggucugaugagucuagucagagacgaaacagc	1.963293	1.987010	1.986084	2.046808	1.056127	1.150072	0.239968	0.400573	NaN	NaN	NaN	NaN	NaN	NaN	0.000000	0.000000
gcugucaccggugcuugguacguuauauucagccggucugaugagucuagucauagacgaaacagc	2.004102	2.006208	1.992922	2.006229	1.004861	1.031115	0.687880	0.773412	NaN	NaN	NaN	NaN	NaN	NaN	0.000000	0.000000
gcugucaccggugcuugguacguuauauucagccggucugaugagucuaguccaagacgaaacagc	2.016056	2.018814	2.028659	2.021665	1.006372	0.984024	0.405606	0.555795	NaN	NaN	NaN	NaN	NaN	NaN	0.000000	0.000000
gcugucaccggugcuugguacguuauauucagccggucugaugagucuag-uccagacgaaacagc	2.016266	2.004685	2.039335	2.023579	0.973687	0.964370	0.152863	0.311446	0.934119	1.069284	0.874736	0.844237	1.365102	0.932184	0.442324	0.481657
gcugucaccggugcuugguacguuauauucagccggucugaugagucuagucccagacgaaacagc	2.016357	2.050726	2.021918	2.040571	1.082352	1.043887	0.816856	0.869524	NaN	NaN	NaN	NaN	NaN	NaN	0.000000	0.000000
gcugucaccggugcuugguacguuauauucagccggucugaugagucuaguccgagacgaaacagc	1.993088	1.982783	1.982406	2.017559	0.976552	1.084310	0.482776	0.622537	NaN	NaN	NaN	NaN	NaN	NaN	0.000000	0.000000
gcugucaccggugcuugguacguuauauucagccggucugaugagucuaguccuagacgaaacagc	2.053559	2.025002	2.043122	2.065298	0.936361	1.052388	0.106963	0.257548	NaN	NaN	NaN	NaN	NaN	NaN	0.000000	0.000000
gcugucaccggugcuugguacguuauauucagccggucugaugagucuagucgaagacgaaacagc	1.965110	2.016464	1.982153	2.025983	1.125520	1.106192	0.234834	0.396162	0.344966	0.569626	0.342422	0.442143	1.677489	1.258117	0.003196	0.004416
gcugucaccggugcuugguacguuauauucagccggucugaugagucuag-ucgagacgaaacagc	1.946053	1.990893	1.948307	2.041636	1.108768	1.239737	0.006340	0.080708	0.881431	1.013349	0.848366	0.887068	1.354933	1.093207	0.239333	0.274828
gcugucaccggugcuugguacguuauauucagccggucugaugagucuagucgcagacgaaacagc	2.001121	1.953232	2.022764	1.996873	0.895595	0.942126	0.034957	0.152055	NaN	NaN	NaN	NaN	NaN	NaN	0.000000	0.000000
gcugucaccggugcuugguacguuauauucagccggucugaugagucuagucggagacgaaacagc	1.934417	1.966908	1.941853	2.042449	1.077682	1.260655	0.112236	0.263621	NaN	NaN	NaN	NaN	NaN	NaN	0.000000	0.000000
gcugucaccggugcuugguacguuauauucagccggucugaugagucuagucguagacgaaacagc	1.988389	2.009607	1.970273	2.050096	1.050069	1.201777	0.104346	0.254670	0.113378	-0.090714	0.304079	0.027855	0.625041	0.529390	0.003146	0.004351
gcugucaccggugcuugguacguuauauucagccggucugaugagucuagucuaagacgaaacagc	1.985138	1.982463	1.998294	2.052626	0.993859	1.133266	0.767941	0.834287	NaN	NaN	NaN	NaN	NaN	NaN	0.000000	0.000000
gcugucaccggugcuugguacguuauauucagccggucugaugagucuag-ucuagacgaaacagc	2.023972	2.034856	2.029912	2.035966	1.025377	1.014038	0.664897	0.756883	0.630513	0.869518	0.718535	0.682302	1.733823	0.919956	0.016153	0.021170
gcugucaccggugcuugguacguuauauucagccggucugaugagucuagucucagacgaaacagc	2.018585	1.988769	2.041435	2.046641	0.933651	1.012061	0.102864	0.252741	NaN	NaN	NaN	NaN	NaN	NaN	0.000000	0.000000
gcugucaccggugcuugguacguuauauucagccggucugaugagucuagucugagacgaaacagc	1.976575	2.002283	1.968494	2.070487	1.060982	1.264717	0.063414	0.198626	NaN	NaN	NaN	NaN	NaN	NaN	0.000000	0.000000
gcugucaccggugcuugguacguuauauucagccggucugaugagucuagucuuagacgaaacagc	2.019192	1.973017	2.015195	2.012626	0.899136	0.994102	0.009654	0.092534	NaN	NaN	NaN	NaN	NaN	NaN	0.000000	0.000000
gcugucaccggugcuugguacguuauauucagccggucugaugagucuagugaaagacgaaacagc	1.928465	1.967170	1.938539	2.014360	1.093215	1.190751	0.031451	0.146066	NaN	NaN	NaN	NaN	NaN	NaN	0.000000	0.000000
gcugucaccggugcuugguacguuauauucagccggucugaugagucuag-ugaagacgaaacagc	1.943715	1.965311	1.932613	2.009105	1.050985	1.192592	0.041700	0.163869	0.818042	0.986315	0.922059	0.891445	1.473240	0.931935	0.184560	0.215068
gcugucaccggugcuugguacguuauauucagccggucugaugagucuagugacagacgaaacagc	2.011108	1.964098	2.000291	2.019913	0.897407	1.046217	0.102226	0.251777	NaN	NaN	NaN	NaN	NaN	NaN	0.000000	0.000000
gcugucaccggugcuugguacguuauauucagccggucugaugagucuagugagagacgaaacagc	1.763675	1.943357	1.770231	1.982534	1.512452	1.630433	0.002415	0.063457	NaN	NaN	NaN	NaN	NaN	NaN	0.000000	0.000000
gcugucaccggugcuugguacguuauauucagccggucugaugagucuagugauagacgaaacagc	1.960729	1.997905	1.983891	1.994506	1.089372	1.024744	0.736052	0.809262	0.184629	0.075197	0.240698	0.280565	0.777264	1.096142	0.890046	0.900960
gcugucaccggugcuugguacguuauauucagccggucugaugagucuagugcaagacgaaacagc	1.983237	1.984619	1.947920	2.007580	1.003188	1.147256	0.577219	0.689430	NaN	NaN	NaN	NaN	NaN	NaN	0.000000	0.000000
gcugucaccggugcuugguacguuauauucagccggucugaugagucuag-ugcagacgaaacagc	1.992163	1.949644	1.982840	2.038619	0.906738	1.137047	0.624269	0.725458	0.907491	0.724100	0.697885	0.948669	0.655555	1.781495	0.282793	0.320562
gcugucaccggugcuugguacguuauauucagccggucugaugagucuagugccagacgaaacagc	2.062283	2.041019	2.082410	2.091258	0.952219	1.020581	0.047569	0.174352	NaN	NaN	NaN	NaN	NaN	NaN	0.000000	0.000000
gcugucaccggugcuugguacguuauauucagccggucugaugagucuagugcgagacgaaacagc	1.861503	1.967982	1.836954	2.055108	1.277847	1.652547	0.026359	0.134937	NaN	NaN	NaN	NaN	NaN	NaN	0.000000	0.000000
gcugucaccggugcuugguacguuauauucagccggucugaugagucuagugcuagacgaaacagc	2.014398	2.006369	2.004680	2.045014	0.981682	1.097321	0.608119	0.715003	NaN	NaN	NaN	NaN	NaN	NaN	0.000000	0.000000
gcugucaccggugcuugguacguuauauucagccggucugaugagucuaguggaagacgaaacagc	1.976223	2.010252	1.950463	2.020327	1.081506	1.174529	0.235368	0.396646	0.300878	0.385624	0.496458	0.269166	1.215475	0.592528	0.240599	0.276096
gcugucaccggugcuugguacguuauauucagccggucugaugagucuag-uggagacgaaacagc	1.822750	1.951118	1.784732	1.997185	1.343902	1.630993	0.011485	0.097392	0.312091	0.483957	0.312891	0.420599	1.485475	1.281470	0.000563	0.000815
gcugucaccggugcuugguacguuauauucagccggucugaugagucuaguggcagacgaaacagc	2.034638	2.002314	2.049083	2.086689	0.928275	1.090451	0.330554	0.486842	NaN	NaN	NaN	NaN	NaN	NaN	0.000000	0.000000
gcugucaccggugcuugguacguuauauucagccggucugaugagucuagugggagacgaaacagc	1.907477	2.015443	1.934261	2.065010	1.282231	1.351289	0.019795	0.120840	NaN	NaN	NaN	NaN	NaN	NaN	0.000000	0.000000
gcugucaccggugcuugguacguuauauucagccggucugaugagucuagugguagacgaaacagc	1.941520	1.989726	1.959139	2.058449	1.117394	1.256927	0.066095	0.201955	NaN	NaN	NaN	NaN	NaN	NaN	0.000000	0.000000
gcugucaccggugcuugguacguuauauucagccggucugaugagucuaguguaagacgaaacagc	1.936660	1.965473	1.946634	2.036379	1.068595	1.229546	0.126830	0.281319	NaN	NaN	NaN	NaN	NaN	NaN	0.000000	0.000000
gcugucaccggugcuugguacguuauauucagccggucugaugagucuag-uguagacgaaacagc	1.955211	1.973253	1.968607	2.000359	1.042417	1.075851	0.367000	0.519881	0.831163	0.972721	0.907830	0.604558	1.385346	0.497426	0.008431	0.011317
gcugucaccggugcuugguacguuauauucagccggucugaugagucuagugucagacgaaacagc	2.047411	1.969925	2.060336	2.034583	0.836593	0.942426	0.027986	0.138793	NaN	NaN	NaN	NaN	NaN	NaN	0.000000	0.000000
gcugucaccggugcuugguacguuauauucagccggucugaugagucuagugugagacgaaacagc	1.793846	1.963196	1.767787	1.977833	1.476898	1.621980	0.004573	0.074519	NaN	NaN	NaN	NaN	NaN	NaN	0.000000	0.000000
gcugucaccggugcuugguacguuauauucagccggucugaugagucuaguguuagacgaaacagc	2.034171	2.024601	2.018853	2.063078	0.978205	1.107198	0.711121	0.791544	NaN	NaN	NaN	NaN	NaN	NaN	0.000000	0.000000
gcugucaccggugcuugguacguuauauucagccggucugaugagucuaguuaaagacgaaacagc	1.957311	1.973438	1.956582	2.007940	1.037830	1.125532	0.005623	0.078068	NaN	NaN	NaN	NaN	NaN	NaN	0.000000	0.000000
gcugucaccggugcuugguacguuauauucagccggucugaugagucuag-uuaagacgaaacagc	1.958733	1.956242	1.960391	2.042336	0.994279	1.207660	0.477126	0.618210	0.680604	0.768740	0.710132	0.722331	1.224999	1.028488	0.334426	0.372652
gcugucaccggugcuugguacguuauauucagccggucugaugagucuaguuacagacgaaacagc	2.002356	1.982370	2.010999	2.000665	0.955024	0.976485	0.070681	0.208635	NaN	NaN	NaN	NaN	NaN	NaN	0.000000	0.000000
gcugucaccggugcuugguacguuauauucagccggucugaugagucuaguuagagacgaaacagc	1.895832	1.978350	1.919308	2.031457	1.209256	1.294639	0.030650	0.144980	NaN	NaN	NaN	NaN	NaN	NaN	0.000000	0.000000
gcugucaccggugcuugguacguuauauucagccggucugaugagucuaguuauagacgaaacagc	1.973586	2.007322	1.983782	2.032547	1.080777	1.118834	0.139567	0.296638	NaN	NaN	NaN	NaN	NaN	NaN	0.000000	0.000000
gcugucaccggugcuugguacguuauauucagccggucugaugagucuaguucaagacgaaacagc	2.008843	1.999525	2.000321	2.017070	0.978774	1.039319	0.362408	0.515796	0.267281	-0.299074	0.054518	0.279040	0.271422	1.676957	0.412024	0.452519
gcugucaccggugcuugguacguuauauucagccggucugaugagucuag-uucagacgaaacagc	1.997440	1.975384	2.015761	2.021552	0.950482	1.013425	0.084835	0.228432	0.804759	0.870006	0.717625	0.816090	1.162109	1.254484	0.164752	0.193484
gcugucaccggugcuugguacguuauauucagccggucugaugagucuaguuccagacgaaacagc	2.025447	1.996689	2.092404	2.080404	0.935927	0.972748	0.337143	0.492999	NaN	NaN	NaN	NaN	NaN	NaN	0.000000	0.000000
gcugucaccggugcuugguacguuauauucagccggucugaugagucuaguucgagacgaaacagc	1.963789	1.987121	1.941989	2.022627	1.055192	1.204032	0.100563	0.249814	NaN	NaN	NaN	NaN	NaN	NaN	0.000000	0.000000
gcugucaccggugcuugguacguuauauucagccggucugaugagucuaguucuagacgaaacagc	2.005489	2.006160	2.041286	2.022250	1.001545	0.957114	0.305209	0.464779	NaN	NaN	NaN	NaN	NaN	NaN	0.000000	0.000000
gcugucaccggugcuugguacguuauauucagccggucugaugagucuaguugaagacgaaacagc	1.952899	2.006391	1.974784	2.028972	1.131076	1.132891	0.126804	0.281319	0.079126	0.085255	0.260602	0.124522	1.014213	0.731004	0.284507	0.322168
gcugucaccggugcuugguacguuauauucagccggucugaugagucuag-uugagacgaaacagc	1.882938	1.974926	1.863377	2.009626	1.235913	1.400391	0.006263	0.080547	0.653022	0.777812	0.650142	0.815504	1.332876	1.463396	0.000337	0.000493
gcugucaccggugcuugguacguuauauucagccggucugaugagucuaguugcagacgaaacagc	1.998538	2.019080	2.003282	2.041857	1.048436	1.092885	0.457062	0.602431	0.392245	0.864987	0.517449	0.544907	2.969898	1.065265	0.000053	0.000080
gcugucaccggugcuugguacguuauauucagccggucugaugagucuaguuggagacgaaacagc	1.889616	1.982990	1.857977	2.004189	1.239864	1.400271	0.023137	0.127191	NaN	NaN	NaN	NaN	NaN	NaN	0.000000	0.000000
gcugucaccggugcuugguacguuauauucagccggucugaugagucuaguuguagacgaaacagc	1.970300	2.016609	1.953610	2.056435	1.112523	1.267141	0.030775	0.145202	0.363466	0.767499	0.366067	0.274163	2.535320	0.809275	0.201920	0.234018
gcugucaccggugcuugguacguuauauucagccggucugaugagucuaguuuaagacgaaacagc	1.999278	2.005366	1.999869	2.057241	1.014117	1.141228	0.075703	0.214843	NaN	NaN	NaN	NaN	NaN	NaN	0.000000	0.000000
gcugucaccggugcuugguacguuauauucagccggucugaugagucuag-uuuagacgaaacagc	2.023872	2.026785	2.025329	2.081314	1.006730	1.137587	0.105131	0.255221	0.803699	0.666537	0.786720	0.924141	0.729185	1.372209	0.924495	0.931044
gcugucaccggugcuugguacguuauauucagccggucugaugagucuaguuucagacgaaacagc	2.005085	1.986497	2.039405	2.021992	0.958102	0.960697	0.140312	0.297355	NaN	NaN	NaN	NaN	NaN	NaN	0.000000	0.000000
gcugucaccggugcuugguacguuauauucagccggucugaugagucuaguuugagacgaaacagc	1.964387	2.011726	1.951083	2.035091	1.115164	1.213411	0.060662	0.195141	NaN	NaN	NaN	NaN	NaN	NaN	0.000000	0.000000
gcugucaccggugcuugguacguuauauucagccggucugaugagucuaguuuuagacgaaacagc	1.987695	1.968705	2.026220	1.996930	0.957216	0.934782	0.153267	0.311898	NaN	NaN	NaN	NaN	NaN	NaN	0.000000	0.000000
gcugucaccggugcuugguacguuauauucagccggucugaugagucuauaaaaagacgaaacagc	1.988690	1.982361	1.991411	2.005142	0.985533	1.032123	0.185711	0.345687	0.339981	0.422076	0.345493	0.103824	1.208080	0.573232	0.011740	0.015590
gcugucaccggugcuugguacguuauauucagccggucugaugagucuau-aaaagacgaaacagc	1.946441	1.945843	1.946493	1.986543	0.998625	1.096605	0.467084	0.610142	0.660760	0.771751	0.657186	0.580885	1.291191	0.838878	0.960675	0.965011
gcugucaccggugcuugguacguuauauucagccggucugaugagucuauaaacagacgaaacagc	2.000977	1.967190	1.994879	2.003472	0.925152	1.019983	0.022933	0.126887	-0.113677	-0.338366	0.068446	0.083623	0.596089	1.035565	0.361203	0.400658
gcugucaccggugcuugguacguuauauucagccggucugaugagucuauaaagagacgaaacagc	1.907406	1.976278	1.894781	2.027953	1.171849	1.358853	0.008948	0.091035	0.439684	0.427880	0.397149	0.405191	0.973185	1.018688	0.943728	0.949292
gcugucaccggugcuugguacguuauauucagccggucugaugagucuauaaauagacgaaacagc	1.938856	2.023076	1.963379	2.033004	1.214003	1.173884	0.102135	0.251674	0.393238	0.416707	0.505849	0.300640	1.055526	0.623434	0.007762	0.010444
gcugucaccggugcuugguacguuauauucagccggucugaugagucuauaacaagacgaaacagc	1.987814	1.961613	2.011747	2.007969	0.941454	0.991339	0.109246	0.259936	0.279856	0.510983	0.507936	0.015413	1.702655	0.321719	0.030101	0.038476
gcugucaccggugcuugguacguuauauucagccggucugaugagucuau-aacagacgaaacagc	2.005364	1.992308	1.998568	2.015033	0.970386	1.038641	0.222355	0.383428	0.531406	0.580492	0.574080	0.751919	1.119661	1.506050	0.000078	0.000116
gcugucaccggugcuugguacguuauauucagccggucugaugagucuauaaccagacgaaacagc	1.999771	1.979881	2.021715	2.028600	0.955233	1.015978	0.126784	0.281319	-0.090017	-0.008403	-0.153495	-0.378737	1.206741	0.595330	0.251803	0.287984
gcugucaccggugcuugguacguuauauucagccggucugaugagucuauaacgagacgaaacagc	1.944702	1.991926	1.946283	2.038943	1.114869	1.237826	0.002048	0.063163	NaN	NaN	NaN	NaN	NaN	NaN	0.000000	0.000000
gcugucaccggugcuugguacguuauauucagccggucugaugagucuauaacuagacgaaacagc	2.004454	1.992813	2.014394	2.046259	0.973553	1.076130	0.206215	0.366843	-0.784644	-1.157817	-0.305248	-0.080925	0.423474	1.676190	0.701015	0.730941
gcugucaccggugcuugguacguuauauucagccggucugaugagucuauaagaagacgaaacagc	1.964284	1.984784	1.977526	2.032627	1.048335	1.135273	0.109687	0.260287	NaN	NaN	NaN	NaN	NaN	NaN	0.000000	0.000000
gcugucaccggugcuugguacguuauauucagccggucugaugagucuau-aagagacgaaacagc	1.819159	1.984261	1.831674	2.022296	1.462520	1.551038	0.003402	0.071573	0.430714	0.726396	0.503452	0.626733	1.975525	1.328254	0.000000	0.000000
gcugucaccggugcuugguacguuauauucagccggucugaugagucuauaagcagacgaaacagc	1.999067	1.993707	2.007272	2.052520	0.987734	1.109808	0.883587	0.919161	0.453751	0.820803	0.305651	0.763860	2.328369	2.872165	0.000000	0.000000
gcugucaccggugcuugguacguuauauucagccggucugaugagucuauaaggagacgaaacagc	1.890253	1.981059	1.874096	1.998633	1.232556	1.332099	0.013852	0.106815	0.038265	0.532315	0.060667	0.179264	3.119251	1.314004	0.002716	0.003781
gcugucaccggugcuugguacguuauauucagccggucugaugagucuauaaguagacgaaacagc	1.861195	1.975031	1.894461	2.037384	1.299681	1.389704	0.035161	0.152293	0.468480	0.788838	0.223058	0.575125	2.091016	2.249405	0.000395	0.000576
gcugucaccggugcuugguacguuauauucagccggucugaugagucuauaauaagacgaaacagc	1.983348	1.981150	1.980035	2.002970	0.994951	1.054228	0.477615	0.618256	0.481264	0.807571	0.457397	-0.068885	2.119859	0.297658	0.748749	0.775415
gcugucaccggugcuugguacguuauauucagccggucugaugagucuau-aauagacgaaacagc	1.947513	1.960012	1.962574	2.008563	1.029196	1.111703	0.336693	0.492663	0.744348	0.773334	0.744691	0.764129	1.069021	1.045775	0.572574	0.608605
gcugucaccggugcuugguacguuauauucagccggucugaugagucuauaaucagacgaaacagc	2.013292	1.977635	2.034371	2.022655	0.921177	0.973385	0.041373	0.163385	NaN	NaN	NaN	NaN	NaN	NaN	0.000000	0.000000
gcugucaccggugcuugguacguuauauucagccggucugaugagucuauaaugagacgaaacagc	1.929138	1.971666	1.898882	2.033115	1.102879	1.362174	0.060870	0.195350	NaN	NaN	NaN	NaN	NaN	NaN	0.000000	0.000000
gcugucaccggugcuugguacguuauauucagccggucugaugagucuauaauuagacgaaacagc	1.973815	2.006172	2.008721	2.059774	1.077350	1.124742	0.340891	0.496211	NaN	NaN	NaN	NaN	NaN	NaN	0.000000	0.000000
gcugucaccggugcuugguacguuauauucagccggucugaugagucuauacaaagacgaaacagc	1.977384	1.966056	1.970680	2.016025	0.974254	1.110055	0.879578	0.915906	0.378850	0.224716	0.477368	0.204517	0.701238	0.533518	0.003564	0.004906
gcugucaccggugcuugguacguuauauucagccggucugaugagucuau-acaagacgaaacagc	1.975459	1.985991	1.987689	2.038084	1.024547	1.123040	0.268435	0.429999	0.556173	0.713971	0.528810	0.666027	1.438129	1.371566	0.000024	0.000036
gcugucaccggugcuugguacguuauauucagccggucugaugagucuauacacagacgaaacagc	1.991303	2.008384	2.027723	2.063360	1.040115	1.085519	0.803033	0.859816	NaN	NaN	NaN	NaN	NaN	NaN	0.000000	0.000000
gcugucaccggugcuugguacguuauauucagccggucugaugagucuauacagagacgaaacagc	1.936598	1.982573	1.938236	2.022557	1.111668	1.214286	0.000424	0.055777	0.380244	0.706255	0.526301	0.081597	2.118415	0.359167	0.195983	0.227602
gcugucaccggugcuugguacguuauauucagccggucugaugagucuauacauagacgaaacagc	1.941770	2.002616	1.972624	2.031050	1.150394	1.144002	0.129454	0.283868	0.660564	0.491447	0.407127	0.412216	0.677460	1.011788	0.447257	0.486207
gcugucaccggugcuugguacguuauauucagccggucugaugagucuauaccaagacgaaacagc	2.043330	1.977231	2.028727	2.038331	0.858818	1.022359	0.070463	0.208220	-0.180481	-0.427863	-0.135522	-0.107912	0.565741	1.065639	0.349907	0.388803
gcugucaccggugcuugguacguuauauucagccggucugaugagucuau-accagacgaaacagc	2.040447	1.988316	2.014076	2.055792	0.886888	1.100821	0.286994	0.447191	0.736151	0.844691	0.718057	0.629525	1.283925	0.815583	0.775375	0.799430
gcugucaccggugcuugguacguuauauucagccggucugaugagucuauacccagacgaaacagc	2.025632	1.995829	2.021408	2.028324	0.933678	1.016054	0.036381	0.155430	NaN	NaN	NaN	NaN	NaN	NaN	0.000000	0.000000
gcugucaccggugcuugguacguuauauucagccggucugaugagucuauaccgagacgaaacagc	2.022594	2.009460	2.003680	2.068655	0.970211	1.161380	0.826167	0.876700	NaN	NaN	NaN	NaN	NaN	NaN	0.000000	0.000000
gcugucaccggugcuugguacguuauauucagccggucugaugagucuauaccuagacgaaacagc	2.017557	2.017603	2.016342	2.032797	1.000107	1.038615	0.513032	0.645135	NaN	NaN	NaN	NaN	NaN	NaN	0.000000	0.000000
gcugucaccggugcuugguacguuauauucagccggucugaugagucuauacgaagacgaaacagc	1.984897	1.980103	1.985319	2.041234	0.989023	1.137404	0.629479	0.729215	NaN	NaN	NaN	NaN	NaN	NaN	0.000000	0.000000
gcugucaccggugcuugguacguuauauucagccggucugaugagucuau-acgagacgaaacagc	1.864759	1.973516	1.861156	2.024063	1.284567	1.455146	0.002261	0.063457	0.391998	0.625612	0.438758	0.570524	1.712437	1.354460	0.000000	0.000000
gcugucaccggugcuugguacguuauauucagccggucugaugagucuauacgcagacgaaacagc	2.027466	1.988839	2.001747	2.006752	0.914899	1.011593	0.190076	0.350688	NaN	NaN	NaN	NaN	NaN	NaN	0.000000	0.000000
gcugucaccggugcuugguacguuauauucagccggucugaugagucuauacggagacgaaacagc	1.925532	1.967430	1.913443	1.995635	1.101281	1.208349	0.017899	0.116843	0.240367	0.482690	0.286320	0.250933	1.747121	0.921750	0.192651	0.223936
gcugucaccggugcuugguacguuauauucagccggucugaugagucuauacguagacgaaacagc	2.003362	2.018271	2.006677	2.033010	1.034925	1.062509	0.919749	0.944098	NaN	NaN	NaN	NaN	NaN	NaN	0.000000	0.000000
gcugucaccggugcuugguacguuauauucagccggucugaugagucuauacuaagacgaaacagc	1.951159	1.970066	1.987664	2.006060	1.044495	1.043270	0.922607	0.945894	NaN	NaN	NaN	NaN	NaN	NaN	0.000000	0.000000
gcugucaccggugcuugguacguuauauucagccggucugaugagucuau-acuagacgaaacagc	2.001123	2.000257	2.006624	2.038411	0.998007	1.075938	0.235796	0.396844	0.184241	0.464599	0.285368	0.420264	1.907033	1.364257	0.000000	0.000001
gcugucaccggugcuugguacguuauauucagccggucugaugagucuauacucagacgaaacagc	2.045444	2.006409	2.053391	2.058222	0.914038	1.011186	0.005210	0.075961	0.227868	0.058360	0.267964	0.317027	0.676849	1.119602	0.596158	0.630792
gcugucaccggugcuugguacguuauauucagccggucugaugagucuauacugagacgaaacagc	1.936143	1.987511	1.942576	2.029869	1.125557	1.222624	0.004396	0.073752	NaN	NaN	NaN	NaN	NaN	NaN	0.000000	0.000000
gcugucaccggugcuugguacguuauauucagccggucugaugagucuauacuuagacgaaacagc	2.008872	1.983453	2.027987	2.043562	0.943152	1.036514	0.154550	0.313263	NaN	NaN	NaN	NaN	NaN	NaN	0.000000	0.000000
gcugucaccggugcuugguacguuauauucagccggucugaugagucuauagaaagacgaaacagc	1.940189	1.960805	1.932927	2.000442	1.048615	1.168196	0.024229	0.129441	NaN	NaN	NaN	NaN	NaN	NaN	0.000000	0.000000
gcugucaccggugcuugguacguuauauucagccggucugaugagucuau-agaagacgaaacagc	1.940530	1.971339	1.948029	2.023882	1.073518	1.190841	0.044570	0.169598	0.677279	0.782713	0.615013	0.774867	1.274778	1.444954	0.000009	0.000013
gcugucaccggugcuugguacguuauauucagccggucugaugagucuauagacagacgaaacagc	1.970382	1.967333	1.964618	1.991734	0.993005	1.064429	0.558655	0.676253	0.456965	0.628196	0.461881	0.443061	1.483309	0.957592	0.541745	0.578358
gcugucaccggugcuugguacguuauauucagccggucugaugagucuauagagagacgaaacagc	1.518129	1.861506	1.522106	1.908833	2.204840	2.436276	0.003414	0.071573	0.026022	0.531401	0.029260	0.329895	3.201683	1.998184	0.000000	0.000000
gcugucaccggugcuugguacguuauauucagccggucugaugagucuauagauagacgaaacagc	1.917401	1.962059	1.933617	2.038398	1.108302	1.272859	0.105135	0.255221	0.436604	0.332148	0.293834	0.479814	0.786220	1.534545	0.375102	0.415266
gcugucaccggugcuugguacguuauauucagccggucugaugagucuauagcaagacgaaacagc	1.977060	2.014329	1.978165	2.054479	1.089604	1.192104	0.007227	0.085224	0.315234	0.504539	0.396783	0.527681	1.546339	1.351754	0.068748	0.084498
gcugucaccggugcuugguacguuauauucagccggucugaugagucuau-agcagacgaaacagc	1.995737	1.964874	2.006223	2.039856	0.931401	1.080523	0.377560	0.530769	0.518055	0.748621	0.540182	0.614288	1.700455	1.186058	0.000000	0.000000
gcugucaccggugcuugguacguuauauucagccggucugaugagucuauagccagacgaaacagc	2.039353	1.996565	2.031842	2.068307	0.906174	1.087590	0.189992	0.350660	0.371861	0.898825	0.398338	0.284006	3.364833	0.768542	0.015291	0.020088
gcugucaccggugcuugguacguuauauucagccggucugaugagucuauagcgagacgaaacagc	1.674613	1.928775	1.653123	1.991935	1.795402	2.181785	0.003192	0.069710	0.174293	0.492816	0.170458	0.428356	2.082201	1.810915	0.000000	0.000000
gcugucaccggugcuugguacguuauauucagccggucugaugagucuauagcuagacgaaacagc	2.011439	1.965042	1.988222	2.030047	0.898676	1.101096	0.345137	0.500632	NaN	NaN	NaN	NaN	NaN	NaN	0.000000	0.000000
gcugucaccggugcuugguacguuauauucagccggucugaugagucuauaggaagacgaaacagc	1.924587	1.953169	1.892774	2.028380	1.068025	1.366490	0.116355	0.267402	NaN	NaN	NaN	NaN	NaN	NaN	0.000000	0.000000
gcugucaccggugcuugguacguuauauucagccggucugaugagucuau-aggagacgaaacagc	1.784435	1.937804	1.743775	1.988050	1.423536	1.754992	0.009814	0.092580	0.283761	0.622259	0.319630	0.522909	2.180206	1.596903	0.000000	0.000000
gcugucaccggugcuugguacguuauauucagccggucugaugagucuauaggcagacgaaacagc	2.021214	2.035314	2.003917	2.058172	1.032999	1.133065	0.514187	0.645665	0.374052	0.661910	0.298209	0.518815	1.940250	1.661904	0.001417	0.002004
gcugucaccggugcuugguacguuauauucagccggucugaugagucuauagggagacgaaacagc	1.601704	1.900774	1.595532	1.935378	1.990995	2.186986	0.000865	0.058269	-0.209107	0.272327	-0.301841	0.299769	3.029937	3.995860	0.000000	0.000000
gcugucaccggugcuugguacguuauauucagccggucugaugagucuauagguagacgaaacagc	1.881950	1.975100	1.849317	2.042074	1.239227	1.558679	0.022783	0.126581	0.343716	0.905674	0.610948	0.484170	3.647184	0.746830	0.007183	0.009684
gcugucaccggugcuugguacguuauauucagccggucugaugagucuauaguaagacgaaacagc	1.908661	1.956796	1.947433	1.983476	1.117210	1.086533	0.302735	0.462102	0.322516	0.419435	0.262956	0.125882	1.250027	0.729333	0.438026	0.477287
gcugucaccggugcuugguacguuauauucagccggucugaugagucuau-aguagacgaaacagc	1.963552	1.958509	1.952277	2.002352	0.988454	1.122214	0.551254	0.671200	0.309775	0.486930	0.323702	0.390129	1.503680	1.165271	0.000295	0.000433
gcugucaccggugcuugguacguuauauucagccggucugaugagucuauagucagacgaaacagc	2.052574	2.005443	2.058914	2.051852	0.897158	0.983871	0.000106	0.052331	NaN	NaN	NaN	NaN	NaN	NaN	0.000000	0.000000
gcugucaccggugcuugguacguuauauucagccggucugaugagucuauagugagacgaaacagc	1.573705	1.910885	1.605618	1.945409	2.173599	2.186708	0.006212	0.080547	0.234079	0.845224	0.066815	0.744855	4.084552	4.764749	0.000000	0.000000
gcugucaccggugcuugguacguuauauucagccggucugaugagucuauaguuagacgaaacagc	1.985879	2.001815	1.984751	2.016387	1.037375	1.075564	0.671025	0.761503	NaN	NaN	NaN	NaN	NaN	NaN	0.000000	0.000000
gcugucaccggugcuugguacguuauauucagccggucugaugagucuauauaaagacgaaacagc	1.951375	1.940420	1.959765	1.985867	0.975090	1.061945	0.420689	0.568633	NaN	NaN	NaN	NaN	NaN	NaN	0.000000	0.000000
gcugucaccggugcuugguacguuauauucagccggucugaugagucuau-auaagacgaaacagc	1.926670	1.957864	1.937320	1.992079	1.074470	1.134382	0.040164	0.163015	0.618437	0.717026	0.563175	0.777160	1.254841	1.636762	0.000001	0.000001
gcugucaccggugcuugguacguuauauucagccggucugaugagucuauauacagacgaaacagc	1.982807	1.967966	2.004491	2.025321	0.966404	1.049132	0.349080	0.503962	0.264001	0.233211	0.146853	0.324559	0.931558	1.505588	0.244381	0.279996
gcugucaccggugcuugguacguuauauucagccggucugaugagucuauauagagacgaaacagc	1.926676	1.985730	1.896497	2.016461	1.145656	1.318147	0.040725	0.163277	0.329207	0.470740	0.289669	0.118845	1.385264	0.674803	0.334032	0.372295
gcugucaccggugcuugguacguuauauucagccggucugaugagucuauauauagacgaaacagc	1.939723	1.972401	1.955171	2.000655	1.078148	1.110412	0.111857	0.263454	0.254030	0.406870	0.290805	0.510671	1.421803	1.659073	0.002028	0.002846
gcugucaccggugcuugguacguuauauucagccggucugaugagucuauaucaagacgaaacagc	2.008567	2.011469	2.007595	2.062907	1.006703	1.135825	0.136346	0.292718	NaN	NaN	NaN	NaN	NaN	NaN	0.000000	0.000000
gcugucaccggugcuugguacguuauauucagccggucugaugagucuau-aucagacgaaacagc	2.057516	1.987490	2.035712	2.069640	0.851087	1.081254	0.198388	0.358900	0.573541	0.598590	0.702354	0.675236	1.059374	0.939468	0.993133	0.993910
gcugucaccggugcuugguacguuauauucagccggucugaugagucuauauccagacgaaacagc	2.035694	2.005785	2.034663	2.061425	0.933449	1.063561	0.044862	0.170201	0.474349	0.852751	0.436320	0.825889	2.390021	2.452275	0.000001	0.000001
gcugucaccggugcuugguacguuauauucagccggucugaugagucuauaucgagacgaaacagc	1.955003	2.004700	1.969015	2.054014	1.121236	1.216184	0.020183	0.122049	NaN	NaN	NaN	NaN	NaN	NaN	0.000000	0.000000
gcugucaccggugcuugguacguuauauucagccggucugaugagucuauaucuagacgaaacagc	2.037579	2.023642	2.037099	2.080219	0.968419	1.104385	0.148279	0.306193	NaN	NaN	NaN	NaN	NaN	NaN	0.000000	0.000000
gcugucaccggugcuugguacguuauauucagccggucugaugagucuauaugaagacgaaacagc	1.972926	1.986492	1.978557	2.034538	1.031732	1.137578	0.054174	0.183912	0.199680	0.273915	0.217944	0.409195	1.186409	1.553284	0.003424	0.004721
gcugucaccggugcuugguacguuauauucagccggucugaugagucuau-augagacgaaacagc	1.818870	1.969331	1.833410	2.014692	1.414039	1.518036	0.005486	0.077778	0.390644	0.527729	0.379386	0.517953	1.371149	1.375837	0.000000	0.000000
gcugucaccggugcuugguacguuauauucagccggucugaugagucuauaugcagacgaaacagc	1.972146	1.953930	1.973273	2.018474	0.958924	1.109687	0.740178	0.812403	NaN	NaN	NaN	NaN	NaN	NaN	0.000000	0.000000
gcugucaccggugcuugguacguuauauucagccggucugaugagucuauauggagacgaaacagc	1.861212	1.973938	1.873612	2.022273	1.296361	1.408188	0.006885	0.083823	0.073471	0.172734	0.167341	0.442108	1.256792	1.882639	0.000040	0.000061
gcugucaccggugcuugguacguuauauucagccggucugaugagucuauauguagacgaaacagc	1.913353	2.021308	1.912441	2.019728	1.282198	1.280227	0.049368	0.176689	0.451251	0.742622	0.282488	0.092376	1.956010	0.645488	0.842040	0.858991
gcugucaccggugcuugguacguuauauucagccggucugaugagucuauauuaagacgaaacagc	1.954617	1.982580	1.971392	2.008882	1.066505	1.090160	0.238469	0.398932	NaN	NaN	NaN	NaN	NaN	NaN	0.000000	0.000000
gcugucaccggugcuugguacguuauauucagccggucugaugagucuau-auuagacgaaacagc	1.961105	1.963452	1.968109	2.010604	1.005421	1.102794	0.507978	0.641934	0.756874	1.027119	0.750766	0.826905	1.863139	1.191624	0.000089	0.000134
gcugucaccggugcuugguacguuauauucagccggucugaugagucuauauucagacgaaacagc	2.021698	2.038445	2.048183	2.024169	1.039313	0.946207	0.548280	0.669873	-1.311499	-2.133873	-0.165447	-0.861402	0.150531	0.201394	0.000320	0.000468
gcugucaccggugcuugguacguuauauucagccggucugaugagucuauauugagacgaaacagc	1.893059	1.961883	1.898805	1.977154	1.171721	1.197703	0.020362	0.122172	0.223250	0.041148	0.128818	0.229883	0.657504	1.262016	0.734394	0.762708
gcugucaccggugcuugguacguuauauucagccggucugaugagucuauauuuagacgaaacagc	2.002568	1.996784	2.014264	2.035305	0.986772	1.049641	0.117517	0.269341	NaN	NaN	NaN	NaN	NaN	NaN	0.000000	0.000000
gcugucaccggugcuugguacguuauauucagccggucugaugagucuaucaaaagacgaaacagc	1.999057	1.968502	2.004906	2.024883	0.932062	1.047071	0.105849	0.255534	NaN	NaN	NaN	NaN	NaN	NaN	0.000000	0.000000
gcugucaccggugcuugguacguuauauucagccggucugaugagucuau-caaagacgaaacagc	1.955308	1.942455	1.965878	1.999072	0.970838	1.079428	0.644825	0.741756	0.190478	0.292667	0.052247	0.354996	1.265286	2.007934	0.000000	0.000000
gcugucaccggugcuugguacguuauauucagccggucugaugagucuaucaacagacgaaacagc	2.032904	1.986672	2.032220	2.032868	0.899018	1.001493	0.007365	0.085229	NaN	NaN	NaN	NaN	NaN	NaN	0.000000	0.000000
gcugucaccggugcuugguacguuauauucagccggucugaugagucuaucaagagacgaaacagc	1.942009	1.983618	1.913037	2.020925	1.100549	1.282000	0.058516	0.191418	NaN	NaN	NaN	NaN	NaN	NaN	0.000000	0.000000
gcugucaccggugcuugguacguuauauucagccggucugaugagucuaucaauagacgaaacagc	1.987471	1.962950	1.991042	2.038326	0.945103	1.115023	0.649208	0.744727	NaN	NaN	NaN	NaN	NaN	NaN	0.000000	0.000000
gcugucaccggugcuugguacguuauauucagccggucugaugagucuaucacaagacgaaacagc	2.006942	1.992878	2.001175	2.037565	0.968137	1.087402	0.201999	0.362242	0.204231	0.038245	0.308488	0.092420	0.682360	0.608040	0.003386	0.004673
gcugucaccggugcuugguacguuauauucagccggucugaugagucuau-cacagacgaaacagc	2.069977	2.017387	2.057511	2.055694	0.885952	0.995826	0.042248	0.164930	0.629908	0.839984	0.750558	0.737725	1.622095	0.970884	0.042237	0.053283
gcugucaccggugcuugguacguuauauucagccggucugaugagucuaucaccagacgaaacagc	2.055329	2.000570	2.059001	2.076174	0.881537	1.040335	0.082618	0.224438	NaN	NaN	NaN	NaN	NaN	NaN	0.000000	0.000000
gcugucaccggugcuugguacguuauauucagccggucugaugagucuaucacgagacgaaacagc	1.958849	1.980992	1.978555	2.042101	1.052307	1.157569	0.219894	0.381143	NaN	NaN	NaN	NaN	NaN	NaN	0.000000	0.000000
gcugucaccggugcuugguacguuauauucagccggucugaugagucuaucacuagacgaaacagc	2.034219	1.991861	2.022968	2.033831	0.907073	1.025330	0.046749	0.173254	NaN	NaN	NaN	NaN	NaN	NaN	0.000000	0.000000
gcugucaccggugcuugguacguuauauucagccggucugaugagucuaucagaagacgaaacagc	2.042638	2.019715	2.050844	2.063354	0.948586	1.029224	0.008727	0.090954	NaN	NaN	NaN	NaN	NaN	NaN	0.000000	0.000000
gcugucaccggugcuugguacguuauauucagccggucugaugagucuau-cagagacgaaacagc	1.976689	1.983848	1.971078	2.038833	1.016620	1.168837	0.140298	0.297355	0.760484	0.797982	0.737801	0.871662	1.090180	1.361010	0.059958	0.074104
gcugucaccggugcuugguacguuauauucagccggucugaugagucuaucagcagacgaaacagc	2.076312	2.002861	2.053981	2.046322	0.844401	0.982519	0.051169	0.179495	NaN	NaN	NaN	NaN	NaN	NaN	0.000000	0.000000
gcugucaccggugcuugguacguuauauucagccggucugaugagucuaucaggagacgaaacagc	1.944141	2.011876	1.976091	2.069704	1.168786	1.240547	0.068055	0.204664	NaN	NaN	NaN	NaN	NaN	NaN	0.000000	0.000000
gcugucaccggugcuugguacguuauauucagccggucugaugagucuaucaguagacgaaacagc	1.957529	1.984076	1.987420	2.007768	1.063036	1.047967	0.709980	0.790446	-0.171636	0.135366	-0.092854	-0.610998	2.027690	0.303289	0.142788	0.169164
gcugucaccggugcuugguacguuauauucagccggucugaugagucuaucauaagacgaaacagc	1.964500	1.961900	1.992807	2.026875	0.994033	1.081604	0.878622	0.915097	NaN	NaN	NaN	NaN	NaN	NaN	0.000000	0.000000
gcugucaccggugcuugguacguuauauucagccggucugaugagucuau-cauagacgaaacagc	1.968129	2.001144	2.004979	2.031071	1.078983	1.061920	0.609390	0.715818	0.153450	0.595920	0.181331	0.366184	2.769937	1.530572	0.000000	0.000000
gcugucaccggugcuugguacguuauauucagccggucugaugagucuaucaucagacgaaacagc	1.997896	1.961917	2.028568	2.005193	0.920494	0.947600	0.079579	0.219915	NaN	NaN	NaN	NaN	NaN	NaN	0.000000	0.000000
gcugucaccggugcuugguacguuauauucagccggucugaugagucuaucaugagacgaaacagc	1.982835	1.992034	1.995599	2.018355	1.021407	1.053797	0.833789	0.884055	NaN	NaN	NaN	NaN	NaN	NaN	0.000000	0.000000
gcugucaccggugcuugguacguuauauucagccggucugaugagucuaucauuagacgaaacagc	2.034857	2.013925	2.069149	2.045927	0.952945	0.947934	0.114081	0.265430	NaN	NaN	NaN	NaN	NaN	NaN	0.000000	0.000000
gcugucaccggugcuugguacguuauauucagccggucugaugagucuauccaaagacgaaacagc	1.961255	1.963758	1.954266	1.992504	1.005779	1.092037	0.447878	0.594600	NaN	NaN	NaN	NaN	NaN	NaN	0.000000	0.000000
gcugucaccggugcuugguacguuauauucagccggucugaugagucuau-ccaagacgaaacagc	1.996741	1.969479	2.015095	2.015554	0.939157	1.001057	0.067337	0.204156	0.633045	0.597404	0.640952	0.516188	0.921210	0.750302	0.011749	0.015598
gcugucaccggugcuugguacguuauauucagccggucugaugagucuauccacagacgaaacagc	2.028416	1.992378	2.046319	2.045129	0.920368	0.997262	0.037832	0.159007	NaN	NaN	NaN	NaN	NaN	NaN	0.000000	0.000000
gcugucaccggugcuugguacguuauauucagccggucugaugagucuauccagagacgaaacagc	1.983034	1.977826	1.979210	2.021466	0.988081	1.102190	0.985671	0.989344	NaN	NaN	NaN	NaN	NaN	NaN	0.000000	0.000000
gcugucaccggugcuugguacguuauauucagccggucugaugagucuauccauagacgaaacagc	1.984463	1.979802	1.997495	2.038578	0.989323	1.099216	0.874486	0.912558	NaN	NaN	NaN	NaN	NaN	NaN	0.000000	0.000000
gcugucaccggugcuugguacguuauauucagccggucugaugagucuaucccaagacgaaacagc	2.027615	2.009541	2.015355	2.060273	0.959236	1.108964	0.420163	0.568371	NaN	NaN	NaN	NaN	NaN	NaN	0.000000	0.000000
gcugucaccggugcuugguacguuauauucagccggucugaugagucuau-cccagacgaaacagc	2.024262	1.988865	2.040069	1.996713	0.921729	0.904990	0.062567	0.197665	0.475745	0.734935	0.581233	0.780260	1.816312	1.581347	0.000008	0.000012
gcugucaccggugcuugguacguuauauucagccggucugaugagucuauccccagacgaaacagc	2.037991	1.979219	2.055956	2.050529	0.873431	0.987581	0.069238	0.206503	NaN	NaN	NaN	NaN	NaN	NaN	0.000000	0.000000
gcugucaccggugcuugguacguuauauucagccggucugaugagucuaucccgagacgaaacagc	2.008086	1.985293	2.011489	2.025935	0.948870	1.033822	0.000174	0.052331	NaN	NaN	NaN	NaN	NaN	NaN	0.000000	0.000000
gcugucaccggugcuugguacguuauauucagccggucugaugagucuaucccuagacgaaacagc	2.045525	2.018768	2.031588	2.035625	0.940249	1.009340	0.195051	0.355890	NaN	NaN	NaN	NaN	NaN	NaN	0.000000	0.000000
gcugucaccggugcuugguacguuauauucagccggucugaugagucuauccgaagacgaaacagc	1.994387	2.019060	2.002378	2.026346	1.058458	1.056739	0.760100	0.828230	NaN	NaN	NaN	NaN	NaN	NaN	0.000000	0.000000
gcugucaccggugcuugguacguuauauucagccggucugaugagucuau-ccgagacgaaacagc	1.942336	1.982813	1.977478	2.040265	1.097682	1.155545	0.228867	0.389667	0.619573	0.622195	0.557770	0.689752	1.006056	1.355135	0.025461	0.032717
gcugucaccggugcuugguacguuauauucagccggucugaugagucuauccgcagacgaaacagc	2.067170	2.035267	2.040366	2.028263	0.929174	0.972515	0.299766	0.459067	NaN	NaN	NaN	NaN	NaN	NaN	0.000000	0.000000
gcugucaccggugcuugguacguuauauucagccggucugaugagucuauccggagacgaaacagc	2.039386	2.028825	2.042162	2.061529	0.975975	1.045601	0.155081	0.313717	NaN	NaN	NaN	NaN	NaN	NaN	0.000000	0.000000
gcugucaccggugcuugguacguuauauucagccggucugaugagucuauccguagacgaaacagc	2.031063	1.988998	2.015626	2.027143	0.907684	1.026874	0.074493	0.213619	NaN	NaN	NaN	NaN	NaN	NaN	0.000000	0.000000
gcugucaccggugcuugguacguuauauucagccggucugaugagucuauccuaagacgaaacagc	1.982898	1.951230	1.990907	2.062551	0.929676	1.179355	0.942894	0.959390	NaN	NaN	NaN	NaN	NaN	NaN	0.000000	0.000000
gcugucaccggugcuugguacguuauauucagccggucugaugagucuau-ccuagacgaaacagc	1.989966	1.987299	2.046464	2.048398	0.993877	1.004464	0.532754	0.659085	0.373035	0.695253	0.294325	0.124906	2.099996	0.676989	0.390266	0.430842
gcugucaccggugcuugguacguuauauucagccggucugaugagucuauccucagacgaaacagc	2.081038	1.999704	2.111722	2.035790	0.829213	0.839590	0.013921	0.106815	NaN	NaN	NaN	NaN	NaN	NaN	0.000000	0.000000
gcugucaccggugcuugguacguuauauucagccggucugaugagucuauccugagacgaaacagc	1.987303	1.989497	1.996569	2.049051	1.005065	1.128449	0.512247	0.644464	NaN	NaN	NaN	NaN	NaN	NaN	0.000000	0.000000
gcugucaccggugcuugguacguuauauucagccggucugaugagucuauccuuagacgaaacagc	1.996936	1.999269	2.011071	2.044615	1.005388	1.080298	0.713073	0.793026	NaN	NaN	NaN	NaN	NaN	NaN	0.000000	0.000000
gcugucaccggugcuugguacguuauauucagccggucugaugagucuaucgaaagacgaaacagc	1.976898	1.983726	1.971024	2.011787	1.015845	1.098408	0.414554	0.563230	NaN	NaN	NaN	NaN	NaN	NaN	0.000000	0.000000
gcugucaccggugcuugguacguuauauucagccggucugaugagucuau-cgaagacgaaacagc	1.944748	1.971769	1.947382	1.981658	1.064194	1.082120	0.282836	0.442407	0.402894	0.622488	0.489433	0.438726	1.658035	0.889802	0.017485	0.022851
gcugucaccggugcuugguacguuauauucagccggucugaugagucuaucgacagacgaaacagc	2.035574	1.991855	2.046688	2.034630	0.904233	0.972618	0.003856	0.071573	0.050929	0.030384	0.041676	0.064882	0.953794	1.054887	0.987858	0.989599
gcugucaccggugcuugguacguuauauucagccggucugaugagucuaucgagagacgaaacagc	1.825290	1.977045	1.800757	2.021611	1.418258	1.662854	0.003080	0.068837	0.083224	0.370363	0.068703	0.063584	1.937043	0.988282	0.149617	0.176886
gcugucaccggugcuugguacguuauauucagccggucugaugagucuaucgauagacgaaacagc	1.962469	1.999369	1.998520	2.042853	1.088678	1.107472	0.344867	0.500433	NaN	NaN	NaN	NaN	NaN	NaN	0.000000	0.000000
gcugucaccggugcuugguacguuauauucagccggucugaugagucuaucgcaagacgaaacagc	2.024821	1.975657	1.990968	2.020341	0.892968	1.069973	0.267285	0.428426	NaN	NaN	NaN	NaN	NaN	NaN	0.000000	0.000000
gcugucaccggugcuugguacguuauauucagccggucugaugagucuau-cgcagacgaaacagc	2.045540	1.965056	2.034275	2.070676	0.830838	1.087430	0.268596	0.430081	0.635790	0.918393	0.694054	0.751487	1.916914	1.141385	0.003034	0.004203
gcugucaccggugcuugguacguuauauucagccggucugaugagucuaucgccagacgaaacagc	2.031490	1.967506	2.051109	2.041960	0.863011	0.979153	0.082613	0.224438	NaN	NaN	NaN	NaN	NaN	NaN	0.000000	0.000000
gcugucaccggugcuugguacguuauauucagccggucugaugagucuaucgcgagacgaaacagc	1.935088	2.006631	1.916238	2.033941	1.179078	1.311302	0.023382	0.127550	NaN	NaN	NaN	NaN	NaN	NaN	0.000000	0.000000
gcugucaccggugcuugguacguuauauucagccggucugaugagucuaucgcuagacgaaacagc	2.033489	2.003151	2.018761	2.023597	0.932528	1.011197	0.150138	0.308509	0.126196	0.537846	0.177702	-0.093255	2.580181	0.535850	0.488953	0.527786
gcugucaccggugcuugguacguuauauucagccggucugaugagucuaucggaagacgaaacagc	1.989038	1.975540	1.990868	2.030395	0.969396	1.095285	0.464330	0.608564	0.279487	0.686586	0.514509	0.003876	2.553283	0.308579	0.166223	0.195077
gcugucaccggugcuugguacguuauauucagccggucugaugagucuau-cggagacgaaacagc	1.943277	1.971598	1.901648	2.032564	1.067384	1.351813	0.119884	0.272455	0.511146	0.778128	0.507786	0.605713	1.849195	1.252930	0.000013	0.000020
gcugucaccggugcuugguacguuauauucagccggucugaugagucuaucggcagacgaaacagc	2.063896	1.986430	2.045008	2.046639	0.836630	1.003762	0.057977	0.190697	NaN	NaN	NaN	NaN	NaN	NaN	0.000000	0.000000
gcugucaccggugcuugguacguuauauucagccggucugaugagucuaucgggagacgaaacagc	1.934816	2.020834	1.911467	2.087082	1.219039	1.498358	0.014955	0.109814	NaN	NaN	NaN	NaN	NaN	NaN	0.000000	0.000000
gcugucaccggugcuugguacguuauauucagccggucugaugagucuaucgguagacgaaacagc	1.921559	1.936566	1.949237	1.982194	1.035160	1.078840	0.630457	0.729852	NaN	NaN	NaN	NaN	NaN	NaN	0.000000	0.000000
gcugucaccggugcuugguacguuauauucagccggucugaugagucuaucguaagacgaaacagc	1.976692	1.983107	1.987977	2.002048	1.014881	1.032929	0.575901	0.688232	NaN	NaN	NaN	NaN	NaN	NaN	0.000000	0.000000
gcugucaccggugcuugguacguuauauucagccggucugaugagucuau-cguagacgaaacagc	1.985622	1.955467	1.981044	2.009633	0.932920	1.068044	0.192181	0.353553	0.820337	0.872424	0.848297	0.865538	1.127423	1.040496	0.479082	0.518053
gcugucaccggugcuugguacguuauauucagccggucugaugagucuaucgucagacgaaacagc	2.113455	2.045349	2.098333	2.083071	0.854858	0.965467	0.042889	0.166365	NaN	NaN	NaN	NaN	NaN	NaN	0.000000	0.000000
gcugucaccggugcuugguacguuauauucagccggucugaugagucuaucgugagacgaaacagc	1.904412	1.992767	1.908109	2.029489	1.225617	1.322454	0.001636	0.061074	NaN	NaN	NaN	NaN	NaN	NaN	0.000000	0.000000
gcugucaccggugcuugguacguuauauucagccggucugaugagucuaucguuagacgaaacagc	2.036236	1.983440	2.049866	2.035059	0.885532	0.966480	0.014220	0.107427	NaN	NaN	NaN	NaN	NaN	NaN	0.000000	0.000000
gcugucaccggugcuugguacguuauauucagccggucugaugagucuaucuaaagacgaaacagc	2.001370	1.985505	1.999033	2.044279	0.964130	1.109803	0.540801	0.665412	NaN	NaN	NaN	NaN	NaN	NaN	0.000000	0.000000
gcugucaccggugcuugguacguuauauucagccggucugaugagucuau-cuaagacgaaacagc	1.998636	2.021321	2.008405	2.035849	1.053623	1.065231	0.725510	0.801978	0.720836	0.981879	0.776709	0.894135	1.824077	1.310469	0.000000	0.000000
gcugucaccggugcuugguacguuauauucagccggucugaugagucuaucuacagacgaaacagc	2.007039	2.007143	2.019448	2.062693	1.000241	1.104701	0.978101	0.984871	NaN	NaN	NaN	NaN	NaN	NaN	0.000000	0.000000
gcugucaccggugcuugguacguuauauucagccggucugaugagucuaucuagagacgaaacagc	1.964084	2.016168	1.983101	2.026656	1.127415	1.105491	0.234350	0.395712	NaN	NaN	NaN	NaN	NaN	NaN	0.000000	0.000000
gcugucaccggugcuugguacguuauauucagccggucugaugagucuaucuauagacgaaacagc	2.015232	2.005054	2.017451	2.063461	0.976836	1.111756	0.524625	0.652799	NaN	NaN	NaN	NaN	NaN	NaN	0.000000	0.000000
gcugucaccggugcuugguacguuauauucagccggucugaugagucuaucucaagacgaaacagc	2.031262	2.011964	1.999373	2.023596	0.956538	1.057361	0.552187	0.671760	NaN	NaN	NaN	NaN	NaN	NaN	0.000000	0.000000
gcugucaccggugcuugguacguuauauucagccggucugaugagucuau-cucagacgaaacagc	2.053214	2.018796	2.087907	2.022008	0.923809	0.859213	0.099687	0.249093	0.695767	0.822161	0.703232	0.747815	1.337809	1.108111	0.131177	0.156131
gcugucaccggugcuugguacguuauauucagccggucugaugagucuaucuccagacgaaacagc	2.043041	1.989101	2.036146	2.079166	0.883202	1.104131	0.294692	0.453496	NaN	NaN	NaN	NaN	NaN	NaN	0.000000	0.000000
gcugucaccggugcuugguacguuauauucagccggucugaugagucuaucucgagacgaaacagc	1.984463	2.015064	1.967009	2.064627	1.073002	1.252040	0.049646	0.176801	0.385265	0.679765	0.413518	0.190206	1.970155	0.597982	0.720669	0.749214
gcugucaccggugcuugguacguuauauucagccggucugaugagucuaucucuagacgaaacagc	2.002878	2.023827	2.035425	2.017184	1.049419	0.958867	0.619427	0.722806	NaN	NaN	NaN	NaN	NaN	NaN	0.000000	0.000000
gcugucaccggugcuugguacguuauauucagccggucugaugagucuaucugaagacgaaacagc	2.009938	1.978032	2.032648	2.060658	0.929168	1.066621	0.361488	0.515061	NaN	NaN	NaN	NaN	NaN	NaN	0.000000	0.000000
gcugucaccggugcuugguacguuauauucagccggucugaugagucuau-cugagacgaaacagc	1.878191	1.939971	1.933570	2.024450	1.152869	1.232764	0.256068	0.417242	0.558897	0.829387	0.623137	0.618199	1.864190	0.988694	0.008746	0.011720
gcugucaccggugcuugguacguuauauucagccggucugaugagucuaucugcagacgaaacagc	2.076493	2.013576	2.037516	2.087520	0.865132	1.122030	0.338025	0.493723	NaN	NaN	NaN	NaN	NaN	NaN	0.000000	0.000000
gcugucaccggugcuugguacguuauauucagccggucugaugagucuaucuggagacgaaacagc	1.904852	1.991176	1.937596	2.050974	1.219901	1.298307	0.050307	0.177689	0.340025	0.282837	0.357449	0.256539	0.876621	0.792666	0.020203	0.026250
gcugucaccggugcuugguacguuauauucagccggucugaugagucuaucuguagacgaaacagc	2.001533	2.022990	2.005993	2.102780	1.050647	1.249648	0.110054	0.261008	NaN	NaN	NaN	NaN	NaN	NaN	0.000000	0.000000
gcugucaccggugcuugguacguuauauucagccggucugaugagucuaucuuaagacgaaacagc	2.037809	2.001558	2.046904	2.062536	0.919918	1.036649	0.044720	0.169830	0.335336	0.239097	0.318032	0.435031	0.801237	1.309179	0.391603	0.432152
gcugucaccggugcuugguacguuauauucagccggucugaugagucuau-cuuagacgaaacagc	2.009941	1.999185	2.006834	2.032018	0.975536	1.059701	0.159211	0.317801	0.437224	0.591650	0.572287	0.612855	1.427008	1.097913	0.006493	0.008782
gcugucaccggugcuugguacguuauauucagccggucugaugagucuaucuucagacgaaacagc	2.057815	2.020816	2.088438	2.084647	0.918335	0.991309	0.080025	0.220791	NaN	NaN	NaN	NaN	NaN	NaN	0.000000	0.000000
gcugucaccggugcuugguacguuauauucagccggucugaugagucuaucuugagacgaaacagc	1.948643	1.993240	1.954800	2.032833	1.108146	1.196832	0.004948	0.075296	0.299615	0.401008	0.267662	0.175166	1.262970	0.808173	0.777564	0.801041
gcugucaccggugcuugguacguuauauucagccggucugaugagucuaucuuuagacgaaacagc	2.049204	2.075217	2.085108	2.098918	1.061728	1.032308	0.867484	0.908053	NaN	NaN	NaN	NaN	NaN	NaN	0.000000	0.000000
gcugucaccggugcuugguacguuauauucagccggucugaugagucuaugaaaagacgaaacagc	1.937157	1.961188	1.951160	2.007710	1.056895	1.139069	0.117800	0.269575	0.546254	0.766022	0.523310	0.546344	1.658703	1.054470	0.124140	0.148168
gcugucaccggugcuugguacguuauauucagccggucugaugagucuau-gaaagacgaaacagc	1.918370	1.939739	1.916983	1.994540	1.050436	1.195522	0.094370	0.241098	0.524326	0.771784	0.632797	0.699055	1.767904	1.164816	0.000000	0.000000
gcugucaccggugcuugguacguuauauucagccggucugaugagucuaugaacagacgaaacagc	1.952831	1.938787	1.947159	2.007172	0.968180	1.148187	0.786955	0.848667	NaN	NaN	NaN	NaN	NaN	NaN	0.000000	0.000000
gcugucaccggugcuugguacguuauauucagccggucugaugagucuaugaagagacgaaacagc	1.829588	1.956937	1.842641	2.024238	1.340754	1.519139	0.015224	0.110066	0.397838	0.677817	0.466444	0.477816	1.905370	1.026530	0.058367	0.072294
gcugucaccggugcuugguacguuauauucagccggucugaugagucuaugaauagacgaaacagc	1.919369	1.989045	1.938101	2.019959	1.174023	1.207419	0.031549	0.146258	0.220283	0.038784	0.243816	0.109089	0.658416	0.733286	0.019127	0.024909
gcugucaccggugcuugguacguuauauucagccggucugaugagucuaugacaagacgaaacagc	1.993389	1.978299	1.980165	2.023617	0.965850	1.105228	0.627658	0.728069	0.138213	0.349611	0.235184	0.296649	1.627040	1.152032	0.132127	0.157080
gcugucaccggugcuugguacguuauauucagccggucugaugagucuau-gacagacgaaacagc	1.965061	1.957580	1.983179	1.996897	0.982921	1.032091	0.266206	0.427231	0.640575	0.681355	0.680764	0.737184	1.098449	1.138729	0.088388	0.107375
gcugucaccggugcuugguacguuauauucagccggucugaugagucuaugaccagacgaaacagc	2.043138	2.013696	2.049447	2.033487	0.934455	0.963917	0.065167	0.200555	NaN	NaN	NaN	NaN	NaN	NaN	0.000000	0.000000
gcugucaccggugcuugguacguuauauucagccggucugaugagucuaugacgagacgaaacagc	1.943592	2.004216	1.938369	2.034728	1.149804	1.248415	0.011619	0.097482	0.362086	0.493482	0.274544	0.295477	1.353306	1.049380	0.432768	0.472259
gcugucaccggugcuugguacguuauauucagccggucugaugagucuaugacuagacgaaacagc	1.996306	2.002581	2.032215	2.045359	1.014553	1.030727	0.587248	0.698407	0.283408	0.506896	0.238288	0.119720	1.672972	0.761083	0.760514	0.786167
gcugucaccggugcuugguacguuauauucagccggucugaugagucuaugagaagacgaaacagc	1.934529	2.002690	1.953697	2.024811	1.169932	1.177916	0.059811	0.193743	0.483903	0.482747	0.447858	0.591008	0.997342	1.390432	0.163689	0.192456
gcugucaccggugcuugguacguuauauucagccggucugaugagucuau-gagagacgaaacagc	1.743928	1.944208	1.761129	1.975994	1.585914	1.640079	0.004932	0.075296	0.398313	0.634969	0.397142	0.566203	1.724471	1.475914	0.000000	0.000000
gcugucaccggugcuugguacguuauauucagccggucugaugagucuaugagcagacgaaacagc	1.991408	2.013310	2.004713	2.052601	1.051726	1.116577	0.147016	0.305148	-0.069814	0.404062	0.023824	-0.020851	2.977666	0.902247	0.032443	0.041284
gcugucaccggugcuugguacguuauauucagccggucugaugagucuaugaggagacgaaacagc	1.799805	1.999860	1.824040	2.018573	1.585094	1.565071	0.010511	0.094220	NaN	NaN	NaN	NaN	NaN	NaN	0.000000	0.000000
gcugucaccggugcuugguacguuauauucagccggucugaugagucuaugaguagacgaaacagc	1.800777	1.942977	1.776277	1.999741	1.387397	1.672875	0.007098	0.084788	0.293456	0.768950	0.280201	0.509529	2.988775	1.695620	0.000061	0.000092
gcugucaccggugcuugguacguuauauucagccggucugaugagucuaugauaagacgaaacagc	1.934340	1.987980	1.958439	2.015006	1.131461	1.139116	0.103338	0.253540	NaN	NaN	NaN	NaN	NaN	NaN	0.000000	0.000000
gcugucaccggugcuugguacguuauauucagccggucugaugagucuau-gauagacgaaacagc	1.947440	1.950881	1.940743	1.999594	1.007953	1.145122	0.218204	0.379466	0.584108	0.517929	0.521679	0.817390	0.858661	1.975654	0.000126	0.000188
gcugucaccggugcuugguacguuauauucagccggucugaugagucuaugaucagacgaaacagc	2.046861	2.034058	2.086095	2.079167	0.970950	0.984176	0.188886	0.349247	NaN	NaN	NaN	NaN	NaN	NaN	0.000000	0.000000
gcugucaccggugcuugguacguuauauucagccggucugaugagucuaugaugagacgaaacagc	1.857902	1.967240	1.890392	1.999964	1.286287	1.286979	0.035456	0.153134	0.357798	0.705981	0.458739	0.382161	2.229378	0.838342	0.035105	0.044583
gcugucaccggugcuugguacguuauauucagccggucugaugagucuaugauuagacgaaacagc	1.991675	1.996100	1.986571	2.034898	1.010242	1.117705	0.245991	0.407569	0.294306	0.318107	0.541720	0.350095	1.056333	0.643243	0.614500	0.648322
gcugucaccggugcuugguacguuauauucagccggucugaugagucuaugcaaagacgaaacagc	1.963719	1.968093	1.962703	1.984305	1.010121	1.051000	0.804214	0.860701	0.344303	0.418321	0.354020	0.300730	1.185820	0.884524	0.879744	0.891767
gcugucaccggugcuugguacguuauauucagccggucugaugagucuau-gcaagacgaaacagc	1.912885	1.949609	1.925330	1.961660	1.088237	1.087251	0.147859	0.306069	0.629228	0.799576	0.718659	0.740883	1.480293	1.052506	0.004654	0.006375
gcugucaccggugcuugguacguuauauucagccggucugaugagucuaugcacagacgaaacagc	2.004306	2.006089	1.996901	2.020812	1.004114	1.056601	0.730197	0.805301	0.750919	0.774080	0.697258	0.631135	1.054779	0.858770	0.699905	0.730149
gcugucaccggugcuugguacguuauauucagccggucugaugagucuaugcagagacgaaacagc	1.901308	1.981089	1.932011	2.026980	1.201659	1.244426	0.051541	0.179814	NaN	NaN	NaN	NaN	NaN	NaN	0.000000	0.000000
gcugucaccggugcuugguacguuauauucagccggucugaugagucuaugcauagacgaaacagc	1.925708	2.001994	1.941754	2.009025	1.192027	1.167537	0.086049	0.230093	NaN	NaN	NaN	NaN	NaN	NaN	0.000000	0.000000
gcugucaccggugcuugguacguuauauucagccggucugaugagucuaugccaagacgaaacagc	2.007783	2.003864	2.014708	2.018586	0.991016	1.008969	0.284673	0.444601	NaN	NaN	NaN	NaN	NaN	NaN	0.000000	0.000000
gcugucaccggugcuugguacguuauauucagccggucugaugagucuau-gccagacgaaacagc	1.988207	1.974910	2.023452	2.050691	0.969846	1.064728	0.597477	0.707190	0.769072	0.735460	0.809431	0.921187	0.925523	1.293470	0.301986	0.339609
gcugucaccggugcuugguacguuauauucagccggucugaugagucuaugcccagacgaaacagc	2.048074	1.989327	2.025221	2.046942	0.873480	1.051288	0.125091	0.279588	NaN	NaN	NaN	NaN	NaN	NaN	0.000000	0.000000
gcugucaccggugcuugguacguuauauucagccggucugaugagucuaugccgagacgaaacagc	1.977065	1.983499	1.981635	2.015649	1.014927	1.081467	0.543181	0.666697	NaN	NaN	NaN	NaN	NaN	NaN	0.000000	0.000000
gcugucaccggugcuugguacguuauauucagccggucugaugagucuaugccuagacgaaacagc	2.007693	2.010667	2.014167	2.020326	1.006870	1.014282	0.469266	0.611900	NaN	NaN	NaN	NaN	NaN	NaN	0.000000	0.000000
gcugucaccggugcuugguacguuauauucagccggucugaugagucuaugcgaagacgaaacagc	1.978405	1.988789	1.979551	2.037747	1.024196	1.143394	0.049302	0.176652	0.435022	0.676621	0.408521	0.461514	1.744214	1.129776	0.014618	0.019248
gcugucaccggugcuugguacguuauauucagccggucugaugagucuau-gcgagacgaaacagc	1.831597	1.971121	1.822433	2.005273	1.378874	1.523492	0.000155	0.052331	0.441755	0.702862	0.446361	0.567537	1.824346	1.321831	0.000000	0.000000
gcugucaccggugcuugguacguuauauucagccggucugaugagucuaugcgcagacgaaacagc	2.011217	1.995971	2.023107	2.021426	0.965504	0.996135	0.080723	0.221486	NaN	NaN	NaN	NaN	NaN	NaN	0.000000	0.000000
gcugucaccggugcuugguacguuauauucagccggucugaugagucuaugcggagacgaaacagc	1.929278	1.984840	1.947995	2.046370	1.136481	1.254225	0.048508	0.175714	0.101844	0.028098	-0.050177	0.341791	0.843829	2.465858	0.059008	0.073018
gcugucaccggugcuugguacguuauauucagccggucugaugagucuaugcguagacgaaacagc	1.962484	1.971598	1.939770	2.016036	1.021208	1.191972	0.182354	0.342868	0.407105	0.842885	0.638892	0.417925	2.727595	0.601220	0.588859	0.624311
gcugucaccggugcuugguacguuauauucagccggucugaugagucuaugcuaagacgaaacagc	2.024547	1.993099	2.016577	2.027587	0.930146	1.025677	0.050166	0.177575	NaN	NaN	NaN	NaN	NaN	NaN	0.000000	0.000000
gcugucaccggugcuugguacguuauauucagccggucugaugagucuau-gcuagacgaaacagc	2.000510	2.039970	2.001007	2.062889	1.095116	1.153141	0.151622	0.310030	0.521241	0.622619	0.573875	0.629746	1.262926	1.137290	0.074593	0.091266
gcugucaccggugcuugguacguuauauucagccggucugaugagucuaugcucagacgaaacagc	2.048174	1.991884	2.057140	2.067228	0.878436	1.023500	0.080241	0.221030	NaN	NaN	NaN	NaN	NaN	NaN	0.000000	0.000000
gcugucaccggugcuugguacguuauauucagccggucugaugagucuaugcugagacgaaacagc	1.987959	1.988076	1.983720	2.012407	1.000269	1.068283	0.706576	0.787730	NaN	NaN	NaN	NaN	NaN	NaN	0.000000	0.000000
gcugucaccggugcuugguacguuauauucagccggucugaugagucuaugcuuagacgaaacagc	2.019197	2.027319	1.993897	2.047545	1.018879	1.131484	0.645574	0.742316	NaN	NaN	NaN	NaN	NaN	NaN	0.000000	0.000000
gcugucaccggugcuugguacguuauauucagccggucugaugagucuauggaaagacgaaacagc	1.924577	1.988609	1.914478	1.997453	1.158864	1.210529	0.053203	0.182625	0.113478	-0.045207	0.086323	-0.109262	0.693929	0.637404	0.000000	0.000000
gcugucaccggugcuugguacguuauauucagccggucugaugagucuau-ggaagacgaaacagc	1.904206	1.994045	1.921778	2.018340	1.229814	1.248997	0.024401	0.129498	0.561179	0.674480	0.503265	0.518297	1.298079	1.035218	0.042912	0.054081
gcugucaccggugcuugguacguuauauucagccggucugaugagucuauggacagacgaaacagc	1.959031	1.971915	1.951274	2.003477	1.030112	1.127722	0.080796	0.221486	0.300796	0.341530	0.256885	0.176162	1.098333	0.830381	0.895646	0.905554
gcugucaccggugcuugguacguuauauucagccggucugaugagucuauggagagacgaaacagc	1.731667	1.951835	1.737804	1.980584	1.660228	1.748958	0.001560	0.061074	0.298069	0.774659	0.243184	0.470325	2.996331	1.687100	0.000000	0.000000
gcugucaccggugcuugguacguuauauucagccggucugaugagucuauggauagacgaaacagc	1.886383	1.982159	1.891773	2.029132	1.246741	1.372017	0.002796	0.067519	NaN	NaN	NaN	NaN	NaN	NaN	0.000000	0.000000
gcugucaccggugcuugguacguuauauucagccggucugaugagucuauggcaagacgaaacagc	1.986556	1.969273	1.986516	2.034179	0.960985	1.115997	0.733304	0.807281	NaN	NaN	NaN	NaN	NaN	NaN	0.000000	0.000000
gcugucaccggugcuugguacguuauauucagccggucugaugagucuau-ggcagacgaaacagc	1.996767	1.977858	2.023523	2.044746	0.957395	1.050080	0.363614	0.516831	0.348618	0.459556	0.187337	0.487471	1.291034	1.995881	0.000000	0.000000
gcugucaccggugcuugguacguuauauucagccggucugaugagucuauggccagacgaaacagc	2.060752	2.003374	2.065682	2.073957	0.876239	1.019238	0.045742	0.172012	NaN	NaN	NaN	NaN	NaN	NaN	0.000000	0.000000
gcugucaccggugcuugguacguuauauucagccggucugaugagucuauggcgagacgaaacagc	1.892671	2.018482	1.924430	2.062531	1.336015	1.374360	0.022432	0.125609	0.300720	0.400367	0.267437	0.318391	1.257903	1.124485	0.100736	0.121539
gcugucaccggugcuugguacguuauauucagccggucugaugagucuauggcuagacgaaacagc	1.996439	1.999404	1.981252	2.042733	1.006851	1.152074	0.315371	0.473777	NaN	NaN	NaN	NaN	NaN	NaN	0.000000	0.000000
gcugucaccggugcuugguacguuauauucagccggucugaugagucuaugggaagacgaaacagc	1.935494	1.993055	1.913640	2.035784	1.141724	1.324780	0.021847	0.125057	0.253967	0.234974	0.271074	0.303841	0.957209	1.078367	0.808730	0.827816
gcugucaccggugcuugguacguuauauucagccggucugaugagucuau-gggagacgaaacagc	1.768322	1.998196	1.753005	2.031884	1.697752	1.900549	0.000432	0.055777	0.159081	0.541337	0.187939	0.414109	2.411325	1.683336	0.000000	0.000000
gcugucaccggugcuugguacguuauauucagccggucugaugagucuaugggcagacgaaacagc	2.018312	1.998688	2.010589	2.056657	0.955820	1.111906	0.414490	0.563230	NaN	NaN	NaN	NaN	NaN	NaN	0.000000	0.000000
gcugucaccggugcuugguacguuauauucagccggucugaugagucuauggggagacgaaacagc	1.842425	1.988403	1.838837	2.076545	1.399514	1.728656	0.012873	0.102623	0.119881	0.511169	0.157165	0.004278	2.462001	0.703254	0.101008	0.121838
gcugucaccggugcuugguacguuauauucagccggucugaugagucuauggguagacgaaacagc	1.824095	1.995413	1.815585	2.000147	1.483603	1.529542	0.009006	0.091035	NaN	NaN	NaN	NaN	NaN	NaN	0.000000	0.000000
gcugucaccggugcuugguacguuauauucagccggucugaugagucuaugguaagacgaaacagc	1.916216	1.949090	1.904521	2.002380	1.078632	1.252734	0.045078	0.170643	0.083289	0.284026	0.180353	0.046839	1.587584	0.735337	0.584987	0.620768
gcugucaccggugcuugguacguuauauucagccggucugaugagucuau-gguagacgaaacagc	1.941735	1.970823	1.924877	2.051067	1.069273	1.337180	0.104843	0.255221	0.695102	1.002434	0.710643	0.744966	2.029233	1.082238	0.000489	0.000710
gcugucaccggugcuugguacguuauauucagccggucugaugagucuauggucagacgaaacagc	2.052743	2.014657	2.057745	2.056245	0.916040	0.996552	0.003755	0.071573	NaN	NaN	NaN	NaN	NaN	NaN	0.000000	0.000000
gcugucaccggugcuugguacguuauauucagccggucugaugagucuauggugagacgaaacagc	1.793582	1.993874	1.778086	2.027059	1.585961	1.774081	0.000635	0.056321	0.451179	0.398968	0.414223	0.570495	0.886725	1.433084	0.226638	0.261188
gcugucaccggugcuugguacguuauauucagccggucugaugagucuaugguuagacgaaacagc	2.002481	1.992483	1.965768	2.030051	0.977244	1.159534	0.738514	0.810924	0.313816	0.236871	0.177082	0.035543	0.837635	0.721873	0.045330	0.056848
gcugucaccggugcuugguacguuauauucagccggucugaugagucuauguaaagacgaaacagc	1.930200	1.985662	1.946098	2.018187	1.136219	1.180562	0.033321	0.148941	NaN	NaN	NaN	NaN	NaN	NaN	0.000000	0.000000
gcugucaccggugcuugguacguuauauucagccggucugaugagucuau-guaagacgaaacagc	1.913395	1.946497	1.907791	2.005314	1.079200	1.251765	0.057459	0.189726	0.530478	0.822376	0.585452	0.598044	1.958386	1.029419	0.000000	0.000000
gcugucaccggugcuugguacguuauauucagccggucugaugagucuauguacagacgaaacagc	1.952043	1.957908	1.966217	1.992937	1.013597	1.063459	0.964442	0.975883	NaN	NaN	NaN	NaN	NaN	NaN	0.000000	0.000000
gcugucaccggugcuugguacguuauauucagccggucugaugagucuauguagagacgaaacagc	1.874803	1.963529	1.852535	2.013676	1.226666	1.449245	0.010781	0.095300	0.467188	0.736969	0.549172	0.493885	1.861148	0.880467	0.069961	0.085886
gcugucaccggugcuugguacguuauauucagccggucugaugagucuauguauagacgaaacagc	1.921317	2.013554	1.956023	2.051842	1.236621	1.246865	0.053850	0.183614	NaN	NaN	NaN	NaN	NaN	NaN	0.000000	0.000000
gcugucaccggugcuugguacguuauauucagccggucugaugagucuaugucaagacgaaacagc	1.981078	1.999269	1.976462	2.021719	1.042776	1.109830	0.284015	0.443979	NaN	NaN	NaN	NaN	NaN	NaN	0.000000	0.000000
gcugucaccggugcuugguacguuauauucagccggucugaugagucuau-gucagacgaaacagc	2.041246	1.987138	2.054468	2.017574	0.882860	0.918558	0.007600	0.085903	0.644757	0.712115	0.722952	0.728405	1.167771	1.012635	0.445957	0.485000
gcugucaccggugcuugguacguuauauucagccggucugaugagucuauguccagacgaaacagc	2.019398	2.009641	2.056797	2.011763	0.977783	0.901500	0.209264	0.369070	NaN	NaN	NaN	NaN	NaN	NaN	0.000000	0.000000
gcugucaccggugcuugguacguuauauucagccggucugaugagucuaugucgagacgaaacagc	1.936410	1.970040	1.924037	2.008289	1.080513	1.214091	0.020267	0.122049	NaN	NaN	NaN	NaN	NaN	NaN	0.000000	0.000000
gcugucaccggugcuugguacguuauauucagccggucugaugagucuaugucuagacgaaacagc	1.981758	1.976539	2.005093	2.004541	0.988056	0.998730	0.217469	0.378316	NaN	NaN	NaN	NaN	NaN	NaN	0.000000	0.000000
gcugucaccggugcuugguacguuauauucagccggucugaugagucuaugugaagacgaaacagc	1.953943	2.000198	1.934471	2.027408	1.112384	1.238617	0.051483	0.179735	NaN	NaN	NaN	NaN	NaN	NaN	0.000000	0.000000
gcugucaccggugcuugguacguuauauucagccggucugaugagucuau-gugagacgaaacagc	1.763802	1.931040	1.769570	1.987272	1.469731	1.650829	0.006663	0.081977	0.280283	0.640413	0.261384	0.543452	2.291552	1.914556	0.000000	0.000000
gcugucaccggugcuugguacguuauauucagccggucugaugagucuaugugcagacgaaacagc	1.953332	1.968580	1.983683	1.993605	1.035732	1.023108	0.856901	0.901093	NaN	NaN	NaN	NaN	NaN	NaN	0.000000	0.000000
gcugucaccggugcuugguacguuauauucagccggucugaugagucuauguggagacgaaacagc	1.850845	1.978535	1.837999	2.043849	1.341807	1.606385	0.006355	0.080708	0.063357	0.282543	0.013793	0.340327	1.656477	2.120969	0.000047	0.000071
gcugucaccggugcuugguacguuauauucagccggucugaugagucuauguguagacgaaacagc	1.851040	1.935017	1.805430	2.001800	1.213326	1.571703	0.041298	0.163277	NaN	NaN	NaN	NaN	NaN	NaN	0.000000	0.000000
gcugucaccggugcuugguacguuauauucagccggucugaugagucuauguuaagacgaaacagc	1.938002	1.935671	1.937975	2.015511	0.994648	1.195463	0.469153	0.611900	NaN	NaN	NaN	NaN	NaN	NaN	0.000000	0.000000
gcugucaccggugcuugguacguuauauucagccggucugaugagucuau-guuagacgaaacagc	1.969806	1.954318	1.964658	2.026123	0.964965	1.152034	0.847208	0.893838	0.680546	0.774886	0.658304	0.750541	1.242623	1.236622	0.011812	0.015678
gcugucaccggugcuugguacguuauauucagccggucugaugagucuauguucagacgaaacagc	2.031942	1.990471	2.034551	2.019838	0.908926	0.966690	0.011399	0.097233	NaN	NaN	NaN	NaN	NaN	NaN	0.000000	0.000000
gcugucaccggugcuugguacguuauauucagccggucugaugagucuauguugagacgaaacagc	1.896853	2.003439	1.882232	2.030540	1.278162	1.407046	0.007330	0.085229	NaN	NaN	NaN	NaN	NaN	NaN	0.000000	0.000000
gcugucaccggugcuugguacguuauauucagccggucugaugagucuauguuuagacgaaacagc	1.965830	1.996431	1.986693	2.012213	1.073002	1.060523	0.531869	0.658308	NaN	NaN	NaN	NaN	NaN	NaN	0.000000	0.000000
gcugucaccggugcuugguacguuauauucagccggucugaugagucuauuaaaagacgaaacagc	1.978251	1.985908	1.969465	1.998503	1.017787	1.069148	0.889928	0.923501	0.175178	0.447865	0.263947	0.144690	1.873644	0.759877	0.189936	0.220930
gcugucaccggugcuugguacguuauauucagccggucugaugagucuau-uaaagacgaaacagc	1.941717	1.952877	1.967034	1.988394	1.026029	1.050414	0.954006	0.968328	0.483149	0.638218	0.516837	0.541083	1.429121	1.057415	0.000133	0.000197
gcugucaccggugcuugguacguuauauucagccggucugaugagucuauuaacagacgaaacagc	2.009135	2.009540	2.012790	2.055560	1.000934	1.103495	0.124676	0.279374	NaN	NaN	NaN	NaN	NaN	NaN	0.000000	0.000000
gcugucaccggugcuugguacguuauauucagccggucugaugagucuauuaagagacgaaacagc	1.923995	1.993995	1.938953	2.031238	1.174896	1.236759	0.016157	0.111085	NaN	NaN	NaN	NaN	NaN	NaN	0.000000	0.000000
gcugucaccggugcuugguacguuauauucagccggucugaugagucuauuaauagacgaaacagc	1.959806	1.957877	1.957416	2.004951	0.995568	1.115670	0.459245	0.603755	NaN	NaN	NaN	NaN	NaN	NaN	0.000000	0.000000
gcugucaccggugcuugguacguuauauucagccggucugaugagucuauuacaagacgaaacagc	1.979624	1.972635	2.004153	2.056078	0.984036	1.127003	0.969878	0.979060	NaN	NaN	NaN	NaN	NaN	NaN	0.000000	0.000000
gcugucaccggugcuugguacguuauauucagccggucugaugagucuau-uacagacgaaacagc	1.979431	1.996928	2.003208	2.027362	1.041112	1.057193	0.863304	0.904666	0.738544	0.828427	0.850966	0.774017	1.229938	0.837629	0.772849	0.797307
gcugucaccggugcuugguacguuauauucagccggucugaugagucuauuaccagacgaaacagc	2.021396	1.982137	2.016503	2.016959	0.913568	1.001050	0.016169	0.111085	NaN	NaN	NaN	NaN	NaN	NaN	0.000000	0.000000
gcugucaccggugcuugguacguuauauucagccggucugaugagucuauuacgagacgaaacagc	1.937084	2.018026	1.944194	2.034064	1.204874	1.229902	0.040061	0.163015	NaN	NaN	NaN	NaN	NaN	NaN	0.000000	0.000000
gcugucaccggugcuugguacguuauauucagccggucugaugagucuauuacuagacgaaacagc	2.050642	2.017073	2.033553	2.060783	0.925615	1.064707	0.157848	0.316067	NaN	NaN	NaN	NaN	NaN	NaN	0.000000	0.000000
gcugucaccggugcuugguacguuauauucagccggucugaugagucuauuagaagacgaaacagc	1.968220	1.990583	1.962499	2.037197	1.052843	1.187676	0.020020	0.121542	0.066474	-0.268248	0.059394	-0.179039	0.462677	0.577519	0.000000	0.000000
gcugucaccggugcuugguacguuauauucagccggucugaugagucuau-uagagacgaaacagc	1.920991	1.973796	1.932387	2.026068	1.129288	1.240739	0.024689	0.130535	-0.018703	0.371988	0.401052	0.479921	2.458614	1.199138	0.000000	0.000000
gcugucaccggugcuugguacguuauauucagccggucugaugagucuauuagcagacgaaacagc	1.993816	2.014148	1.980720	2.027863	1.047928	1.114661	0.445068	0.592113	NaN	NaN	NaN	NaN	NaN	NaN	0.000000	0.000000
gcugucaccggugcuugguacguuauauucagccggucugaugagucuauuaggagacgaaacagc	1.920443	1.986184	1.888029	2.025760	1.163433	1.373191	0.032506	0.148143	-0.001607	0.175610	0.251540	0.070240	1.503894	0.658719	0.871085	0.884215
gcugucaccggugcuugguacguuauauucagccggucugaugagucuauuaguagacgaaacagc	1.969828	1.987674	1.930876	2.027519	1.041947	1.249231	0.195842	0.356885	NaN	NaN	NaN	NaN	NaN	NaN	0.000000	0.000000
gcugucaccggugcuugguacguuauauucagccggucugaugagucuauuauaagacgaaacagc	1.959023	1.951987	1.957145	1.986775	0.983930	1.070607	0.162065	0.320251	NaN	NaN	NaN	NaN	NaN	NaN	0.000000	0.000000
gcugucaccggugcuugguacguuauauucagccggucugaugagucuau-uauagacgaaacagc	1.983043	1.971063	1.965487	2.030292	0.972792	1.160927	0.666954	0.758718	0.660321	0.850241	0.623925	0.705032	1.548528	1.205334	0.000075	0.000112
gcugucaccggugcuugguacguuauauucagccggucugaugagucuauuaucagacgaaacagc	2.068842	2.009803	2.054083	2.041511	0.872894	0.971467	0.043838	0.167936	NaN	NaN	NaN	NaN	NaN	NaN	0.000000	0.000000
gcugucaccggugcuugguacguuauauucagccggucugaugagucuauuaugagacgaaacagc	1.920544	1.991729	1.950403	2.038574	1.178109	1.225100	0.058546	0.191418	NaN	NaN	NaN	NaN	NaN	NaN	0.000000	0.000000
gcugucaccggugcuugguacguuauauucagccggucugaugagucuauuauuagacgaaacagc	2.008337	2.017851	2.040389	2.051344	1.022148	1.025546	0.570615	0.684100	0.113812	0.457443	0.269153	0.537135	2.206132	1.853456	0.000117	0.000174
gcugucaccggugcuugguacguuauauucagccggucugaugagucuauucaaagacgaaacagc	1.997659	1.985786	1.999983	2.026175	0.973032	1.062166	0.001088	0.058269	NaN	NaN	NaN	NaN	NaN	NaN	0.000000	0.000000
gcugucaccggugcuugguacguuauauucagccggucugaugagucuau-ucaagacgaaacagc	1.985616	1.967861	2.005889	2.038109	0.959942	1.077010	0.523638	0.652063	0.810114	0.922615	0.771858	0.864964	1.295692	1.239099	0.043938	0.055306
gcugucaccggugcuugguacguuauauucagccggucugaugagucuauucacagacgaaacagc	2.032750	1.980624	2.046644	2.007508	0.886900	0.913827	0.010536	0.094220	NaN	NaN	NaN	NaN	NaN	NaN	0.000000	0.000000
gcugucaccggugcuugguacguuauauucagccggucugaugagucuauucagagacgaaacagc	1.964894	1.995852	1.958178	2.021873	1.073885	1.157965	0.066266	0.202234	0.249779	0.362726	0.312867	0.499462	1.297022	1.536721	0.081774	0.099742
gcugucaccggugcuugguacguuauauucagccggucugaugagucuauucauagacgaaacagc	1.977446	2.021970	2.014120	2.024369	1.107959	1.023878	0.742532	0.814637	NaN	NaN	NaN	NaN	NaN	NaN	0.000000	0.000000
gcugucaccggugcuugguacguuauauucagccggucugaugagucuauuccaagacgaaacagc	2.015657	1.989822	2.002735	2.056488	0.942247	1.131757	0.612687	0.718546	NaN	NaN	NaN	NaN	NaN	NaN	0.000000	0.000000
gcugucaccggugcuugguacguuauauucagccggucugaugagucuau-uccagacgaaacagc	2.054147	2.015491	2.076988	2.070245	0.914837	0.984595	0.034613	0.151734	0.804621	0.910130	0.823736	0.794361	1.274995	0.934598	0.785168	0.807737
gcugucaccggugcuugguacguuauauucagccggucugaugagucuauucccagacgaaacagc	2.004476	1.954203	2.030797	2.028152	0.890690	0.993929	0.155376	0.314066	NaN	NaN	NaN	NaN	NaN	NaN	0.000000	0.000000
gcugucaccggugcuugguacguuauauucagccggucugaugagucuauuccgagacgaaacagc	1.992061	2.023914	2.001615	2.049581	1.076103	1.116777	0.203928	0.364611	NaN	NaN	NaN	NaN	NaN	NaN	0.000000	0.000000
gcugucaccggugcuugguacguuauauucagccggucugaugagucuauuccuagacgaaacagc	2.047737	2.034432	2.041010	2.059194	0.969828	1.042759	0.280119	0.439770	NaN	NaN	NaN	NaN	NaN	NaN	0.000000	0.000000
gcugucaccggugcuugguacguuauauucagccggucugaugagucuauucgaagacgaaacagc	1.986499	2.004143	1.996824	2.053557	1.041464	1.139548	0.062771	0.197875	NaN	NaN	NaN	NaN	NaN	NaN	0.000000	0.000000
gcugucaccggugcuugguacguuauauucagccggucugaugagucuau-ucgagacgaaacagc	1.863744	1.973925	1.896956	2.029717	1.288787	1.357566	0.035138	0.152293	0.676114	0.756352	0.758779	0.765102	1.202925	1.014666	0.606715	0.640902
gcugucaccggugcuugguacguuauauucagccggucugaugagucuauucgcagacgaaacagc	2.032068	2.029074	2.045087	2.086357	0.993131	1.099690	0.419208	0.567444	NaN	NaN	NaN	NaN	NaN	NaN	0.000000	0.000000
gcugucaccggugcuugguacguuauauucagccggucugaugagucuauucggagacgaaacagc	1.963974	2.016662	1.939784	2.053912	1.128984	1.300555	0.042193	0.164930	NaN	NaN	NaN	NaN	NaN	NaN	0.000000	0.000000
gcugucaccggugcuugguacguuauauucagccggucugaugagucuauucguagacgaaacagc	1.985287	1.931243	1.995500	2.011186	0.882991	1.036779	0.237517	0.398349	NaN	NaN	NaN	NaN	NaN	NaN	0.000000	0.000000
gcugucaccggugcuugguacguuauauucagccggucugaugagucuauucuaagacgaaacagc	2.001619	1.991865	2.008247	2.006613	0.977792	0.996245	0.178077	0.337181	NaN	NaN	NaN	NaN	NaN	NaN	0.000000	0.000000
gcugucaccggugcuugguacguuauauucagccggucugaugagucuau-ucuagacgaaacagc	1.989444	2.002950	2.017614	2.003680	1.031587	0.968426	0.529305	0.657163	0.672326	0.779713	0.719855	0.870532	1.280521	1.414739	0.006536	0.008838
gcugucaccggugcuugguacguuauauucagccggucugaugagucuauucucagacgaaacagc	2.063035	2.010868	2.080555	2.070254	0.886814	0.976559	0.018525	0.118603	NaN	NaN	NaN	NaN	NaN	NaN	0.000000	0.000000
gcugucaccggugcuugguacguuauauucagccggucugaugagucuauucugagacgaaacagc	1.947620	1.963400	1.932397	2.023604	1.037001	1.233695	0.118486	0.270599	NaN	NaN	NaN	NaN	NaN	NaN	0.000000	0.000000
gcugucaccggugcuugguacguuauauucagccggucugaugagucuauucuuagacgaaacagc	2.001194	2.018549	2.038749	2.051581	1.040770	1.029986	0.796821	0.855492	NaN	NaN	NaN	NaN	NaN	NaN	0.000000	0.000000
gcugucaccggugcuugguacguuauauucagccggucugaugagucuauugaaagacgaaacagc	1.976964	1.990554	1.962219	2.009840	1.031788	1.115889	0.391624	0.543327	0.598847	0.773965	0.522206	0.662291	1.496643	1.380656	0.027414	0.035155
gcugucaccggugcuugguacguuauauucagccggucugaugagucuau-ugaagacgaaacagc	1.963920	1.996852	1.959603	2.038819	1.078777	1.200098	0.005716	0.078853	0.455808	0.541571	0.543085	0.578563	1.218325	1.085120	0.031361	0.039966
gcugucaccggugcuugguacguuauauucagccggucugaugagucuauugacagacgaaacagc	1.978514	1.939253	2.000883	2.003859	0.913565	1.006876	0.187928	0.348231	NaN	NaN	NaN	NaN	NaN	NaN	0.000000	0.000000
gcugucaccggugcuugguacguuauauucagccggucugaugagucuauugagagacgaaacagc	1.708090	1.937137	1.722496	1.954497	1.694522	1.706087	0.003963	0.071629	0.495497	1.066510	0.493280	0.870816	3.724028	2.385263	0.000000	0.000000
gcugucaccggugcuugguacguuauauucagccggucugaugagucuauugauagacgaaacagc	1.926028	1.981685	1.934237	2.032164	1.136728	1.252932	0.012217	0.099410	NaN	NaN	NaN	NaN	NaN	NaN	0.000000	0.000000
gcugucaccggugcuugguacguuauauucagccggucugaugagucuauugcaagacgaaacagc	1.982517	1.942765	1.968918	2.012878	0.912533	1.106523	0.471302	0.613656	NaN	NaN	NaN	NaN	NaN	NaN	0.000000	0.000000
gcugucaccggugcuugguacguuauauucagccggucugaugagucuau-ugcagacgaaacagc	2.006724	1.974078	2.035776	2.032578	0.927584	0.992665	0.133919	0.290053	0.463007	0.528619	0.584190	0.581939	1.163088	0.994831	0.274143	0.311376
gcugucaccggugcuugguacguuauauucagccggucugaugagucuauugccagacgaaacagc	1.997153	1.977169	2.037467	2.054645	0.955028	1.040344	0.451149	0.597253	NaN	NaN	NaN	NaN	NaN	NaN	0.000000	0.000000
gcugucaccggugcuugguacguuauauucagccggucugaugagucuauugcgagacgaaacagc	1.833880	1.973850	1.832709	2.030954	1.380287	1.578503	0.003210	0.069710	0.318177	0.401698	0.144064	0.087601	1.212050	0.878087	0.588189	0.623838
gcugucaccggugcuugguacguuauauucagccggucugaugagucuauugcuagacgaaacagc	2.016762	1.987461	2.013148	1.970170	0.934756	0.905779	0.171388	0.329187	NaN	NaN	NaN	NaN	NaN	NaN	0.000000	0.000000
gcugucaccggugcuugguacguuauauucagccggucugaugagucuauuggaagacgaaacagc	1.944740	1.984550	1.937966	2.038350	1.096000	1.260040	0.017222	0.114767	0.101759	0.323168	0.234859	-0.084316	1.664978	0.479540	0.589560	0.624844
gcugucaccggugcuugguacguuauauucagccggucugaugagucuau-uggagacgaaacagc	1.846161	1.959861	1.833976	2.005510	1.299274	1.484341	0.002359	0.063457	0.616221	0.973172	0.680129	0.637561	2.274840	0.906635	0.000031	0.000048
gcugucaccggugcuugguacguuauauucagccggucugaugagucuauuggcagacgaaacagc	2.019588	2.041073	2.002018	2.058054	1.050716	1.137721	0.448949	0.595265	NaN	NaN	NaN	NaN	NaN	NaN	0.000000	0.000000
gcugucaccggugcuugguacguuauauucagccggucugaugagucuauugggagacgaaacagc	1.769964	1.964538	1.770231	2.010956	1.565217	1.740702	0.001123	0.058269	NaN	NaN	NaN	NaN	NaN	NaN	0.000000	0.000000
gcugucaccggugcuugguacguuauauucagccggucugaugagucuauugguagacgaaacagc	1.891218	1.949648	1.876280	2.029258	1.144009	1.422257	0.053968	0.183695	NaN	NaN	NaN	NaN	NaN	NaN	0.000000	0.000000
gcugucaccggugcuugguacguuauauucagccggucugaugagucuauuguaagacgaaacagc	1.929641	1.985081	1.952163	2.012991	1.136163	1.150343	0.079875	0.220496	NaN	NaN	NaN	NaN	NaN	NaN	0.000000	0.000000
gcugucaccggugcuugguacguuauauucagccggucugaugagucuau-uguagacgaaacagc	2.000842	1.992439	2.002001	2.032306	0.980837	1.072273	0.022823	0.126581	0.609115	0.849814	0.639439	0.684168	1.740604	1.108482	0.000094	0.000141
gcugucaccggugcuugguacguuauauucagccggucugaugagucuauugucagacgaaacagc	2.089256	1.999939	2.036070	2.092507	0.814109	1.138774	0.361061	0.514595	NaN	NaN	NaN	NaN	NaN	NaN	0.000000	0.000000
gcugucaccggugcuugguacguuauauucagccggucugaugagucuauugugagacgaaacagc	1.801563	1.964273	1.797489	2.013225	1.454486	1.643373	0.001283	0.059161	0.310244	0.597658	0.251723	0.449412	1.938269	1.576482	0.000008	0.000013
gcugucaccggugcuugguacguuauauucagccggucugaugagucuauuguuagacgaaacagc	1.983032	1.992712	1.993106	2.004067	1.022539	1.025559	0.676653	0.764484	NaN	NaN	NaN	NaN	NaN	NaN	0.000000	0.000000
gcugucaccggugcuugguacguuauauucagccggucugaugagucuauuuaaagacgaaacagc	1.943800	1.944935	1.962030	2.027810	1.002615	1.163538	0.608468	0.715072	NaN	NaN	NaN	NaN	NaN	NaN	0.000000	0.000000
gcugucaccggugcuugguacguuauauucagccggucugaugagucuau-uuaagacgaaacagc	1.955460	1.982576	1.978071	1.996186	1.064427	1.042594	0.692854	0.777296	0.715623	0.875068	0.702926	0.763155	1.443594	1.148759	0.001009	0.001440
gcugucaccggugcuugguacguuauauucagccggucugaugagucuauuuacagacgaaacagc	1.988152	2.011918	2.013722	2.048956	1.056247	1.084513	0.521826	0.650756	0.158984	0.587057	0.117547	0.406160	2.679615	1.943626	0.000002	0.000003
gcugucaccggugcuugguacguuauauucagccggucugaugagucuauuuagagacgaaacagc	1.939793	1.996258	1.957429	2.033470	1.138845	1.191355	0.034047	0.150999	NaN	NaN	NaN	NaN	NaN	NaN	0.000000	0.000000
gcugucaccggugcuugguacguuauauucagccggucugaugagucuauuuauagacgaaacagc	2.013634	1.989957	2.007836	2.038874	0.946941	1.074083	0.102077	0.251652	0.145060	0.265203	0.269594	0.106327	1.318692	0.686646	0.257096	0.293578
gcugucaccggugcuugguacguuauauucagccggucugaugagucuauuucaagacgaaacagc	2.027088	1.992072	2.044539	2.029356	0.922538	0.965645	0.021037	0.123658	NaN	NaN	NaN	NaN	NaN	NaN	0.000000	0.000000
gcugucaccggugcuugguacguuauauucagccggucugaugagucuau-uucagacgaaacagc	2.012163	1.999353	2.045657	2.060028	0.970936	1.033645	0.325911	0.482627	0.517481	0.577134	0.532740	0.431735	1.147239	0.792493	0.220445	0.254508
gcugucaccggugcuugguacguuauauucagccggucugaugagucuauuuccagacgaaacagc	2.054982	2.029466	2.041004	2.043816	0.942941	1.006496	0.222701	0.383895	NaN	NaN	NaN	NaN	NaN	NaN	0.000000	0.000000
gcugucaccggugcuugguacguuauauucagccggucugaugagucuauuucgagacgaaacagc	1.972542	1.981786	1.950286	2.017989	1.021514	1.168699	0.230066	0.390929	NaN	NaN	NaN	NaN	NaN	NaN	0.000000	0.000000
gcugucaccggugcuugguacguuauauucagccggucugaugagucuauuucuagacgaaacagc	2.016526	2.020153	2.052388	2.047117	1.008386	0.987937	0.366061	0.518975	NaN	NaN	NaN	NaN	NaN	NaN	0.000000	0.000000
gcugucaccggugcuugguacguuauauucagccggucugaugagucuauuugaagacgaaacagc	1.960027	1.964205	1.970482	2.039527	1.009667	1.172316	0.443673	0.591025	NaN	NaN	NaN	NaN	NaN	NaN	0.000000	0.000000
gcugucaccggugcuugguacguuauauucagccggucugaugagucuau-uugagacgaaacagc	1.893433	1.983040	1.896868	2.013057	1.229157	1.306739	0.003146	0.069704	0.433819	0.651844	0.434738	0.638242	1.652056	1.597732	0.000000	0.000000
gcugucaccggugcuugguacguuauauucagccggucugaugagucuauuugcagacgaaacagc	1.985769	1.971082	2.013470	2.007489	0.966748	0.986323	0.156695	0.314817	NaN	NaN	NaN	NaN	NaN	NaN	0.000000	0.000000
gcugucaccggugcuugguacguuauauucagccggucugaugagucuauuuggagacgaaacagc	1.883041	1.945616	1.877550	1.978157	1.154981	1.260685	0.000633	0.056321	0.264637	0.397834	0.321597	0.341192	1.358932	1.046153	0.077159	0.094271
gcugucaccggugcuugguacguuauauucagccggucugaugagucuauuuguagacgaaacagc	1.943930	1.989987	1.946748	2.049988	1.111878	1.268353	0.020284	0.122049	NaN	NaN	NaN	NaN	NaN	NaN	0.000000	0.000000
gcugucaccggugcuugguacguuauauucagccggucugaugagucuauuuuaagacgaaacagc	1.962976	1.990575	1.974576	2.022618	1.065611	1.116973	0.091035	0.237471	0.515467	0.390726	0.510688	0.246074	0.750340	0.543733	0.004573	0.006267
gcugucaccggugcuugguacguuauauucagccggucugaugagucuau-uuuagacgaaacagc	1.970977	1.983459	2.013083	2.028806	1.029158	1.036866	0.841537	0.889506	0.722444	0.820588	0.751926	0.846280	1.253557	1.242668	0.013371	0.017664
gcugucaccggugcuugguacguuauauucagccggucugaugagucuauuuucagacgaaacagc	2.034488	1.983119	2.027278	2.012762	0.888445	0.967128	0.019413	0.120474	0.282658	0.582611	0.610908	0.514561	1.995047	0.801038	0.146777	0.173689
gcugucaccggugcuugguacguuauauucagccggucugaugagucuauuuugagacgaaacagc	1.917414	1.954459	1.936632	2.024477	1.089043	1.224177	0.142035	0.299104	0.440927	0.579422	0.482466	0.524166	1.375607	1.100779	0.165692	0.194543
gcugucaccggugcuugguacguuauauucagccggucugaugagucuauuuuuagacgaaacagc	1.976970	1.988249	2.001559	2.028855	1.026312	1.064869	0.967425	0.977860	NaN	NaN	NaN	NaN	NaN	NaN	0.000000	0.000000
gcugucaccggugcuugguacguuauauucagccggucugaugagucucaaaaaagacgaaacagc	1.957495	1.943357	1.967435	1.978913	0.967969	1.026781	0.087936	0.232829	NaN	NaN	NaN	NaN	NaN	NaN	0.000000	0.000000
gcugucaccggugcuugguacguuauauucagccggucugaugagucuca-aaaagacgaaacagc	1.944660	1.928695	1.951190	1.981519	0.963909	1.072330	0.555808	0.674963	0.623973	0.674665	0.617193	0.642198	1.123807	1.059264	0.262895	0.299865
gcugucaccggugcuugguacguuauauucagccggucugaugagucucaaaacagacgaaacagc	2.000932	1.946442	1.998806	2.024638	0.882083	1.061286	0.232650	0.393551	0.527240	0.937961	0.419886	0.240373	2.574668	0.661435	0.333528	0.371894
gcugucaccggugcuugguacguuauauucagccggucugaugagucucaaaagagacgaaacagc	1.897224	1.934154	1.909216	1.955520	1.088754	1.112510	0.058538	0.191418	NaN	NaN	NaN	NaN	NaN	NaN	0.000000	0.000000
gcugucaccggugcuugguacguuauauucagccggucugaugagucucaaaauagacgaaacagc	1.951205	1.960281	1.959248	2.004883	1.021119	1.110798	0.221684	0.382786	-0.142962	-0.431933	-0.118243	-0.578956	0.514078	0.346169	0.000000	0.000000
gcugucaccggugcuugguacguuauauucagccggucugaugagucucaaacaagacgaaacagc	1.969317	1.965016	1.989523	2.026608	0.990146	1.089143	0.874758	0.912558	NaN	NaN	NaN	NaN	NaN	NaN	0.000000	0.000000
gcugucaccggugcuugguacguuauauucagccggucugaugagucuca-aacagacgaaacagc	1.966335	1.929330	1.979899	1.973879	0.918321	0.986234	0.066922	0.203497	0.464596	0.590319	0.566163	0.469695	1.335742	0.800814	0.944281	0.949662
gcugucaccggugcuugguacguuauauucagccggucugaugagucucaaaccagacgaaacagc	2.030303	1.990047	2.017933	2.044348	0.911474	1.062711	0.108616	0.259741	0.536525	0.517426	0.555405	0.236156	0.956976	0.479459	0.019273	0.025086
gcugucaccggugcuugguacguuauauucagccggucugaugagucucaaacgagacgaaacagc	2.013618	2.003725	2.025665	2.054314	0.977480	1.068192	0.125099	0.279588	NaN	NaN	NaN	NaN	NaN	NaN	0.000000	0.000000
gcugucaccggugcuugguacguuauauucagccggucugaugagucucaaacuagacgaaacagc	1.987607	1.993506	2.025227	2.033889	1.013677	1.020143	0.563540	0.680075	0.477959	0.782592	0.388156	0.550870	2.016663	1.454501	0.001332	0.001887
gcugucaccggugcuugguacguuauauucagccggucugaugagucucaaagaagacgaaacagc	1.977135	1.969752	1.998503	2.017258	0.983144	1.044131	0.364552	0.517307	NaN	NaN	NaN	NaN	NaN	NaN	0.000000	0.000000
gcugucaccggugcuugguacguuauauucagccggucugaugagucuca-aagagacgaaacagc	1.951030	1.972504	1.978423	1.996205	1.050690	1.041793	0.815797	0.868577	0.350000	0.495553	0.430047	0.570330	1.398149	1.381283	0.000001	0.000001
gcugucaccggugcuugguacguuauauucagccggucugaugagucucaaagcagacgaaacagc	2.002913	1.975633	1.981753	2.031527	0.939119	1.121434	0.605898	0.714020	NaN	NaN	NaN	NaN	NaN	NaN	0.000000	0.000000
gcugucaccggugcuugguacguuauauucagccggucugaugagucucaaaggagacgaaacagc	1.904243	1.980254	1.914364	2.010405	1.191272	1.247498	0.009738	0.092534	NaN	NaN	NaN	NaN	NaN	NaN	0.000000	0.000000
gcugucaccggugcuugguacguuauauucagccggucugaugagucucaaaguagacgaaacagc	1.973537	1.990860	1.992614	2.026344	1.040693	1.080762	0.511270	0.643761	NaN	NaN	NaN	NaN	NaN	NaN	0.000000	0.000000
gcugucaccggugcuugguacguuauauucagccggucugaugagucucaaauaagacgaaacagc	1.943389	1.968389	1.957640	2.004273	1.059252	1.113354	0.110344	0.261454	NaN	NaN	NaN	NaN	NaN	NaN	0.000000	0.000000
gcugucaccggugcuugguacguuauauucagccggucugaugagucuca-aauagacgaaacagc	1.958232	1.943722	1.957212	1.990838	0.967140	1.080504	0.467648	0.610723	0.613478	0.815827	0.680328	0.646862	1.593488	0.925837	0.016120	0.021133
gcugucaccggugcuugguacguuauauucagccggucugaugagucucaaaucagacgaaacagc	2.033692	1.982925	2.071004	2.049069	0.889678	0.950746	0.096781	0.244732	NaN	NaN	NaN	NaN	NaN	NaN	0.000000	0.000000
gcugucaccggugcuugguacguuauauucagccggucugaugagucucaaaugagacgaaacagc	2.000421	1.995320	2.013348	2.019607	0.988323	1.014517	0.187014	0.347632	NaN	NaN	NaN	NaN	NaN	NaN	0.000000	0.000000
gcugucaccggugcuugguacguuauauucagccggucugaugagucucaaauuagacgaaacagc	2.004319	2.011945	2.016889	2.050741	1.017715	1.081067	0.991552	0.993493	NaN	NaN	NaN	NaN	NaN	NaN	0.000000	0.000000
gcugucaccggugcuugguacguuauauucagccggucugaugagucucaacaaagacgaaacagc	1.955698	1.969511	1.976723	2.014761	1.032316	1.091535	0.520301	0.649804	NaN	NaN	NaN	NaN	NaN	NaN	0.000000	0.000000
gcugucaccggugcuugguacguuauauucagccggucugaugagucuca-acaagacgaaacagc	1.961429	1.942513	1.959706	2.011224	0.957379	1.125948	0.923110	0.946220	0.401191	0.668631	0.375302	0.469860	1.851142	1.243248	0.000003	0.000005
gcugucaccggugcuugguacguuauauucagccggucugaugagucucaacacagacgaaacagc	2.021628	2.000528	2.022795	2.027022	0.952578	1.009780	0.064560	0.200254	NaN	NaN	NaN	NaN	NaN	NaN	0.000000	0.000000
gcugucaccggugcuugguacguuauauucagccggucugaugagucucaacagagacgaaacagc	1.975781	1.964378	1.976255	2.052250	0.974086	1.191229	0.671179	0.761503	NaN	NaN	NaN	NaN	NaN	NaN	0.000000	0.000000
gcugucaccggugcuugguacguuauauucagccggucugaugagucucaacauagacgaaacagc	1.971641	1.983376	1.983847	2.063986	1.027390	1.202648	0.309214	0.468685	NaN	NaN	NaN	NaN	NaN	NaN	0.000000	0.000000
gcugucaccggugcuugguacguuauauucagccggucugaugagucucaaccaagacgaaacagc	2.042497	2.009747	2.021121	2.028835	0.927365	1.017921	0.206593	0.367021	NaN	NaN	NaN	NaN	NaN	NaN	0.000000	0.000000
gcugucaccggugcuugguacguuauauucagccggucugaugagucuca-accagacgaaacagc	2.020821	1.987205	2.036836	2.024895	0.925516	0.972880	0.019135	0.120022	0.537096	0.547992	0.608007	0.865723	1.025407	1.810157	0.000000	0.000000
gcugucaccggugcuugguacguuauauucagccggucugaugagucucaacccagacgaaacagc	2.079349	1.969612	2.066333	2.080819	0.776718	1.033919	0.154994	0.313666	NaN	NaN	NaN	NaN	NaN	NaN	0.000000	0.000000
gcugucaccggugcuugguacguuauauucagccggucugaugagucucaaccgagacgaaacagc	2.039272	2.025472	2.038012	2.053714	0.968725	1.036817	0.172560	0.330648	NaN	NaN	NaN	NaN	NaN	NaN	0.000000	0.000000
gcugucaccggugcuugguacguuauauucagccggucugaugagucucaaccuagacgaaacagc	2.042455	2.024807	2.059607	2.074300	0.960179	1.034411	0.051244	0.179550	NaN	NaN	NaN	NaN	NaN	NaN	0.000000	0.000000
gcugucaccggugcuugguacguuauauucagccggucugaugagucucaacgaagacgaaacagc	2.002405	1.992321	2.014454	2.017086	0.977048	1.006078	0.117783	0.269575	0.660781	0.771179	0.703948	0.534387	1.289430	0.676766	0.524365	0.561913
gcugucaccggugcuugguacguuauauucagccggucugaugagucuca-acgagacgaaacagc	2.029267	2.013245	2.038634	2.093483	0.963780	1.134616	0.734684	0.808453	0.736471	0.807358	0.746112	0.827617	1.177302	1.206437	0.265171	0.302193
gcugucaccggugcuugguacguuauauucagccggucugaugagucucaacgcagacgaaacagc	2.032401	1.992151	2.017570	2.046662	0.911485	1.069281	0.136464	0.292718	NaN	NaN	NaN	NaN	NaN	NaN	0.000000	0.000000
gcugucaccggugcuugguacguuauauucagccggucugaugagucucaacggagacgaaacagc	1.920037	1.973631	1.920430	1.979167	1.131342	1.144822	0.082930	0.224807	NaN	NaN	NaN	NaN	NaN	NaN	0.000000	0.000000
gcugucaccggugcuugguacguuauauucagccggucugaugagucucaacguagacgaaacagc	2.028100	2.022975	2.019835	2.049971	0.988267	1.071854	0.540283	0.665184	NaN	NaN	NaN	NaN	NaN	NaN	0.000000	0.000000
gcugucaccggugcuugguacguuauauucagccggucugaugagucucaacuaagacgaaacagc	2.025070	1.989986	1.992659	2.039627	0.922393	1.114211	0.509779	0.643097	NaN	NaN	NaN	NaN	NaN	NaN	0.000000	0.000000
gcugucaccggugcuugguacguuauauucagccggucugaugagucuca-acuagacgaaacagc	2.030900	2.013630	2.012699	2.035155	0.961015	1.053068	0.384239	0.536718	0.622186	0.676769	0.754478	0.682222	1.133921	0.846728	0.697772	0.728221
gcugucaccggugcuugguacguuauauucagccggucugaugagucucaacucagacgaaacagc	2.050073	2.040843	2.070767	2.074666	0.978970	1.009018	0.151735	0.310135	NaN	NaN	NaN	NaN	NaN	NaN	0.000000	0.000000
gcugucaccggugcuugguacguuauauucagccggucugaugagucucaacugagacgaaacagc	2.018174	2.009105	2.039596	2.032181	0.979335	0.983072	0.164466	0.322875	NaN	NaN	NaN	NaN	NaN	NaN	0.000000	0.000000
gcugucaccggugcuugguacguuauauucagccggucugaugagucucaacuuagacgaaacagc	2.030741	1.991204	2.047494	2.065377	0.912985	1.042039	0.149754	0.308302	NaN	NaN	NaN	NaN	NaN	NaN	0.000000	0.000000
gcugucaccggugcuugguacguuauauucagccggucugaugagucucaagaaagacgaaacagc	1.956928	1.985865	1.943439	2.019629	1.068900	1.191763	0.044523	0.169545	0.279380	0.565688	0.570025	0.289121	1.933339	0.523717	0.924181	0.930911
gcugucaccggugcuugguacguuauauucagccggucugaugagucuca-agaagacgaaacagc	1.953098	1.955420	1.956288	2.015261	1.005361	1.145444	0.387524	0.539833	0.510052	0.864503	0.572395	0.674051	2.261786	1.263735	0.000000	0.000000
gcugucaccggugcuugguacguuauauucagccggucugaugagucucaagacagacgaaacagc	2.025011	2.000758	2.026891	2.054509	0.945686	1.065660	0.042228	0.164930	NaN	NaN	NaN	NaN	NaN	NaN	0.000000	0.000000
gcugucaccggugcuugguacguuauauucagccggucugaugagucucaagagagacgaaacagc	1.893234	1.967056	1.912039	2.001235	1.185282	1.227994	0.024772	0.130703	0.321811	0.264343	0.387695	0.466152	0.876058	1.198000	0.620808	0.654438
gcugucaccggugcuugguacguuauauucagccggucugaugagucucaagauagacgaaacagc	1.963617	1.989822	1.976400	2.025898	1.062195	1.120722	0.084954	0.228501	NaN	NaN	NaN	NaN	NaN	NaN	0.000000	0.000000
gcugucaccggugcuugguacguuauauucagccggucugaugagucucaagcaagacgaaacagc	2.009442	2.008509	2.026374	2.053557	0.997855	1.064593	0.350041	0.504562	0.149060	0.534934	0.241164	0.332902	2.431497	1.235202	0.000000	0.000000
gcugucaccggugcuugguacguuauauucagccggucugaugagucuca-agcagacgaaacagc	2.041774	1.978141	2.057582	2.042209	0.863707	0.965222	0.036259	0.155290	0.452202	0.686502	0.485524	0.698049	1.715144	1.631267	0.000000	0.000000
gcugucaccggugcuugguacguuauauucagccggucugaugagucucaagccagacgaaacagc	2.092280	1.997482	2.106375	2.062681	0.803900	0.904287	0.010475	0.094220	NaN	NaN	NaN	NaN	NaN	NaN	0.000000	0.000000
gcugucaccggugcuugguacguuauauucagccggucugaugagucucaagcgagacgaaacagc	2.067497	2.055047	2.045977	2.068230	0.971740	1.052575	0.529838	0.657384	NaN	NaN	NaN	NaN	NaN	NaN	0.000000	0.000000
gcugucaccggugcuugguacguuauauucagccggucugaugagucucaagcuagacgaaacagc	2.044399	2.017394	2.049643	2.078430	0.939715	1.068531	0.048956	0.176200	0.413066	0.373591	0.312756	0.513169	0.913114	1.586402	0.014627	0.019254
gcugucaccggugcuugguacguuauauucagccggucugaugagucucaaggaagacgaaacagc	1.967884	1.956850	1.994769	2.030282	0.974914	1.085209	0.766075	0.832436	0.583451	0.846123	0.656623	0.598699	1.830932	0.875138	0.172887	0.202526
gcugucaccggugcuugguacguuauauucagccggucugaugagucuca-aggagacgaaacagc	1.931457	1.961279	1.943065	2.002402	1.071080	1.146402	0.052715	0.181559	0.631490	1.163030	0.775865	0.770038	3.400483	0.986670	0.000254	0.000375
gcugucaccggugcuugguacguuauauucagccggucugaugagucucaaggcagacgaaacagc	1.979598	1.967940	2.007093	2.016769	0.973512	1.022532	0.297468	0.456367	NaN	NaN	NaN	NaN	NaN	NaN	0.000000	0.000000
gcugucaccggugcuugguacguuauauucagccggucugaugagucucaagggagacgaaacagc	1.870634	1.980744	1.899179	1.998641	1.288576	1.257367	0.038268	0.160188	-0.305934	-0.204459	-0.550191	-0.124061	1.263209	2.667657	0.002195	0.003071
gcugucaccggugcuugguacguuauauucagccggucugaugagucucaagguagacgaaacagc	1.970009	1.950985	1.981579	1.984858	0.957142	1.007578	0.043585	0.167344	NaN	NaN	NaN	NaN	NaN	NaN	0.000000	0.000000
gcugucaccggugcuugguacguuauauucagccggucugaugagucucaaguaagacgaaacagc	1.992897	1.996772	1.990282	2.060000	1.008963	1.174134	0.228001	0.388711	NaN	NaN	NaN	NaN	NaN	NaN	0.000000	0.000000
gcugucaccggugcuugguacguuauauucagccggucugaugagucuca-aguagacgaaacagc	1.975293	1.986618	1.990606	2.018029	1.026418	1.065180	0.862988	0.904666	0.558091	0.595898	0.585549	0.427711	1.090955	0.695284	0.031348	0.039960
gcugucaccggugcuugguacguuauauucagccggucugaugagucucaagucagacgaaacagc	2.024383	1.991561	2.054458	2.043435	0.927208	0.974938	0.085482	0.228936	NaN	NaN	NaN	NaN	NaN	NaN	0.000000	0.000000
gcugucaccggugcuugguacguuauauucagccggucugaugagucucaagugagacgaaacagc	1.975620	1.951655	2.014749	2.017463	0.946314	1.006269	0.338793	0.494282	NaN	NaN	NaN	NaN	NaN	NaN	0.000000	0.000000
gcugucaccggugcuugguacguuauauucagccggucugaugagucucaaguuagacgaaacagc	1.982365	1.994711	2.012038	2.059995	1.028834	1.116755	0.649427	0.744738	-0.035596	0.132069	0.145568	-0.120754	1.471175	0.541600	0.715452	0.744699
gcugucaccggugcuugguacguuauauucagccggucugaugagucucaauaaagacgaaacagc	1.921935	1.950994	1.945901	1.994610	1.069200	1.118687	0.226428	0.387060	0.272095	0.527111	0.223565	0.397942	1.798939	1.494089	0.052764	0.065641
gcugucaccggugcuugguacguuauauucagccggucugaugagucuca-auaagacgaaacagc	1.919579	1.923882	1.943077	1.968789	1.009957	1.060993	0.952880	0.967435	0.552028	0.755426	0.582737	0.623103	1.597342	1.097403	0.006174	0.008371
gcugucaccggugcuugguacguuauauucagccggucugaugagucucaauacagacgaaacagc	1.972528	1.942941	1.995915	1.996558	0.934142	1.001482	0.168801	0.326856	NaN	NaN	NaN	NaN	NaN	NaN	0.000000	0.000000
gcugucaccggugcuugguacguuauauucagccggucugaugagucucaauagagacgaaacagc	1.938282	2.006082	1.946490	2.015244	1.168961	1.171533	0.079859	0.220496	0.363202	0.525301	0.388163	0.755803	1.452445	2.331527	0.000346	0.000506
gcugucaccggugcuugguacguuauauucagccggucugaugagucucaauauagacgaaacagc	1.928993	1.971845	1.964247	2.018755	1.103700	1.133727	0.229297	0.390140	NaN	NaN	NaN	NaN	NaN	NaN	0.000000	0.000000
gcugucaccggugcuugguacguuauauucagccggucugaugagucucaaucaagacgaaacagc	1.997291	1.998738	2.003621	2.045270	1.003336	1.100648	0.632229	0.730849	NaN	NaN	NaN	NaN	NaN	NaN	0.000000	0.000000
gcugucaccggugcuugguacguuauauucagccggucugaugagucuca-aucagacgaaacagc	2.057138	2.034404	2.069117	2.086923	0.948999	1.041852	0.010964	0.096196	0.743472	0.770610	0.781010	0.664558	1.064482	0.764800	0.197539	0.229305
gcugucaccggugcuugguacguuauauucagccggucugaugagucucaauccagacgaaacagc	2.020946	1.988920	2.025287	2.057845	0.928910	1.077849	0.199889	0.360349	NaN	NaN	NaN	NaN	NaN	NaN	0.000000	0.000000
gcugucaccggugcuugguacguuauauucagccggucugaugagucucaaucgagacgaaacagc	2.015647	2.024137	2.032810	2.015481	1.019740	0.960885	0.475159	0.616285	NaN	NaN	NaN	NaN	NaN	NaN	0.000000	0.000000
gcugucaccggugcuugguacguuauauucagccggucugaugagucucaaucuagacgaaacagc	2.051058	2.031210	2.038659	2.070098	0.955329	1.075074	0.248632	0.409823	NaN	NaN	NaN	NaN	NaN	NaN	0.000000	0.000000
gcugucaccggugcuugguacguuauauucagccggucugaugagucucaaugaagacgaaacagc	2.002447	1.989606	1.994284	2.058255	0.970866	1.158702	0.799670	0.857690	0.253202	0.152001	0.051890	0.382529	0.792134	2.141111	0.058974	0.072994
gcugucaccggugcuugguacguuauauucagccggucugaugagucuca-augagacgaaacagc	2.003342	1.999609	2.024896	2.030796	0.991441	1.013677	0.223830	0.385062	0.614527	0.815684	0.629249	0.723816	1.589122	1.243274	0.020527	0.026644
gcugucaccggugcuugguacguuauauucagccggucugaugagucucaaugcagacgaaacagc	2.013572	2.008438	2.051623	2.037309	0.988249	0.967580	0.250378	0.411622	NaN	NaN	NaN	NaN	NaN	NaN	0.000000	0.000000
gcugucaccggugcuugguacguuauauucagccggucugaugagucucaauggagacgaaacagc	1.946921	1.989170	1.933634	1.977392	1.102170	1.106007	0.331187	0.487493	NaN	NaN	NaN	NaN	NaN	NaN	0.000000	0.000000
gcugucaccggugcuugguacguuauauucagccggucugaugagucucaauguagacgaaacagc	1.987371	1.944483	1.974822	2.006694	0.905966	1.076149	0.267036	0.428161	NaN	NaN	NaN	NaN	NaN	NaN	0.000000	0.000000
gcugucaccggugcuugguacguuauauucagccggucugaugagucucaauuaagacgaaacagc	1.951758	1.978693	1.974510	1.999790	1.063985	1.059935	0.521455	0.650611	0.458384	0.379865	0.366740	0.478277	0.834605	1.292816	0.922847	0.929864
gcugucaccggugcuugguacguuauauucagccggucugaugagucuca-auuagacgaaacagc	2.008208	1.992121	1.996064	2.040867	0.963638	1.108671	0.541603	0.665848	0.776620	0.759539	0.783358	0.863407	0.961433	1.202399	0.559747	0.596209
gcugucaccggugcuugguacguuauauucagccggucugaugagucucaauucagacgaaacagc	2.027005	1.986455	2.010670	2.009052	0.910855	0.996283	0.090804	0.237229	-0.036146	-0.006461	-0.094496	-0.265323	1.070742	0.674796	0.337313	0.375542
gcugucaccggugcuugguacguuauauucagccggucugaugagucucaauugagacgaaacagc	2.017873	2.039548	2.010884	2.071757	1.051175	1.150463	0.215037	0.376646	NaN	NaN	NaN	NaN	NaN	NaN	0.000000	0.000000
gcugucaccggugcuugguacguuauauucagccggucugaugagucucaauuuagacgaaacagc	1.990520	1.979284	2.000149	2.025040	0.974461	1.058987	0.118826	0.270891	NaN	NaN	NaN	NaN	NaN	NaN	0.000000	0.000000
gcugucaccggugcuugguacguuauauucagccggucugaugagucucacaaaagacgaaacagc	1.970986	1.965460	1.990426	2.011966	0.987358	1.050849	0.436088	0.583197	0.436012	0.350810	0.479210	0.572733	0.821860	1.240291	0.658504	0.691186
gcugucaccggugcuugguacguuauauucagccggucugaugagucuca-caaagacgaaacagc	1.949806	1.950946	1.956856	2.005980	1.002630	1.119758	0.529531	0.657163	0.456122	0.510024	0.486772	0.570772	1.132145	1.213388	0.025295	0.032519
gcugucaccggugcuugguacguuauauucagccggucugaugagucucacaacagacgaaacagc	1.992989	1.958104	2.015259	2.029056	0.922815	1.032278	0.242886	0.403864	NaN	NaN	NaN	NaN	NaN	NaN	0.000000	0.000000
gcugucaccggugcuugguacguuauauucagccggucugaugagucucacaagagacgaaacagc	1.964949	1.998977	1.956412	2.027486	1.081504	1.177806	0.049471	0.176701	NaN	NaN	NaN	NaN	NaN	NaN	0.000000	0.000000
gcugucaccggugcuugguacguuauauucagccggucugaugagucucacaauagacgaaacagc	1.941210	1.952667	1.966344	2.033530	1.026732	1.167309	0.491758	0.628733	NaN	NaN	NaN	NaN	NaN	NaN	0.000000	0.000000
gcugucaccggugcuugguacguuauauucagccggucugaugagucucacacaagacgaaacagc	1.950683	1.962275	1.987544	2.006340	1.027052	1.044231	0.935513	0.953776	0.747452	0.293112	0.571959	0.344105	0.351285	0.591760	0.000000	0.000000
gcugucaccggugcuugguacguuauauucagccggucugaugagucuca-cacagacgaaacagc	1.970136	1.966454	2.010184	2.005130	0.991556	0.988431	0.379621	0.532456	0.802262	0.897212	0.780776	0.879180	1.244371	1.254307	0.118275	0.141531
gcugucaccggugcuugguacguuauauucagccggucugaugagucucacaccagacgaaacagc	2.066402	1.951424	2.054709	2.054587	0.767400	0.999718	0.121569	0.274622	NaN	NaN	NaN	NaN	NaN	NaN	0.000000	0.000000
gcugucaccggugcuugguacguuauauucagccggucugaugagucucacacgagacgaaacagc	2.027905	2.018642	2.028295	2.069819	0.978899	1.100332	0.111015	0.262288	NaN	NaN	NaN	NaN	NaN	NaN	0.000000	0.000000
gcugucaccggugcuugguacguuauauucagccggucugaugagucucacacuagacgaaacagc	2.000595	2.021993	2.015474	2.037033	1.050505	1.050896	0.895483	0.925875	0.066159	0.227077	0.206764	0.146016	1.448498	0.869465	0.448427	0.487271
gcugucaccggugcuugguacguuauauucagccggucugaugagucucacagaagacgaaacagc	2.040332	1.993843	2.019405	2.025618	0.898485	1.014410	0.101117	0.250735	NaN	NaN	NaN	NaN	NaN	NaN	0.000000	0.000000
gcugucaccggugcuugguacguuauauucagccggucugaugagucuca-cagagacgaaacagc	1.984884	1.998787	1.981519	2.010907	1.032530	1.070011	0.772430	0.838451	0.655827	0.652465	0.651843	0.730733	0.992289	1.199197	0.325550	0.363712
gcugucaccggugcuugguacguuauauucagccggucugaugagucucacagcagacgaaacagc	1.980759	1.946269	1.974584	1.975405	0.923654	1.001894	0.016170	0.111085	NaN	NaN	NaN	NaN	NaN	NaN	0.000000	0.000000
gcugucaccggugcuugguacguuauauucagccggucugaugagucucacaggagacgaaacagc	1.928606	1.964379	1.964878	2.032076	1.085859	1.167342	0.288084	0.447906	NaN	NaN	NaN	NaN	NaN	NaN	0.000000	0.000000
gcugucaccggugcuugguacguuauauucagccggucugaugagucucacaguagacgaaacagc	2.011204	1.942176	1.987372	2.051143	0.853046	1.158164	0.556142	0.674963	NaN	NaN	NaN	NaN	NaN	NaN	0.000000	0.000000
gcugucaccggugcuugguacguuauauucagccggucugaugagucucacauaagacgaaacagc	1.981008	1.998223	1.974870	2.047000	1.040434	1.180674	0.035172	0.152293	0.264571	0.432717	0.234966	0.006169	1.472805	0.590477	0.734574	0.762741
gcugucaccggugcuugguacguuauauucagccggucugaugagucuca-cauagacgaaacagc	1.968609	1.944807	1.960285	1.979319	0.946668	1.044801	0.078533	0.217967	0.582576	0.936461	0.748716	0.760574	2.258833	1.027680	0.000195	0.000289
gcugucaccggugcuugguacguuauauucagccggucugaugagucucacaucagacgaaacagc	2.036084	2.019260	2.033180	2.055145	0.962001	1.051878	0.105385	0.255436	NaN	NaN	NaN	NaN	NaN	NaN	0.000000	0.000000
gcugucaccggugcuugguacguuauauucagccggucugaugagucucacaugagacgaaacagc	2.027162	2.005650	2.012394	2.029428	0.951673	1.040000	0.239243	0.399884	NaN	NaN	NaN	NaN	NaN	NaN	0.000000	0.000000
gcugucaccggugcuugguacguuauauucagccggucugaugagucucacauuagacgaaacagc	2.003438	1.978587	2.040258	2.061708	0.944385	1.050630	0.437764	0.584945	NaN	NaN	NaN	NaN	NaN	NaN	0.000000	0.000000
gcugucaccggugcuugguacguuauauucagccggucugaugagucucaccaaagacgaaacagc	1.980880	1.973528	1.958454	2.004734	0.983214	1.112449	0.877567	0.914370	NaN	NaN	NaN	NaN	NaN	NaN	0.000000	0.000000
gcugucaccggugcuugguacguuauauucagccggucugaugagucuca-ccaagacgaaacagc	1.960938	1.959098	1.990031	2.013472	0.995770	1.055458	0.712129	0.792148	0.615289	0.692705	0.693262	0.708321	1.195131	1.035282	0.198808	0.230620
gcugucaccggugcuugguacguuauauucagccggucugaugagucucaccacagacgaaacagc	1.983972	1.973327	2.011532	2.009556	0.975787	0.995460	0.196543	0.357593	NaN	NaN	NaN	NaN	NaN	NaN	0.000000	0.000000
gcugucaccggugcuugguacguuauauucagccggucugaugagucucaccagagacgaaacagc	1.963613	1.974180	1.990379	2.025147	1.024628	1.083350	0.793467	0.852533	NaN	NaN	NaN	NaN	NaN	NaN	0.000000	0.000000
gcugucaccggugcuugguacguuauauucagccggucugaugagucucaccauagacgaaacagc	1.984899	1.992719	1.983573	2.007691	1.018169	1.057104	0.929170	0.950908	0.052120	0.252425	0.223009	0.441853	1.586006	1.655174	0.001175	0.001672
gcugucaccggugcuugguacguuauauucagccggucugaugagucucacccaagacgaaacagc	1.999078	1.964375	2.023107	2.047406	0.923203	1.057545	0.361688	0.515190	NaN	NaN	NaN	NaN	NaN	NaN	0.000000	0.000000
gcugucaccggugcuugguacguuauauucagccggucugaugagucuca-cccagacgaaacagc	2.026329	1.992513	2.027184	1.995483	0.925091	0.929605	0.092280	0.238883	0.621048	0.455453	0.582546	0.806894	0.682975	1.676287	0.458129	0.496970
gcugucaccggugcuugguacguuauauucagccggucugaugagucucaccccagacgaaacagc	2.017665	1.991958	2.044154	2.023235	0.942525	0.952974	0.070777	0.208635	NaN	NaN	NaN	NaN	NaN	NaN	0.000000	0.000000
gcugucaccggugcuugguacguuauauucagccggucugaugagucucacccgagacgaaacagc	2.025291	1.983569	2.011445	2.027279	0.908402	1.037133	0.072029	0.210655	NaN	NaN	NaN	NaN	NaN	NaN	0.000000	0.000000
gcugucaccggugcuugguacguuauauucagccggucugaugagucucacccuagacgaaacagc	2.055450	2.032119	2.063630	2.048734	0.947696	0.966283	0.113193	0.264268	NaN	NaN	NaN	NaN	NaN	NaN	0.000000	0.000000
gcugucaccggugcuugguacguuauauucagccggucugaugagucucaccgaagacgaaacagc	2.018435	2.010935	2.023450	2.067992	0.982881	1.108007	0.456393	0.602326	NaN	NaN	NaN	NaN	NaN	NaN	0.000000	0.000000
gcugucaccggugcuugguacguuauauucagccggucugaugagucuca-ccgagacgaaacagc	2.026100	2.041155	2.017696	2.033501	1.035273	1.037064	0.904995	0.932320	0.430666	0.607844	0.505134	0.662066	1.503758	1.435264	0.001656	0.002336
gcugucaccggugcuugguacguuauauucagccggucugaugagucucaccgcagacgaaacagc	2.050777	2.013584	2.043311	2.061537	0.917925	1.042861	0.040678	0.163277	NaN	NaN	NaN	NaN	NaN	NaN	0.000000	0.000000
gcugucaccggugcuugguacguuauauucagccggucugaugagucucaccggagacgaaacagc	1.971401	2.005304	1.971593	2.015031	1.081192	1.105193	0.281603	0.441288	NaN	NaN	NaN	NaN	NaN	NaN	0.000000	0.000000
gcugucaccggugcuugguacguuauauucagccggucugaugagucucaccguagacgaaacagc	2.038410	2.003641	2.005766	2.049914	0.923062	1.106999	0.463420	0.607682	NaN	NaN	NaN	NaN	NaN	NaN	0.000000	0.000000
gcugucaccggugcuugguacguuauauucagccggucugaugagucucaccuaagacgaaacagc	2.020539	2.031011	2.027643	2.084494	1.024405	1.139857	0.021545	0.124739	NaN	NaN	NaN	NaN	NaN	NaN	0.000000	0.000000
gcugucaccggugcuugguacguuauauucagccggucugaugagucuca-ccuagacgaaacagc	1.984946	2.011669	1.993929	2.006869	1.063464	1.030244	0.893745	0.925012	0.695964	0.843629	0.778022	0.759237	1.404964	0.957668	0.334920	0.373040
gcugucaccggugcuugguacguuauauucagccggucugaugagucucaccucagacgaaacagc	2.004939	1.967639	2.034136	2.005672	0.917699	0.936562	0.058437	0.191418	NaN	NaN	NaN	NaN	NaN	NaN	0.000000	0.000000
gcugucaccggugcuugguacguuauauucagccggucugaugagucucaccugagacgaaacagc	2.059232	2.006631	2.026361	2.037205	0.885928	1.025283	0.178068	0.337181	NaN	NaN	NaN	NaN	NaN	NaN	0.000000	0.000000
gcugucaccggugcuugguacguuauauucagccggucugaugagucucaccuuagacgaaacagc	2.031226	1.989393	2.022948	2.025455	0.908170	1.005790	0.029099	0.141165	NaN	NaN	NaN	NaN	NaN	NaN	0.000000	0.000000
gcugucaccggugcuugguacguuauauucagccggucugaugagucucacgaaagacgaaacagc	1.957285	1.916725	1.953781	1.972240	0.910837	1.043418	0.202142	0.362242	NaN	NaN	NaN	NaN	NaN	NaN	0.000000	0.000000
gcugucaccggugcuugguacguuauauucagccggucugaugagucuca-cgaagacgaaacagc	2.013607	2.009068	2.003182	2.045231	0.989603	1.101663	0.849409	0.894685	0.532999	0.798319	0.536310	0.679180	1.842129	1.389536	0.001275	0.001809
gcugucaccggugcuugguacguuauauucagccggucugaugagucucacgacagacgaaacagc	2.037780	1.996054	2.004867	2.040565	0.908393	1.085672	0.332889	0.489015	NaN	NaN	NaN	NaN	NaN	NaN	0.000000	0.000000
gcugucaccggugcuugguacguuauauucagccggucugaugagucucacgagagacgaaacagc	1.910561	1.998084	1.924036	2.007990	1.223274	1.213262	0.046756	0.173254	NaN	NaN	NaN	NaN	NaN	NaN	0.000000	0.000000
gcugucaccggugcuugguacguuauauucagccggucugaugagucucacgauagacgaaacagc	1.968439	1.997899	2.006038	2.028017	1.070188	1.051913	0.728915	0.804730	0.141975	0.761219	0.292194	-0.092243	4.161443	0.412632	0.129450	0.154255
gcugucaccggugcuugguacguuauauucagccggucugaugagucucacgcaagacgaaacagc	2.034497	2.015977	2.016195	2.031959	0.958253	1.036963	0.354793	0.508957	0.079085	0.074524	0.248078	0.163337	0.989553	0.822734	0.592325	0.627514
gcugucaccggugcuugguacguuauauucagccggucugaugagucuca-cgcagacgaaacagc	2.035798	2.011782	1.983681	2.037015	0.946203	1.130664	0.866118	0.907243	0.674986	0.891165	0.831848	0.778307	1.645049	0.884014	0.538627	0.575510
gcugucaccggugcuugguacguuauauucagccggucugaugagucucacgccagacgaaacagc	2.033298	1.958508	2.048316	2.024939	0.841802	0.947594	0.042387	0.165348	NaN	NaN	NaN	NaN	NaN	NaN	0.000000	0.000000
gcugucaccggugcuugguacguuauauucagccggucugaugagucucacgcgagacgaaacagc	1.979963	2.001420	2.011986	1.992176	1.050647	0.955410	0.640310	0.737773	NaN	NaN	NaN	NaN	NaN	NaN	0.000000	0.000000
gcugucaccggugcuugguacguuauauucagccggucugaugagucucacgcuagacgaaacagc	2.049100	2.025872	2.035318	2.041313	0.947920	1.013899	0.238517	0.398932	NaN	NaN	NaN	NaN	NaN	NaN	0.000000	0.000000
gcugucaccggugcuugguacguuauauucagccggucugaugagucucacggaagacgaaacagc	2.017464	1.997176	1.964244	2.038545	0.954361	1.186590	0.839788	0.888378	NaN	NaN	NaN	NaN	NaN	NaN	0.000000	0.000000
gcugucaccggugcuugguacguuauauucagccggucugaugagucuca-cggagacgaaacagc	1.947956	1.943035	1.976342	2.018388	0.988734	1.101655	0.993447	0.995002	0.606003	0.556305	0.555727	0.551798	0.891870	0.990995	0.430483	0.469969
gcugucaccggugcuugguacguuauauucagccggucugaugagucucacggcagacgaaacagc	2.036665	2.009992	2.056121	2.046798	0.940430	0.978763	0.040835	0.163277	NaN	NaN	NaN	NaN	NaN	NaN	0.000000	0.000000
gcugucaccggugcuugguacguuauauucagccggucugaugagucucacgggagacgaaacagc	1.907894	1.994686	1.912482	1.989368	1.221215	1.193672	0.077168	0.216441	NaN	NaN	NaN	NaN	NaN	NaN	0.000000	0.000000
gcugucaccggugcuugguacguuauauucagccggucugaugagucucacgguagacgaaacagc	1.960153	1.923263	1.947764	1.980026	0.918564	1.077116	0.354676	0.508957	NaN	NaN	NaN	NaN	NaN	NaN	0.000000	0.000000
gcugucaccggugcuugguacguuauauucagccggucugaugagucucacguaagacgaaacagc	1.975073	1.991195	2.002397	2.027222	1.037821	1.058828	0.892766	0.924729	0.403373	0.897008	0.548876	0.400536	3.116269	0.710658	0.072387	0.088716
gcugucaccggugcuugguacguuauauucagccggucugaugagucuca-cguagacgaaacagc	2.012878	2.029254	2.024222	2.046588	1.038427	1.052849	0.965442	0.976509	0.743282	1.016599	0.743370	0.683700	1.876364	0.871624	0.074775	0.091467
gcugucaccggugcuugguacguuauauucagccggucugaugagucucacgucagacgaaacagc	2.029958	1.996952	2.016376	1.977909	0.926816	0.915235	0.201917	0.362242	NaN	NaN	NaN	NaN	NaN	NaN	0.000000	0.000000
gcugucaccggugcuugguacguuauauucagccggucugaugagucucacgugagacgaaacagc	2.016032	2.016211	2.047811	2.086678	1.000412	1.093621	0.820368	0.871992	NaN	NaN	NaN	NaN	NaN	NaN	0.000000	0.000000
gcugucaccggugcuugguacguuauauucagccggucugaugagucucacguuagacgaaacagc	2.009873	1.958774	2.008558	2.011903	0.888997	1.007732	0.039362	0.162070	NaN	NaN	NaN	NaN	NaN	NaN	0.000000	0.000000
gcugucaccggugcuugguacguuauauucagccggucugaugagucucacuaaagacgaaacagc	1.968185	2.016803	1.953693	2.017651	1.118455	1.158666	0.205555	0.366288	NaN	NaN	NaN	NaN	NaN	NaN	0.000000	0.000000
gcugucaccggugcuugguacguuauauucagccggucugaugagucuca-cuaagacgaaacagc	1.971634	1.985446	1.967482	2.065739	1.032315	1.253884	0.182351	0.342868	0.510496	0.698655	0.575394	0.662983	1.542265	1.223456	0.000090	0.000135
gcugucaccggugcuugguacguuauauucagccggucugaugagucucacuacagacgaaacagc	2.016769	1.956526	2.016441	2.061681	0.870475	1.109787	0.416880	0.564591	NaN	NaN	NaN	NaN	NaN	NaN	0.000000	0.000000
gcugucaccggugcuugguacguuauauucagccggucugaugagucucacuagagacgaaacagc	1.941805	1.995204	1.955904	2.042624	1.130835	1.221013	0.019720	0.120840	NaN	NaN	NaN	NaN	NaN	NaN	0.000000	0.000000
gcugucaccggugcuugguacguuauauucagccggucugaugagucucacuauagacgaaacagc	1.964515	1.986627	1.958512	2.028808	1.052234	1.175699	0.017562	0.115681	NaN	NaN	NaN	NaN	NaN	NaN	0.000000	0.000000
gcugucaccggugcuugguacguuauauucagccggucugaugagucucacucaagacgaaacagc	2.014707	2.008469	2.010739	2.043714	0.985739	1.078884	0.359205	0.513092	NaN	NaN	NaN	NaN	NaN	NaN	0.000000	0.000000
gcugucaccggugcuugguacguuauauucagccggucugaugagucuca-cucagacgaaacagc	2.016269	1.982652	2.039538	2.020819	0.925515	0.957814	0.041804	0.163949	0.326446	0.378099	0.442709	0.312852	1.126295	0.741554	0.217407	0.251228
gcugucaccggugcuugguacguuauauucagccggucugaugagucucacuccagacgaaacagc	2.042455	1.992897	2.046350	2.049246	0.892159	1.006690	0.017360	0.114939	NaN	NaN	NaN	NaN	NaN	NaN	0.000000	0.000000
gcugucaccggugcuugguacguuauauucagccggucugaugagucucacucgagacgaaacagc	1.986476	2.015064	2.029392	1.981822	1.068042	0.896251	0.605751	0.714011	NaN	NaN	NaN	NaN	NaN	NaN	0.000000	0.000000
gcugucaccggugcuugguacguuauauucagccggucugaugagucucacucuagacgaaacagc	2.067542	2.030449	2.046985	2.055657	0.918135	1.020170	0.174451	0.333398	NaN	NaN	NaN	NaN	NaN	NaN	0.000000	0.000000
gcugucaccggugcuugguacguuauauucagccggucugaugagucucacugaagacgaaacagc	2.017153	2.019987	2.006036	2.060054	1.006547	1.132445	0.504510	0.639129	0.517600	0.211748	0.409177	0.438724	0.494479	1.070403	0.200991	0.232995
gcugucaccggugcuugguacguuauauucagccggucugaugagucuca-cugagacgaaacagc	1.987084	1.978897	2.017241	2.037166	0.981325	1.046949	0.474458	0.615688	0.820772	0.800137	0.827648	0.937892	0.953597	1.288972	0.377635	0.417980
gcugucaccggugcuugguacguuauauucagccggucugaugagucucacugcagacgaaacagc	2.067950	2.022668	2.045811	2.067709	0.900984	1.051713	0.138120	0.294909	NaN	NaN	NaN	NaN	NaN	NaN	0.000000	0.000000
gcugucaccggugcuugguacguuauauucagccggucugaugagucucacuggagacgaaacagc	1.953237	2.017137	1.971061	2.047067	1.158511	1.191259	0.047156	0.173755	0.878902	0.723256	0.722346	0.650165	0.698802	0.846873	0.132023	0.157065
gcugucaccggugcuugguacguuauauucagccggucugaugagucucacuguagacgaaacagc	2.050766	2.048320	2.062240	2.063793	0.994386	1.003582	0.324659	0.482024	NaN	NaN	NaN	NaN	NaN	NaN	0.000000	0.000000
gcugucaccggugcuugguacguuauauucagccggucugaugagucucacuuaagacgaaacagc	1.955677	1.931240	1.947430	2.013225	0.945286	1.163576	0.934005	0.953378	NaN	NaN	NaN	NaN	NaN	NaN	0.000000	0.000000
gcugucaccggugcuugguacguuauauucagccggucugaugagucuca-cuuagacgaaacagc	1.990222	2.007417	2.004508	2.032867	1.040387	1.067479	0.744542	0.815617	0.425437	0.572847	0.424182	0.444735	1.404140	1.048464	0.087877	0.106780
gcugucaccggugcuugguacguuauauucagccggucugaugagucucacuucagacgaaacagc	2.022688	2.017676	2.065264	2.034087	0.988525	0.930729	0.246720	0.407984	NaN	NaN	NaN	NaN	NaN	NaN	0.000000	0.000000
gcugucaccggugcuugguacguuauauucagccggucugaugagucucacuugagacgaaacagc	2.029862	2.032649	2.035007	2.026807	1.006438	0.981296	0.469165	0.611900	NaN	NaN	NaN	NaN	NaN	NaN	0.000000	0.000000
gcugucaccggugcuugguacguuauauucagccggucugaugagucucacuuuagacgaaacagc	1.993999	1.958774	1.976039	2.009740	0.922093	1.080689	0.273282	0.433423	NaN	NaN	NaN	NaN	NaN	NaN	0.000000	0.000000
gcugucaccggugcuugguacguuauauucagccggucugaugagucucagaaaagacgaaacagc	1.938906	1.938398	1.948349	1.999573	0.998831	1.125185	0.616388	0.721001	0.283986	0.582754	0.230047	0.298994	1.989611	1.172053	0.067770	0.083356
gcugucaccggugcuugguacguuauauucagccggucugaugagucuca-gaaagacgaaacagc	1.909901	1.936701	1.907229	1.984285	1.063654	1.194143	0.048584	0.175714	0.273094	0.245632	0.337015	0.182715	0.938724	0.700971	0.000000	0.000000
gcugucaccggugcuugguacguuauauucagccggucugaugagucucagaacagacgaaacagc	1.999102	1.975977	2.006040	2.054445	0.948146	1.117905	0.647332	0.743840	NaN	NaN	NaN	NaN	NaN	NaN	0.000000	0.000000
gcugucaccggugcuugguacguuauauucagccggucugaugagucucagaagagacgaaacagc	1.920605	1.995117	1.929037	2.038211	1.187169	1.285801	0.004130	0.072381	NaN	NaN	NaN	NaN	NaN	NaN	0.000000	0.000000
gcugucaccggugcuugguacguuauauucagccggucugaugagucucagaauagacgaaacagc	1.918112	1.944528	1.923995	1.958069	1.062712	1.081618	0.140628	0.297355	0.341121	0.661536	0.403632	0.327848	2.091291	0.839879	0.176986	0.206902
gcugucaccggugcuugguacguuauauucagccggucugaugagucucagacaagacgaaacagc	2.017442	1.965112	2.016623	1.992941	0.886482	0.946932	0.004598	0.074519	0.665262	0.911246	0.499974	0.626473	1.761912	1.338134	0.166576	0.195446
gcugucaccggugcuugguacguuauauucagccggucugaugagucuca-gacagacgaaacagc	2.016414	1.994548	2.008723	1.999883	0.950898	0.979851	0.187455	0.348030	0.530955	0.533674	0.545517	0.458517	1.006280	0.818464	0.180695	0.210852
gcugucaccggugcuugguacguuauauucagccggucugaugagucucagaccagacgaaacagc	2.048306	1.968031	2.031204	2.011750	0.831237	0.956195	0.028262	0.139483	0.062749	0.371007	0.199856	0.150770	2.033566	0.893130	0.062060	0.076610
gcugucaccggugcuugguacguuauauucagccggucugaugagucucagacgagacgaaacagc	2.024459	2.005518	2.030663	2.013188	0.957325	0.960562	0.145895	0.303657	NaN	NaN	NaN	NaN	NaN	NaN	0.000000	0.000000
gcugucaccggugcuugguacguuauauucagccggucugaugagucucagacuagacgaaacagc	2.043022	2.007576	2.053854	2.013535	0.921624	0.911341	0.078176	0.217448	NaN	NaN	NaN	NaN	NaN	NaN	0.000000	0.000000
gcugucaccggugcuugguacguuauauucagccggucugaugagucucagagaagacgaaacagc	1.985824	1.976928	2.013024	2.040866	0.979726	1.066209	0.579367	0.691672	NaN	NaN	NaN	NaN	NaN	NaN	0.000000	0.000000
gcugucaccggugcuugguacguuauauucagccggucugaugagucuca-gagagacgaaacagc	1.913006	1.966384	1.906279	1.974074	1.130779	1.168947	0.055609	0.186018	0.490444	0.571427	0.659584	0.789457	1.204987	1.348569	0.101248	0.122099
gcugucaccggugcuugguacguuauauucagccggucugaugagucucagagcagacgaaacagc	2.020213	1.989029	2.005814	2.028764	0.930714	1.054266	0.124157	0.278695	NaN	NaN	NaN	NaN	NaN	NaN	0.000000	0.000000
gcugucaccggugcuugguacguuauauucagccggucugaugagucucagaggagacgaaacagc	1.888898	1.998594	1.911410	2.006228	1.287347	1.243993	0.046140	0.172873	-0.103312	-0.214562	-0.000174	0.352336	0.774016	2.251702	0.030526	0.038981
gcugucaccggugcuugguacguuauauucagccggucugaugagucucagaguagacgaaacagc	1.990691	1.991172	2.002324	2.039901	1.001109	1.090379	0.877549	0.914370	NaN	NaN	NaN	NaN	NaN	NaN	0.000000	0.000000
gcugucaccggugcuugguacguuauauucagccggucugaugagucucagauaagacgaaacagc	1.964234	1.953558	1.952963	1.991278	0.975718	1.092234	0.752954	0.823247	0.823235	0.724210	0.439438	0.601075	0.796114	1.450899	0.667729	0.699721
gcugucaccggugcuugguacguuauauucagccggucugaugagucuca-gauagacgaaacagc	1.936214	1.915661	1.914262	1.993809	0.953779	1.201010	0.671599	0.761631	0.586705	0.696416	0.571747	0.483497	1.287392	0.816114	0.740958	0.768278
gcugucaccggugcuugguacguuauauucagccggucugaugagucucagaucagacgaaacagc	2.036561	1.988735	2.055498	2.062561	0.895723	1.016396	0.105527	0.255436	NaN	NaN	NaN	NaN	NaN	NaN	0.000000	0.000000
gcugucaccggugcuugguacguuauauucagccggucugaugagucucagaugagacgaaacagc	2.012868	2.012421	2.011249	2.039930	0.998971	1.068271	0.565580	0.681412	NaN	NaN	NaN	NaN	NaN	NaN	0.000000	0.000000
gcugucaccggugcuugguacguuauauucagccggucugaugagucucagauuagacgaaacagc	1.989992	1.996595	2.004700	2.011832	1.015322	1.016559	0.500765	0.636749	NaN	NaN	NaN	NaN	NaN	NaN	0.000000	0.000000
gcugucaccggugcuugguacguuauauucagccggucugaugagucucagcaaagacgaaacagc	1.975284	1.961042	1.949940	1.980121	0.967739	1.071967	0.665881	0.757834	NaN	NaN	NaN	NaN	NaN	NaN	0.000000	0.000000
gcugucaccggugcuugguacguuauauucagccggucugaugagucuca-gcaagacgaaacagc	1.973247	1.985364	2.005746	2.018347	1.028293	1.029440	0.758084	0.827262	0.483138	0.563775	0.553958	0.606134	1.204030	1.127655	0.018546	0.024183
gcugucaccggugcuugguacguuauauucagccggucugaugagucucagcacagacgaaacagc	2.015482	1.952521	2.046503	2.015781	0.865047	0.931704	0.072478	0.211002	NaN	NaN	NaN	NaN	NaN	NaN	0.000000	0.000000
gcugucaccggugcuugguacguuauauucagccggucugaugagucucagcagagacgaaacagc	1.972338	1.995610	1.950829	2.069422	1.055049	1.313993	0.106143	0.256003	NaN	NaN	NaN	NaN	NaN	NaN	0.000000	0.000000
gcugucaccggugcuugguacguuauauucagccggucugaugagucucagcauagacgaaacagc	1.949524	1.991937	1.969745	2.030742	1.102586	1.150791	0.077515	0.216787	0.320299	0.691739	0.502545	0.400638	2.352013	0.790848	0.123450	0.147449
gcugucaccggugcuugguacguuauauucagccggucugaugagucucagccaagacgaaacagc	1.983986	1.966703	1.982449	2.056278	0.960985	1.185301	0.803567	0.860209	NaN	NaN	NaN	NaN	NaN	NaN	0.000000	0.000000
gcugucaccggugcuugguacguuauauucagccggucugaugagucuca-gccagacgaaacagc	2.038617	1.974593	2.056448	2.023801	0.862930	0.927585	0.013417	0.104520	0.770555	0.686123	0.806486	0.884441	0.823319	1.196615	0.887502	0.898740
gcugucaccggugcuugguacguuauauucagccggucugaugagucucagcccagacgaaacagc	2.091158	2.036515	2.063452	2.017718	0.881774	0.900049	0.184720	0.344909	NaN	NaN	NaN	NaN	NaN	NaN	0.000000	0.000000
gcugucaccggugcuugguacguuauauucagccggucugaugagucucagccgagacgaaacagc	2.041655	2.065979	2.046233	2.039261	1.057607	0.984076	0.799873	0.857690	NaN	NaN	NaN	NaN	NaN	NaN	0.000000	0.000000
gcugucaccggugcuugguacguuauauucagccggucugaugagucucagccuagacgaaacagc	2.063088	2.002654	2.041081	2.089495	0.870094	1.117928	0.297744	0.456653	0.212943	-0.392499	0.046353	-0.077466	0.248061	0.751937	0.000021	0.000032
gcugucaccggugcuugguacguuauauucagccggucugaugagucucagcgaagacgaaacagc	2.026560	1.996917	2.032759	2.006104	0.934022	0.940469	0.082440	0.224191	NaN	NaN	NaN	NaN	NaN	NaN	0.000000	0.000000
gcugucaccggugcuugguacguuauauucagccggucugaugagucuca-gcgagacgaaacagc	2.058229	2.020304	1.978009	2.037300	0.916379	1.146282	0.844154	0.891419	0.726304	0.839988	0.829816	1.063419	1.299226	1.712390	0.000243	0.000358
gcugucaccggugcuugguacguuauauucagccggucugaugagucucagcgcagacgaaacagc	2.057801	1.986853	2.034951	2.041478	0.849281	1.015142	0.075025	0.214272	NaN	NaN	NaN	NaN	NaN	NaN	0.000000	0.000000
gcugucaccggugcuugguacguuauauucagccggucugaugagucucagcggagacgaaacagc	1.977175	2.038718	1.991192	2.080395	1.152239	1.228012	0.021045	0.123658	NaN	NaN	NaN	NaN	NaN	NaN	0.000000	0.000000
gcugucaccggugcuugguacguuauauucagccggucugaugagucucagcguagacgaaacagc	1.996977	1.952590	2.001415	2.027502	0.902845	1.061907	0.248445	0.409778	NaN	NaN	NaN	NaN	NaN	NaN	0.000000	0.000000
gcugucaccggugcuugguacguuauauucagccggucugaugagucucagcuaagacgaaacagc	2.018534	2.019296	2.021569	2.050859	1.001756	1.069769	0.505166	0.639644	NaN	NaN	NaN	NaN	NaN	NaN	0.000000	0.000000
gcugucaccggugcuugguacguuauauucagccggucugaugagucuca-gcuagacgaaacagc	2.068497	1.997004	2.059696	2.084054	0.848218	1.057690	0.133210	0.289130	0.324129	0.361871	0.291015	0.270367	1.090791	0.953569	0.922960	0.929864
gcugucaccggugcuugguacguuauauucagccggucugaugagucucagcucagacgaaacagc	2.032768	2.025580	2.065445	2.043543	0.983585	0.950819	0.212904	0.374448	NaN	NaN	NaN	NaN	NaN	NaN	0.000000	0.000000
gcugucaccggugcuugguacguuauauucagccggucugaugagucucagcugagacgaaacagc	2.066097	2.039388	2.080558	2.071062	0.940354	0.978372	0.055134	0.185851	0.136170	0.185533	0.100783	0.014415	1.120376	0.819657	0.598062	0.632414
gcugucaccggugcuugguacguuauauucagccggucugaugagucucagcuuagacgaaacagc	1.984463	1.995874	1.989359	2.033181	1.026622	1.106170	0.081968	0.223621	NaN	NaN	NaN	NaN	NaN	NaN	0.000000	0.000000
gcugucaccggugcuugguacguuauauucagccggucugaugagucucaggaaagacgaaacagc	1.932769	1.955056	1.923754	2.025505	1.052657	1.264012	0.118600	0.270651	NaN	NaN	NaN	NaN	NaN	NaN	0.000000	0.000000
gcugucaccggugcuugguacguuauauucagccggucugaugagucuca-ggaagacgaaacagc	1.893086	1.941384	1.906710	1.982964	1.117629	1.191938	0.038730	0.160585	0.514379	0.765417	0.479169	0.587734	1.782537	1.284000	0.000011	0.000016
gcugucaccggugcuugguacguuauauucagccggucugaugagucucaggacagacgaaacagc	1.985637	1.919522	1.954908	2.029463	0.858787	1.187286	0.717135	0.796506	0.352456	0.145052	0.249639	0.033055	0.620292	0.607317	0.018920	0.024645
gcugucaccggugcuugguacguuauauucagccggucugaugagucucaggagagacgaaacagc	1.939534	2.010062	1.908947	2.052262	1.176328	1.390962	0.029251	0.141767	NaN	NaN	NaN	NaN	NaN	NaN	0.000000	0.000000
gcugucaccggugcuugguacguuauauucagccggucugaugagucucaggauagacgaaacagc	1.935301	1.939888	1.936156	2.009808	1.010618	1.184818	0.339911	0.495631	NaN	NaN	NaN	NaN	NaN	NaN	0.000000	0.000000
gcugucaccggugcuugguacguuauauucagccggucugaugagucucaggcaagacgaaacagc	2.035665	2.004696	2.009152	2.013643	0.931174	1.010395	0.281830	0.441372	NaN	NaN	NaN	NaN	NaN	NaN	0.000000	0.000000
gcugucaccggugcuugguacguuauauucagccggucugaugagucuca-ggcagacgaaacagc	2.003114	1.999752	2.021391	2.056704	0.992289	1.084710	0.614021	0.719285	0.700377	0.786403	0.796115	0.688093	1.219062	0.779792	0.740233	0.767838
gcugucaccggugcuugguacguuauauucagccggucugaugagucucaggccagacgaaacagc	2.024773	1.982330	2.089544	2.051803	0.906894	0.916768	0.197138	0.358039	NaN	NaN	NaN	NaN	NaN	NaN	0.000000	0.000000
gcugucaccggugcuugguacguuauauucagccggucugaugagucucaggcgagacgaaacagc	2.000897	2.010419	2.033897	2.050987	1.022168	1.040135	0.674848	0.763287	NaN	NaN	NaN	NaN	NaN	NaN	0.000000	0.000000
gcugucaccggugcuugguacguuauauucagccggucugaugagucucaggcuagacgaaacagc	2.056799	1.988595	2.053381	2.039686	0.854665	0.968958	0.010468	0.094220	0.409144	0.497162	0.613268	0.590791	1.224667	0.949561	0.429483	0.469076
gcugucaccggugcuugguacguuauauucagccggucugaugagucucagggaagacgaaacagc	1.958573	1.978450	1.965661	2.018962	1.046831	1.130581	0.027883	0.138552	NaN	NaN	NaN	NaN	NaN	NaN	0.000000	0.000000
gcugucaccggugcuugguacguuauauucagccggucugaugagucuca-gggagacgaaacagc	1.923712	1.977081	1.958287	2.017152	1.130755	1.145156	0.156664	0.314817	0.658030	0.777409	0.779524	0.924379	1.316374	1.395901	0.065346	0.080550
gcugucaccggugcuugguacguuauauucagccggucugaugagucucagggcagacgaaacagc	2.003394	1.994707	1.985319	2.060056	0.980195	1.187784	0.519438	0.649362	NaN	NaN	NaN	NaN	NaN	NaN	0.000000	0.000000
gcugucaccggugcuugguacguuauauucagccggucugaugagucucaggggagacgaaacagc	1.900602	1.984817	1.831900	2.006928	1.213991	1.496332	0.078124	0.217422	NaN	NaN	NaN	NaN	NaN	NaN	0.000000	0.000000
gcugucaccggugcuugguacguuauauucagccggucugaugagucucaggguagacgaaacagc	1.964061	1.976305	1.983461	2.019923	1.028593	1.087582	0.569515	0.683583	NaN	NaN	NaN	NaN	NaN	NaN	0.000000	0.000000
gcugucaccggugcuugguacguuauauucagccggucugaugagucucagguaagacgaaacagc	1.665253	1.796301	1.668523	1.815446	1.352221	1.402562	0.011239	0.096840	0.099552	0.249504	0.077211	-0.059942	1.412383	0.729201	0.539618	0.576329
gcugucaccggugcuugguacguuauauucagccggucugaugagucuca-gguagacgaaacagc	1.886690	1.940430	1.930213	2.000035	1.131723	1.174416	0.223180	0.384461	0.268099	0.583207	0.271085	0.424947	2.065893	1.425155	0.000000	0.000000
gcugucaccggugcuugguacguuauauucagccggucugaugagucucaggucagacgaaacagc	2.081373	2.008630	2.078122	2.072289	0.845778	0.986658	0.019797	0.120840	NaN	NaN	NaN	NaN	NaN	NaN	0.000000	0.000000
gcugucaccggugcuugguacguuauauucagccggucugaugagucucaggugagacgaaacagc	1.974391	1.980539	1.938295	2.003305	1.014256	1.161473	0.448512	0.594994	0.148449	0.447955	0.312807	0.322521	1.992997	1.022620	0.030520	0.038981
gcugucaccggugcuugguacguuauauucagccggucugaugagucucagguuagacgaaacagc	1.973740	1.985169	2.018671	2.015865	1.026667	0.993560	0.603724	0.712442	NaN	NaN	NaN	NaN	NaN	NaN	0.000000	0.000000
gcugucaccggugcuugguacguuauauucagccggucugaugagucucaguaaagacgaaacagc	1.953670	1.969432	1.956648	2.001587	1.036959	1.109019	0.018012	0.117187	0.198085	0.333213	0.380188	0.127707	1.364983	0.559138	0.435693	0.474846
gcugucaccggugcuugguacguuauauucagccggucugaugagucuca-guaagacgaaacagc	1.916658	1.946456	1.957336	2.007919	1.071020	1.123525	0.441161	0.588598	0.652624	0.686146	0.628931	0.696971	1.080245	1.169608	0.111179	0.133446
gcugucaccggugcuugguacguuauauucagccggucugaugagucucaguacagacgaaacagc	1.937489	1.944391	1.988432	2.000544	1.016018	1.028282	0.824495	0.875652	NaN	NaN	NaN	NaN	NaN	NaN	0.000000	0.000000
gcugucaccggugcuugguacguuauauucagccggucugaugagucucaguagagacgaaacagc	1.945906	1.949448	1.913979	2.023466	1.008189	1.286730	0.257929	0.418732	NaN	NaN	NaN	NaN	NaN	NaN	0.000000	0.000000
gcugucaccggugcuugguacguuauauucagccggucugaugagucucaguauagacgaaacagc	1.945459	2.006738	1.956084	2.024944	1.151540	1.171817	0.062127	0.196883	NaN	NaN	NaN	NaN	NaN	NaN	0.000000	0.000000
gcugucaccggugcuugguacguuauauucagccggucugaugagucucagucaagacgaaacagc	1.960343	1.922047	1.974135	2.003661	0.915596	1.070351	0.466775	0.610096	NaN	NaN	NaN	NaN	NaN	NaN	0.000000	0.000000
gcugucaccggugcuugguacguuauauucagccggucugaugagucuca-gucagacgaaacagc	2.037355	2.001886	2.067823	2.048964	0.921575	0.957506	0.061188	0.195661	0.581833	0.398952	0.631037	0.650779	0.656325	1.046507	0.163278	0.192061
gcugucaccggugcuugguacguuauauucagccggucugaugagucucaguccagacgaaacagc	2.042929	2.017585	2.058987	2.069926	0.943313	1.025510	0.031444	0.146066	NaN	NaN	NaN	NaN	NaN	NaN	0.000000	0.000000
gcugucaccggugcuugguacguuauauucagccggucugaugagucucagucgagacgaaacagc	2.029097	2.023402	2.014486	2.049630	0.986974	1.084287	0.697739	0.780992	0.489878	0.555231	0.494936	0.288275	1.162393	0.621353	0.166212	0.195077
gcugucaccggugcuugguacguuauauucagccggucugaugagucucagucuagacgaaacagc	2.017596	2.005290	2.018452	2.058397	0.972062	1.096341	0.161645	0.319616	NaN	NaN	NaN	NaN	NaN	NaN	0.000000	0.000000
gcugucaccggugcuugguacguuauauucagccggucugaugagucucagugaagacgaaacagc	1.987216	1.992751	1.971286	2.020967	1.012825	1.121195	0.480119	0.620355	NaN	NaN	NaN	NaN	NaN	NaN	0.000000	0.000000
gcugucaccggugcuugguacguuauauucagccggucugaugagucuca-gugagacgaaacagc	1.950668	1.987252	1.986247	2.015686	1.087887	1.070136	0.472277	0.614482	0.474637	0.668972	0.702756	0.622532	1.564354	0.831335	0.227622	0.262144
gcugucaccggugcuugguacguuauauucagccggucugaugagucucagugcagacgaaacagc	2.020777	1.982568	2.001185	2.018714	0.915781	1.041187	0.132910	0.288634	NaN	NaN	NaN	NaN	NaN	NaN	0.000000	0.000000
gcugucaccggugcuugguacguuauauucagccggucugaugagucucaguggagacgaaacagc	1.896888	2.002861	1.929354	2.006542	1.276359	1.194506	0.086952	0.231660	NaN	NaN	NaN	NaN	NaN	NaN	0.000000	0.000000
gcugucaccggugcuugguacguuauauucagccggucugaugagucucaguguagacgaaacagc	2.029033	2.016051	2.001325	2.051932	0.970549	1.123587	0.896015	0.926238	NaN	NaN	NaN	NaN	NaN	NaN	0.000000	0.000000
gcugucaccggugcuugguacguuauauucagccggucugaugagucucaguuaagacgaaacagc	1.959549	1.958497	1.930936	2.012745	0.997580	1.207283	0.320971	0.478791	0.181934	0.662379	0.213054	0.484503	3.023047	1.868312	0.000121	0.000180
gcugucaccggugcuugguacguuauauucagccggucugaugagucuca-guuagacgaaacagc	1.996082	1.988853	1.984848	2.035825	0.983490	1.124548	0.813161	0.867033	0.351234	0.531008	0.364185	0.265730	1.512771	0.797159	0.472430	0.511399
gcugucaccggugcuugguacguuauauucagccggucugaugagucucaguucagacgaaacagc	2.015401	1.969431	2.039213	1.996304	0.899561	0.905923	0.027774	0.138552	-0.061982	-0.102909	-0.011909	-0.218017	0.910067	0.622145	0.050035	0.062473
gcugucaccggugcuugguacguuauauucagccggucugaugagucucaguugagacgaaacagc	2.043861	2.069024	2.037784	2.050450	1.059650	1.029595	0.973928	0.982180	NaN	NaN	NaN	NaN	NaN	NaN	0.000000	0.000000
gcugucaccggugcuugguacguuauauucagccggucugaugagucucaguuuagacgaaacagc	1.981200	2.002338	1.997231	2.057747	1.049876	1.149520	0.138293	0.295156	NaN	NaN	NaN	NaN	NaN	NaN	0.000000	0.000000
gcugucaccggugcuugguacguuauauucagccggucugaugagucucauaaaagacgaaacagc	1.938392	1.935694	1.940711	1.981792	0.993807	1.099210	0.675253	0.763408	0.512904	0.454327	0.583311	0.348721	0.873822	0.582654	0.031088	0.039639
gcugucaccggugcuugguacguuauauucagccggucugaugagucuca-uaaagacgaaacagc	1.972606	1.946960	1.957362	1.993351	0.942657	1.086396	0.397521	0.548350	0.555982	0.747790	0.606936	0.497836	1.555279	0.777858	0.520674	0.558192
gcugucaccggugcuugguacguuauauucagccggucugaugagucucauaacagacgaaacagc	1.967969	1.942096	1.977425	1.995855	0.942165	1.043349	0.205693	0.366297	0.223776	0.387000	0.454977	0.322741	1.456212	0.737504	0.818683	0.837669
gcugucaccggugcuugguacguuauauucagccggucugaugagucucauaagagacgaaacagc	1.926333	2.010208	1.975552	2.059033	1.213037	1.211941	0.123635	0.278137	NaN	NaN	NaN	NaN	NaN	NaN	0.000000	0.000000
gcugucaccggugcuugguacguuauauucagccggucugaugagucucauaauagacgaaacagc	1.947227	1.987642	1.962189	2.006434	1.097527	1.107248	0.153746	0.312127	0.040445	0.266995	0.259170	0.320147	1.684806	1.150741	0.059038	0.073038
gcugucaccggugcuugguacguuauauucagccggucugaugagucucauacaagacgaaacagc	1.994157	1.950142	2.007045	2.018356	0.903618	1.026386	0.161559	0.319616	NaN	NaN	NaN	NaN	NaN	NaN	0.000000	0.000000
gcugucaccggugcuugguacguuauauucagccggucugaugagucuca-uacagacgaaacagc	2.027817	1.973637	2.010574	2.020218	0.882716	1.022456	0.069290	0.206538	0.602769	0.584744	0.716687	0.691130	0.959345	0.942849	0.510850	0.548810
gcugucaccggugcuugguacguuauauucagccggucugaugagucucauaccagacgaaacagc	2.029473	2.010937	2.023885	2.052517	0.958215	1.068149	0.099092	0.248240	NaN	NaN	NaN	NaN	NaN	NaN	0.000000	0.000000
gcugucaccggugcuugguacguuauauucagccggucugaugagucucauacgagacgaaacagc	1.993021	1.979977	1.981412	2.012008	0.970412	1.072991	0.352917	0.507734	NaN	NaN	NaN	NaN	NaN	NaN	0.000000	0.000000
gcugucaccggugcuugguacguuauauucagccggucugaugagucucauacuagacgaaacagc	2.022545	1.988933	1.997817	2.061255	0.925524	1.157278	0.731034	0.805411	NaN	NaN	NaN	NaN	NaN	NaN	0.000000	0.000000
gcugucaccggugcuugguacguuauauucagccggucugaugagucucauagaagacgaaacagc	1.997318	1.989387	2.007639	2.036027	0.981904	1.067550	0.155255	0.313945	NaN	NaN	NaN	NaN	NaN	NaN	0.000000	0.000000
gcugucaccggugcuugguacguuauauucagccggucugaugagucuca-uagagacgaaacagc	1.965278	1.984752	1.998990	2.030428	1.045861	1.075074	0.719010	0.797723	0.934973	1.274465	0.939666	0.931404	2.185202	0.981155	0.051584	0.064298
gcugucaccggugcuugguacguuauauucagccggucugaugagucucauagcagacgaaacagc	1.990413	1.951473	1.990159	2.018343	0.914241	1.067048	0.242560	0.403451	NaN	NaN	NaN	NaN	NaN	NaN	0.000000	0.000000
gcugucaccggugcuugguacguuauauucagccggucugaugagucucauaggagacgaaacagc	1.897763	1.991763	1.924074	2.003444	1.241651	1.200521	0.062819	0.197875	NaN	NaN	NaN	NaN	NaN	NaN	0.000000	0.000000
gcugucaccggugcuugguacguuauauucagccggucugaugagucucauaguagacgaaacagc	1.993985	2.028551	2.012931	2.021068	1.082846	1.018913	0.894927	0.925670	NaN	NaN	NaN	NaN	NaN	NaN	0.000000	0.000000
gcugucaccggugcuugguacguuauauucagccggucugaugagucucauauaagacgaaacagc	1.940422	1.942659	1.967901	1.993650	1.005164	1.061082	0.910338	0.936896	NaN	NaN	NaN	NaN	NaN	NaN	0.000000	0.000000
gcugucaccggugcuugguacguuauauucagccggucugaugagucuca-uauagacgaaacagc	1.937699	1.964250	1.968406	2.008678	1.063043	1.097164	0.405482	0.555795	0.437837	0.592081	0.406122	0.502423	1.426408	1.248247	0.001132	0.001612
gcugucaccggugcuugguacguuauauucagccggucugaugagucucauaucagacgaaacagc	2.076147	2.009560	2.080677	2.057256	0.857854	0.947501	0.000490	0.055777	-0.121379	-0.417990	-0.200478	-0.433122	0.505114	0.585270	0.000206	0.000304
gcugucaccggugcuugguacguuauauucagccggucugaugagucucauaugagacgaaacagc	2.029001	1.994262	2.023138	2.026388	0.923127	1.007510	0.034759	0.151790	0.399681	0.696191	0.439099	0.296328	1.979293	0.719827	0.896560	0.906299
gcugucaccggugcuugguacguuauauucagccggucugaugagucucauauuagacgaaacagc	1.986039	1.963161	1.977677	1.998254	0.948686	1.048521	0.077474	0.216787	0.358286	0.365722	0.508782	0.126787	1.017269	0.414959	0.000017	0.000026
gcugucaccggugcuugguacguuauauucagccggucugaugagucucaucaaagacgaaacagc	1.974159	1.958865	1.979894	1.988776	0.965398	1.020662	0.014439	0.107881	NaN	NaN	NaN	NaN	NaN	NaN	0.000000	0.000000
gcugucaccggugcuugguacguuauauucagccggucugaugagucuca-ucaagacgaaacagc	1.968569	1.928215	1.989371	2.063812	0.911269	1.186972	0.910353	0.936896	0.612749	0.800560	0.567695	0.553508	1.541032	0.967859	0.350624	0.389514
gcugucaccggugcuugguacguuauauucagccggucugaugagucucaucacagacgaaacagc	2.035434	1.949753	2.023722	2.049796	0.820954	1.061877	0.221581	0.382786	NaN	NaN	NaN	NaN	NaN	NaN	0.000000	0.000000
gcugucaccggugcuugguacguuauauucagccggucugaugagucucaucagagacgaaacagc	1.994587	1.987581	1.940016	1.957714	0.983997	1.041591	0.862953	0.904666	NaN	NaN	NaN	NaN	NaN	NaN	0.000000	0.000000
gcugucaccggugcuugguacguuauauucagccggucugaugagucucaucauagacgaaacagc	1.981778	1.949453	2.055599	2.050899	0.928271	0.989236	0.477311	0.618256	NaN	NaN	NaN	NaN	NaN	NaN	0.000000	0.000000
gcugucaccggugcuugguacguuauauucagccggucugaugagucucauccaagacgaaacagc	2.032484	1.959841	2.024052	2.010890	0.845974	0.970148	0.024673	0.130535	NaN	NaN	NaN	NaN	NaN	NaN	0.000000	0.000000
gcugucaccggugcuugguacguuauauucagccggucugaugagucuca-uccagacgaaacagc	2.068530	2.020068	2.049380	2.046144	0.894412	0.992578	0.098606	0.247189	0.659761	0.709261	1.051532	0.723340	1.120726	0.469686	0.005093	0.006958
gcugucaccggugcuugguacguuauauucagccggucugaugagucucaucccagacgaaacagc	2.060265	2.033519	2.066180	2.048376	0.940273	0.959833	0.109309	0.259964	NaN	NaN	NaN	NaN	NaN	NaN	0.000000	0.000000
gcugucaccggugcuugguacguuauauucagccggucugaugagucucauccgagacgaaacagc	2.073629	2.067337	2.091423	2.028422	0.985617	0.864966	0.330520	0.486842	NaN	NaN	NaN	NaN	NaN	NaN	0.000000	0.000000
gcugucaccggugcuugguacguuauauucagccggucugaugagucucauccuagacgaaacagc	2.068901	2.037604	2.050847	2.118969	0.930472	1.169828	0.651633	0.745931	NaN	NaN	NaN	NaN	NaN	NaN	0.000000	0.000000
gcugucaccggugcuugguacguuauauucagccggucugaugagucucaucgaagacgaaacagc	2.043283	2.043920	2.047025	2.080557	1.001468	1.080270	0.510800	0.643593	NaN	NaN	NaN	NaN	NaN	NaN	0.000000	0.000000
gcugucaccggugcuugguacguuauauucagccggucugaugagucuca-ucgagacgaaacagc	2.084859	2.049459	2.019714	2.070826	0.921721	1.124895	0.729503	0.805001	0.754196	0.799416	0.791567	0.749688	1.109738	0.908073	0.886975	0.898385
gcugucaccggugcuugguacguuauauucagccggucugaugagucucaucgcagacgaaacagc	2.023680	1.964471	2.014186	2.022363	0.872551	1.019006	0.062792	0.197875	0.421188	0.205689	0.319653	0.249897	0.608837	0.851616	0.070158	0.086107
gcugucaccggugcuugguacguuauauucagccggucugaugagucucaucggagacgaaacagc	2.009868	1.996743	1.976255	2.033265	0.970230	1.140276	0.919624	0.944098	NaN	NaN	NaN	NaN	NaN	NaN	0.000000	0.000000
gcugucaccggugcuugguacguuauauucagccggucugaugagucucaucguagacgaaacagc	2.033102	2.000729	2.063206	2.036349	0.928170	0.940034	0.061321	0.195661	NaN	NaN	NaN	NaN	NaN	NaN	0.000000	0.000000
gcugucaccggugcuugguacguuauauucagccggucugaugagucucaucuaagacgaaacagc	2.035068	2.082432	2.065566	2.065853	1.115229	1.000661	0.942354	0.959303	NaN	NaN	NaN	NaN	NaN	NaN	0.000000	0.000000
gcugucaccggugcuugguacguuauauucagccggucugaugagucuca-ucuagacgaaacagc	2.079277	2.042089	2.089556	2.099194	0.917935	1.022439	0.001783	0.061074	0.646944	0.740447	0.751131	0.708658	1.240232	0.906832	0.867593	0.881020
gcugucaccggugcuugguacguuauauucagccggucugaugagucucaucucagacgaaacagc	2.098608	2.029613	2.122909	2.132194	0.853111	1.021610	0.120504	0.273257	0.767502	1.016177	0.665937	0.221128	1.772863	0.359080	0.160066	0.188586
gcugucaccggugcuugguacguuauauucagccggucugaugagucucaucugagacgaaacagc	2.005964	2.006823	2.051799	2.042474	1.001980	0.978757	0.375096	0.528417	NaN	NaN	NaN	NaN	NaN	NaN	0.000000	0.000000
gcugucaccggugcuugguacguuauauucagccggucugaugagucucaucuuagacgaaacagc	2.036017	1.976728	2.032578	2.030292	0.872391	0.994751	0.022620	0.126042	NaN	NaN	NaN	NaN	NaN	NaN	0.000000	0.000000
gcugucaccggugcuugguacguuauauucagccggucugaugagucucaugaaagacgaaacagc	1.944220	1.951085	1.963480	2.015454	1.015934	1.127128	0.562022	0.678723	0.012741	-0.100044	-0.025876	-0.000902	0.771285	1.059191	0.359464	0.398902
gcugucaccggugcuugguacguuauauucagccggucugaugagucuca-ugaagacgaaacagc	1.986234	1.976764	2.002989	2.038283	0.978432	1.084662	0.616311	0.721001	0.524227	0.536833	0.706904	0.365950	1.029453	0.456085	0.000315	0.000463
gcugucaccggugcuugguacguuauauucagccggucugaugagucucaugacagacgaaacagc	1.959521	1.991190	1.993985	2.008465	1.075644	1.033903	0.769664	0.835981	NaN	NaN	NaN	NaN	NaN	NaN	0.000000	0.000000
gcugucaccggugcuugguacguuauauucagccggucugaugagucucaugagagacgaaacagc	1.948388	2.002694	1.935345	2.009670	1.133199	1.186658	0.105358	0.255436	NaN	NaN	NaN	NaN	NaN	NaN	0.000000	0.000000
gcugucaccggugcuugguacguuauauucagccggucugaugagucucaugauagacgaaacagc	1.955315	1.988420	1.983974	2.004881	1.079209	1.049317	0.594740	0.705128	NaN	NaN	NaN	NaN	NaN	NaN	0.000000	0.000000
gcugucaccggugcuugguacguuauauucagccggucugaugagucucaugcaagacgaaacagc	2.002415	1.991738	1.988890	2.023317	0.975714	1.082498	0.533267	0.659242	NaN	NaN	NaN	NaN	NaN	NaN	0.000000	0.000000
gcugucaccggugcuugguacguuauauucagccggucugaugagucuca-ugcagacgaaacagc	2.020405	1.957201	2.002578	2.020306	0.864562	1.041665	0.126573	0.281319	0.732608	0.948417	0.705779	0.884338	1.643647	1.508548	0.000291	0.000428
gcugucaccggugcuugguacguuauauucagccggucugaugagucucaugccagacgaaacagc	2.055183	2.018914	2.061636	2.038187	0.919881	0.947439	0.054312	0.184085	NaN	NaN	NaN	NaN	NaN	NaN	0.000000	0.000000
gcugucaccggugcuugguacguuauauucagccggucugaugagucucaugcgagacgaaacagc	1.997003	1.988229	2.023493	2.032801	0.979999	1.021663	0.243373	0.404410	NaN	NaN	NaN	NaN	NaN	NaN	0.000000	0.000000
gcugucaccggugcuugguacguuauauucagccggucugaugagucucaugcuagacgaaacagc	2.064080	2.003397	2.037052	2.093876	0.869594	1.139786	0.386215	0.539037	NaN	NaN	NaN	NaN	NaN	NaN	0.000000	0.000000
gcugucaccggugcuugguacguuauauucagccggucugaugagucucauggaagacgaaacagc	2.008587	2.027118	2.011140	2.062697	1.043593	1.126048	0.167372	0.325830	NaN	NaN	NaN	NaN	NaN	NaN	0.000000	0.000000
gcugucaccggugcuugguacguuauauucagccggucugaugagucuca-uggagacgaaacagc	1.983497	1.982508	1.966080	2.020404	0.997724	1.133246	0.490738	0.627742	0.363940	0.561180	0.436702	0.475119	1.574852	1.092489	0.016353	0.021421
gcugucaccggugcuugguacguuauauucagccggucugaugagucucauggcagacgaaacagc	2.026133	2.013535	2.057322	2.056337	0.971409	0.997735	0.167945	0.326169	NaN	NaN	NaN	NaN	NaN	NaN	0.000000	0.000000
gcugucaccggugcuugguacguuauauucagccggucugaugagucucaugggagacgaaacagc	1.899011	1.998948	1.920493	2.016688	1.258743	1.247943	0.035580	0.153391	NaN	NaN	NaN	NaN	NaN	NaN	0.000000	0.000000
gcugucaccggugcuugguacguuauauucagccggucugaugagucucaugguagacgaaacagc	1.889255	1.926598	1.915940	1.978321	1.089789	1.154466	0.192828	0.353896	NaN	NaN	NaN	NaN	NaN	NaN	0.000000	0.000000
gcugucaccggugcuugguacguuauauucagccggucugaugagucucauguaagacgaaacagc	1.944725	1.961878	1.948596	2.027905	1.040288	1.200354	0.160173	0.318146	NaN	NaN	NaN	NaN	NaN	NaN	0.000000	0.000000
gcugucaccggugcuugguacguuauauucagccggucugaugagucuca-uguagacgaaacagc	1.996013	1.971810	1.975522	1.999098	0.945795	1.055786	0.290237	0.449964	0.240887	0.591394	0.339705	0.302881	2.241334	0.918703	0.000013	0.000020
gcugucaccggugcuugguacguuauauucagccggucugaugagucucaugucagacgaaacagc	2.006581	1.993426	2.045351	2.000746	0.970162	0.902391	0.181409	0.341846	NaN	NaN	NaN	NaN	NaN	NaN	0.000000	0.000000
gcugucaccggugcuugguacguuauauucagccggucugaugagucucaugugagacgaaacagc	2.018784	1.983997	1.983109	1.999935	0.923023	1.039503	0.354502	0.508957	0.301661	0.158856	0.179441	0.542708	0.719772	2.308166	0.099931	0.120625
gcugucaccggugcuugguacguuauauucagccggucugaugagucucauguuagacgaaacagc	2.015303	2.021131	2.039594	2.062494	1.013510	1.054144	0.563137	0.679910	-0.068295	-0.224549	-0.090544	-0.315535	0.697824	0.595675	0.000185	0.000273
gcugucaccggugcuugguacguuauauucagccggucugaugagucucauuaaagacgaaacagc	1.959043	1.966147	1.947601	1.986494	1.016492	1.093687	0.473552	0.614980	NaN	NaN	NaN	NaN	NaN	NaN	0.000000	0.000000
gcugucaccggugcuugguacguuauauucagccggucugaugagucuca-uuaagacgaaacagc	1.934455	1.950354	1.915932	2.010227	1.037288	1.242496	0.129220	0.283597	0.436592	0.433206	0.459541	0.403103	0.992235	0.878137	0.281622	0.319366
gcugucaccggugcuugguacguuauauucagccggucugaugagucucauuacagacgaaacagc	1.986512	1.958097	1.982228	2.008516	0.936667	1.062399	0.140627	0.297355	0.636635	0.441831	0.795677	0.527024	0.638552	0.538700	0.000480	0.000697
gcugucaccggugcuugguacguuauauucagccggucugaugagucucauuagagacgaaacagc	1.916690	1.980714	1.968913	1.988487	1.158842	1.046102	0.448511	0.594994	NaN	NaN	NaN	NaN	NaN	NaN	0.000000	0.000000
gcugucaccggugcuugguacguuauauucagccggucugaugagucucauuauagacgaaacagc	1.984463	1.943865	1.968407	2.022477	0.910755	1.132582	0.626036	0.726542	0.494602	0.268730	0.492359	0.452152	0.594467	0.911576	0.023389	0.030160
gcugucaccggugcuugguacguuauauucagccggucugaugagucucauucaagacgaaacagc	1.943500	1.973155	1.971794	1.971672	1.070669	0.999718	0.959584	0.972313	NaN	NaN	NaN	NaN	NaN	NaN	0.000000	0.000000
gcugucaccggugcuugguacguuauauucagccggucugaugagucuca-uucagacgaaacagc	2.039937	1.984130	2.076546	2.052453	0.879413	0.946035	0.086542	0.230808	0.760140	0.779218	0.756726	0.845610	1.044908	1.227112	0.270066	0.307302
gcugucaccggugcuugguacguuauauucagccggucugaugagucucauuccagacgaaacagc	2.041598	1.981868	2.088462	2.067127	0.871505	0.952063	0.150708	0.309023	NaN	NaN	NaN	NaN	NaN	NaN	0.000000	0.000000
gcugucaccggugcuugguacguuauauucagccggucugaugagucucauucgagacgaaacagc	2.031152	1.978243	2.042060	2.022819	0.885300	0.956662	0.005162	0.075920	NaN	NaN	NaN	NaN	NaN	NaN	0.000000	0.000000
gcugucaccggugcuugguacguuauauucagccggucugaugagucucauucuagacgaaacagc	2.015810	1.967824	2.028404	2.046705	0.895393	1.043040	0.188213	0.348508	NaN	NaN	NaN	NaN	NaN	NaN	0.000000	0.000000
gcugucaccggugcuugguacguuauauucagccggucugaugagucucauugaagacgaaacagc	2.021141	1.968381	2.017385	2.046256	0.885604	1.068738	0.202809	0.363310	NaN	NaN	NaN	NaN	NaN	NaN	0.000000	0.000000
gcugucaccggugcuugguacguuauauucagccggucugaugagucuca-uugagacgaaacagc	2.030079	1.983785	2.030935	2.047470	0.898888	1.038808	0.069991	0.207541	0.477182	0.607219	0.566683	0.617796	1.349077	1.124899	0.057134	0.070888
gcugucaccggugcuugguacguuauauucagccggucugaugagucucauugcagacgaaacagc	2.022328	1.976572	2.019416	2.003888	0.900003	0.964878	0.013147	0.104162	NaN	NaN	NaN	NaN	NaN	NaN	0.000000	0.000000
gcugucaccggugcuugguacguuauauucagccggucugaugagucucauuggagacgaaacagc	1.962456	1.993593	1.947437	2.030750	1.074329	1.211469	0.043296	0.166699	NaN	NaN	NaN	NaN	NaN	NaN	0.000000	0.000000
gcugucaccggugcuugguacguuauauucagccggucugaugagucucauuguagacgaaacagc	2.017330	1.975534	2.007504	2.065968	0.908245	1.144100	0.586036	0.697918	NaN	NaN	NaN	NaN	NaN	NaN	0.000000	0.000000
gcugucaccggugcuugguacguuauauucagccggucugaugagucucauuuaagacgaaacagc	1.960699	1.989499	1.979843	2.008051	1.068564	1.067106	0.456701	0.602421	NaN	NaN	NaN	NaN	NaN	NaN	0.000000	0.000000
gcugucaccggugcuugguacguuauauucagccggucugaugagucuca-uuuagacgaaacagc	1.982944	1.939885	1.966720	1.993834	0.905610	1.064422	0.217281	0.378246	0.139576	0.548336	0.282676	0.401853	2.563067	1.315761	0.000002	0.000003
gcugucaccggugcuugguacguuauauucagccggucugaugagucucauuucagacgaaacagc	2.031906	1.972647	2.040939	2.025705	0.872451	0.965531	0.015062	0.110004	NaN	NaN	NaN	NaN	NaN	NaN	0.000000	0.000000
gcugucaccggugcuugguacguuauauucagccggucugaugagucucauuugagacgaaacagc	2.045030	2.042399	2.054133	2.077039	0.993961	1.054158	0.272304	0.432409	0.457207	0.479942	0.398492	0.382575	1.053744	0.964012	0.791451	0.813057
gcugucaccggugcuugguacguuauauucagccggucugaugagucucauuuuagacgaaacagc	1.991828	1.961172	1.971108	2.021636	0.931845	1.123384	0.622058	0.724720	0.442110	0.316774	0.322979	0.250930	0.749313	0.847132	0.067119	0.082616
gcugucaccggugcuugguacguuauauucagccggucugaugagucuccaaaaagacgaaacagc	1.974341	1.945215	1.968245	1.976952	0.935133	1.020251	0.024018	0.128889	0.449085	0.628545	0.554330	0.363128	1.511679	0.643869	0.315552	0.353391
gcugucaccggugcuugguacguuauauucagccggucugaugagucucc-aaaagacgaaacagc	1.966848	1.988889	1.975088	2.034564	1.052062	1.146770	0.031367	0.145943	0.623804	0.611669	0.789849	0.734233	0.972443	0.879799	0.555921	0.592381
gcugucaccggugcuugguacguuauauucagccggucugaugagucuccaaacagacgaaacagc	2.006799	1.994648	2.027280	2.057174	0.972408	1.071260	0.393205	0.544929	NaN	NaN	NaN	NaN	NaN	NaN	0.000000	0.000000
gcugucaccggugcuugguacguuauauucagccggucugaugagucuccaaagagacgaaacagc	1.897416	1.968453	1.900888	2.003821	1.177707	1.267454	0.001639	0.061074	NaN	NaN	NaN	NaN	NaN	NaN	0.000000	0.000000
gcugucaccggugcuugguacguuauauucagccggucugaugagucuccaaauagacgaaacagc	1.954148	1.972849	1.972263	2.022163	1.044001	1.121762	0.250448	0.411622	NaN	NaN	NaN	NaN	NaN	NaN	0.000000	0.000000
gcugucaccggugcuugguacguuauauucagccggucugaugagucuccaacaagacgaaacagc	2.041536	1.971424	2.025306	2.038386	0.850919	1.030574	0.095589	0.242791	NaN	NaN	NaN	NaN	NaN	NaN	0.000000	0.000000
gcugucaccggugcuugguacguuauauucagccggucugaugagucucc-aacagacgaaacagc	2.032876	2.005537	2.011166	2.042317	0.938990	1.074364	0.302333	0.462031	0.486676	0.521649	0.393347	0.545044	1.083860	1.418069	0.026800	0.034412
gcugucaccggugcuugguacguuauauucagccggucugaugagucuccaaccagacgaaacagc	2.037976	1.955614	2.015282	2.015592	0.827253	1.000713	0.077911	0.216995	NaN	NaN	NaN	NaN	NaN	NaN	0.000000	0.000000
gcugucaccggugcuugguacguuauauucagccggucugaugagucuccaacgagacgaaacagc	2.019847	1.978742	2.016962	2.036125	0.909694	1.045111	0.068381	0.205023	NaN	NaN	NaN	NaN	NaN	NaN	0.000000	0.000000
gcugucaccggugcuugguacguuauauucagccggucugaugagucuccaacuagacgaaacagc	2.053571	2.038327	2.044516	2.066670	0.965508	1.052335	0.280738	0.440471	NaN	NaN	NaN	NaN	NaN	NaN	0.000000	0.000000
gcugucaccggugcuugguacguuauauucagccggucugaugagucuccaagaagacgaaacagc	2.005736	2.034394	2.004649	2.042316	1.068214	1.090602	0.542289	0.666211	NaN	NaN	NaN	NaN	NaN	NaN	0.000000	0.000000
gcugucaccggugcuugguacguuauauucagccggucugaugagucucc-aagagacgaaacagc	1.964066	1.996368	1.986537	2.030710	1.077213	1.107064	0.217448	0.378316	0.718755	0.858442	0.643294	0.776282	1.379390	1.358275	0.053097	0.066023
gcugucaccggugcuugguacguuauauucagccggucugaugagucuccaagcagacgaaacagc	2.091463	2.061591	2.104563	2.063012	0.933530	0.908758	0.140603	0.297355	NaN	NaN	NaN	NaN	NaN	NaN	0.000000	0.000000
gcugucaccggugcuugguacguuauauucagccggucugaugagucuccaaggagacgaaacagc	1.997573	1.981245	2.002238	2.001167	0.963102	0.997536	0.082696	0.224528	NaN	NaN	NaN	NaN	NaN	NaN	0.000000	0.000000
gcugucaccggugcuugguacguuauauucagccggucugaugagucuccaaguagacgaaacagc	2.031592	2.004200	2.043847	2.070979	0.938876	1.064467	0.140251	0.297355	0.082237	0.052889	0.079060	0.019168	0.934655	0.871181	0.574368	0.610324
gcugucaccggugcuugguacguuauauucagccggucugaugagucuccaauaagacgaaacagc	1.988478	1.971369	1.999059	2.022338	0.961373	1.055066	0.161681	0.319616	NaN	NaN	NaN	NaN	NaN	NaN	0.000000	0.000000
gcugucaccggugcuugguacguuauauucagccggucugaugagucucc-aauagacgaaacagc	1.992506	1.969593	2.013878	2.076985	0.948609	1.156397	0.919627	0.944098	0.398664	0.883589	0.440844	0.605206	3.054393	1.460031	0.000000	0.000000
gcugucaccggugcuugguacguuauauucagccggucugaugagucuccaaucagacgaaacagc	2.014859	1.950272	2.040873	2.019887	0.861814	0.952827	0.085010	0.228510	NaN	NaN	NaN	NaN	NaN	NaN	0.000000	0.000000
gcugucaccggugcuugguacguuauauucagccggucugaugagucuccaaugagacgaaacagc	1.993025	2.007931	2.002277	2.035256	1.034918	1.078895	0.628687	0.728628	NaN	NaN	NaN	NaN	NaN	NaN	0.000000	0.000000
gcugucaccggugcuugguacguuauauucagccggucugaugagucuccaauuagacgaaacagc	2.040857	2.023750	2.037843	2.075598	0.961375	1.090824	0.092615	0.238883	NaN	NaN	NaN	NaN	NaN	NaN	0.000000	0.000000
gcugucaccggugcuugguacguuauauucagccggucugaugagucuccacaaagacgaaacagc	1.972015	1.948117	1.965797	1.970990	0.946460	1.012030	0.039765	0.162671	0.501724	0.267097	0.490162	0.576995	0.582604	1.221332	0.626234	0.659886
gcugucaccggugcuugguacguuauauucagccggucugaugagucucc-acaagacgaaacagc	1.971825	1.911459	1.990683	1.984365	0.870230	0.985558	0.165052	0.323368	0.767141	0.746431	0.761762	0.763841	0.953433	1.004798	0.642171	0.675289
gcugucaccggugcuugguacguuauauucagccggucugaugagucuccacacagacgaaacagc	1.973040	1.960837	2.000728	1.972766	0.972291	0.937644	0.158125	0.316251	NaN	NaN	NaN	NaN	NaN	NaN	0.000000	0.000000
gcugucaccggugcuugguacguuauauucagccggucugaugagucuccacagagacgaaacagc	1.934422	1.983349	1.971764	2.017342	1.119252	1.110651	0.249828	0.411128	NaN	NaN	NaN	NaN	NaN	NaN	0.000000	0.000000
gcugucaccggugcuugguacguuauauucagccggucugaugagucuccacauagacgaaacagc	1.963843	1.926501	1.958223	2.028495	0.917609	1.175635	0.922235	0.945736	NaN	NaN	NaN	NaN	NaN	NaN	0.000000	0.000000
gcugucaccggugcuugguacguuauauucagccggucugaugagucuccaccaagacgaaacagc	2.052112	1.985685	2.035317	2.043871	0.858170	1.019892	0.065007	0.200351	NaN	NaN	NaN	NaN	NaN	NaN	0.000000	0.000000
gcugucaccggugcuugguacguuauauucagccggucugaugagucucc-accagacgaaacagc	2.072471	2.043977	2.088478	2.093291	0.936495	1.011144	0.018526	0.118603	0.669549	0.935562	0.667924	0.565727	1.845071	0.790321	0.268313	0.305501
gcugucaccggugcuugguacguuauauucagccggucugaugagucuccacccagacgaaacagc	2.029926	1.983729	2.045150	2.003956	0.899090	0.909507	0.023149	0.127191	NaN	NaN	NaN	NaN	NaN	NaN	0.000000	0.000000
gcugucaccggugcuugguacguuauauucagccggucugaugagucuccaccgagacgaaacagc	2.019287	1.974556	1.994093	2.050875	0.902130	1.139679	0.541098	0.665547	NaN	NaN	NaN	NaN	NaN	NaN	0.000000	0.000000
gcugucaccggugcuugguacguuauauucagccggucugaugagucuccaccuagacgaaacagc	2.112055	2.045216	2.090662	2.092207	0.857356	1.003563	0.064973	0.200351	NaN	NaN	NaN	NaN	NaN	NaN	0.000000	0.000000
gcugucaccggugcuugguacguuauauucagccggucugaugagucuccacgaagacgaaacagc	2.016962	2.012611	2.005856	2.025343	0.990032	1.045892	0.557802	0.675380	NaN	NaN	NaN	NaN	NaN	NaN	0.000000	0.000000
gcugucaccggugcuugguacguuauauucagccggucugaugagucucc-acgagacgaaacagc	2.034422	2.025665	2.021674	2.081104	0.980040	1.146647	0.868393	0.908326	0.507967	0.438694	0.520122	0.214436	0.852564	0.494668	0.000000	0.000000
gcugucaccggugcuugguacguuauauucagccggucugaugagucuccacgcagacgaaacagc	1.995529	1.992049	2.027348	2.027861	0.992020	1.001182	0.295238	0.453971	NaN	NaN	NaN	NaN	NaN	NaN	0.000000	0.000000
gcugucaccggugcuugguacguuauauucagccggucugaugagucuccacggagacgaaacagc	2.044146	2.003624	2.085080	2.070976	0.910917	0.968047	0.125956	0.280776	NaN	NaN	NaN	NaN	NaN	NaN	0.000000	0.000000
gcugucaccggugcuugguacguuauauucagccggucugaugagucuccacguagacgaaacagc	2.055078	2.038830	2.050128	2.040551	0.963279	0.978190	0.276508	0.436377	0.780058	0.401875	0.648105	0.403205	0.418617	0.568984	0.000422	0.000615
gcugucaccggugcuugguacguuauauucagccggucugaugagucuccacuaagacgaaacagc	2.014587	2.009267	2.020339	2.030282	0.987825	1.023157	0.248608	0.409823	NaN	NaN	NaN	NaN	NaN	NaN	0.000000	0.000000
gcugucaccggugcuugguacguuauauucagccggucugaugagucucc-acuagacgaaacagc	2.020256	2.003844	2.017878	2.066800	0.962916	1.119236	0.520516	0.649915	0.735230	1.078010	0.731153	0.907048	2.201811	1.499321	0.000456	0.000662
gcugucaccggugcuugguacguuauauucagccggucugaugagucuccacucagacgaaacagc	1.978711	1.993839	1.980290	2.021494	1.035446	1.099524	0.237904	0.398557	NaN	NaN	NaN	NaN	NaN	NaN	0.000000	0.000000
gcugucaccggugcuugguacguuauauucagccggucugaugagucuccacugagacgaaacagc	1.994812	2.061379	2.052465	2.087381	1.165647	1.083717	0.450757	0.597043	NaN	NaN	NaN	NaN	NaN	NaN	0.000000	0.000000
gcugucaccggugcuugguacguuauauucagccggucugaugagucuccacuuagacgaaacagc	1.955305	1.966792	1.985319	1.976653	1.026803	0.980243	0.544378	0.667336	0.077771	-0.173167	0.034875	0.079824	0.561128	1.109045	0.066881	0.082343
gcugucaccggugcuugguacguuauauucagccggucugaugagucuccagaaagacgaaacagc	1.978371	1.945456	1.985637	2.020057	0.927009	1.082479	0.433482	0.581075	NaN	NaN	NaN	NaN	NaN	NaN	0.000000	0.000000
gcugucaccggugcuugguacguuauauucagccggucugaugagucucc-agaagacgaaacagc	1.989472	1.962334	2.012177	2.025377	0.939426	1.030862	0.234925	0.396162	0.570616	0.668131	0.560981	0.773533	1.251744	1.631368	0.000155	0.000231
gcugucaccggugcuugguacguuauauucagccggucugaugagucuccagacagacgaaacagc	1.975105	1.945867	2.007869	2.018402	0.934892	1.024550	0.353634	0.508541	NaN	NaN	NaN	NaN	NaN	NaN	0.000000	0.000000
gcugucaccggugcuugguacguuauauucagccggucugaugagucuccagagagacgaaacagc	1.918423	2.000294	1.899830	2.027537	1.207453	1.341861	0.015597	0.110104	NaN	NaN	NaN	NaN	NaN	NaN	0.000000	0.000000
gcugucaccggugcuugguacguuauauucagccggucugaugagucuccagauagacgaaacagc	2.009089	1.989378	1.997421	2.027416	0.955628	1.071507	0.206569	0.367021	0.207210	0.016380	0.218184	-0.015871	0.644421	0.583371	0.001900	0.002672
gcugucaccggugcuugguacguuauauucagccggucugaugagucuccagcaagacgaaacagc	2.027788	1.989044	1.983831	1.980717	0.914654	0.992855	0.364581	0.517307	NaN	NaN	NaN	NaN	NaN	NaN	0.000000	0.000000
gcugucaccggugcuugguacguuauauucagccggucugaugagucucc-agcagacgaaacagc	2.050034	2.023906	2.073904	2.080454	0.941614	1.015198	0.068965	0.205928	0.362949	0.461614	0.433247	0.405980	1.255062	0.939147	0.399675	0.440373
gcugucaccggugcuugguacguuauauucagccggucugaugagucuccagccagacgaaacagc	2.067525	2.006290	2.032144	2.061024	0.868490	1.068760	0.206720	0.367021	0.143514	-0.031261	0.174060	0.000040	0.668690	0.669854	0.017426	0.022780
gcugucaccggugcuugguacguuauauucagccggucugaugagucuccagcgagacgaaacagc	1.991044	1.965978	1.955119	2.004011	0.943919	1.119161	0.793286	0.852533	NaN	NaN	NaN	NaN	NaN	NaN	0.000000	0.000000
gcugucaccggugcuugguacguuauauucagccggucugaugagucuccagcuagacgaaacagc	2.099271	2.026849	2.074572	2.044854	0.846405	0.933861	0.076489	0.215658	NaN	NaN	NaN	NaN	NaN	NaN	0.000000	0.000000
gcugucaccggugcuugguacguuauauucagccggucugaugagucuccaggaagacgaaacagc	1.993153	1.949704	1.992885	2.000936	0.904796	1.018711	0.055294	0.185851	NaN	NaN	NaN	NaN	NaN	NaN	0.000000	0.000000
gcugucaccggugcuugguacguuauauucagccggucugaugagucucc-aggagacgaaacagc	1.988373	1.993790	2.007736	2.021252	1.012551	1.031611	0.485397	0.624252	0.816401	0.777174	0.921697	0.581352	0.913635	0.456724	0.005912	0.008027
gcugucaccggugcuugguacguuauauucagccggucugaugagucuccaggcagacgaaacagc	2.106870	2.032227	2.081015	2.068844	0.842087	0.972363	0.067757	0.204229	NaN	NaN	NaN	NaN	NaN	NaN	0.000000	0.000000
gcugucaccggugcuugguacguuauauucagccggucugaugagucuccagggagacgaaacagc	1.978294	2.025354	2.008574	2.051004	1.114448	1.102631	0.288050	0.447906	NaN	NaN	NaN	NaN	NaN	NaN	0.000000	0.000000
gcugucaccggugcuugguacguuauauucagccggucugaugagucuccagguagacgaaacagc	2.020429	2.029376	2.031971	2.075793	1.020815	1.106170	0.473151	0.614772	NaN	NaN	NaN	NaN	NaN	NaN	0.000000	0.000000
gcugucaccggugcuugguacguuauauucagccggucugaugagucuccaguaagacgaaacagc	2.029230	2.020220	2.025381	2.082389	0.979469	1.140273	0.972986	0.981616	NaN	NaN	NaN	NaN	NaN	NaN	0.000000	0.000000
gcugucaccggugcuugguacguuauauucagccggucugaugagucucc-aguagacgaaacagc	2.005314	1.974328	2.036411	2.039200	0.931138	1.006443	0.192910	0.353896	0.961034	1.062310	0.971174	0.789604	1.262630	0.658309	0.330103	0.368316
gcugucaccggugcuugguacguuauauucagccggucugaugagucuccagucagacgaaacagc	2.065918	2.030516	2.054701	2.029378	0.921717	0.943358	0.168963	0.326856	NaN	NaN	NaN	NaN	NaN	NaN	0.000000	0.000000
gcugucaccggugcuugguacguuauauucagccggucugaugagucuccagugagacgaaacagc	2.023347	2.017450	2.035540	2.026807	0.986513	0.980092	0.255963	0.417242	0.329493	0.366459	0.561349	0.134758	1.088843	0.374463	0.010303	0.013747
gcugucaccggugcuugguacguuauauucagccggucugaugagucuccaguuagacgaaacagc	2.027879	1.985972	2.009582	2.056971	0.908016	1.115293	0.370621	0.524133	NaN	NaN	NaN	NaN	NaN	NaN	0.000000	0.000000
gcugucaccggugcuugguacguuauauucagccggucugaugagucuccauaaagacgaaacagc	1.965061	1.949441	1.997689	1.987942	0.964673	0.977807	0.213816	0.375149	NaN	NaN	NaN	NaN	NaN	NaN	0.000000	0.000000
gcugucaccggugcuugguacguuauauucagccggucugaugagucucc-auaagacgaaacagc	1.958923	1.971954	2.003426	2.002004	1.030460	0.996731	0.673865	0.763018	0.388994	0.544632	0.553993	0.313893	1.430995	0.575308	0.039792	0.050335
gcugucaccggugcuugguacguuauauucagccggucugaugagucuccauacagacgaaacagc	1.999214	1.920782	1.982471	2.003460	0.834772	1.049516	0.216547	0.377685	NaN	NaN	NaN	NaN	NaN	NaN	0.000000	0.000000
gcugucaccggugcuugguacguuauauucagccggucugaugagucuccauagagacgaaacagc	1.926810	1.971249	1.916711	1.999177	1.107744	1.209110	0.014377	0.107576	NaN	NaN	NaN	NaN	NaN	NaN	0.000000	0.000000
gcugucaccggugcuugguacguuauauucagccggucugaugagucuccauauagacgaaacagc	1.958700	1.971076	1.962747	2.016796	1.028906	1.132526	0.068022	0.204664	NaN	NaN	NaN	NaN	NaN	NaN	0.000000	0.000000
gcugucaccggugcuugguacguuauauucagccggucugaugagucuccaucaagacgaaacagc	2.019544	1.983621	2.031696	2.053912	0.920613	1.052485	0.163953	0.322116	NaN	NaN	NaN	NaN	NaN	NaN	0.000000	0.000000
gcugucaccggugcuugguacguuauauucagccggucugaugagucucc-aucagacgaaacagc	2.052322	2.155683	2.066624	2.134959	1.268706	1.170402	0.302658	0.462102	0.776713	0.666178	0.861772	0.730021	0.775291	0.738328	0.205360	0.237790
gcugucaccggugcuugguacguuauauucagccggucugaugagucuccauccagacgaaacagc	2.085334	2.041588	2.102944	2.070686	0.904178	0.928414	0.034493	0.151734	NaN	NaN	NaN	NaN	NaN	NaN	0.000000	0.000000
gcugucaccggugcuugguacguuauauucagccggucugaugagucuccaucgagacgaaacagc	2.019664	2.007668	2.005226	2.027107	0.972756	1.051675	0.426422	0.574328	NaN	NaN	NaN	NaN	NaN	NaN	0.000000	0.000000
gcugucaccggugcuugguacguuauauucagccggucugaugagucuccaucuagacgaaacagc	2.074175	2.046611	2.068325	2.095579	0.938503	1.064764	0.070906	0.208681	NaN	NaN	NaN	NaN	NaN	NaN	0.000000	0.000000
gcugucaccggugcuugguacguuauauucagccggucugaugagucuccaugaagacgaaacagc	1.983395	1.960967	1.978508	2.044919	0.949668	1.165229	0.967318	0.977860	NaN	NaN	NaN	NaN	NaN	NaN	0.000000	0.000000
gcugucaccggugcuugguacguuauauucagccggucugaugagucucc-augagacgaaacagc	1.991404	1.952046	1.977719	2.011304	0.913360	1.080402	0.270328	0.430921	0.319984	0.580561	0.210836	0.445196	1.822119	1.715379	0.000007	0.000011
gcugucaccggugcuugguacguuauauucagccggucugaugagucuccaugcagacgaaacagc	2.064586	2.016945	2.044017	2.074114	0.896105	1.071759	0.145551	0.303610	NaN	NaN	NaN	NaN	NaN	NaN	0.000000	0.000000
gcugucaccggugcuugguacguuauauucagccggucugaugagucuccauggagacgaaacagc	1.977328	2.005304	1.995493	2.026882	1.066538	1.074950	0.461570	0.605877	NaN	NaN	NaN	NaN	NaN	NaN	0.000000	0.000000
gcugucaccggugcuugguacguuauauucagccggucugaugagucuccauguagacgaaacagc	2.022059	2.005133	2.047621	2.061771	0.961776	1.033119	0.178881	0.338134	0.359418	0.333660	0.378787	0.110495	0.942414	0.539147	0.026936	0.034576
gcugucaccggugcuugguacguuauauucagccggucugaugagucuccauuaagacgaaacagc	1.990421	1.980535	1.990882	2.013075	0.977494	1.052431	0.051361	0.179619	NaN	NaN	NaN	NaN	NaN	NaN	0.000000	0.000000
gcugucaccggugcuugguacguuauauucagccggucugaugagucucc-auuagacgaaacagc	2.017887	1.987912	2.025033	2.049201	0.933307	1.057224	0.107594	0.258364	0.787785	0.438588	0.758897	0.958361	0.447510	1.582941	0.993389	0.993971
gcugucaccggugcuugguacguuauauucagccggucugaugagucuccauucagacgaaacagc	2.030158	1.991930	2.058831	2.059764	0.915739	1.002151	0.124999	0.279588	NaN	NaN	NaN	NaN	NaN	NaN	0.000000	0.000000
gcugucaccggugcuugguacguuauauucagccggucugaugagucuccauugagacgaaacagc	1.996045	2.017849	1.951627	2.012806	1.051488	1.151275	0.532977	0.659202	NaN	NaN	NaN	NaN	NaN	NaN	0.000000	0.000000
gcugucaccggugcuugguacguuauauucagccggucugaugagucuccauuuagacgaaacagc	2.024641	2.018133	1.999957	2.069397	0.985126	1.173384	0.606423	0.714309	NaN	NaN	NaN	NaN	NaN	NaN	0.000000	0.000000
gcugucaccggugcuugguacguuauauucagccggucugaugagucucccaaaagacgaaacagc	2.002791	2.018482	2.037579	2.032449	1.036791	0.988257	0.588141	0.698886	NaN	NaN	NaN	NaN	NaN	NaN	0.000000	0.000000
gcugucaccggugcuugguacguuauauucagccggucugaugagucucc-caaagacgaaacagc	2.025067	2.013822	2.042173	2.048527	0.974442	1.014739	0.104179	0.254383	0.372566	0.626404	0.318959	0.383202	1.794061	1.159427	0.000182	0.000271
gcugucaccggugcuugguacguuauauucagccggucugaugagucucccaacagacgaaacagc	2.030269	2.030720	2.053988	2.007328	1.001038	0.898133	0.343466	0.499234	NaN	NaN	NaN	NaN	NaN	NaN	0.000000	0.000000
gcugucaccggugcuugguacguuauauucagccggucugaugagucucccaagagacgaaacagc	1.944999	1.970021	1.924690	2.014116	1.059309	1.228643	0.065815	0.201701	NaN	NaN	NaN	NaN	NaN	NaN	0.000000	0.000000
gcugucaccggugcuugguacguuauauucagccggucugaugagucucccaauagacgaaacagc	2.011760	2.012891	2.033669	2.052886	1.002608	1.045241	0.372603	0.526209	NaN	NaN	NaN	NaN	NaN	NaN	0.000000	0.000000
gcugucaccggugcuugguacguuauauucagccggucugaugagucucccacaagacgaaacagc	2.034389	1.974662	2.071968	2.022158	0.871510	0.891641	0.046904	0.173449	NaN	NaN	NaN	NaN	NaN	NaN	0.000000	0.000000
gcugucaccggugcuugguacguuauauucagccggucugaugagucucc-cacagacgaaacagc	2.068821	2.010036	2.052355	2.064378	0.873403	1.028070	0.060876	0.195350	0.597037	0.644572	0.852488	0.551396	1.115668	0.499929	0.001807	0.002543
gcugucaccggugcuugguacguuauauucagccggucugaugagucucccaccagacgaaacagc	2.019226	1.978192	2.025486	2.008146	0.909844	0.960860	0.005479	0.077778	NaN	NaN	NaN	NaN	NaN	NaN	0.000000	0.000000
gcugucaccggugcuugguacguuauauucagccggucugaugagucucccacgagacgaaacagc	2.012878	2.013515	2.015179	2.043671	1.001468	1.067806	0.512138	0.644464	NaN	NaN	NaN	NaN	NaN	NaN	0.000000	0.000000
gcugucaccggugcuugguacguuauauucagccggucugaugagucucccacuagacgaaacagc	2.113822	2.032480	2.091372	2.120321	0.829197	1.068930	0.127058	0.281409	NaN	NaN	NaN	NaN	NaN	NaN	0.000000	0.000000
gcugucaccggugcuugguacguuauauucagccggucugaugagucucccagaagacgaaacagc	2.047103	2.020567	2.046358	2.036913	0.940727	0.978487	0.112308	0.263667	NaN	NaN	NaN	NaN	NaN	NaN	0.000000	0.000000
gcugucaccggugcuugguacguuauauucagccggucugaugagucucc-cagagacgaaacagc	2.012606	1.996501	2.024669	2.014473	0.963597	0.976795	0.106425	0.256443	0.812831	0.866619	0.718082	0.713198	1.131849	0.988818	0.872956	0.885626
gcugucaccggugcuugguacguuauauucagccggucugaugagucucccagcagacgaaacagc	2.037983	2.011090	2.087731	2.107756	0.939956	1.047187	0.432124	0.579714	NaN	NaN	NaN	NaN	NaN	NaN	0.000000	0.000000
gcugucaccggugcuugguacguuauauucagccggucugaugagucucccaggagacgaaacagc	2.046141	1.992639	2.037723	2.027486	0.884093	0.976703	0.020727	0.122779	NaN	NaN	NaN	NaN	NaN	NaN	0.000000	0.000000
gcugucaccggugcuugguacguuauauucagccggucugaugagucucccaguagacgaaacagc	2.077654	2.019817	2.023605	2.047941	0.875312	1.057637	0.346853	0.502034	NaN	NaN	NaN	NaN	NaN	NaN	0.000000	0.000000
gcugucaccggugcuugguacguuauauucagccggucugaugagucucccauaagacgaaacagc	2.048238	1.996631	1.997941	2.066700	0.887958	1.171545	0.668856	0.760374	NaN	NaN	NaN	NaN	NaN	NaN	0.000000	0.000000
gcugucaccggugcuugguacguuauauucagccggucugaugagucucc-cauagacgaaacagc	2.015764	1.999327	2.026102	2.057192	0.962859	1.074211	0.163104	0.320817	0.607915	0.637121	0.424543	0.702577	1.069564	1.896852	0.000552	0.000799
gcugucaccggugcuugguacguuauauucagccggucugaugagucucccaugagacgaaacagc	2.049536	1.973254	2.038976	2.020050	0.838915	0.957357	0.017893	0.116843	NaN	NaN	NaN	NaN	NaN	NaN	0.000000	0.000000
gcugucaccggugcuugguacguuauauucagccggucugaugagucucccauuagacgaaacagc	2.106071	2.071314	2.071606	2.085758	0.923088	1.033122	0.358019	0.511997	NaN	NaN	NaN	NaN	NaN	NaN	0.000000	0.000000
gcugucaccggugcuugguacguuauauucagccggucugaugagucuccccaaagacgaaacagc	2.022612	1.993394	2.024786	2.004460	0.934935	0.954277	0.081734	0.223102	NaN	NaN	NaN	NaN	NaN	NaN	0.000000	0.000000
gcugucaccggugcuugguacguuauauucagccggucugaugagucucc-ccaagacgaaacagc	2.023216	1.999341	2.036829	2.075494	0.946509	1.093113	0.376078	0.529490	0.815368	0.685494	0.892996	0.783300	0.741525	0.776791	0.014521	0.019124
gcugucaccggugcuugguacguuauauucagccggucugaugagucuccccacagacgaaacagc	2.021308	2.021797	2.052912	2.073579	1.001126	1.048739	0.466811	0.610096	NaN	NaN	NaN	NaN	NaN	NaN	0.000000	0.000000
gcugucaccggugcuugguacguuauauucagccggucugaugagucuccccagagacgaaacagc	1.990303	2.046933	2.017189	2.029850	1.139280	1.029584	0.656134	0.749909	NaN	NaN	NaN	NaN	NaN	NaN	0.000000	0.000000
gcugucaccggugcuugguacguuauauucagccggucugaugagucuccccauagacgaaacagc	2.038308	1.993344	2.024041	2.056836	0.901648	1.078436	0.162757	0.320504	NaN	NaN	NaN	NaN	NaN	NaN	0.000000	0.000000
gcugucaccggugcuugguacguuauauucagccggucugaugagucucccccaagacgaaacagc	2.020705	1.958973	2.026307	2.025510	0.867497	0.998166	0.066044	0.201921	NaN	NaN	NaN	NaN	NaN	NaN	0.000000	0.000000
gcugucaccggugcuugguacguuauauucagccggucugaugagucucc-cccagacgaaacagc	2.050023	2.041393	2.072028	2.053250	0.980324	0.957683	0.215954	0.377298	0.754017	1.398377	0.707965	0.924219	4.409208	1.645331	0.000283	0.000416
gcugucaccggugcuugguacguuauauucagccggucugaugagucuccccccagacgaaacagc	2.070503	1.972816	2.068346	2.062136	0.798570	0.985801	0.076543	0.215658	NaN	NaN	NaN	NaN	NaN	NaN	0.000000	0.000000
gcugucaccggugcuugguacguuauauucagccggucugaugagucucccccgagacgaaacagc	2.065768	2.004119	2.032744	1.994913	0.867662	0.916578	0.153493	0.312109	NaN	NaN	NaN	NaN	NaN	NaN	0.000000	0.000000
gcugucaccggugcuugguacguuauauucagccggucugaugagucucccccuagacgaaacagc	2.075495	1.982879	2.051222	2.035131	0.807950	0.963627	0.044450	0.169545	NaN	NaN	NaN	NaN	NaN	NaN	0.000000	0.000000
gcugucaccggugcuugguacguuauauucagccggucugaugagucuccccgaagacgaaacagc	2.025059	1.994562	2.031577	2.048012	0.932188	1.038568	0.026345	0.134937	-0.344566	-0.750821	-0.347259	-0.528361	0.392414	0.659019	0.022338	0.028870
gcugucaccggugcuugguacguuauauucagccggucugaugagucucc-ccgagacgaaacagc	2.082584	2.025048	2.053418	2.089715	0.875920	1.087169	0.201851	0.362242	0.685472	0.442987	0.743574	0.381605	0.572157	0.434541	0.000000	0.000000
gcugucaccggugcuugguacguuauauucagccggucugaugagucuccccgcagacgaaacagc	2.087185	2.030536	2.092459	2.078945	0.877711	0.969363	0.001060	0.058269	NaN	NaN	NaN	NaN	NaN	NaN	0.000000	0.000000
gcugucaccggugcuugguacguuauauucagccggucugaugagucuccccggagacgaaacagc	2.085783	2.046060	2.080453	2.077652	0.912593	0.993573	0.064184	0.200057	NaN	NaN	NaN	NaN	NaN	NaN	0.000000	0.000000
gcugucaccggugcuugguacguuauauucagccggucugaugagucuccccguagacgaaacagc	2.026661	2.040035	2.066710	2.054668	1.031274	0.972653	0.492927	0.629132	NaN	NaN	NaN	NaN	NaN	NaN	0.000000	0.000000
gcugucaccggugcuugguacguuauauucagccggucugaugagucuccccuaagacgaaacagc	2.047705	2.031758	2.057101	2.079280	0.963946	1.052395	0.016168	0.111085	0.524659	0.630798	0.539079	0.144849	1.276847	0.403432	0.006036	0.008188
gcugucaccggugcuugguacguuauauucagccggucugaugagucucc-ccuagacgaaacagc	2.046190	2.025980	2.054516	2.037926	0.954531	0.962520	0.139162	0.296269	0.700102	1.099014	0.787225	0.901059	2.505600	1.299671	0.001548	0.002185
gcugucaccggugcuugguacguuauauucagccggucugaugagucuccccucagacgaaacagc	2.064712	1.967701	2.032357	2.022049	0.799814	0.976546	0.071081	0.208836	NaN	NaN	NaN	NaN	NaN	NaN	0.000000	0.000000
gcugucaccggugcuugguacguuauauucagccggucugaugagucuccccugagacgaaacagc	2.064969	2.049894	2.060650	2.056794	0.965883	0.991159	0.284822	0.444697	0.269812	0.167210	0.204971	-0.055590	0.789583	0.548832	0.005896	0.008009
gcugucaccggugcuugguacguuauauucagccggucugaugagucuccccuuagacgaaacagc	2.078830	2.026020	2.046568	2.074431	0.885502	1.066261	0.205992	0.366702	NaN	NaN	NaN	NaN	NaN	NaN	0.000000	0.000000
gcugucaccggugcuugguacguuauauucagccggucugaugagucucccgaaagacgaaacagc	2.024241	1.985189	2.033667	2.063828	0.914004	1.071916	0.234995	0.396162	NaN	NaN	NaN	NaN	NaN	NaN	0.000000	0.000000
gcugucaccggugcuugguacguuauauucagccggucugaugagucucc-cgaagacgaaacagc	2.050343	1.984140	2.030628	2.025094	0.858612	0.987338	0.048033	0.174733	0.365183	0.634820	0.411401	0.414130	1.860529	1.006305	0.003222	0.004450
gcugucaccggugcuugguacguuauauucagccggucugaugagucucccgacagacgaaacagc	2.032071	2.028749	2.054906	2.075166	0.992380	1.047757	0.254771	0.416056	NaN	NaN	NaN	NaN	NaN	NaN	0.000000	0.000000
gcugucaccggugcuugguacguuauauucagccggucugaugagucucccgagagacgaaacagc	1.943377	1.977998	1.955531	2.009032	1.082983	1.131101	0.054060	0.183719	NaN	NaN	NaN	NaN	NaN	NaN	0.000000	0.000000
gcugucaccggugcuugguacguuauauucagccggucugaugagucucccgauagacgaaacagc	1.990322	2.015064	2.013348	2.018720	1.058625	1.012446	0.916010	0.941961	NaN	NaN	NaN	NaN	NaN	NaN	0.000000	0.000000
gcugucaccggugcuugguacguuauauucagccggucugaugagucucccgcaagacgaaacagc	2.082786	2.057484	2.033475	2.085208	0.943405	1.126505	0.755095	0.824707	NaN	NaN	NaN	NaN	NaN	NaN	0.000000	0.000000
gcugucaccggugcuugguacguuauauucagccggucugaugagucucc-cgcagacgaaacagc	2.088853	2.032134	2.065466	2.068549	0.877569	1.007124	0.096781	0.244732	0.864531	1.046929	0.829480	0.298658	1.521940	0.294563	0.052531	0.065388
gcugucaccggugcuugguacguuauauucagccggucugaugagucucccgccagacgaaacagc	2.080049	2.028094	2.079132	2.070942	0.887248	0.981319	0.010122	0.093337	NaN	NaN	NaN	NaN	NaN	NaN	0.000000	0.000000
gcugucaccggugcuugguacguuauauucagccggucugaugagucucccgcgagacgaaacagc	2.105399	1.987301	2.072560	2.035906	0.761906	0.919066	0.041755	0.163880	NaN	NaN	NaN	NaN	NaN	NaN	0.000000	0.000000
gcugucaccggugcuugguacguuauauucagccggucugaugagucucccgcuagacgaaacagc	2.119041	2.030210	2.099471	2.125719	0.815021	1.062301	0.121727	0.274691	NaN	NaN	NaN	NaN	NaN	NaN	0.000000	0.000000
gcugucaccggugcuugguacguuauauucagccggucugaugagucucccggaagacgaaacagc	2.062240	1.991290	2.084536	2.077667	0.849279	0.984308	0.087808	0.232713	NaN	NaN	NaN	NaN	NaN	NaN	0.000000	0.000000
gcugucaccggugcuugguacguuauauucagccggucugaugagucucc-cggagacgaaacagc	1.985260	1.990474	1.977276	2.026951	1.012080	1.121180	0.259903	0.420835	0.811627	0.890695	0.901368	0.715871	1.199687	0.652385	0.313236	0.351181
gcugucaccggugcuugguacguuauauucagccggucugaugagucucccggcagacgaaacagc	2.057082	1.974115	2.109591	2.065265	0.826100	0.902971	0.112638	0.264199	NaN	NaN	NaN	NaN	NaN	NaN	0.000000	0.000000
gcugucaccggugcuugguacguuauauucagccggucugaugagucucccgggagacgaaacagc	2.013481	1.982173	2.024356	1.990993	0.930448	0.926055	0.064513	0.200229	NaN	NaN	NaN	NaN	NaN	NaN	0.000000	0.000000
gcugucaccggugcuugguacguuauauucagccggucugaugagucucccgguagacgaaacagc	2.020398	1.994464	2.025069	2.036195	0.942032	1.025950	0.000132	0.052331	0.013708	0.101571	0.263857	0.028320	1.224230	0.581383	0.177718	0.207710
gcugucaccggugcuugguacguuauauucagccggucugaugagucucccguaagacgaaacagc	2.050298	2.031948	2.073478	2.109441	0.958627	1.086333	0.329764	0.486378	NaN	NaN	NaN	NaN	NaN	NaN	0.000000	0.000000
gcugucaccggugcuugguacguuauauucagccggucugaugagucucc-cguagacgaaacagc	2.086384	2.038857	2.105039	2.078236	0.896340	0.940150	0.017044	0.114327	0.720954	1.006715	0.743167	0.889792	1.930907	1.401602	0.000760	0.001092
gcugucaccggugcuugguacguuauauucagccggucugaugagucucccgucagacgaaacagc	2.088826	1.983681	2.009678	2.076221	0.784975	1.165581	0.453311	0.598876	NaN	NaN	NaN	NaN	NaN	NaN	0.000000	0.000000
gcugucaccggugcuugguacguuauauucagccggucugaugagucucccgugagacgaaacagc	2.006476	2.021786	2.028964	2.001448	1.035880	0.938607	0.539517	0.664560	NaN	NaN	NaN	NaN	NaN	NaN	0.000000	0.000000
gcugucaccggugcuugguacguuauauucagccggucugaugagucucccguuagacgaaacagc	2.049590	2.026293	2.064612	2.058313	0.947771	0.985602	0.055060	0.185851	NaN	NaN	NaN	NaN	NaN	NaN	0.000000	0.000000
gcugucaccggugcuugguacguuauauucagccggucugaugagucucccuaaagacgaaacagc	2.045018	2.028428	2.044081	2.050023	0.962519	1.013776	0.173768	0.332589	NaN	NaN	NaN	NaN	NaN	NaN	0.000000	0.000000
gcugucaccggugcuugguacguuauauucagccggucugaugagucucc-cuaagacgaaacagc	2.045509	2.054271	2.068038	2.066593	1.020381	0.996677	0.473318	0.614832	0.372132	0.572637	0.471224	0.427654	1.586738	0.904546	0.040116	0.050708
gcugucaccggugcuugguacguuauauucagccggucugaugagucucccuacagacgaaacagc	2.089151	2.071724	2.054067	2.098679	0.960666	1.108185	0.698603	0.781519	NaN	NaN	NaN	NaN	NaN	NaN	0.000000	0.000000
gcugucaccggugcuugguacguuauauucagccggucugaugagucucccuagagacgaaacagc	2.021262	2.038177	2.015654	2.051744	1.039718	1.086650	0.764819	0.831600	NaN	NaN	NaN	NaN	NaN	NaN	0.000000	0.000000
gcugucaccggugcuugguacguuauauucagccggucugaugagucucccuauagacgaaacagc	2.036080	2.020768	2.034145	2.074099	0.965358	1.096361	0.109137	0.259923	NaN	NaN	NaN	NaN	NaN	NaN	0.000000	0.000000
gcugucaccggugcuugguacguuauauucagccggucugaugagucucccucaagacgaaacagc	2.061496	2.015777	2.063547	2.069349	0.900080	1.013451	0.005484	0.077778	0.526558	0.737277	0.666128	0.287282	1.624498	0.417979	0.008952	0.011994
gcugucaccggugcuugguacguuauauucagccggucugaugagucucc-cucagacgaaacagc	2.096721	1.985992	2.025099	2.086046	0.774946	1.150661	0.387831	0.539845	0.625137	0.857423	0.783154	0.715094	1.707207	0.854949	0.398244	0.438986
gcugucaccggugcuugguacguuauauucagccggucugaugagucucccuccagacgaaacagc	2.059262	2.016109	2.079921	1.996558	0.905413	0.825349	0.108871	0.259923	NaN	NaN	NaN	NaN	NaN	NaN	0.000000	0.000000
gcugucaccggugcuugguacguuauauucagccggucugaugagucucccucgagacgaaacagc	2.021214	1.987242	2.055952	2.007421	0.924758	0.894271	0.075924	0.214989	NaN	NaN	NaN	NaN	NaN	NaN	0.000000	0.000000
gcugucaccggugcuugguacguuauauucagccggucugaugagucucccucuagacgaaacagc	2.083915	2.048996	2.121388	2.129078	0.922743	1.017865	0.142619	0.299897	NaN	NaN	NaN	NaN	NaN	NaN	0.000000	0.000000
gcugucaccggugcuugguacguuauauucagccggucugaugagucucccugaagacgaaacagc	2.097362	2.061551	2.078033	2.133259	0.920852	1.135602	0.327308	0.484099	NaN	NaN	NaN	NaN	NaN	NaN	0.000000	0.000000
gcugucaccggugcuugguacguuauauucagccggucugaugagucucc-cugagacgaaacagc	2.035973	2.046846	2.046017	2.045894	1.025352	0.999718	0.599388	0.708795	0.852509	1.038118	0.821951	0.745460	1.533234	0.838512	0.709279	0.739025
gcugucaccggugcuugguacguuauauucagccggucugaugagucucccugcagacgaaacagc	2.098407	2.089966	2.063790	2.070018	0.980753	1.014444	0.630897	0.730121	NaN	NaN	NaN	NaN	NaN	NaN	0.000000	0.000000
gcugucaccggugcuugguacguuauauucagccggucugaugagucucccuggagacgaaacagc	2.112315	2.040212	2.088860	2.008766	0.847026	0.831584	0.136288	0.292718	NaN	NaN	NaN	NaN	NaN	NaN	0.000000	0.000000
gcugucaccggugcuugguacguuauauucagccggucugaugagucucccuguagacgaaacagc	2.104782	2.090784	2.094463	2.112998	0.968283	1.043602	0.374109	0.527847	NaN	NaN	NaN	NaN	NaN	NaN	0.000000	0.000000
gcugucaccggugcuugguacguuauauucagccggucugaugagucucccuuaagacgaaacagc	2.071958	2.034651	2.058411	2.124777	0.917684	1.165109	0.545247	0.667625	NaN	NaN	NaN	NaN	NaN	NaN	0.000000	0.000000
gcugucaccggugcuugguacguuauauucagccggucugaugagucucc-cuuagacgaaacagc	2.108230	2.090436	2.127317	2.106439	0.959858	0.953065	0.176931	0.336005	0.578549	0.784786	0.639473	1.049861	1.607817	2.572694	0.000002	0.000004
gcugucaccggugcuugguacguuauauucagccggucugaugagucucccuucagacgaaacagc	2.138278	2.020459	2.144435	2.069773	0.762396	0.842050	0.000346	0.055777	0.187906	-0.201141	0.372934	0.225455	0.408275	0.712067	0.010272	0.013708
gcugucaccggugcuugguacguuauauucagccggucugaugagucucccuugagacgaaacagc	2.061778	2.078805	2.075795	2.103296	1.039986	1.065372	0.897671	0.927410	NaN	NaN	NaN	NaN	NaN	NaN	0.000000	0.000000
gcugucaccggugcuugguacguuauauucagccggucugaugagucucccuuuagacgaaacagc	2.044032	2.033935	2.078354	2.096111	0.977019	1.041734	0.292986	0.452338	NaN	NaN	NaN	NaN	NaN	NaN	0.000000	0.000000
gcugucaccggugcuugguacguuauauucagccggucugaugagucuccgaaaagacgaaacagc	2.000974	1.988901	2.000121	2.011265	0.972583	1.025992	0.148173	0.306193	NaN	NaN	NaN	NaN	NaN	NaN	0.000000	0.000000
gcugucaccggugcuugguacguuauauucagccggucugaugagucucc-gaaagacgaaacagc	1.970010	1.975267	1.957432	2.017711	1.012180	1.148891	0.184023	0.344109	0.351872	0.600990	0.379953	0.555479	1.774670	1.498048	0.000000	0.000000
gcugucaccggugcuugguacguuauauucagccggucugaugagucuccgaacagacgaaacagc	2.041140	1.989522	2.029645	2.058878	0.887938	1.069629	0.143222	0.300784	NaN	NaN	NaN	NaN	NaN	NaN	0.000000	0.000000
gcugucaccggugcuugguacguuauauucagccggucugaugagucuccgaagagacgaaacagc	1.863790	1.976936	1.874928	2.031576	1.297615	1.434325	0.007603	0.085903	-0.293841	-0.699379	-0.324258	-1.064542	0.393063	0.181851	0.000000	0.000000
gcugucaccggugcuugguacguuauauucagccggucugaugagucuccgaauagacgaaacagc	1.992729	2.006251	2.011090	2.031561	1.031626	1.048264	0.881568	0.917792	NaN	NaN	NaN	NaN	NaN	NaN	0.000000	0.000000
gcugucaccggugcuugguacguuauauucagccggucugaugagucuccgacaagacgaaacagc	2.002637	2.019220	2.043021	2.068917	1.038921	1.061441	0.973670	0.982113	NaN	NaN	NaN	NaN	NaN	NaN	0.000000	0.000000
gcugucaccggugcuugguacguuauauucagccggucugaugagucucc-gacagacgaaacagc	2.035488	1.991391	2.027549	2.057703	0.903447	1.071900	0.136398	0.292718	0.742307	0.910010	0.685150	0.871235	1.471303	1.534917	0.000642	0.000927
gcugucaccggugcuugguacguuauauucagccggucugaugagucuccgaccagacgaaacagc	2.069995	1.999875	2.056007	2.087335	0.850902	1.074802	0.164737	0.323037	NaN	NaN	NaN	NaN	NaN	NaN	0.000000	0.000000
gcugucaccggugcuugguacguuauauucagccggucugaugagucuccgacgagacgaaacagc	2.024036	2.035301	2.042756	2.035444	1.026277	0.983305	0.533110	0.659207	NaN	NaN	NaN	NaN	NaN	NaN	0.000000	0.000000
gcugucaccggugcuugguacguuauauucagccggucugaugagucuccgacuagacgaaacagc	2.058812	1.990982	2.064200	2.029148	0.855400	0.922462	0.000405	0.055777	NaN	NaN	NaN	NaN	NaN	NaN	0.000000	0.000000
gcugucaccggugcuugguacguuauauucagccggucugaugagucuccgagaagacgaaacagc	1.995279	2.008596	1.980763	2.013343	1.031137	1.077904	0.802199	0.859643	NaN	NaN	NaN	NaN	NaN	NaN	0.000000	0.000000
gcugucaccggugcuugguacguuauauucagccggucugaugagucucc-gagagacgaaacagc	1.962786	1.980663	1.933556	1.988975	1.042022	1.136108	0.393906	0.545418	0.686010	0.959882	0.608150	0.897461	1.878764	1.946756	0.003034	0.004203
gcugucaccggugcuugguacguuauauucagccggucugaugagucuccgagcagacgaaacagc	2.045480	1.987675	2.051701	2.030728	0.875375	0.952857	0.000316	0.055777	0.377362	0.514367	0.023719	0.200505	1.370900	1.502400	0.248399	0.284345
gcugucaccggugcuugguacguuauauucagccggucugaugagucuccgaggagacgaaacagc	2.006797	2.028601	2.015206	1.989756	1.051488	0.943084	0.695117	0.779323	NaN	NaN	NaN	NaN	NaN	NaN	0.000000	0.000000
gcugucaccggugcuugguacguuauauucagccggucugaugagucuccgaguagacgaaacagc	2.038636	2.004445	2.019112	2.049890	0.924291	1.073441	0.199528	0.359826	NaN	NaN	NaN	NaN	NaN	NaN	0.000000	0.000000
gcugucaccggugcuugguacguuauauucagccggucugaugagucuccgauaagacgaaacagc	1.989214	1.998842	2.001724	2.023648	1.022416	1.051778	0.804531	0.860701	NaN	NaN	NaN	NaN	NaN	NaN	0.000000	0.000000
gcugucaccggugcuugguacguuauauucagccggucugaugagucucc-gauagacgaaacagc	1.965741	1.994424	1.969457	2.011418	1.068275	1.101440	0.225104	0.385828	0.471845	0.631294	0.711441	0.665180	1.443607	0.898957	0.487254	0.526111
gcugucaccggugcuugguacguuauauucagccggucugaugagucuccgaucagacgaaacagc	2.067843	2.005637	2.042644	2.048320	0.866551	1.013155	0.087741	0.232672	NaN	NaN	NaN	NaN	NaN	NaN	0.000000	0.000000
gcugucaccggugcuugguacguuauauucagccggucugaugagucuccgaugagacgaaacagc	1.984967	1.967174	2.017827	2.017705	0.959858	0.999718	0.236979	0.398180	NaN	NaN	NaN	NaN	NaN	NaN	0.000000	0.000000
gcugucaccggugcuugguacguuauauucagccggucugaugagucuccgauuagacgaaacagc	2.028456	2.039524	2.100074	2.065383	1.025812	0.923227	0.443480	0.590922	NaN	NaN	NaN	NaN	NaN	NaN	0.000000	0.000000
gcugucaccggugcuugguacguuauauucagccggucugaugagucuccgcaaagacgaaacagc	1.973835	1.969836	1.998943	2.029616	0.990835	1.073180	0.737392	0.810039	NaN	NaN	NaN	NaN	NaN	NaN	0.000000	0.000000
gcugucaccggugcuugguacguuauauucagccggucugaugagucucc-gcaagacgaaacagc	1.970281	1.961945	2.016173	1.998930	0.980988	0.961076	0.313622	0.472371	0.860199	0.603297	0.642675	1.008611	0.553476	2.322393	0.378033	0.418329
gcugucaccggugcuugguacguuauauucagccggucugaugagucuccgcacagacgaaacagc	1.999036	1.973864	1.994247	2.015074	0.943687	1.049123	0.041087	0.163277	NaN	NaN	NaN	NaN	NaN	NaN	0.000000	0.000000
gcugucaccggugcuugguacguuauauucagccggucugaugagucuccgcagagacgaaacagc	1.966962	1.947727	1.972661	2.041431	0.956676	1.171574	0.890863	0.923711	NaN	NaN	NaN	NaN	NaN	NaN	0.000000	0.000000
gcugucaccggugcuugguacguuauauucagccggucugaugagucuccgcauagacgaaacagc	2.001690	2.003618	1.998302	2.029319	1.004449	1.074031	0.792774	0.852533	NaN	NaN	NaN	NaN	NaN	NaN	0.000000	0.000000
gcugucaccggugcuugguacguuauauucagccggucugaugagucuccgccaagacgaaacagc	2.066730	2.018149	2.068226	2.068104	0.894168	0.999718	0.003201	0.069710	NaN	NaN	NaN	NaN	NaN	NaN	0.000000	0.000000
gcugucaccggugcuugguacguuauauucagccggucugaugagucucc-gccagacgaaacagc	2.118893	1.973772	2.087449	2.031156	0.715945	0.878429	0.030760	0.145202	0.817076	1.156921	0.905485	0.971180	2.186983	1.163309	0.042629	0.053751
gcugucaccggugcuugguacguuauauucagccggucugaugagucuccgcccagacgaaacagc	2.047045	1.987035	2.083097	2.089854	0.870943	1.015682	0.224483	0.385696	NaN	NaN	NaN	NaN	NaN	NaN	0.000000	0.000000
gcugucaccggugcuugguacguuauauucagccggucugaugagucuccgccgagacgaaacagc	2.044348	2.059418	2.077534	2.102183	1.035308	1.058398	0.782947	0.846728	NaN	NaN	NaN	NaN	NaN	NaN	0.000000	0.000000
gcugucaccggugcuugguacguuauauucagccggucugaugagucuccgccuagacgaaacagc	2.082353	2.061507	2.091732	2.104461	0.953135	1.029745	0.052627	0.181501	NaN	NaN	NaN	NaN	NaN	NaN	0.000000	0.000000
gcugucaccggugcuugguacguuauauucagccggucugaugagucuccgcgaagacgaaacagc	2.044375	2.032123	2.078330	2.079825	0.972183	1.003449	0.179887	0.339386	NaN	NaN	NaN	NaN	NaN	NaN	0.000000	0.000000
gcugucaccggugcuugguacguuauauucagccggucugaugagucucc-gcgagacgaaacagc	1.974073	2.005724	1.983261	2.037375	1.075600	1.132698	0.071881	0.210340	0.492379	0.540546	0.550521	0.670143	1.117293	1.317112	0.059360	0.073418
gcugucaccggugcuugguacguuauauucagccggucugaugagucuccgcgcagacgaaacagc	2.075006	2.003197	2.058410	2.099770	0.847601	1.099918	0.230980	0.392091	NaN	NaN	NaN	NaN	NaN	NaN	0.000000	0.000000
gcugucaccggugcuugguacguuauauucagccggucugaugagucuccgcggagacgaaacagc	2.029513	2.018083	2.033092	2.015429	0.974024	0.960146	0.264691	0.425735	NaN	NaN	NaN	NaN	NaN	NaN	0.000000	0.000000
gcugucaccggugcuugguacguuauauucagccggucugaugagucuccgcguagacgaaacagc	2.072358	2.044116	2.035965	2.064833	0.937039	1.068729	0.480103	0.620355	NaN	NaN	NaN	NaN	NaN	NaN	0.000000	0.000000
gcugucaccggugcuugguacguuauauucagccggucugaugagucuccgcuaagacgaaacagc	1.996045	1.988310	2.023159	2.048866	0.982346	1.060979	0.499849	0.635743	NaN	NaN	NaN	NaN	NaN	NaN	0.000000	0.000000
gcugucaccggugcuugguacguuauauucagccggucugaugagucucc-gcuagacgaaacagc	1.994486	1.989842	2.019431	2.068024	0.989365	1.118390	0.983044	0.988646	0.497441	0.785206	0.685059	0.919584	1.939837	1.716029	0.000033	0.000051
gcugucaccggugcuugguacguuauauucagccggucugaugagucuccgcucagacgaaacagc	2.118914	2.034477	2.105893	2.148699	0.823309	1.103585	0.204133	0.364611	NaN	NaN	NaN	NaN	NaN	NaN	0.000000	0.000000
gcugucaccggugcuugguacguuauauucagccggucugaugagucuccgcugagacgaaacagc	2.053804	2.075261	2.040093	2.058291	1.050647	1.042794	0.977973	0.984871	NaN	NaN	NaN	NaN	NaN	NaN	0.000000	0.000000
gcugucaccggugcuugguacguuauauucagccggucugaugagucuccgcuuagacgaaacagc	2.019755	2.051766	2.053249	2.049839	1.076491	0.992179	0.862719	0.904666	NaN	NaN	NaN	NaN	NaN	NaN	0.000000	0.000000
gcugucaccggugcuugguacguuauauucagccggucugaugagucuccggaaagacgaaacagc	2.007029	1.975482	2.001981	2.048655	0.929935	1.113459	0.463172	0.607669	NaN	NaN	NaN	NaN	NaN	NaN	0.000000	0.000000
gcugucaccggugcuugguacguuauauucagccggucugaugagucucc-ggaagacgaaacagc	2.014460	2.004415	2.018576	2.041054	0.977136	1.053122	0.055606	0.186018	0.392767	0.462349	0.414791	0.381017	1.173768	0.925179	0.745818	0.772848
gcugucaccggugcuugguacguuauauucagccggucugaugagucuccggacagacgaaacagc	2.048885	2.030801	2.051120	2.053743	0.959216	1.006059	0.138384	0.295228	NaN	NaN	NaN	NaN	NaN	NaN	0.000000	0.000000
gcugucaccggugcuugguacguuauauucagccggucugaugagucuccggagagacgaaacagc	1.934054	2.016845	1.928854	2.031964	1.210016	1.267974	0.032562	0.148179	NaN	NaN	NaN	NaN	NaN	NaN	0.000000	0.000000
gcugucaccggugcuugguacguuauauucagccggucugaugagucuccggauagacgaaacagc	2.020478	2.009094	2.012606	2.092746	0.974128	1.202653	0.620776	0.723885	NaN	NaN	NaN	NaN	NaN	NaN	0.000000	0.000000
gcugucaccggugcuugguacguuauauucagccggucugaugagucuccggcaagacgaaacagc	2.092919	2.037202	2.122807	2.060229	0.879596	0.865807	0.038918	0.160960	NaN	NaN	NaN	NaN	NaN	NaN	0.000000	0.000000
gcugucaccggugcuugguacguuauauucagccggucugaugagucucc-ggcagacgaaacagc	2.101399	2.034934	2.072691	2.073233	0.858094	1.001249	0.099913	0.249241	0.490787	0.667515	0.636918	0.401860	1.502202	0.582025	0.542932	0.579505
gcugucaccggugcuugguacguuauauucagccggucugaugagucuccggccagacgaaacagc	2.102891	2.039360	2.084292	2.021547	0.863912	0.865475	0.127600	0.281536	NaN	NaN	NaN	NaN	NaN	NaN	0.000000	0.000000
gcugucaccggugcuugguacguuauauucagccggucugaugagucuccggcgagacgaaacagc	2.034229	2.026418	2.069583	2.079607	0.982177	1.023348	0.278649	0.438407	NaN	NaN	NaN	NaN	NaN	NaN	0.000000	0.000000
gcugucaccggugcuugguacguuauauucagccggucugaugagucuccggcuagacgaaacagc	2.054405	2.041304	2.096130	2.060226	0.970284	0.920652	0.183006	0.343463	NaN	NaN	NaN	NaN	NaN	NaN	0.000000	0.000000
gcugucaccggugcuugguacguuauauucagccggucugaugagucuccgggaagacgaaacagc	2.036697	1.979571	2.041420	2.056434	0.876747	1.035176	0.111357	0.262759	NaN	NaN	NaN	NaN	NaN	NaN	0.000000	0.000000
gcugucaccggugcuugguacguuauauucagccggucugaugagucucc-gggagacgaaacagc	1.999306	2.038847	2.007739	2.069856	1.095320	1.153763	0.097891	0.245998	0.500790	0.786030	0.591688	0.533847	1.928591	0.875304	0.009851	0.013150
gcugucaccggugcuugguacguuauauucagccggucugaugagucuccgggcagacgaaacagc	2.095124	2.071249	2.109308	2.074756	0.946509	0.923524	0.167497	0.325923	NaN	NaN	NaN	NaN	NaN	NaN	0.000000	0.000000
gcugucaccggugcuugguacguuauauucagccggucugaugagucuccggggagacgaaacagc	1.992017	1.980175	1.977632	2.049523	0.973101	1.180025	0.621491	0.724224	NaN	NaN	NaN	NaN	NaN	NaN	0.000000	0.000000
gcugucaccggugcuugguacguuauauucagccggucugaugagucuccggguagacgaaacagc	2.092115	2.021717	2.041164	2.078065	0.850357	1.088683	0.294799	0.453496	NaN	NaN	NaN	NaN	NaN	NaN	0.000000	0.000000
gcugucaccggugcuugguacguuauauucagccggucugaugagucuccgguaagacgaaacagc	2.039878	2.001491	1.985833	2.016426	0.915404	1.072984	0.548535	0.670024	NaN	NaN	NaN	NaN	NaN	NaN	0.000000	0.000000
gcugucaccggugcuugguacguuauauucagccggucugaugagucucc-gguagacgaaacagc	1.963242	1.958457	2.014721	1.991621	0.989042	0.948201	0.354139	0.508957	0.592894	0.912623	0.666815	0.756687	2.087991	1.229906	0.001274	0.001809
gcugucaccggugcuugguacguuauauucagccggucugaugagucuccggucagacgaaacagc	2.070666	1.978294	2.072178	2.075323	0.808404	1.007269	0.105521	0.255436	NaN	NaN	NaN	NaN	NaN	NaN	0.000000	0.000000
gcugucaccggugcuugguacguuauauucagccggucugaugagucuccggugagacgaaacagc	2.064143	2.048847	2.007894	2.054168	0.965394	1.112432	0.887657	0.922068	NaN	NaN	NaN	NaN	NaN	NaN	0.000000	0.000000
gcugucaccggugcuugguacguuauauucagccggucugaugagucuccgguuagacgaaacagc	2.026183	1.997310	2.048824	2.022535	0.935679	0.941262	0.056952	0.188540	0.229964	-0.148808	0.205622	-0.290767	0.418050	0.318868	0.000003	0.000005
gcugucaccggugcuugguacguuauauucagccggucugaugagucuccguaaagacgaaacagc	1.969549	1.958428	1.991613	2.003432	0.974719	1.027588	0.276937	0.436784	NaN	NaN	NaN	NaN	NaN	NaN	0.000000	0.000000
gcugucaccggugcuugguacguuauauucagccggucugaugagucucc-guaagacgaaacagc	1.996556	1.944182	1.954076	2.010502	0.886393	1.138744	0.600899	0.710001	0.506468	0.875891	0.557914	0.518811	2.341115	0.913897	0.027762	0.035584
gcugucaccggugcuugguacguuauauucagccggucugaugagucuccguacagacgaaacagc	1.976546	2.001980	2.003966	2.025824	1.060312	1.051620	0.753812	0.823900	NaN	NaN	NaN	NaN	NaN	NaN	0.000000	0.000000
gcugucaccggugcuugguacguuauauucagccggucugaugagucuccguagagacgaaacagc	1.907263	1.978852	1.956462	2.009330	1.179203	1.129453	0.210980	0.371446	NaN	NaN	NaN	NaN	NaN	NaN	0.000000	0.000000
gcugucaccggugcuugguacguuauauucagccggucugaugagucuccguauagacgaaacagc	2.023189	2.016187	2.009392	2.028019	0.984008	1.043824	0.527917	0.655796	NaN	NaN	NaN	NaN	NaN	NaN	0.000000	0.000000
gcugucaccggugcuugguacguuauauucagccggucugaugagucuccgucaagacgaaacagc	2.018949	2.025700	2.063302	2.079081	1.015666	1.037001	0.617406	0.721599	NaN	NaN	NaN	NaN	NaN	NaN	0.000000	0.000000
gcugucaccggugcuugguacguuauauucagccggucugaugagucucc-gucagacgaaacagc	2.070071	2.054096	2.112988	2.098527	0.963883	0.967249	0.164668	0.323024	0.798833	1.072716	0.782073	0.678516	1.878814	0.787849	0.290676	0.328333
gcugucaccggugcuugguacguuauauucagccggucugaugagucuccguccagacgaaacagc	2.073839	2.033858	2.044110	2.089093	0.912051	1.109130	0.345778	0.500903	NaN	NaN	NaN	NaN	NaN	NaN	0.000000	0.000000
gcugucaccggugcuugguacguuauauucagccggucugaugagucuccgucgagacgaaacagc	1.995639	2.009887	2.043054	2.031057	1.033352	0.972755	0.545641	0.667625	NaN	NaN	NaN	NaN	NaN	NaN	0.000000	0.000000
gcugucaccggugcuugguacguuauauucagccggucugaugagucuccgucuagacgaaacagc	2.035802	2.002302	2.043311	2.088432	0.925763	1.109485	0.388306	0.540041	NaN	NaN	NaN	NaN	NaN	NaN	0.000000	0.000000
gcugucaccggugcuugguacguuauauucagccggucugaugagucuccgugaagacgaaacagc	2.048207	2.019401	2.018864	2.071851	0.935825	1.129763	0.587101	0.698407	NaN	NaN	NaN	NaN	NaN	NaN	0.000000	0.000000
gcugucaccggugcuugguacguuauauucagccggucugaugagucucc-gugagacgaaacagc	1.916454	1.916204	1.918136	1.974455	0.999424	1.138463	0.471846	0.614167	0.667855	0.977523	0.717254	0.918369	2.040178	1.588969	0.000239	0.000354
gcugucaccggugcuugguacguuauauucagccggucugaugagucuccgugcagacgaaacagc	1.996718	1.960609	2.064622	2.018945	0.920217	0.900167	0.219568	0.380933	NaN	NaN	NaN	NaN	NaN	NaN	0.000000	0.000000
gcugucaccggugcuugguacguuauauucagccggucugaugagucuccguggagacgaaacagc	2.036703	2.043500	2.008370	2.076189	1.015775	1.169011	0.529040	0.657032	NaN	NaN	NaN	NaN	NaN	NaN	0.000000	0.000000
gcugucaccggugcuugguacguuauauucagccggucugaugagucuccguguagacgaaacagc	2.042070	2.041211	2.036814	2.054119	0.998025	1.040652	0.550918	0.671200	NaN	NaN	NaN	NaN	NaN	NaN	0.000000	0.000000
gcugucaccggugcuugguacguuauauucagccggucugaugagucuccguuaagacgaaacagc	2.006847	1.931696	2.003112	2.010109	0.841103	1.016243	0.137310	0.294038	NaN	NaN	NaN	NaN	NaN	NaN	0.000000	0.000000
gcugucaccggugcuugguacguuauauucagccggucugaugagucucc-guuagacgaaacagc	2.057125	2.029211	2.064620	2.075148	0.937749	1.024539	0.005427	0.077778	0.830455	0.850144	0.735944	0.855912	1.046379	1.318158	0.417816	0.457408
gcugucaccggugcuugguacguuauauucagccggucugaugagucuccguucagacgaaacagc	2.050762	1.977193	2.045346	2.077183	0.844171	1.076061	0.226050	0.386543	NaN	NaN	NaN	NaN	NaN	NaN	0.000000	0.000000
gcugucaccggugcuugguacguuauauucagccggucugaugagucuccguugagacgaaacagc	1.973356	2.012129	2.007412	2.074138	1.093387	1.166072	0.215502	0.377073	NaN	NaN	NaN	NaN	NaN	NaN	0.000000	0.000000
gcugucaccggugcuugguacguuauauucagccggucugaugagucuccguuuagacgaaacagc	2.033243	1.999293	2.039828	2.027000	0.924805	0.970893	0.023150	0.127191	NaN	NaN	NaN	NaN	NaN	NaN	0.000000	0.000000
gcugucaccggugcuugguacguuauauucagccggucugaugagucuccuaaaagacgaaacagc	1.989792	1.986489	1.991761	2.025845	0.992423	1.081642	0.020318	0.122049	NaN	NaN	NaN	NaN	NaN	NaN	0.000000	0.000000
gcugucaccggugcuugguacguuauauucagccggucugaugagucucc-uaaagacgaaacagc	2.050651	1.994405	2.032560	2.051384	0.878525	1.044296	0.092597	0.238883	0.453702	0.605435	0.397804	0.545052	1.418185	1.403612	0.000014	0.000022
gcugucaccggugcuugguacguuauauucagccggucugaugagucuccuaacagacgaaacagc	2.037098	2.026602	2.045290	2.050230	0.976121	1.011440	0.171916	0.329784	NaN	NaN	NaN	NaN	NaN	NaN	0.000000	0.000000
gcugucaccggugcuugguacguuauauucagccggucugaugagucuccuaagagacgaaacagc	1.907722	1.989417	1.907011	2.014752	1.206966	1.281567	0.006855	0.083735	0.505180	0.337560	0.567455	0.327242	0.679797	0.575158	0.009469	0.012657
gcugucaccggugcuugguacguuauauucagccggucugaugagucuccuaauagacgaaacagc	2.032791	2.026278	2.048630	2.120390	0.985114	1.179668	0.787385	0.848758	0.234220	0.042591	0.243101	0.011156	0.643237	0.586213	0.012652	0.016754
gcugucaccggugcuugguacguuauauucagccggucugaugagucuccuacaagacgaaacagc	1.990241	2.009699	2.052127	2.071111	1.045822	1.044682	0.934458	0.953460	-0.199481	-0.596064	-0.241877	-0.187906	0.401252	1.132325	0.002719	0.003784
gcugucaccggugcuugguacguuauauucagccggucugaugagucucc-uacagacgaaacagc	2.047159	1.992556	2.030088	2.037809	0.881855	1.017936	0.060201	0.194635	0.506406	0.721330	0.458834	0.573985	1.640302	1.303620	0.001831	0.002576
gcugucaccggugcuugguacguuauauucagccggucugaugagucuccuaccagacgaaacagc	2.059538	2.013771	2.059307	2.071525	0.899980	1.028532	0.017513	0.115504	NaN	NaN	NaN	NaN	NaN	NaN	0.000000	0.000000
gcugucaccggugcuugguacguuauauucagccggucugaugagucuccuacgagacgaaacagc	2.077764	2.034108	2.066368	2.036016	0.904366	0.932498	0.130370	0.285265	NaN	NaN	NaN	NaN	NaN	NaN	0.000000	0.000000
gcugucaccggugcuugguacguuauauucagccggucugaugagucuccuacuagacgaaacagc	2.067321	2.034106	2.057508	2.045281	0.926372	0.972239	0.149464	0.307830	NaN	NaN	NaN	NaN	NaN	NaN	0.000000	0.000000
gcugucaccggugcuugguacguuauauucagccggucugaugagucuccuagaagacgaaacagc	2.061600	2.020933	2.038483	2.085386	0.910611	1.114046	0.310159	0.469088	NaN	NaN	NaN	NaN	NaN	NaN	0.000000	0.000000
gcugucaccggugcuugguacguuauauucagccggucugaugagucucc-uagagacgaaacagc	1.982832	2.032097	2.017232	2.049655	1.120122	1.077513	0.426891	0.574804	0.355607	0.218551	0.285435	0.386724	0.729362	1.262667	0.888505	0.899578
gcugucaccggugcuugguacguuauauucagccggucugaugagucuccuagcagacgaaacagc	2.083437	2.049229	2.067506	2.057648	0.924256	0.977557	0.197953	0.358627	0.323662	0.623706	0.354856	-0.022837	1.995464	0.419089	0.180271	0.210454
gcugucaccggugcuugguacguuauauucagccggucugaugagucuccuaggagacgaaacagc	2.032927	2.041393	2.075543	2.044976	1.019685	0.932036	0.386842	0.539449	NaN	NaN	NaN	NaN	NaN	NaN	0.000000	0.000000
gcugucaccggugcuugguacguuauauucagccggucugaugagucuccuaguagacgaaacagc	2.078297	2.039887	2.069264	2.081595	0.915357	1.028801	0.061642	0.196197	NaN	NaN	NaN	NaN	NaN	NaN	0.000000	0.000000
gcugucaccggugcuugguacguuauauucagccggucugaugagucuccuauaagacgaaacagc	2.034428	1.982254	2.022930	2.028642	0.886801	1.013240	0.038372	0.160188	NaN	NaN	NaN	NaN	NaN	NaN	0.000000	0.000000
gcugucaccggugcuugguacguuauauucagccggucugaugagucucc-uauagacgaaacagc	1.994437	2.011203	2.016817	2.045644	1.039361	1.068629	0.823459	0.874733	0.260883	0.384123	0.251955	0.277405	1.328128	1.060351	0.028996	0.037082
gcugucaccggugcuugguacguuauauucagccggucugaugagucuccuaucagacgaaacagc	2.113229	2.064076	2.080689	2.065657	0.892991	0.965980	0.228137	0.388812	NaN	NaN	NaN	NaN	NaN	NaN	0.000000	0.000000
gcugucaccggugcuugguacguuauauucagccggucugaugagucuccuaugagacgaaacagc	2.023130	2.043971	2.066838	2.082926	1.049157	1.037739	0.848500	0.894438	NaN	NaN	NaN	NaN	NaN	NaN	0.000000	0.000000
gcugucaccggugcuugguacguuauauucagccggucugaugagucuccuauuagacgaaacagc	2.032687	2.029753	2.042666	2.060237	0.993267	1.041287	0.256547	0.417623	NaN	NaN	NaN	NaN	NaN	NaN	0.000000	0.000000
gcugucaccggugcuugguacguuauauucagccggucugaugagucuccucaaagacgaaacagc	2.034138	1.962310	2.032794	2.045274	0.847563	1.029152	0.128648	0.282948	NaN	NaN	NaN	NaN	NaN	NaN	0.000000	0.000000
gcugucaccggugcuugguacguuauauucagccggucugaugagucucc-ucaagacgaaacagc	2.004781	1.993086	2.028484	2.036839	0.973429	1.019424	0.165699	0.323773	0.430979	0.758883	0.496505	0.657239	2.127668	1.447885	0.003006	0.004168
gcugucaccggugcuugguacguuauauucagccggucugaugagucuccucacagacgaaacagc	2.053685	2.018245	2.054541	2.036349	0.921638	0.958978	0.067516	0.204156	NaN	NaN	NaN	NaN	NaN	NaN	0.000000	0.000000
gcugucaccggugcuugguacguuauauucagccggucugaugagucuccucagagacgaaacagc	1.960378	1.956952	1.926250	1.962876	0.992144	1.087994	0.902497	0.930683	NaN	NaN	NaN	NaN	NaN	NaN	0.000000	0.000000
gcugucaccggugcuugguacguuauauucagccggucugaugagucuccucauagacgaaacagc	2.015029	1.961481	2.051156	2.038069	0.883998	0.970315	0.151202	0.309446	NaN	NaN	NaN	NaN	NaN	NaN	0.000000	0.000000
gcugucaccggugcuugguacguuauauucagccggucugaugagucuccuccaagacgaaacagc	1.998277	2.064193	2.042484	2.025387	1.163900	0.961396	0.887651	0.922068	0.617946	0.457166	0.537473	0.480225	0.690589	0.876501	0.113182	0.135628
gcugucaccggugcuugguacguuauauucagccggucugaugagucucc-uccagacgaaacagc	2.089568	2.010908	2.092044	2.090301	0.834334	0.995995	0.041268	0.163277	0.861310	0.923626	0.773955	0.708059	1.154291	0.859220	0.731426	0.760089
gcugucaccggugcuugguacguuauauucagccggucugaugagucuccucccagacgaaacagc	2.083366	2.041686	2.106498	2.039114	0.908491	0.856281	0.095151	0.242401	NaN	NaN	NaN	NaN	NaN	NaN	0.000000	0.000000
gcugucaccggugcuugguacguuauauucagccggucugaugagucuccuccgagacgaaacagc	2.089373	2.041177	2.048932	2.056145	0.894959	1.016745	0.279601	0.439264	NaN	NaN	NaN	NaN	NaN	NaN	0.000000	0.000000
gcugucaccggugcuugguacguuauauucagccggucugaugagucuccuccuagacgaaacagc	2.034561	2.035440	2.084876	2.038661	1.002025	0.899052	0.300853	0.460043	NaN	NaN	NaN	NaN	NaN	NaN	0.000000	0.000000
gcugucaccggugcuugguacguuauauucagccggucugaugagucuccucgaagacgaaacagc	1.990703	1.999712	2.006179	2.040588	1.020959	1.082454	0.796271	0.855081	NaN	NaN	NaN	NaN	NaN	NaN	0.000000	0.000000
gcugucaccggugcuugguacguuauauucagccggucugaugagucucc-ucgagacgaaacagc	2.047019	2.030093	2.066027	2.015703	0.961776	0.890587	0.207997	0.367777	0.484861	0.440818	-0.052167	0.400625	0.903559	2.836565	0.009782	0.013062
gcugucaccggugcuugguacguuauauucagccggucugaugagucuccucgcagacgaaacagc	2.105595	2.020445	2.062510	2.044810	0.821960	0.960064	0.117917	0.269660	NaN	NaN	NaN	NaN	NaN	NaN	0.000000	0.000000
gcugucaccggugcuugguacguuauauucagccggucugaugagucuccucggagacgaaacagc	2.074971	1.998877	2.080956	1.982007	0.839278	0.796253	0.053328	0.182673	NaN	NaN	NaN	NaN	NaN	NaN	0.000000	0.000000
gcugucaccggugcuugguacguuauauucagccggucugaugagucuccucguagacgaaacagc	1.985335	1.961287	2.037826	2.061022	0.946134	1.054863	0.602830	0.711715	NaN	NaN	NaN	NaN	NaN	NaN	0.000000	0.000000
gcugucaccggugcuugguacguuauauucagccggucugaugagucuccucuaagacgaaacagc	2.031682	2.003608	2.026530	2.047078	0.937402	1.048451	0.038367	0.160188	NaN	NaN	NaN	NaN	NaN	NaN	0.000000	0.000000
gcugucaccggugcuugguacguuauauucagccggucugaugagucucc-ucuagacgaaacagc	1.996282	2.017304	2.012879	1.988181	1.049597	0.944718	0.658514	0.751957	0.102528	0.187472	-0.025738	0.041643	1.216029	1.167835	0.052535	0.065388
gcugucaccggugcuugguacguuauauucagccggucugaugagucuccucucagacgaaacagc	2.058764	1.983560	2.084502	2.094341	0.841001	1.022914	0.199076	0.359427	NaN	NaN	NaN	NaN	NaN	NaN	0.000000	0.000000
gcugucaccggugcuugguacguuauauucagccggucugaugagucuccucugagacgaaacagc	2.027243	1.969606	2.043311	2.026344	0.875714	0.961686	0.031077	0.145785	NaN	NaN	NaN	NaN	NaN	NaN	0.000000	0.000000
gcugucaccggugcuugguacguuauauucagccggucugaugagucuccucuuagacgaaacagc	2.041174	2.015064	2.024456	2.028215	0.941651	1.008693	0.231747	0.392380	NaN	NaN	NaN	NaN	NaN	NaN	0.000000	0.000000
gcugucaccggugcuugguacguuauauucagccggucugaugagucuccugaaagacgaaacagc	2.000452	1.968098	2.001307	2.030520	0.928211	1.069578	0.196050	0.356948	NaN	NaN	NaN	NaN	NaN	NaN	0.000000	0.000000
gcugucaccggugcuugguacguuauauucagccggucugaugagucucc-ugaagacgaaacagc	2.035721	2.040780	2.079762	2.079640	1.011717	0.999718	0.420108	0.568371	0.652662	0.867064	0.862527	0.740015	1.638333	0.754202	0.608851	0.642892
gcugucaccggugcuugguacguuauauucagccggucugaugagucuccugacagacgaaacagc	1.995308	1.999412	2.003596	1.985745	1.009495	0.959730	0.452586	0.598537	NaN	NaN	NaN	NaN	NaN	NaN	0.000000	0.000000
gcugucaccggugcuugguacguuauauucagccggucugaugagucuccugagagacgaaacagc	1.919124	1.947848	1.945427	1.982504	1.068377	1.089124	0.315209	0.473777	NaN	NaN	NaN	NaN	NaN	NaN	0.000000	0.000000
gcugucaccggugcuugguacguuauauucagccggucugaugagucuccugauagacgaaacagc	2.031764	2.030250	1.998511	2.069245	0.996522	1.176884	0.601849	0.710720	-0.028936	-0.154982	-0.360113	-0.236888	0.748091	1.328081	0.407306	0.447818
gcugucaccggugcuugguacguuauauucagccggucugaugagucuccugcaagacgaaacagc	2.049871	2.054251	2.044905	2.063705	1.010136	1.044240	0.674134	0.763077	NaN	NaN	NaN	NaN	NaN	NaN	0.000000	0.000000
gcugucaccggugcuugguacguuauauucagccggucugaugagucucc-ugcagacgaaacagc	2.067739	2.022710	2.025096	2.065277	0.901510	1.096936	0.410770	0.559922	0.318659	0.606572	0.402563	0.631376	1.940499	1.693610	0.000345	0.000504
gcugucaccggugcuugguacguuauauucagccggucugaugagucuccugccagacgaaacagc	2.063081	1.948539	2.052507	2.045085	0.768172	0.983056	0.100138	0.249394	NaN	NaN	NaN	NaN	NaN	NaN	0.000000	0.000000
gcugucaccggugcuugguacguuauauucagccggucugaugagucuccugcgagacgaaacagc	2.020852	2.018580	1.998362	2.046815	0.994783	1.118028	0.890581	0.923606	NaN	NaN	NaN	NaN	NaN	NaN	0.000000	0.000000
gcugucaccggugcuugguacguuauauucagccggucugaugagucuccugcuagacgaaacagc	2.051287	2.048965	2.069488	2.105379	0.994667	1.086154	0.291970	0.451450	-0.100159	-0.139213	-0.177076	-0.130556	0.914001	1.113066	0.872994	0.885626
gcugucaccggugcuugguacguuauauucagccggucugaugagucuccuggaagacgaaacagc	2.047640	2.070148	2.044468	2.066690	1.053192	1.052499	0.980161	0.986328	NaN	NaN	NaN	NaN	NaN	NaN	0.000000	0.000000
gcugucaccggugcuugguacguuauauucagccggucugaugagucucc-uggagacgaaacagc	2.018025	2.023154	2.066968	2.066230	1.011881	0.998302	0.472327	0.614482	0.809481	0.893741	0.819545	0.949619	1.214116	1.349193	0.130863	0.155793
gcugucaccggugcuugguacguuauauucagccggucugaugagucuccuggcagacgaaacagc	2.059907	2.015064	2.042251	2.078395	0.901897	1.086786	0.170782	0.328843	NaN	NaN	NaN	NaN	NaN	NaN	0.000000	0.000000
gcugucaccggugcuugguacguuauauucagccggucugaugagucuccugggagacgaaacagc	2.004460	2.015821	2.018855	2.018733	1.026505	0.999718	0.593977	0.704513	NaN	NaN	NaN	NaN	NaN	NaN	0.000000	0.000000
gcugucaccggugcuugguacguuauauucagccggucugaugagucuccugguagacgaaacagc	2.046334	2.080524	2.041141	2.095878	1.081906	1.134323	0.434100	0.581451	NaN	NaN	NaN	NaN	NaN	NaN	0.000000	0.000000
gcugucaccggugcuugguacguuauauucagccggucugaugagucuccuguaagacgaaacagc	2.008853	2.020603	2.026255	2.051745	1.027425	1.060449	0.861144	0.903875	NaN	NaN	NaN	NaN	NaN	NaN	0.000000	0.000000
gcugucaccggugcuugguacguuauauucagccggucugaugagucucc-uguagacgaaacagc	2.072643	2.063927	2.091620	2.076832	0.980132	0.966522	0.233872	0.395166	0.666414	1.044588	0.811746	0.909783	2.388767	1.253247	0.009469	0.012657
gcugucaccggugcuugguacguuauauucagccggucugaugagucuccugucagacgaaacagc	2.020099	1.981185	2.024432	2.038617	0.914294	1.033202	0.050109	0.177575	NaN	NaN	NaN	NaN	NaN	NaN	0.000000	0.000000
gcugucaccggugcuugguacguuauauucagccggucugaugagucuccugugagacgaaacagc	2.049323	2.000993	2.048292	2.054428	0.894685	1.014228	0.014008	0.107041	NaN	NaN	NaN	NaN	NaN	NaN	0.000000	0.000000
gcugucaccggugcuugguacguuauauucagccggucugaugagucuccuguuagacgaaacagc	2.038094	2.005545	2.007684	2.025089	0.927793	1.040891	0.321263	0.478946	NaN	NaN	NaN	NaN	NaN	NaN	0.000000	0.000000
gcugucaccggugcuugguacguuauauucagccggucugaugagucuccuuaaagacgaaacagc	2.014229	1.994153	2.005624	2.012529	0.954826	1.016027	0.169674	0.327251	NaN	NaN	NaN	NaN	NaN	NaN	0.000000	0.000000
gcugucaccggugcuugguacguuauauucagccggucugaugagucucc-uuaagacgaaacagc	2.002307	1.984792	2.018973	2.028936	0.960473	1.023205	0.077649	0.216816	0.834024	0.664165	0.855652	0.783761	0.676303	0.847441	0.020056	0.026079
gcugucaccggugcuugguacguuauauucagccggucugaugagucuccuuacagacgaaacagc	2.005569	2.046078	2.044260	2.065545	1.097763	1.050233	0.711960	0.792133	NaN	NaN	NaN	NaN	NaN	NaN	0.000000	0.000000
gcugucaccggugcuugguacguuauauucagccggucugaugagucuccuuagagacgaaacagc	1.944592	1.929863	1.923712	1.995048	0.966654	1.178517	0.614491	0.719343	NaN	NaN	NaN	NaN	NaN	NaN	0.000000	0.000000
gcugucaccggugcuugguacguuauauucagccggucugaugagucuccuuauagacgaaacagc	2.027856	2.038032	2.018857	2.069729	1.023708	1.124273	0.542905	0.666648	0.268248	0.241158	0.286932	0.546395	0.939527	1.817451	0.088444	0.107418
gcugucaccggugcuugguacguuauauucagccggucugaugagucuccuucaagacgaaacagc	2.055527	1.987311	2.085252	2.099140	0.854641	1.032496	0.234458	0.395764	NaN	NaN	NaN	NaN	NaN	NaN	0.000000	0.000000
gcugucaccggugcuugguacguuauauucagccggucugaugagucucc-uucagacgaaacagc	2.084299	2.064775	2.076843	2.047805	0.956039	0.935324	0.306195	0.465974	0.580375	0.697828	0.754248	0.766809	1.310548	1.029344	0.154024	0.181761
gcugucaccggugcuugguacguuauauucagccggucugaugagucuccuuccagacgaaacagc	2.080193	1.994954	2.053387	2.028194	0.821791	0.943641	0.049037	0.176369	NaN	NaN	NaN	NaN	NaN	NaN	0.000000	0.000000
gcugucaccggugcuugguacguuauauucagccggucugaugagucuccuucgagacgaaacagc	2.030719	2.036443	2.003844	2.053280	1.013267	1.120563	0.791176	0.851754	NaN	NaN	NaN	NaN	NaN	NaN	0.000000	0.000000
gcugucaccggugcuugguacguuauauucagccggucugaugagucuccuucuagacgaaacagc	1.989966	1.989821	2.023898	2.048398	0.999667	1.058035	0.670567	0.761503	NaN	NaN	NaN	NaN	NaN	NaN	0.000000	0.000000
gcugucaccggugcuugguacguuauauucagccggucugaugagucuccuugaagacgaaacagc	2.021535	2.008808	2.012182	2.046579	0.971121	1.082425	0.321841	0.479389	NaN	NaN	NaN	NaN	NaN	NaN	0.000000	0.000000
gcugucaccggugcuugguacguuauauucagccggucugaugagucucc-uugagacgaaacagc	1.988619	1.971928	2.023281	2.069681	0.962295	1.112756	0.815047	0.867959	0.867995	0.820188	0.902689	1.045075	0.895762	1.387988	0.164619	0.193405
gcugucaccggugcuugguacguuauauucagccggucugaugagucuccuugcagacgaaacagc	2.010389	2.022534	1.998143	2.077423	1.028360	1.200274	0.109373	0.259996	NaN	NaN	NaN	NaN	NaN	NaN	0.000000	0.000000
gcugucaccggugcuugguacguuauauucagccggucugaugagucuccuuggagacgaaacagc	2.035247	1.992962	2.058379	2.024777	0.907224	0.925546	0.028396	0.139663	NaN	NaN	NaN	NaN	NaN	NaN	0.000000	0.000000
gcugucaccggugcuugguacguuauauucagccggucugaugagucuccuuguagacgaaacagc	1.983110	1.995021	2.039835	2.013942	1.027805	0.942121	0.486297	0.624659	NaN	NaN	NaN	NaN	NaN	NaN	0.000000	0.000000
gcugucaccggugcuugguacguuauauucagccggucugaugagucuccuuuaagacgaaacagc	2.006740	2.027404	2.031729	2.102310	1.048731	1.176470	0.287031	0.447191	0.478411	0.095487	0.440477	0.176356	0.414072	0.544351	0.000098	0.000147
gcugucaccggugcuugguacguuauauucagccggucugaugagucucc-uuuagacgaaacagc	2.023346	2.012553	2.014363	2.051786	0.975456	1.089989	0.399898	0.550182	0.699686	0.875932	0.583751	0.609288	1.500535	1.060564	0.374468	0.414653
gcugucaccggugcuugguacguuauauucagccggucugaugagucuccuuucagacgaaacagc	2.064763	1.976434	2.058580	2.052023	0.815964	0.985017	0.053707	0.183370	NaN	NaN	NaN	NaN	NaN	NaN	0.000000	0.000000
gcugucaccggugcuugguacguuauauucagccggucugaugagucuccuuugagacgaaacagc	2.026815	1.958792	2.050971	2.054078	0.855022	1.007179	0.183958	0.344109	NaN	NaN	NaN	NaN	NaN	NaN	0.000000	0.000000
gcugucaccggugcuugguacguuauauucagccggucugaugagucuccuuuuagacgaaacagc	2.029603	2.019978	2.033233	1.981474	0.978082	0.887648	0.334383	0.490505	NaN	NaN	NaN	NaN	NaN	NaN	0.000000	0.000000
gcugucaccggugcuugguacguuauauucagccggucugaugagucucgaaaaagacgaaacagc	1.945592	1.964654	1.964956	1.995666	1.044870	1.073273	0.447157	0.593965	0.166656	0.613758	0.211473	0.373122	2.799637	1.450936	0.000011	0.000016
gcugucaccggugcuugguacguuauauucagccggucugaugagucucg-aaaagacgaaacagc	1.930451	1.942343	1.921573	1.980612	1.027761	1.145614	0.069731	0.206888	0.761380	0.962518	0.816759	0.855611	1.589049	1.093584	0.000949	0.001357
gcugucaccggugcuugguacguuauauucagccggucugaugagucucgaaacagacgaaacagc	1.981702	1.959346	1.987789	2.016003	0.949825	1.067122	0.257501	0.418415	NaN	NaN	NaN	NaN	NaN	NaN	0.000000	0.000000
gcugucaccggugcuugguacguuauauucagccggucugaugagucucgaaagagacgaaacagc	1.971838	1.962899	1.972052	2.000479	0.979628	1.067646	0.047659	0.174352	-0.000296	0.312936	-0.167364	-0.200395	2.056989	0.926764	0.124714	0.148785
gcugucaccggugcuugguacguuauauucagccggucugaugagucucgaaauagacgaaacagc	1.938436	1.957834	1.944920	1.976373	1.045677	1.075111	0.240496	0.401323	NaN	NaN	NaN	NaN	NaN	NaN	0.000000	0.000000
gcugucaccggugcuugguacguuauauucagccggucugaugagucucgaacaagacgaaacagc	1.976856	1.979883	1.985877	1.989919	1.006992	1.009350	0.427901	0.575858	0.385110	0.594491	0.249210	0.297086	1.619499	1.116545	0.188727	0.219574
gcugucaccggugcuugguacguuauauucagccggucugaugagucucg-aacagacgaaacagc	1.947487	1.941088	1.981792	2.001185	0.985374	1.045665	0.675073	0.763373	0.594035	0.644372	0.604609	0.780696	1.122887	1.499984	0.001398	0.001980
gcugucaccggugcuugguacguuauauucagccggucugaugagucucgaaccagacgaaacagc	2.068240	1.983404	2.050483	2.059936	0.822553	1.022005	0.089474	0.235645	0.503745	0.209554	0.296315	0.420418	0.507937	1.330769	0.253643	0.289830
gcugucaccggugcuugguacguuauauucagccggucugaugagucucgaacgagacgaaacagc	2.027259	2.027987	2.026413	2.019851	1.001678	0.985002	0.483895	0.623352	NaN	NaN	NaN	NaN	NaN	NaN	0.000000	0.000000
gcugucaccggugcuugguacguuauauucagccggucugaugagucucgaacuagacgaaacagc	1.979350	1.969145	2.011391	2.040045	0.976776	1.068203	0.651078	0.745462	NaN	NaN	NaN	NaN	NaN	NaN	0.000000	0.000000
gcugucaccggugcuugguacguuauauucagccggucugaugagucucgaagaagacgaaacagc	1.984731	1.970612	1.987985	2.040371	0.968012	1.128201	0.936225	0.954312	NaN	NaN	NaN	NaN	NaN	NaN	0.000000	0.000000
gcugucaccggugcuugguacguuauauucagccggucugaugagucucg-aagagacgaaacagc	1.930207	1.977725	1.946318	2.003458	1.115623	1.140618	0.064469	0.200214	0.837149	0.678604	0.666162	0.886524	0.694153	1.660969	0.806002	0.825354
gcugucaccggugcuugguacguuauauucagccggucugaugagucucgaagcagacgaaacagc	2.000466	2.013119	2.046742	2.072453	1.029564	1.060989	0.899904	0.928992	NaN	NaN	NaN	NaN	NaN	NaN	0.000000	0.000000
gcugucaccggugcuugguacguuauauucagccggucugaugagucucgaaggagacgaaacagc	1.850445	1.923734	1.867313	1.954564	1.183828	1.222506	0.025446	0.133163	NaN	NaN	NaN	NaN	NaN	NaN	0.000000	0.000000
gcugucaccggugcuugguacguuauauucagccggucugaugagucucgaaguagacgaaacagc	1.969825	1.979599	2.011875	2.025087	1.022761	1.030888	0.764689	0.831600	NaN	NaN	NaN	NaN	NaN	NaN	0.000000	0.000000
gcugucaccggugcuugguacguuauauucagccggucugaugagucucgaauaagacgaaacagc	1.947643	1.965337	1.961301	1.990498	1.041583	1.069538	0.409565	0.559153	0.267689	0.353140	0.360119	0.547212	1.217450	1.538484	0.108805	0.130811
gcugucaccggugcuugguacguuauauucagccggucugaugagucucg-aauagacgaaacagc	1.993937	1.966671	1.966666	2.039695	0.939148	1.183120	0.929795	0.951358	0.311242	0.635787	0.378725	0.466981	2.111277	1.225339	0.000000	0.000000
gcugucaccggugcuugguacguuauauucagccggucugaugagucucgaaucagacgaaacagc	2.036932	2.003845	2.063972	2.051465	0.926644	0.971611	0.055544	0.186018	NaN	NaN	NaN	NaN	NaN	NaN	0.000000	0.000000
gcugucaccggugcuugguacguuauauucagccggucugaugagucucgaaugagacgaaacagc	2.023259	2.026235	2.021609	2.042847	1.006876	1.050117	0.636228	0.734044	NaN	NaN	NaN	NaN	NaN	NaN	0.000000	0.000000
gcugucaccggugcuugguacguuauauucagccggucugaugagucucgaauuagacgaaacagc	1.984153	1.983189	2.021059	2.035831	0.997784	1.034600	0.554486	0.674076	NaN	NaN	NaN	NaN	NaN	NaN	0.000000	0.000000
gcugucaccggugcuugguacguuauauucagccggucugaugagucucgacaaagacgaaacagc	1.935916	1.935116	1.953564	1.976272	0.998160	1.053678	0.758274	0.827262	NaN	NaN	NaN	NaN	NaN	NaN	0.000000	0.000000
gcugucaccggugcuugguacguuauauucagccggucugaugagucucg-acaagacgaaacagc	1.955395	1.950454	1.968665	1.972082	0.988687	1.007898	0.172221	0.330246	0.797230	0.842407	0.810962	0.563561	1.109625	0.565717	0.040701	0.051387
gcugucaccggugcuugguacguuauauucagccggucugaugagucucgacacagacgaaacagc	2.034673	1.975129	2.017100	2.027787	0.871879	1.024913	0.074394	0.213542	NaN	NaN	NaN	NaN	NaN	NaN	0.000000	0.000000
gcugucaccggugcuugguacguuauauucagccggucugaugagucucgacagagacgaaacagc	1.930350	1.959165	1.974700	1.985197	1.068598	1.024464	0.846765	0.893556	NaN	NaN	NaN	NaN	NaN	NaN	0.000000	0.000000
gcugucaccggugcuugguacguuauauucagccggucugaugagucucgacauagacgaaacagc	2.001641	1.993248	2.010050	2.055882	0.980860	1.111302	0.783727	0.846913	NaN	NaN	NaN	NaN	NaN	NaN	0.000000	0.000000
gcugucaccggugcuugguacguuauauucagccggucugaugagucucgaccaagacgaaacagc	2.074498	2.001202	2.084135	2.049733	0.844703	0.923843	0.000819	0.056872	NaN	NaN	NaN	NaN	NaN	NaN	0.000000	0.000000
gcugucaccggugcuugguacguuauauucagccggucugaugagucucg-accagacgaaacagc	2.066229	2.026031	2.101988	2.039424	0.911597	0.865836	0.076406	0.215571	0.840073	0.710981	0.882030	0.869275	0.742861	0.971057	0.164647	0.193405
gcugucaccggugcuugguacguuauauucagccggucugaugagucucgacccagacgaaacagc	2.033055	1.979141	2.072689	2.050759	0.883255	0.950757	0.113186	0.264268	NaN	NaN	NaN	NaN	NaN	NaN	0.000000	0.000000
gcugucaccggugcuugguacguuauauucagccggucugaugagucucgaccgagacgaaacagc	1.986300	1.976605	1.996222	2.002631	0.977925	1.014866	0.091756	0.238883	NaN	NaN	NaN	NaN	NaN	NaN	0.000000	0.000000
gcugucaccggugcuugguacguuauauucagccggucugaugagucucgaccuagacgaaacagc	2.064924	2.024836	2.057954	2.007143	0.911826	0.889589	0.160551	0.318146	NaN	NaN	NaN	NaN	NaN	NaN	0.000000	0.000000
gcugucaccggugcuugguacguuauauucagccggucugaugagucucgacgaagacgaaacagc	2.009333	1.964788	1.993498	2.035063	0.902516	1.100436	0.337716	0.493575	NaN	NaN	NaN	NaN	NaN	NaN	0.000000	0.000000
gcugucaccggugcuugguacguuauauucagccggucugaugagucucg-acgagacgaaacagc	1.996729	1.989441	1.968014	2.031802	0.983358	1.158210	0.637397	0.735226	0.606222	0.755380	0.467161	0.669782	1.409802	1.594487	0.003078	0.004261
gcugucaccggugcuugguacguuauauucagccggucugaugagucucgacgcagacgaaacagc	2.027343	1.988308	2.033120	2.041478	0.914038	1.019431	0.019810	0.120840	NaN	NaN	NaN	NaN	NaN	NaN	0.000000	0.000000
gcugucaccggugcuugguacguuauauucagccggucugaugagucucgacggagacgaaacagc	1.916394	1.962456	1.936150	1.983358	1.111891	1.114828	0.111087	0.262288	NaN	NaN	NaN	NaN	NaN	NaN	0.000000	0.000000
gcugucaccggugcuugguacguuauauucagccggucugaugagucucgacguagacgaaacagc	1.996130	2.002522	1.993307	2.032028	1.014827	1.093252	0.671025	0.761503	NaN	NaN	NaN	NaN	NaN	NaN	0.000000	0.000000
gcugucaccggugcuugguacguuauauucagccggucugaugagucucgacuaagacgaaacagc	2.017029	2.035914	2.010390	2.048056	1.044443	1.090602	0.695483	0.779391	NaN	NaN	NaN	NaN	NaN	NaN	0.000000	0.000000
gcugucaccggugcuugguacguuauauucagccggucugaugagucucg-acuagacgaaacagc	2.103129	2.112992	2.054766	2.117852	1.022971	1.156341	0.822437	0.873828	0.910671	0.972519	0.887250	1.085462	1.153049	1.578383	0.006244	0.008458
gcugucaccggugcuugguacguuauauucagccggucugaugagucucgacucagacgaaacagc	2.099813	1.993613	2.067866	2.092447	0.783068	1.058232	0.160843	0.318574	NaN	NaN	NaN	NaN	NaN	NaN	0.000000	0.000000
gcugucaccggugcuugguacguuauauucagccggucugaugagucucgacugagacgaaacagc	2.029914	2.021769	2.026321	2.006766	0.981420	0.955973	0.369552	0.523055	NaN	NaN	NaN	NaN	NaN	NaN	0.000000	0.000000
gcugucaccggugcuugguacguuauauucagccggucugaugagucucgacuuagacgaaacagc	1.987097	2.029611	2.036589	2.065082	1.102843	1.067807	0.611025	0.716761	NaN	NaN	NaN	NaN	NaN	NaN	0.000000	0.000000
gcugucaccggugcuugguacguuauauucagccggucugaugagucucgagaaagacgaaacagc	1.955568	1.982836	1.957930	2.038040	1.064799	1.202570	0.035343	0.152773	0.269022	0.559305	0.352658	0.292719	1.951114	0.871087	0.179861	0.210023
gcugucaccggugcuugguacguuauauucagccggucugaugagucucg-agaagacgaaacagc	1.985458	1.982700	1.945384	2.039398	0.993671	1.241694	0.372212	0.525947	0.764440	0.988010	0.765520	0.885811	1.673287	1.319140	0.000048	0.000073
gcugucaccggugcuugguacguuauauucagccggucugaugagucucgagacagacgaaacagc	1.958089	1.965963	1.936627	1.982998	1.018296	1.112681	0.464818	0.608645	NaN	NaN	NaN	NaN	NaN	NaN	0.000000	0.000000
gcugucaccggugcuugguacguuauauucagccggucugaugagucucgagagagacgaaacagc	1.953193	1.960338	1.974999	1.968741	1.016587	0.985694	0.460099	0.604411	NaN	NaN	NaN	NaN	NaN	NaN	0.000000	0.000000
gcugucaccggugcuugguacguuauauucagccggucugaugagucucgagauagacgaaacagc	1.949483	1.976834	1.965062	2.012338	1.065001	1.115001	0.116144	0.267178	NaN	NaN	NaN	NaN	NaN	NaN	0.000000	0.000000
gcugucaccggugcuugguacguuauauucagccggucugaugagucucgagcaagacgaaacagc	2.012248	2.002270	1.982265	2.042917	0.977288	1.149878	0.802808	0.859816	NaN	NaN	NaN	NaN	NaN	NaN	0.000000	0.000000
gcugucaccggugcuugguacguuauauucagccggucugaugagucucg-agcagacgaaacagc	2.029130	1.971885	1.999927	2.036954	0.876505	1.088999	0.269820	0.430538	0.954846	1.046749	0.900635	0.696898	1.235670	0.625553	0.126963	0.151398
gcugucaccggugcuugguacguuauauucagccggucugaugagucucgagccagacgaaacagc	2.040473	2.003181	2.080702	2.058873	0.917715	0.950978	0.101618	0.251387	NaN	NaN	NaN	NaN	NaN	NaN	0.000000	0.000000
gcugucaccggugcuugguacguuauauucagccggucugaugagucucgagcgagacgaaacagc	1.982711	2.010375	2.004700	1.986361	1.065771	0.958652	0.774802	0.840260	NaN	NaN	NaN	NaN	NaN	NaN	0.000000	0.000000
gcugucaccggugcuugguacguuauauucagccggucugaugagucucgagcuagacgaaacagc	1.999722	2.000359	2.028121	2.056634	1.001468	1.067856	0.668368	0.760157	NaN	NaN	NaN	NaN	NaN	NaN	0.000000	0.000000
gcugucaccggugcuugguacguuauauucagccggucugaugagucucgaggaagacgaaacagc	2.020505	2.021049	2.017428	2.061711	1.001253	1.107345	0.912224	0.938256	NaN	NaN	NaN	NaN	NaN	NaN	0.000000	0.000000
gcugucaccggugcuugguacguuauauucagccggucugaugagucucg-aggagacgaaacagc	1.945204	1.989625	1.927463	2.016804	1.107697	1.228404	0.042863	0.166365	0.531177	0.595574	0.634544	0.867268	1.159836	1.708928	0.013115	0.017340
gcugucaccggugcuugguacguuauauucagccggucugaugagucucgaggcagacgaaacagc	2.020343	2.017137	2.039463	2.060377	0.992645	1.049335	0.235914	0.396845	NaN	NaN	NaN	NaN	NaN	NaN	0.000000	0.000000
gcugucaccggugcuugguacguuauauucagccggucugaugagucucgagggagacgaaacagc	1.849424	1.960421	1.838441	1.975461	1.291209	1.370944	0.005342	0.077449	0.528311	0.829652	0.479766	0.513565	2.001432	1.080933	0.002075	0.002909
gcugucaccggugcuugguacguuauauucagccggucugaugagucucgagguagacgaaacagc	2.005783	1.983928	2.034342	2.061027	0.950923	1.063371	0.425442	0.573555	NaN	NaN	NaN	NaN	NaN	NaN	0.000000	0.000000
gcugucaccggugcuugguacguuauauucagccggucugaugagucucgaguaagacgaaacagc	1.964022	1.970414	1.965998	2.027302	1.014827	1.151607	0.225518	0.386225	NaN	NaN	NaN	NaN	NaN	NaN	0.000000	0.000000
gcugucaccggugcuugguacguuauauucagccggucugaugagucucg-aguagacgaaacagc	1.970135	1.986389	1.973713	2.032712	1.038135	1.145511	0.020684	0.122779	0.429036	0.903790	0.536906	0.601041	2.983693	1.159137	0.000196	0.000290
gcugucaccggugcuugguacguuauauucagccggucugaugagucucgagucagacgaaacagc	2.046152	2.031199	2.058807	2.042724	0.966156	0.963646	0.171214	0.329187	NaN	NaN	NaN	NaN	NaN	NaN	0.000000	0.000000
gcugucaccggugcuugguacguuauauucagccggucugaugagucucgagugagacgaaacagc	1.960524	1.987520	1.966477	2.033374	1.064134	1.166533	0.013403	0.104520	0.290573	0.222230	0.488283	0.459785	0.854392	0.936488	0.704647	0.734498
gcugucaccggugcuugguacguuauauucagccggucugaugagucucgaguuagacgaaacagc	2.005590	1.980118	1.988839	2.023647	0.943035	1.083449	0.291746	0.451304	0.137877	0.403419	0.136767	0.384149	1.843070	1.767593	0.003558	0.004900
gcugucaccggugcuugguacguuauauucagccggucugaugagucucgauaaagacgaaacagc	1.956019	1.947164	1.935560	2.004005	0.979816	1.170696	0.502876	0.637533	NaN	NaN	NaN	NaN	NaN	NaN	0.000000	0.000000
gcugucaccggugcuugguacguuauauucagccggucugaugagucucg-auaagacgaaacagc	1.928576	1.969674	1.931824	2.037119	1.099255	1.274366	0.054862	0.185459	0.562424	0.782670	0.593135	0.520255	1.660526	0.845512	0.124628	0.148717
gcugucaccggugcuugguacguuauauucagccggucugaugagucucgauacagacgaaacagc	2.004216	2.008772	1.986420	2.020467	1.010547	1.081552	0.958628	0.971729	NaN	NaN	NaN	NaN	NaN	NaN	0.000000	0.000000
gcugucaccggugcuugguacguuauauucagccggucugaugagucucgauagagacgaaacagc	1.960667	1.984288	1.957348	1.970081	1.055897	1.029753	0.857690	0.901552	NaN	NaN	NaN	NaN	NaN	NaN	0.000000	0.000000
gcugucaccggugcuugguacguuauauucagccggucugaugagucucgauauagacgaaacagc	1.941836	1.985437	1.955304	2.025005	1.105607	1.174088	0.028244	0.139483	NaN	NaN	NaN	NaN	NaN	NaN	0.000000	0.000000
gcugucaccggugcuugguacguuauauucagccggucugaugagucucgaucaagacgaaacagc	2.001480	2.001046	2.014570	2.071659	0.999001	1.140483	0.683648	0.770176	NaN	NaN	NaN	NaN	NaN	NaN	0.000000	0.000000
gcugucaccggugcuugguacguuauauucagccggucugaugagucucg-aucagacgaaacagc	2.029503	1.983006	2.043587	2.020680	0.898470	0.948622	0.007377	0.085229	0.751751	0.852766	0.773362	0.845754	1.261872	1.181387	0.323542	0.361706
gcugucaccggugcuugguacguuauauucagccggucugaugagucucgauccagacgaaacagc	2.069075	2.038545	2.036609	2.089711	0.932115	1.130061	0.561092	0.678341	NaN	NaN	NaN	NaN	NaN	NaN	0.000000	0.000000
gcugucaccggugcuugguacguuauauucagccggucugaugagucucgaucgagacgaaacagc	2.032518	2.023119	2.050617	2.070990	0.978589	1.048027	0.120373	0.273246	NaN	NaN	NaN	NaN	NaN	NaN	0.000000	0.000000
gcugucaccggugcuugguacguuauauucagccggucugaugagucucgaucuagacgaaacagc	2.058517	2.034209	2.066534	2.076938	0.945567	1.024244	0.018971	0.119961	NaN	NaN	NaN	NaN	NaN	NaN	0.000000	0.000000
gcugucaccggugcuugguacguuauauucagccggucugaugagucucgaugaagacgaaacagc	2.009733	1.968663	2.013006	2.079271	0.909768	1.164835	0.743641	0.814980	NaN	NaN	NaN	NaN	NaN	NaN	0.000000	0.000000
gcugucaccggugcuugguacguuauauucagccggucugaugagucucg-augagacgaaacagc	1.975022	1.958948	1.985319	2.021426	0.963665	1.086693	0.565100	0.681412	0.529118	0.561848	0.559694	0.557241	1.078277	0.994366	0.763752	0.789181
gcugucaccggugcuugguacguuauauucagccggucugaugagucucgaugcagacgaaacagc	2.043966	2.001351	2.033722	2.014880	0.906536	0.957544	0.080371	0.221031	NaN	NaN	NaN	NaN	NaN	NaN	0.000000	0.000000
gcugucaccggugcuugguacguuauauucagccggucugaugagucucgauggagacgaaacagc	1.915495	1.958996	1.939717	1.985662	1.105353	1.111592	0.145634	0.303610	NaN	NaN	NaN	NaN	NaN	NaN	0.000000	0.000000
gcugucaccggugcuugguacguuauauucagccggucugaugagucucgauguagacgaaacagc	1.985692	1.956779	1.975363	2.022883	0.935593	1.115628	0.581235	0.692933	NaN	NaN	NaN	NaN	NaN	NaN	0.000000	0.000000
gcugucaccggugcuugguacguuauauucagccggucugaugagucucgauuaagacgaaacagc	1.945857	1.983314	1.969389	2.001525	1.090076	1.076803	0.323481	0.480993	NaN	NaN	NaN	NaN	NaN	NaN	0.000000	0.000000
gcugucaccggugcuugguacguuauauucagccggucugaugagucucg-auuagacgaaacagc	2.004704	2.003303	2.003578	2.058957	0.996777	1.136002	0.402707	0.552857	0.908492	0.823797	0.871670	0.713208	0.822820	0.694286	0.000972	0.001389
gcugucaccggugcuugguacguuauauucagccggucugaugagucucgauucagacgaaacagc	2.075358	2.050356	2.102871	2.118245	0.944057	1.036035	0.102277	0.251781	NaN	NaN	NaN	NaN	NaN	NaN	0.000000	0.000000
gcugucaccggugcuugguacguuauauucagccggucugaugagucucgauugagacgaaacagc	2.015070	1.990969	2.040891	2.040769	0.946019	0.999718	0.103167	0.253364	NaN	NaN	NaN	NaN	NaN	NaN	0.000000	0.000000
gcugucaccggugcuugguacguuauauucagccggucugaugagucucgauuuagacgaaacagc	1.978963	1.980512	1.988669	2.017981	1.003572	1.069824	0.556060	0.674963	NaN	NaN	NaN	NaN	NaN	NaN	0.000000	0.000000
[truncated: 3,119 more rows]
