# Supplementary material for: Massively parallel RNA device engineering in mammalian cells with RNA-Seq
Source: Nat Commun. 2019 Sep 23;10:4327. doi: 10.1038/s41467-019-12334-y (PMC6757056; doi:10.1038/s41467-019-12334-y)
Supplement: Supplementary file 4 — Source Data [file 41467_2019_12334_MOESM4_ESM.zip › SourceData8_Figure4k_folinic-acid_validation.csv]

Sample	mean RF-	stdev RF-	num. samples-	mean RF+	stdev RF+	num. samples+	mean RF++	stdev RF++	num. samples++	Fold+	Fold++	ttest_Pval+	ttest_Pval++	ttest_BHFDR+	ttest_BHFDR++
FolAUAGAG	5.989933	0.034435	6	6.070853	0.010160	2	5.462165	0.035848	3	2.691231	2.824241	7e-08	4e-09	1e-07	5e-09
FolUAAGG	12.204425	0.044563	6	50.395154	0.012621	2	57.352660	0.031705	3	3.597462	3.967085	6e-10	2e-12	2e-09	7e-12
FolUGAAG	12.972010	0.033957	6	64.194134	0.007717	2	68.816146	0.027714	3	4.948665	5.304972	3e-11	1e-12	2e-10	7e-12
FolUGAGG	13.271180	0.037027	6	58.010592	0.030436	2	60.920086	0.030292	3	4.371171	4.590405	6e-09	4e-11	1e-08	1e-10
FolUGGAG	15.516812	0.034258	6	55.821138	0.016242	2	61.556511	0.025860	3	4.129253	4.699333	2e-08	5e-10	3e-08	8e-10
sTRSV	31.129766	0.035616	6	83.777403	0.034696	2	87.917963	0.038298	3	1.013509	0.911891	4e-01	9e-03	5e-01	1e-02
sTRSVctl	100.000000	0.044534	6	100.000000	0.010140	2	100.000000	0.035267	3	1.000000	1.000000	1e+00	1e+00	1e+00	1e+00
