# Supplementary material for: Massively parallel RNA device engineering in mammalian cells with RNA-Seq
Source: Nat Commun. 2019 Sep 23;10:4327. doi: 10.1038/s41467-019-12334-y (PMC6757056; doi:10.1038/s41467-019-12334-y)
Supplement: Supplementary file 4 — Source Data [file 41467_2019_12334_MOESM4_ESM.zip › SourceData12_Figure2e_TheoDoseResponse.csv]

Lig. conc (M)	TheoAAAAA_rep1	TheoAAAAA_rep2	TheoAAAAA_rep3	TheoAGAAA_rep1	TheoAGAAA_rep2	TheoAGAAA_rep3	TheoCAUAA_rep1	TheoCAUAA_rep2	TheoCAUAA_rep3
5.0000e-06	13.6067	14.4833	14.6441	18.4919	19.4783	19.9039	12.9761	14.0147	13.7344
2.5000e-05	20.5940	21.2608	21.6049	25.7221	28.7717	28.2996	19.2778	20.6570	20.8591
5.0000e-05	20.6736	21.5274	22.1733	27.2957	28.1431	28.0792	18.9872	20.5431	20.5261
2.5000e-04	46.3932	45.8998	46.1854	55.2564	56.7584	55.0005	44.6061	45.3267	44.0562
5.0000e-04	75.4582	76.8294	77.9514	83.1386	88.4882	84.2168	74.1067	75.1584	71.3030
1.0000e-03	91.1976	93.9755	93.3640	102.1949	100.6528	100.9155	89.8337	89.2407	89.7787
5.0000e-03	98.0469	99.6055	96.1362	102.5468	105.2312	101.6952	93.4060	96.4910	92.5933
