# Supplementary material for: Massively parallel RNA device engineering in mammalian cells with RNA-Seq
Source: Nat Commun. 2019 Sep 23;10:4327. doi: 10.1038/s41467-019-12334-y (PMC6757056; doi:10.1038/s41467-019-12334-y)
Supplement: Supplementary file 4 — Source Data [file 41467_2019_12334_MOESM4_ESM.zip › SourceData11_SuppFigure9d,12a,b_cdGI_seq.csv]

Sequence	RDrep1-	RDrep1+	RDrep2-	RDrep2+	RDfold1	RDfold2	ttest_RD_p-val	ttest_RD_BHFDR
gcugucaccgcgcacagggcaaaccauucgaaagagugggacgcaaagccuccggccuaaaccagaagacaugguagguagcgggguuaccgcggucugaugaguccaaaaaggacgaaacagc	1.881278	2.056386	1.932615	1.967857	1.496610	1.084530	0.014509	gcugucaccgcgcacagggcaaaccauucgaaagagugggacgcaaagccuccggccuaaaccagaagacaugguagguagcgggguuaccgcggucugaugaguccaaaacggacgaaacagc	1.883155	1.990235	1.955576	1.956947	1.279617	1.003162	0.032019	gcugucaccgcgcacagggcaaaccauucgaaagagugggacgcaaagccuccggccuaaaccagaagacaugguagguagcgggguuaccgcggucugaugaguccaaaagggacgaaacagc	1.575458	1.857018	1.651188	1.903306	1.912319	1.786974	0.052773	gcugucaccgcgcacagggcaaaccauucgaaagagugggacgcaaagccuccggccuaaaccagaagacaugguagguagcgggguuaccgcggucugaugaguccaaaauggacgaaacagc	1.982643	2.013570	2.016165	2.045526	1.073809	1.069943	0.184857	gcugucaccgcgcacagggcaaaccauucgaaagagugggacgcaaagccuccggccuaaaccagaagacaugguagguagcgggguuaccgcggucugaugaguccaaacaggacgaaacagc	1.917141	2.026388	1.925220	1.963728	1.286017	1.092719	0.014891	gcugucaccgcgcacagggcaaaccauucgaaagagugggacgcaaagccuccggccuaaaccagaagacaugguagguagcgggguuaccgcggucugaugaguccaaaccggacgaaacagc	1.938448	2.065837	1.976413	1.994318	1.340876	1.042089	0.007969	gcugucaccgcgcacagggcaaaccauucgaaagagugggacgcaaagccuccggccuaaaccagaagacaugguagguagcgggguuaccgcggucugaugaguccaaacgggacgaaacagc	1.750136
[truncated: 5,000 more columns]
