# Supplementary material for: Massively parallel RNA device engineering in mammalian cells with RNA-Seq
Source: Nat Commun. 2019 Sep 23;10:4327. doi: 10.1038/s41467-019-12334-y (PMC6757056; doi:10.1038/s41467-019-12334-y)
Supplement: Supplementary file 4 — Source Data [file 41467_2019_12334_MOESM4_ESM.zip › SourceData10_Figure4l_cdGII_validation.csv]

Sample	mean RF-	stdev RF-	num. samples-	mean RF+	stdev RF+	num. samples+	mean RF++	stdev RF++	num. samples++	Fold+	Fold++	ttest_Pval+	ttest_Pval++	ttest_BHFDR+	ttest_BHFDR++
cdG_CCAAUG	4.184461	0.071433	4	4.737727	0.000000	2	4.974452	0.015935	2	2.301990	1.803465	7e-04	3e-03	4e-03	8e-03
cdG_CGGAA	8.368208	0.078775	4	15.597158	0.027771	2	14.284734	0.128782	2	1.863859	1.707024	6e-03	2e-02	8e-03	3e-02
cdG_CGUAA	12.976062	0.072143	4	25.327896	0.003401	2	26.090068	0.016503	2	1.951894	2.010631	3e-03	2e-03	7e-03	8e-03
cdG_CGUGAA	14.036661	0.090864	4	30.100085	0.004882	2	23.713929	0.064290	2	2.144391	1.689428	4e-03	2e-02	7e-03	3e-02
sTRSV	17.115214	0.169865	4	39.399052	0.013816	2	30.866682	0.015919	2	1.132219	1.188792	6e-02	3e-02	7e-02	3e-02
sTRSVctl	100.000000	0.048468	4	100.000000	0.000000	2	100.000000	0.021331	2	1.000000	1.000000	5e-01	5e-01	5e-01	5e-01
