# Supplementary material for: Massively parallel RNA device engineering in mammalian cells with RNA-Seq
Source: Nat Commun. 2019 Sep 23;10:4327. doi: 10.1038/s41467-019-12334-y (PMC6757056; doi:10.1038/s41467-019-12334-y)
Supplement: Supplementary file 4 — Source Data [file 41467_2019_12334_MOESM4_ESM.zip › SourceData9_Figure4f,i_cdGII_seq.csv]

Sequence	RDrep1-	RDrep1+	RDrep2-	RDrep2+	RDfold1	RDfold2	ttest_RD_p-val	ttest_RD_BHFDR	mu-rep1	mu+rep1	mu-rep2	mu+rep2	mufold1	mufold2	ttest_mu_p-val	ttest_mu_BHFDR
gcugucaccgagaaacugugaaguauaucuuaaaccugggcacuuaaaagauauauggaguuaguagugcaaccugcucggucugaugaguccaaaaaaggacgaaacagc	1.452409	1.545265	1.281993	1.656157	1.238388	2.366811	0.005995	0.138707	NaN	NaN	NaN	NaN	NaN	NaN	0.000000	0.000000
gcugucaccgagaaacugugaaguauaucuuaaaccugggcacuuaaaagauauauggaguuaguagugcaaccugcucggucugaugaguccaaaaacggacgaaacagc	1.628241	1.647151	1.584467	1.831789	1.044503	1.767347	0.200356	0.294369	NaN	NaN	NaN	NaN	NaN	NaN	0.000000	0.000000
gcugucaccgagaaacugugaaguauaucuuaaaccugggcacuuaaaagauauauggaguuaguagugcaaccugcucggucugaugaguccaa-aaaggacgaaacagc	1.483653	1.554014	1.370037	1.716030	1.175876	2.218158	0.046998	0.177173	-0.299919	-0.018308	-0.231690	0.007024	1.912542	1.732663	0.000000	0.000000
gcugucaccgagaaacugugaaguauaucuuaaaccugggcacuuaaaagauauauggaguuaguagugcaaccugcucggucugaugaguccaaaaagggacgaaacagc	1.517612	1.603961	1.390703	1.719830	1.219971	2.133670	0.008304	0.138707	NaN	NaN	NaN	NaN	NaN	NaN	0.000000	0.000000
gcugucaccgagaaacugugaaguauaucuuaaaccugggcacuuaaaagauauauggaguuaguagugcaaccugcucggucugaugaguccaaaaauggacgaaacagc	1.548823	1.632600	1.545073	1.811243	1.212766	1.845737	0.153448	0.256891	NaN	NaN	NaN	NaN	NaN	NaN	0.000000	0.000000
gcugucaccgagaaacugugaaguauaucuuaaaccugggcacuuaaaagauauauggaguuaguagugcaaccugcucggucugaugaguccaaaacaggacgaaacagc	1.560618	1.652377	1.458109	1.757465	1.235262	1.992308	0.030909	0.168675	NaN	NaN	NaN	NaN	NaN	NaN	0.000000	0.000000
gcugucaccgagaaacugugaaguauaucuuaaaccugggcacuuaaaagauauauggaguuaguagugcaaccugcucggucugaugaguccaaaaccggacgaaacagc	1.669467	1.756473	1.689901	1.873588	1.221816	1.526464	0.076117	0.196078	NaN	NaN	NaN	NaN	NaN	NaN	0.000000	0.000000
gcugucaccgagaaacugugaaguauaucuuaaaccugggcacuuaaaagauauauggaguuaguagugcaaccugcucggucugaugaguccaa-aacggacgaaacagc	1.608577	1.693538	1.576307	1.855221	1.216077	1.900699	0.016898	0.154828	-0.285538	-0.063073	-0.317047	0.005163	1.669034	2.099954	0.000000	0.000000
gcugucaccgagaaacugugaaguauaucuuaaaccugggcacuuaaaagauauauggaguuaguagugcaaccugcucggucugaugaguccaaaacgggacgaaacagc	1.548621	1.656484	1.447222	1.768576	1.281926	2.095822	0.012917	0.144785	-0.510700	-0.186688	-0.372432	-0.024028	2.108689	2.230510	0.000000	0.000000
gcugucaccgagaaacugugaaguauaucuuaaaccugggcacuuaaaagauauauggaguuaguagugcaaccugcucggucugaugaguccaaaacuggacgaaacagc	1.670527	1.730051	1.668116	1.851892	1.146897	1.526777	0.059255	0.185056	NaN	NaN	NaN	NaN	NaN	NaN	0.000000	0.000000
gcugucaccgagaaacugugaaguauaucuuaaaccugggcacuuaaaagauauauggaguuaguagugcaaccugcucggucugaugaguccaaaagaggacgaaacagc	1.409475	1.462471	1.306624	1.662621	1.129787	2.269849	0.282018	0.361700	-0.484466	-0.109409	-0.502729	-0.122133	2.371683	2.402128	0.000000	0.000000
gcugucaccgagaaacugugaaguauaucuuaaaccugggcacuuaaaagauauauggaguuaguagugcaaccugcucggucugaugaguccaaaagcggacgaaacagc	1.613271	1.664863	1.549193	1.790864	1.126140	1.744501	0.016319	0.153725	0.075311	0.195435	0.060544	0.259539	1.318634	1.581230	0.000001	0.000001
gcugucaccgagaaacugugaaguauaucuuaaaccugggcacuuaaaagauauauggaguuaguagugcaaccugcucggucugaugaguccaa-aagggacgaaacagc	1.498050	1.564659	1.370784	1.675168	1.165760	2.015506	0.013187	0.144785	-0.476166	-0.165218	-0.410304	-0.166250	2.046200	1.754097	0.000000	0.000000
gcugucaccgagaaacugugaaguauaucuuaaaccugggcacuuaaaagauauauggaguuaguagugcaaccugcucggucugaugaguccaaaaggggacgaaacagc	1.570203	1.590521	1.402957	1.722258	1.047897	2.085932	0.211634	0.303311	-0.529030	-0.250914	-0.448757	-0.258002	1.897212	1.551510	0.000000	0.000000
gcugucaccgagaaacugugaaguauaucuuaaaccugggcacuuaaaagauauauggaguuaguagugcaaccugcucggucugaugaguccaaaaguggacgaaacagc	1.569633	1.669455	1.469222	1.750688	1.258408	1.911907	0.092834	0.208371	NaN	NaN	NaN	NaN	NaN	NaN	0.000000	0.000000
gcugucaccgagaaacugugaaguauaucuuaaaccugggcacuuaaaagauauauggaguuaguagugcaaccugcucggucugaugaguccaaaauaggacgaaacagc	1.509317	1.622628	1.451739	1.763997	1.298109	2.052382	0.036290	0.173233	NaN	NaN	NaN	NaN	NaN	NaN	0.000000	0.000000
gcugucaccgagaaacugugaaguauaucuuaaaccugggcacuuaaaagauauauggaguuaguagugcaaccugcucggucugaugaguccaaaaucggacgaaacagc	1.642065	1.713151	1.602034	1.797947	1.177838	1.570049	0.219868	0.309925	-0.050434	0.201379	0.092818	0.199168	1.785717	1.277470	0.000007	0.000008
gcugucaccgagaaacugugaaguauaucuuaaaccugggcacuuaaaagauauauggaguuaguagugcaaccugcucggucugaugaguccaa-aauggacgaaacagc	1.534013	1.630159	1.490077	1.783573	1.247803	1.965604	0.049943	0.179461	-0.241871	0.038495	-0.215047	0.133538	1.907068	2.231440	0.000000	0.000000
gcugucaccgagaaacugugaaguauaucuuaaaccugggcacuuaaaagauauauggaguuaguagugcaaccugcucggucugaugaguccaaaaugggacgaaacagc	1.537441	1.619284	1.466525	1.782665	1.207376	2.070806	0.035042	0.171614	-0.090929	0.351900	0.020618	0.286373	2.772228	1.843975	0.000000	0.000000
gcugucaccgagaaacugugaaguauaucuuaaaccugggcacuuaaaagauauauggaguuaguagugcaaccugcucggucugaugaguccaaaauuggacgaaacagc	1.643920	1.701208	1.595780	1.821445	1.141005	1.681377	0.041537	0.174473	-0.667263	-0.413289	-0.749665	-0.414111	1.794626	2.165477	0.000000	0.000000
gcugucaccgagaaacugugaaguauaucuuaaaccugggcacuuaaaagauauauggaguuaguagugcaaccugcucggucugaugaguccaaacaaggacgaaacagc	1.473348	1.546617	1.401358	1.695360	1.183776	1.967894	0.122251	0.231262	-1.007723	-0.779770	-0.834069	-0.759905	1.690260	1.186217	0.003959	0.004051
gcugucaccgagaaacugugaaguauaucuuaaaccugggcacuuaaaagauauauggaguuaguagugcaaccugcucggucugaugaguccaaacacggacgaaacagc	1.620930	1.695491	1.570980	1.811034	1.187301	1.738019	0.032268	0.170866	-0.464318	-0.173464	-0.449214	-0.074508	1.953681	2.369765	0.000000	0.000000
gcugucaccgagaaacugugaaguauaucuuaaaccugggcacuuaaaagauauauggaguuaguagugcaaccugcucggucugaugaguccaa-acaggacgaaacagc	1.565470	1.608306	1.474997	1.768139	1.103663	1.964004	0.046685	0.177166	-0.258956	-0.006983	-0.174575	0.008505	1.786376	1.524334	0.000000	0.000000
gcugucaccgagaaacugugaaguauaucuuaaaccugggcacuuaaaagauauauggaguuaguagugcaaccugcucggucugaugaguccaaacagggacgaaacagc	1.588239	1.667634	1.513343	1.801390	1.200590	1.941094	0.001250	0.138562	-0.176509	0.158460	-0.029354	0.179036	2.162564	1.615807	0.000000	0.000000
gcugucaccgagaaacugugaaguauaucuuaaaccugggcacuuaaaagauauauggaguuaguagugcaaccugcucggucugaugaguccaaacauggacgaaacagc	1.613636	1.693882	1.587347	1.848329	1.202946	1.823821	0.015241	0.152061	-0.340741	-0.204047	-0.231739	0.056554	1.369913	1.942193	0.000000	0.000000
gcugucaccgagaaacugugaaguauaucuuaaaccugggcacuuaaaagauauauggaguuaguagugcaaccugcucggucugaugaguccaaaccaggacgaaacagc	1.612666	1.697568	1.536574	1.830793	1.215912	1.968878	0.008284	0.138707	NaN	NaN	NaN	NaN	NaN	NaN	0.000000	0.000000
gcugucaccgagaaacugugaaguauaucuuaaaccugggcacuuaaaagauauauggaguuaguagugcaaccugcucggucugaugaguccaaacccggacgaaacagc	1.714839	1.794286	1.721401	1.921763	1.200737	1.586213	0.027512	0.165174	NaN	NaN	NaN	NaN	NaN	NaN	0.000000	0.000000
gcugucaccgagaaacugugaaguauaucuuaaaccugggcacuuaaaagauauauggaguuaguagugcaaccugcucggucugaugaguccaa-accggacgaaacagc	1.743123	1.769313	1.713715	1.894303	1.062161	1.515611	0.265692	0.347309	-0.085360	0.207920	0.042214	0.144255	1.964627	1.264856	0.000000	0.000000
gcugucaccgagaaacugugaaguauaucuuaaaccugggcacuuaaaagauauauggaguuaguagugcaaccugcucggucugaugaguccaaaccuggacgaaacagc	1.731128	1.773567	1.704933	1.910274	1.102654	1.604507	0.089858	0.206401	NaN	NaN	NaN	NaN	NaN	NaN	0.000000	0.000000
gcugucaccgagaaacugugaaguauaucuuaaaccugggcacuuaaaagauauauggaguuaguagugcaaccugcucggucugaugaguccaaacgaggacgaaacagc	1.492158	1.504032	1.284289	1.641058	1.027720	2.273885	0.221726	0.311286	NaN	NaN	NaN	NaN	NaN	NaN	0.000000	0.000000
gcugucaccgagaaacugugaaguauaucuuaaaccugggcacuuaaaagauauauggaguuaguagugcaaccugcucggucugaugaguccaaacgcggacgaaacagc	1.687916	1.794696	1.649542	1.910091	1.278732	1.822004	0.037605	0.173233	NaN	NaN	NaN	NaN	NaN	NaN	0.000000	0.000000
gcugucaccgagaaacugugaaguauaucuuaaaccugggcacuuaaaagauauauggaguuaguagugcaaccugcucggucugaugaguccaa-acgggacgaaacagc	1.531275	1.565453	1.429118	1.726964	1.081877	1.985389	0.090568	0.206786	-0.366464	-0.082848	-0.298652	-0.092425	1.921395	1.607781	0.000000	0.000000
gcugucaccgagaaacugugaaguauaucuuaaaccugggcacuuaaaagauauauggaguuaguagugcaaccugcucggucugaugaguccaaacggggacgaaacagc	1.581193	1.629110	1.417550	1.773272	1.116649	2.268412	0.102760	0.216415	-0.288323	0.007372	-0.262068	0.166011	1.975580	2.679652	0.000000	0.000000
gcugucaccgagaaacugugaaguauaucuuaaaccugggcacuuaaaagauauauggaguuaguagugcaaccugcucggucugaugaguccaaacguggacgaaacagc	1.541998	1.495678	1.407531	1.749794	0.898835	2.199190	0.720568	0.747044	NaN	NaN	NaN	NaN	NaN	NaN	0.000000	0.000000
gcugucaccgagaaacugugaaguauaucuuaaaccugggcacuuaaaagauauauggaguuaguagugcaaccugcucggucugaugaguccaaacuaggacgaaacagc	1.511890	1.572284	1.468470	1.722155	1.149194	1.793433	0.193442	0.288046	-0.384093	-0.052281	-0.292525	-0.061309	2.146901	1.703004	0.000000	0.000000
gcugucaccgagaaacugugaaguauaucuuaaaccugggcacuuaaaagauauauggaguuaguagugcaaccugcucggucugaugaguccaaacucggacgaaacagc	1.701564	1.774954	1.710739	1.875661	1.184104	1.461913	0.160240	0.262451	-0.816396	-0.771681	-0.890723	-0.716903	1.108447	1.492177	0.000139	0.000144
gcugucaccgagaaacugugaaguauaucuuaaaccugggcacuuaaaagauauauggaguuaguagugcaaccugcucggucugaugaguccaa-acuggacgaaacagc	1.588424	1.674069	1.561352	1.810543	1.217993	1.774969	0.029595	0.166829	-0.092449	0.287945	0.074613	0.275836	2.401013	1.589362	0.000000	0.000000
gcugucaccgagaaacugugaaguauaucuuaaaccugggcacuuaaaagauauauggaguuaguagugcaaccugcucggucugaugaguccaaacugggacgaaacagc	1.558729	1.683535	1.503388	1.813630	1.332925	2.042875	0.009502	0.138707	-0.431943	-0.198760	-0.419811	-0.188428	1.710737	1.703659	0.000000	0.000000
gcugucaccgagaaacugugaaguauaucuuaaaccugggcacuuaaaagauauauggaguuaguagugcaaccugcucggucugaugaguccaaacuuggacgaaacagc	1.649068	1.754630	1.642389	1.883025	1.275151	1.740348	0.015853	0.153725	-0.192776	0.119027	-0.206123	0.116025	2.050233	2.099654	0.000000	0.000000
gcugucaccgagaaacugugaaguauaucuuaaaccugggcacuuaaaagauauauggaguuaguagugcaaccugcucggucugaugaguccaaagaaggacgaaacagc	1.446476	1.481250	1.243428	1.624347	1.083364	2.403911	0.077646	0.197219	NaN	NaN	NaN	NaN	NaN	NaN	0.000000	0.000000
gcugucaccgagaaacugugaaguauaucuuaaaccugggcacuuaaaagauauauggaguuaguagugcaaccugcucggucugaugaguccaaagacggacgaaacagc	1.582349	1.688193	1.531772	1.815299	1.275980	1.920998	0.009314	0.138707	-0.183636	0.260293	0.125289	0.399823	2.779258	1.881630	0.000000	0.000000
gcugucaccgagaaacugugaaguauaucuuaaaccugggcacuuaaaagauauauggaguuaguagugcaaccugcucggucugaugaguccaa-agaggacgaaacagc	1.405291	1.467480	1.250532	1.622770	1.153956	2.356337	0.076318	0.196078	-0.495865	-0.213219	-0.456026	-0.213059	1.917106	1.749714	0.000000	0.000000
gcugucaccgagaaacugugaaguauaucuuaaaccugggcacuuaaaagauauauggaguuaguagugcaaccugcucggucugaugaguccaaagagggacgaaacagc	1.504540	1.555667	1.367317	1.704184	1.124933	2.172037	0.028514	0.166200	NaN	NaN	NaN	NaN	NaN	NaN	0.000000	0.000000
gcugucaccgagaaacugugaaguauaucuuaaaccugggcacuuaaaagauauauggaguuaguagugcaaccugcucggucugaugaguccaaagauggacgaaacagc	1.543601	1.591831	1.490569	1.828761	1.117454	2.178674	0.239137	0.325180	-0.002549	0.355145	0.187387	0.378247	2.278735	1.551887	0.000000	0.000000
gcugucaccgagaaacugugaaguauaucuuaaaccugggcacuuaaaagauauauggaguuaguagugcaaccugcucggucugaugaguccaaagcaggacgaaacagc	1.652138	1.687357	1.659297	1.847587	1.084473	1.542729	0.133194	0.239827	NaN	NaN	NaN	NaN	NaN	NaN	0.000000	0.000000
gcugucaccgagaaacugugaaguauaucuuaaaccugggcacuuaaaagauauauggaguuaguagugcaaccugcucggucugaugaguccaaagccggacgaaacagc	1.679845	1.750941	1.714471	1.935211	1.177866	1.662415	0.071537	0.192819	NaN	NaN	NaN	NaN	NaN	NaN	0.000000	0.000000
gcugucaccgagaaacugugaaguauaucuuaaaccugggcacuuaaaagauauauggaguuaguagugcaaccugcucggucugaugaguccaa-agcggacgaaacagc	1.648911	1.703625	1.675737	1.890620	1.134265	1.640149	0.159028	0.261328	-0.195654	0.041794	0.022301	0.071296	1.727622	1.119425	0.000088	0.000091
gcugucaccgagaaacugugaaguauaucuuaaaccugggcacuuaaaagauauauggaguuaguagugcaaccugcucggucugaugaguccaaagcgggacgaaacagc	1.693024	1.685328	1.684336	1.878561	0.982434	1.563959	0.521764	0.571983	NaN	NaN	NaN	NaN	NaN	NaN	0.000000	0.000000
gcugucaccgagaaacugugaaguauaucuuaaaccugggcacuuaaaagauauauggaguuaguagugcaaccugcucggucugaugaguccaaagcuggacgaaacagc	1.672660	1.705401	1.584130	1.844909	1.078302	1.822969	0.140780	0.246428	-0.634273	-0.262571	-0.504584	-0.226440	2.353434	1.897333	0.000000	0.000000
gcugucaccgagaaacugugaaguauaucuuaaaccugggcacuuaaaagauauauggaguuaguagugcaaccugcucggucugaugaguccaaaggaggacgaaacagc	1.395010	1.394161	1.215784	1.549483	0.998047	2.156250	0.531602	0.580461	-0.697800	-0.529990	-0.685122	-0.533495	1.471669	1.417838	0.000000	0.000000
gcugucaccgagaaacugugaaguauaucuuaaaccugggcacuuaaaagauauauggaguuaguagugcaaccugcucggucugaugaguccaaaggcggacgaaacagc	1.636292	1.671641	1.573451	1.873389	1.084800	1.994979	0.134561	0.240966	NaN	NaN	NaN	NaN	NaN	NaN	0.000000	0.000000
gcugucaccgagaaacugugaaguauaucuuaaaccugggcacuuaaaagauauauggaguuaguagugcaaccugcucggucugaugaguccaa-aggggacgaaacagc	1.512748	1.582186	1.339316	1.673471	1.173377	2.158518	0.097734	0.211964	-0.264343	0.051944	-0.162919	0.085482	2.071508	1.771743	0.000000	0.000000
gcugucaccgagaaacugugaaguauaucuuaaaccugggcacuuaaaagauauauggaguuaguagugcaaccugcucggucugaugaguccaaagggggacgaaacagc	1.421920	1.533839	1.311291	1.643465	1.293955	2.148693	0.053064	0.181241	-0.542468	-0.280144	-0.469984	-0.280720	1.829463	1.546195	0.000000	0.000000
gcugucaccgagaaacugugaaguauaucuuaaaccugggcacuuaaaagauauauggaguuaguagugcaaccugcucggucugaugaguccaaagguggacgaaacagc	1.574578	1.636015	1.498194	1.780133	1.151959	1.913986	0.004235	0.138707	-0.713131	-0.393607	-0.688665	-0.486029	2.087006	1.594543	0.000000	0.000000
gcugucaccgagaaacugugaaguauaucuuaaaccugggcacuuaaaagauauauggaguuaguagugcaaccugcucggucugaugaguccaaaguaggacgaaacagc	1.473938	1.572554	1.366591	1.739678	1.254921	2.360947	0.036776	0.173233	NaN	NaN	NaN	NaN	NaN	NaN	0.000000	0.000000
gcugucaccgagaaacugugaaguauaucuuaaaccugggcacuuaaaagauauauggaguuaguagugcaaccugcucggucugaugaguccaaagucggacgaaacagc	1.578344	1.674772	1.570333	1.818614	1.248611	1.771255	0.062230	0.187520	-0.067416	0.426018	0.338056	0.358903	3.114823	1.049174	0.000000	0.000000
gcugucaccgagaaacugugaaguauaucuuaaaccugggcacuuaaaagauauauggaguuaguagugcaaccugcucggucugaugaguccaa-aguggacgaaacagc	1.525445	1.585490	1.452292	1.750106	1.148272	1.985244	0.078949	0.197855	-0.178030	0.060714	-0.122433	0.103714	1.732783	1.683246	0.000000	0.000000
gcugucaccgagaaacugugaaguauaucuuaaaccugggcacuuaaaagauauauggaguuaguagugcaaccugcucggucugaugaguccaaagugggacgaaacagc	1.588456	1.616045	1.448349	1.720742	1.065586	1.872378	0.276050	0.356625	NaN	NaN	NaN	NaN	NaN	NaN	0.000000	0.000000
gcugucaccgagaaacugugaaguauaucuuaaaccugggcacuuaaaagauauauggaguuaguagugcaaccugcucggucugaugaguccaaaguuggacgaaacagc	1.637017	1.747844	1.540253	1.790115	1.290707	1.777715	0.247353	0.331568	-0.372074	0.111537	-0.224016	0.014740	3.045170	1.732831	0.000000	0.000000
gcugucaccgagaaacugugaaguauaucuuaaaccugggcacuuaaaagauauauggaguuaguagugcaaccugcucggucugaugaguccaaauaaggacgaaacagc	1.493858	1.594324	1.399875	1.764872	1.260276	2.317379	0.036702	0.173233	-0.492426	-0.160483	-0.538257	-0.260094	2.147548	1.897421	0.000000	0.000000
gcugucaccgagaaacugugaaguauaucuuaaaccugggcacuuaaaagauauauggaguuaguagugcaaccugcucggucugaugaguccaaauacggacgaaacagc	1.659496	1.722483	1.669508	1.878896	1.156079	1.619527	0.034663	0.170866	NaN	NaN	NaN	NaN	NaN	NaN	0.000000	0.000000
gcugucaccgagaaacugugaaguauaucuuaaaccugggcacuuaaaagauauauggaguuaguagugcaaccugcucggucugaugaguccaa-auaggacgaaacagc	1.519141	1.618412	1.421297	1.712875	1.256813	1.956939	0.047871	0.177576	-0.187204	0.001359	-0.160530	0.088019	1.543702	1.772346	0.000000	0.000000
gcugucaccgagaaacugugaaguauaucuuaaaccugggcacuuaaaagauauauggaguuaguagugcaaccugcucggucugaugaguccaaauagggacgaaacagc	1.560619	1.587711	1.525134	1.815192	1.064368	1.950104	0.355627	0.423710	NaN	NaN	NaN	NaN	NaN	NaN	0.000000	0.000000
gcugucaccgagaaacugugaaguauaucuuaaaccugggcacuuaaaagauauauggaguuaguagugcaaccugcucggucugaugaguccaaauauggacgaaacagc	1.600909	1.705054	1.599882	1.854761	1.270999	1.798366	0.039637	0.173876	-0.405604	-0.220044	-0.478713	-0.083173	1.533062	2.486224	0.000000	0.000000
gcugucaccgagaaacugugaaguauaucuuaaaccugggcacuuaaaagauauauggaguuaguagugcaaccugcucggucugaugaguccaaaucaggacgaaacagc	1.593358	1.698690	1.596730	1.836732	1.274477	1.737807	0.058596	0.184390	NaN	NaN	NaN	NaN	NaN	NaN	0.000000	0.000000
gcugucaccgagaaacugugaaguauaucuuaaaccugggcacuuaaaagauauauggaguuaguagugcaaccugcucggucugaugaguccaaauccggacgaaacagc	1.676071	1.767587	1.745738	1.895756	1.234572	1.412595	0.166491	0.266929	NaN	NaN	NaN	NaN	NaN	NaN	0.000000	0.000000
gcugucaccgagaaacugugaaguauaucuuaaaccugggcacuuaaaagauauauggaguuaguagugcaaccugcucggucugaugaguccaa-aucggacgaaacagc	1.670281	1.720669	1.668887	1.854492	1.123021	1.533223	0.024021	0.163003	-0.027056	0.134410	0.109214	0.200855	1.450326	1.234924	0.000000	0.000000
gcugucaccgagaaacugugaaguauaucuuaaaccugggcacuuaaaagauauauggaguuaguagugcaaccugcucggucugaugaguccaaaucgggacgaaacagc	1.629032	1.684184	1.455264	1.770576	1.135408	2.066864	0.267412	0.348716	NaN	NaN	NaN	NaN	NaN	NaN	0.000000	0.000000
gcugucaccgagaaacugugaaguauaucuuaaaccugggcacuuaaaagauauauggaguuaguagugcaaccugcucggucugaugaguccaaaucuggacgaaacagc	1.683621	1.727014	1.720243	1.911394	1.105078	1.552927	0.161306	0.263255	NaN	NaN	NaN	NaN	NaN	NaN	0.000000	0.000000
gcugucaccgagaaacugugaaguauaucuuaaaccugggcacuuaaaagauauauggaguuaguagugcaaccugcucggucugaugaguccaaaugaggacgaaacagc	1.476129	1.559906	1.389679	1.685546	1.212766	1.976364	0.056004	0.182797	-0.559024	-0.262039	-0.560266	-0.315045	1.981459	1.758818	0.000000	0.000000
gcugucaccgagaaacugugaaguauaucuuaaaccugggcacuuaaaagauauauggaguuaguagugcaaccugcucggucugaugaguccaaaugcggacgaaacagc	1.648995	1.724654	1.634525	1.851516	1.190307	1.648129	0.021400	0.160197	-0.105362	0.278144	0.053549	0.309667	2.418272	1.803508	0.000000	0.000000
gcugucaccgagaaacugugaaguauaucuuaaaccugggcacuuaaaagauauauggaguuaguagugcaaccugcucggucugaugaguccaa-augggacgaaacagc	1.478940	1.540221	1.405901	1.706261	1.151545	1.996919	0.162290	0.263544	-0.432582	-0.178420	-0.363509	-0.174860	1.795405	1.544005	0.000000	0.000000
gcugucaccgagaaacugugaaguauaucuuaaaccugggcacuuaaaagauauauggaguuaguagugcaaccugcucggucugaugaguccaaauggggacgaaacagc	1.562758	1.629457	1.431974	1.737419	1.166001	2.020436	0.061974	0.187520	NaN	NaN	NaN	NaN	NaN	NaN	0.000000	0.000000
gcugucaccgagaaacugugaaguauaucuuaaaccugggcacuuaaaagauauauggaguuaguagugcaaccugcucggucugaugaguccaaauguggacgaaacagc	1.566303	1.716660	1.523481	1.844495	1.413698	2.094183	0.011558	0.144785	-0.116550	0.069813	-0.148296	0.201845	1.535898	2.239451	0.000000	0.000000
gcugucaccgagaaacugugaaguauaucuuaaaccugggcacuuaaaagauauauggaguuaguagugcaaccugcucggucugaugaguccaaauuaggacgaaacagc	1.567963	1.674139	1.511563	1.825530	1.276958	2.060471	0.008151	0.138707	NaN	NaN	NaN	NaN	NaN	NaN	0.000000	0.000000
gcugucaccgagaaacugugaaguauaucuuaaaccugggcacuuaaaagauauauggaguuaguagugcaaccugcucggucugaugaguccaaauucggacgaaacagc	1.689220	1.775177	1.690574	1.926918	1.218870	1.723233	0.000286	0.127354	NaN	NaN	NaN	NaN	NaN	NaN	0.000000	0.000000
gcugucaccgagaaacugugaaguauaucuuaaaccugggcacuuaaaagauauauggaguuaguagugcaaccugcucggucugaugaguccaa-auuggacgaaacagc	1.568671	1.688743	1.569882	1.813660	1.318475	1.752987	0.077775	0.197358	-0.133420	0.097538	-0.043697	0.140840	1.701996	1.529456	0.000000	0.000000
gcugucaccgagaaacugugaaguauaucuuaaaccugggcacuuaaaagauauauggaguuaguagugcaaccugcucggucugaugaguccaaauugggacgaaacagc	1.630372	1.655094	1.495267	1.792125	1.058576	1.980877	0.202194	0.296063	-0.206152	-0.045443	-0.191039	0.027162	1.447801	1.652725	0.000000	0.000000
gcugucaccgagaaacugugaaguauaucuuaaaccugggcacuuaaaagauauauggaguuaguagugcaaccugcucggucugaugaguccaaauuuggacgaaacagc	1.618774	1.696340	1.713769	1.944248	1.195546	1.700117	0.334498	0.404953	NaN	NaN	NaN	NaN	NaN	NaN	0.000000	0.000000
gcugucaccgagaaacugugaaguauaucuuaaaccugggcacuuaaaagauauauggaguuaguagugcaaccugcucggucugaugaguccaacaaaggacgaaacagc	1.526083	1.595729	1.373302	1.707751	1.173939	2.159979	0.040121	0.173876	NaN	NaN	NaN	NaN	NaN	NaN	0.000000	0.000000
gcugucaccgagaaacugugaaguauaucuuaaaccugggcacuuaaaagauauauggaguuaguagugcaaccugcucggucugaugaguccaacaacggacgaaacagc	1.549656	1.669502	1.535181	1.825878	1.317789	1.952975	0.054646	0.182797	NaN	NaN	NaN	NaN	NaN	NaN	0.000000	0.000000
gcugucaccgagaaacugugaaguauaucuuaaaccugggcacuuaaaagauauauggaguuaguagugcaaccugcucggucugaugaguccaa-caaggacgaaacagc	1.514120	1.613841	1.403858	1.757669	1.258119	2.258452	0.002990	0.138707	-0.266855	0.025224	-0.205664	0.075367	1.959200	1.909991	0.000000	0.000000
gcugucaccgagaaacugugaaguauaucuuaaaccugggcacuuaaaagauauauggaguuaguagugcaaccugcucggucugaugaguccaacaagggacgaaacagc	1.528287	1.665599	1.517923	1.789498	1.371866	1.868852	0.078069	0.197590	-0.450334	-0.306778	-0.410673	-0.254420	1.391733	1.433023	0.000001	0.000001
gcugucaccgagaaacugugaaguauaucuuaaaccugggcacuuaaaagauauauggaguuaguagugcaaccugcucggucugaugaguccaacaauggacgaaacagc	1.591649	1.623606	1.595567	1.803843	1.076361	1.615385	0.402014	0.463095	-0.160014	0.113058	-0.106704	0.093200	1.875307	1.584543	0.000000	0.000000
gcugucaccgagaaacugugaaguauaucuuaaaccugggcacuuaaaagauauauggaguuaguagugcaaccugcucggucugaugaguccaacacaggacgaaacagc	1.562475	1.664282	1.518281	1.837539	1.264174	2.085728	0.034697	0.170866	-0.284572	-0.058661	-0.293355	-0.054229	1.682328	1.734304	0.000000	0.000000
gcugucaccgagaaacugugaaguauaucuuaaaccugggcacuuaaaagauauauggaguuaguagugcaaccugcucggucugaugaguccaacaccggacgaaacagc	1.555031	1.644040	1.564883	1.810004	1.227466	1.758413	0.161973	0.263538	NaN	NaN	NaN	NaN	NaN	NaN	0.000000	0.000000
gcugucaccgagaaacugugaaguauaucuuaaaccugggcacuuaaaagauauauggaguuaguagugcaaccugcucggucugaugaguccaa-cacggacgaaacagc	1.630702	1.729550	1.650342	1.886647	1.255592	1.723077	0.046713	0.177166	0.109435	0.356639	0.220943	0.347666	1.766870	1.338824	0.000000	0.000000
gcugucaccgagaaacugugaaguauaucuuaaaccugggcacuuaaaagauauauggaguuaguagugcaaccugcucggucugaugaguccaacacgggacgaaacagc	1.604208	1.679385	1.500678	1.803224	1.188986	2.006993	0.033939	0.170866	NaN	NaN	NaN	NaN	NaN	NaN	0.000000	0.000000
gcugucaccgagaaacugugaaguauaucuuaaaccugggcacuuaaaagauauauggaguuaguagugcaaccugcucggucugaugaguccaacacuggacgaaacagc	1.659270	1.743047	1.705764	1.878770	1.212766	1.489380	0.117147	0.228142	-0.069176	0.350368	0.167117	0.395926	2.627509	1.693589	0.000000	0.000000
gcugucaccgagaaacugugaaguauaucuuaaaccugggcacuuaaaagauauauggaguuaguagugcaaccugcucggucugaugaguccaacagaggacgaaacagc	1.489213	1.515511	1.291431	1.668001	1.062423	2.379962	0.131984	0.238970	-0.913319	-0.688810	-0.880603	-0.677760	1.676904	1.595301	0.000000	0.000000
gcugucaccgagaaacugugaaguauaucuuaaaccugggcacuuaaaagauauauggaguuaguagugcaaccugcucggucugaugaguccaacagcggacgaaacagc	1.689647	1.682617	1.579308	1.882141	0.983942	2.008316	0.340923	0.410529	NaN	NaN	NaN	NaN	NaN	NaN	0.000000	0.000000
gcugucaccgagaaacugugaaguauaucuuaaaccugggcacuuaaaagauauauggaguuaguagugcaaccugcucggucugaugaguccaa-cagggacgaaacagc	1.559679	1.617180	1.440835	1.763584	1.141566	2.102564	0.023654	0.163003	-0.442135	-0.198649	-0.371050	-0.099695	1.751808	1.867906	0.000000	0.000000
gcugucaccgagaaacugugaaguauaucuuaaaccugggcacuuaaaagauauauggaguuaguagugcaaccugcucggucugaugaguccaacaggggacgaaacagc	1.526227	1.557881	1.475505	1.754288	1.075608	1.900130	0.334604	0.404982	NaN	NaN	NaN	NaN	NaN	NaN	0.000000	0.000000
gcugucaccgagaaacugugaaguauaucuuaaaccugggcacuuaaaagauauauggaguuaguagugcaaccugcucggucugaugaguccaacaguggacgaaacagc	1.619425	1.718008	1.511887	1.807063	1.254827	1.973223	0.095146	0.210185	-1.198517	-1.099335	-1.252516	-1.061646	1.256557	1.551922	0.000000	0.000000
gcugucaccgagaaacugugaaguauaucuuaaaccugggcacuuaaaagauauauggaguuaguagugcaaccugcucggucugaugaguccaacauaggacgaaacagc	1.577795	1.652798	1.470172	1.821331	1.188511	2.244703	0.029141	0.166597	NaN	NaN	NaN	NaN	NaN	NaN	0.000000	0.000000
gcugucaccgagaaacugugaaguauaucuuaaaccugggcacuuaaaagauauauggaguuaguagugcaaccugcucggucugaugaguccaacaucggacgaaacagc	1.584110	1.660432	1.600941	1.844517	1.192123	1.752171	0.173562	0.273276	-0.193691	0.023500	-0.272570	0.070202	1.648886	2.201766	0.000000	0.000000
gcugucaccgagaaacugugaaguauaucuuaaaccugggcacuuaaaagauauauggaguuaguagugcaaccugcucggucugaugaguccaa-cauggacgaaacagc	1.595713	1.657125	1.510363	1.839882	1.151894	2.135593	0.053977	0.182797	-0.439283	-0.141051	-0.355337	-0.115935	1.987160	1.735409	0.000000	0.000000
gcugucaccgagaaacugugaaguauaucuuaaaccugggcacuuaaaagauauauggaguuaguagugcaaccugcucggucugaugaguccaacaugggacgaaacagc	1.574356	1.658133	1.499004	1.772782	1.212766	1.878354	0.018653	0.155659	0.117329	0.258742	0.062301	0.313505	1.384884	1.783217	0.000000	0.000000
gcugucaccgagaaacugugaaguauaucuuaaaccugggcacuuaaaagauauauggaguuaguagugcaaccugcucggucugaugaguccaacauuggacgaaacagc	1.726073	1.793094	1.673778	1.887647	1.166864	1.636325	0.208801	0.301262	NaN	NaN	NaN	NaN	NaN	NaN	0.000000	0.000000
gcugucaccgagaaacugugaaguauaucuuaaaccugggcacuuaaaagauauauggaguuaguagugcaaccugcucggucugaugaguccaaccaaggacgaaacagc	1.488615	1.563312	1.373414	1.705231	1.187674	2.146925	0.013570	0.147120	-0.491682	-0.271988	-0.541404	-0.198922	1.658420	2.200303	0.000000	0.000000
gcugucaccgagaaacugugaaguauaucuuaaaccugggcacuuaaaagauauauggaguuaguagugcaaccugcucggucugaugaguccaaccacggacgaaacagc	1.671880	1.730995	1.664227	1.883624	1.145815	1.657282	0.003640	0.138707	NaN	NaN	NaN	NaN	NaN	NaN	0.000000	0.000000
gcugucaccgagaaacugugaaguauaucuuaaaccugggcacuuaaaagauauauggaguuaguagugcaaccugcucggucugaugaguccaa-ccaggacgaaacagc	1.594504	1.730987	1.540794	1.791025	1.369252	1.779227	0.132899	0.239661	-0.235025	0.151788	-0.259809	0.070064	2.436759	2.137334	0.000000	0.000000
gcugucaccgagaaacugugaaguauaucuuaaaccugggcacuuaaaagauauauggaguuaguagugcaaccugcucggucugaugaguccaaccagggacgaaacagc	1.622226	1.633855	1.573242	1.818389	1.027139	1.758520	0.261386	0.343966	NaN	NaN	NaN	NaN	NaN	NaN	0.000000	0.000000
gcugucaccgagaaacugugaaguauaucuuaaaccugggcacuuaaaagauauauggaguuaguagugcaaccugcucggucugaugaguccaaccauggacgaaacagc	1.621888	1.652381	1.586466	1.860694	1.072735	1.880308	0.208353	0.301222	-0.024028	0.081259	-0.162849	0.103946	1.274345	1.848400	0.000001	0.000001
gcugucaccgagaaacugugaaguauaucuuaaaccugggcacuuaaaagauauauggaguuaguagugcaaccugcucggucugaugaguccaacccaggacgaaacagc	1.614954	1.718505	1.627780	1.901521	1.269261	1.878196	0.060025	0.185691	NaN	NaN	NaN	NaN	NaN	NaN	0.000000	0.000000
gcugucaccgagaaacugugaaguauaucuuaaaccugggcacuuaaaagauauauggaguuaguagugcaaccugcucggucugaugaguccaaccccggacgaaacagc	1.744350	1.792593	1.809486	1.988173	1.117487	1.508991	0.115520	0.226558	-0.086746	0.292100	-0.063707	0.234231	2.392471	1.985808	0.000000	0.000000
gcugucaccgagaaacugugaaguauaucuuaaaccugggcacuuaaaagauauauggaguuaguagugcaaccugcucggucugaugaguccaa-cccggacgaaacagc	1.633865	1.754706	1.743853	1.920662	1.320812	1.502481	0.211594	0.303311	-0.003454	0.381780	0.224625	0.383370	2.427918	1.441268	0.000000	0.000000
gcugucaccgagaaacugugaaguauaucuuaaaccugggcacuuaaaagauauauggaguuaguagugcaaccugcucggucugaugaguccaacccgggacgaaacagc	1.675300	1.764906	1.654985	1.850059	1.229155	1.567020	0.162353	0.263544	NaN	NaN	NaN	NaN	NaN	NaN	0.000000	0.000000
gcugucaccgagaaacugugaaguauaucuuaaaccugggcacuuaaaagauauauggaguuaguagugcaaccugcucggucugaugaguccaacccuggacgaaacagc	1.665972	1.782869	1.710815	1.898486	1.308872	1.540531	0.083993	0.201347	-0.016690	-0.004876	0.206781	0.395439	1.027577	1.544039	0.024601	0.025060
gcugucaccgagaaacugugaaguauaucuuaaaccugggcacuuaaaagauauauggaguuaguagugcaaccugcucggucugaugaguccaaccgaggacgaaacagc	1.566901	1.550713	1.425301	1.676702	0.963412	1.784024	0.902371	0.912477	NaN	NaN	NaN	NaN	NaN	NaN	0.000000	0.000000
gcugucaccgagaaacugugaaguauaucuuaaaccugggcacuuaaaagauauauggaguuaguagugcaaccugcucggucugaugaguccaaccgcggacgaaacagc	1.721246	1.791874	1.715200	1.934167	1.176596	1.655643	0.013798	0.147120	NaN	NaN	NaN	NaN	NaN	NaN	0.000000	0.000000
gcugucaccgagaaacugugaaguauaucuuaaaccugggcacuuaaaagauauauggaguuaguagugcaaccugcucggucugaugaguccaa-ccgggacgaaacagc	1.635372	1.695388	1.620518	1.851507	1.148197	1.702117	0.024969	0.163003	-0.210428	-0.333479	-0.198087	-0.166029	0.753269	1.076609	0.000000	0.000000
gcugucaccgagaaacugugaaguauaucuuaaaccugggcacuuaaaagauauauggaguuaguagugcaaccugcucggucugaugaguccaaccguggacgaaacagc	1.581995	1.678578	1.503184	1.807474	1.249058	2.015067	0.003032	0.138707	NaN	NaN	NaN	NaN	NaN	NaN	0.000000	0.000000
gcugucaccgagaaacugugaaguauaucuuaaaccugggcacuuaaaagauauauggaguuaguagugcaaccugcucggucugaugaguccaaccuaggacgaaacagc	1.538923	1.621960	1.480439	1.801178	1.210700	2.092852	0.064585	0.189178	NaN	NaN	NaN	NaN	NaN	NaN	0.000000	0.000000
gcugucaccgagaaacugugaaguauaucuuaaaccugggcacuuaaaagauauauggaguuaguagugcaaccugcucggucugaugaguccaaccucggacgaaacagc	1.758304	1.805224	1.755659	1.886614	1.114089	1.351931	0.519244	0.569849	NaN	NaN	NaN	NaN	NaN	NaN	0.000000	0.000000
gcugucaccgagaaacugugaaguauaucuuaaaccugggcacuuaaaagauauauggaguuaguagugcaaccugcucggucugaugaguccaa-ccuggacgaaacagc	1.647758	1.716124	1.632522	1.864354	1.170486	1.705422	0.005462	0.138707	-0.040979	0.281947	0.189556	0.264844	2.103421	1.189291	0.000000	0.000000
gcugucaccgagaaacugugaaguauaucuuaaaccugggcacuuaaaagauauauggaguuaguagugcaaccugcucggucugaugaguccaaccugggacgaaacagc	1.588589	1.665380	1.547475	1.796262	1.193413	1.773321	0.018084	0.155614	NaN	NaN	NaN	NaN	NaN	NaN	0.000000	0.000000
gcugucaccgagaaacugugaaguauaucuuaaaccugggcacuuaaaagauauauggaguuaguagugcaaccugcucggucugaugaguccaaccuuggacgaaacagc	1.628039	1.747456	1.682793	1.898831	1.316489	1.644515	0.091463	0.207494	-0.147088	0.221147	-0.015534	0.243170	2.334721	1.814278	0.000000	0.000000
gcugucaccgagaaacugugaaguauaucuuaaaccugggcacuuaaaagauauauggaguuaguagugcaaccugcucggucugaugaguccaacgaaggacgaaacagc	1.426121	1.473637	1.343378	1.698574	1.115619	2.265667	0.344858	0.414063	NaN	NaN	NaN	NaN	NaN	NaN	0.000000	0.000000
gcugucaccgagaaacugugaaguauaucuuaaaccugggcacuuaaaagauauauggaguuaguagugcaaccugcucggucugaugaguccaacgacggacgaaacagc	1.624038	1.712411	1.567618	1.874635	1.225668	2.027763	0.007817	0.138707	NaN	NaN	NaN	NaN	NaN	NaN	0.000000	0.000000
gcugucaccgagaaacugugaaguauaucuuaaaccugggcacuuaaaagauauauggaguuaguagugcaaccugcucggucugaugaguccaa-cgaggacgaaacagc	1.528116	1.573889	1.399729	1.749070	1.111150	2.235324	0.081327	0.199497	-0.444841	-0.063632	-0.361638	-0.040419	2.405521	2.095167	0.000000	0.000000
gcugucaccgagaaacugugaaguauaucuuaaaccugggcacuuaaaagauauauggaguuaguagugcaaccugcucggucugaugaguccaacgagggacgaaacagc	1.602547	1.660443	1.457096	1.757902	1.142606	1.998971	0.171927	0.271865	-0.779369	-0.693563	-0.889047	-0.833228	1.218444	1.137156	0.307775	0.310148
gcugucaccgagaaacugugaaguauaucuuaaaccugggcacuuaaaagauauauggaguuaguagugcaaccugcucggucugaugaguccaacgauggacgaaacagc	1.604060	1.692361	1.530385	1.828629	1.225465	1.987212	0.003220	0.138707	-0.260228	-0.060941	-0.154619	0.177617	1.582295	2.148997	0.000011	0.000012
gcugucaccgagaaacugugaaguauaucuuaaaccugggcacuuaaaagauauauggaguuaguagugcaaccugcucggucugaugaguccaacgcaggacgaaacagc	1.690823	1.777947	1.656796	1.886057	1.222149	1.695354	0.070401	0.192315	NaN	NaN	NaN	NaN	NaN	NaN	0.000000	0.000000
gcugucaccgagaaacugugaaguauaucuuaaaccugggcacuuaaaagauauauggaguuaguagugcaaccugcucggucugaugaguccaacgccggacgaaacagc	1.739495	1.790736	1.770535	2.009583	1.125230	1.733997	0.112235	0.224469	-0.269576	0.225040	-0.201429	0.159560	3.123317	2.296091	0.000000	0.000000
gcugucaccgagaaacugugaaguauaucuuaaaccugggcacuuaaaagauauauggaguuaguagugcaaccugcucggucugaugaguccaa-cgcggacgaaacagc	1.729785	1.735145	1.668867	1.855603	1.012419	1.537221	0.563536	0.607283	NaN	NaN	NaN	NaN	NaN	NaN	0.000000	0.000000
gcugucaccgagaaacugugaaguauaucuuaaaccugggcacuuaaaagauauauggaguuaguagugcaaccugcucggucugaugaguccaacgcgggacgaaacagc	1.707756	1.733769	1.696396	1.900859	1.061726	1.601264	0.064951	0.189178	NaN	NaN	NaN	NaN	NaN	NaN	0.000000	0.000000
gcugucaccgagaaacugugaaguauaucuuaaaccugggcacuuaaaagauauauggaguuaguagugcaaccugcucggucugaugaguccaacgcuggacgaaacagc	1.712551	1.804725	1.694681	1.912791	1.236443	1.652378	0.071651	0.192819	-0.096108	0.298020	0.044327	0.293177	2.478155	1.773580	0.000000	0.000000
gcugucaccgagaaacugugaaguauaucuuaaaccugggcacuuaaaagauauauggaguuaguagugcaaccugcucggucugaugaguccaacggaggacgaaacagc	1.424278	1.439388	1.221969	1.628932	1.035405	2.552486	0.245859	0.330519	-0.558041	-0.300197	-0.492515	-0.205181	1.810689	1.937912	0.000000	0.000000
gcugucaccgagaaacugugaaguauaucuuaaaccugggcacuuaaaagauauauggaguuaguagugcaaccugcucggucugaugaguccaacggcggacgaaacagc	1.691026	1.745977	1.667123	1.846590	1.134882	1.511706	0.207940	0.300882	NaN	NaN	NaN	NaN	NaN	NaN	0.000000	0.000000
gcugucaccgagaaacugugaaguauaucuuaaaccugggcacuuaaaagauauauggaguuaguagugcaaccugcucggucugaugaguccaa-cggggacgaaacagc	1.535156	1.584826	1.441553	1.674891	1.121167	1.711348	0.229696	0.317395	-0.473922	-0.246186	-0.418577	-0.094905	1.689413	2.107041	0.000000	0.000000
gcugucaccgagaaacugugaaguauaucuuaaaccugggcacuuaaaagauauauggaguuaguagugcaaccugcucggucugaugaguccaacgggggacgaaacagc	1.567365	1.611194	1.448753	1.749087	1.106190	1.996795	0.036983	0.173233	NaN	NaN	NaN	NaN	NaN	NaN	0.000000	0.000000
gcugucaccgagaaacugugaaguauaucuuaaaccugggcacuuaaaagauauauggaguuaguagugcaaccugcucggucugaugaguccaacgguggacgaaacagc	1.556693	1.693966	1.487615	1.841774	1.371743	2.260261	0.002477	0.138707	NaN	NaN	NaN	NaN	NaN	NaN	0.000000	0.000000
gcugucaccgagaaacugugaaguauaucuuaaaccugggcacuuaaaagauauauggaguuaguagugcaaccugcucggucugaugaguccaacguaggacgaaacagc	1.528097	1.658506	1.494454	1.807630	1.350233	2.056723	0.039035	0.173876	NaN	NaN	NaN	NaN	NaN	NaN	0.000000	0.000000
gcugucaccgagaaacugugaaguauaucuuaaaccugggcacuuaaaagauauauggaguuaguagugcaaccugcucggucugaugaguccaacgucggacgaaacagc	1.641557	1.700510	1.675268	1.854000	1.145390	1.509150	0.177622	0.277062	NaN	NaN	NaN	NaN	NaN	NaN	0.000000	0.000000
gcugucaccgagaaacugugaaguauaucuuaaaccugggcacuuaaaagauauauggaguuaguagugcaaccugcucggucugaugaguccaa-cguggacgaaacagc	1.623932	1.649597	1.466474	1.794996	1.060878	2.130700	0.203545	0.297180	-0.244823	-0.015755	-0.151088	0.071595	1.694600	1.669873	0.000000	0.000000
gcugucaccgagaaacugugaaguauaucuuaaaccugggcacuuaaaagauauauggaguuaguagugcaaccugcucggucugaugaguccaacgugggacgaaacagc	1.610006	1.637030	1.492476	1.772030	1.064202	1.903509	0.136563	0.242811	NaN	NaN	NaN	NaN	NaN	NaN	0.000000	0.000000
gcugucaccgagaaacugugaaguauaucuuaaaccugggcacuuaaaagauauauggaguuaguagugcaaccugcucggucugaugaguccaacguuggacgaaacagc	1.613377	1.704980	1.692473	1.935441	1.234816	1.749720	0.245716	0.330416	NaN	NaN	NaN	NaN	NaN	NaN	0.000000	0.000000
gcugucaccgagaaacugugaaguauaucuuaaaccugggcacuuaaaagauauauggaguuaguagugcaaccugcucggucugaugaguccaacuaaggacgaaacagc	1.536901	1.663430	1.487512	1.816779	1.338225	2.134354	0.021150	0.160197	-0.452514	-0.094038	-0.492883	-0.241426	2.282839	1.784256	0.000000	0.000000
gcugucaccgagaaacugugaaguauaucuuaaaccugggcacuuaaaagauauauggaguuaguagugcaaccugcucggucugaugaguccaacuacggacgaaacagc	1.686548	1.752951	1.713965	1.929751	1.165207	1.643560	0.049521	0.178463	NaN	NaN	NaN	NaN	NaN	NaN	0.000000	0.000000
gcugucaccgagaaacugugaaguauaucuuaaaccugggcacuuaaaagauauauggaguuaguagugcaaccugcucggucugaugaguccaa-cuaggacgaaacagc	1.571750	1.626419	1.475528	1.787473	1.134145	2.050905	0.032607	0.170866	-0.202568	0.049858	-0.033212	0.034835	1.788238	1.169626	0.007712	0.007877
gcugucaccgagaaacugugaaguauaucuuaaaccugggcacuuaaaagauauauggaguuaguagugcaaccugcucggucugaugaguccaacuagggacgaaacagc	1.622447	1.689916	1.609961	1.869163	1.168069	1.816360	0.065234	0.189283	NaN	NaN	NaN	NaN	NaN	NaN	0.000000	0.000000
gcugucaccgagaaacugugaaguauaucuuaaaccugggcacuuaaaagauauauggaguuaguagugcaaccugcucggucugaugaguccaacuauggacgaaacagc	1.652008	1.714730	1.672187	1.874797	1.155372	1.594444	0.075146	0.194961	NaN	NaN	NaN	NaN	NaN	NaN	0.000000	0.000000
gcugucaccgagaaacugugaaguauaucuuaaaccugggcacuuaaaagauauauggaguuaguagugcaaccugcucggucugaugaguccaacucaggacgaaacagc	1.674822	1.736605	1.625589	1.861759	1.152876	1.722541	0.049830	0.179187	NaN	NaN	NaN	NaN	NaN	NaN	0.000000	0.000000
gcugucaccgagaaacugugaaguauaucuuaaaccugggcacuuaaaagauauauggaguuaguagugcaaccugcucggucugaugaguccaacuccggacgaaacagc	1.817573	1.838506	1.812939	1.976018	1.049379	1.455725	0.308437	0.382431	-0.009969	0.234602	0.011432	0.216278	1.756187	1.602677	0.000000	0.000000
gcugucaccgagaaacugugaaguauaucuuaaaccugggcacuuaaaagauauauggaguuaguagugcaaccugcucggucugaugaguccaa-cucggacgaaacagc	1.758623	1.814319	1.777920	1.959666	1.136832	1.519658	0.019895	0.157324	0.087815	0.431723	0.391167	0.416088	2.207536	1.059062	0.000000	0.000000
gcugucaccgagaaacugugaaguauaucuuaaaccugggcacuuaaaagauauauggaguuaguagugcaaccugcucggucugaugaguccaacucgggacgaaacagc	1.695553	1.756491	1.629572	1.877000	1.150637	1.767779	0.103589	0.216874	NaN	NaN	NaN	NaN	NaN	NaN	0.000000	0.000000
gcugucaccgagaaacugugaaguauaucuuaaaccugggcacuuaaaagauauauggaguuaguagugcaaccugcucggucugaugaguccaacucuggacgaaacagc	1.685469	1.792082	1.770809	1.966592	1.278244	1.569580	0.094086	0.209179	NaN	NaN	NaN	NaN	NaN	NaN	0.000000	0.000000
gcugucaccgagaaacugugaaguauaucuuaaaccugggcacuuaaaagauauauggaguuaguagugcaaccugcucggucugaugaguccaacugaggacgaaacagc	1.572934	1.590538	1.505989	1.766605	1.041369	1.822281	0.240964	0.326769	-0.164660	0.068297	-0.145235	0.092308	1.709847	1.727994	0.000000	0.000000
gcugucaccgagaaacugugaaguauaucuuaaaccugggcacuuaaaagauauauggaguuaguagugcaaccugcucggucugaugaguccaacugcggacgaaacagc	1.681077	1.755843	1.690555	1.881168	1.187863	1.551003	0.038655	0.173876	NaN	NaN	NaN	NaN	NaN	NaN	0.000000	0.000000
gcugucaccgagaaacugugaaguauaucuuaaaccugggcacuuaaaagauauauggaguuaguagugcaaccugcucggucugaugaguccaa-cugggacgaaacagc	1.569670	1.643766	1.487418	1.813563	1.186032	2.119068	0.027810	0.165174	-0.486688	-0.238354	-0.553520	-0.237247	1.771473	2.071441	0.000000	0.000000
gcugucaccgagaaacugugaaguauaucuuaaaccugggcacuuaaaagauauauggaguuaguagugcaaccugcucggucugaugaguccaacuggggacgaaacagc	1.620288	1.646740	1.550517	1.890014	1.062800	2.185229	0.236091	0.322750	-0.319832	0.114898	-0.076239	0.182767	2.721007	1.815541	0.000000	0.000000
gcugucaccgagaaacugugaaguauaucuuaaaccugggcacuuaaaagauauauggaguuaguagugcaaccugcucggucugaugaguccaacuguggacgaaacagc	1.716666	1.780770	1.684440	1.925440	1.159054	1.741806	0.035548	0.172226	NaN	NaN	NaN	NaN	NaN	NaN	0.000000	0.000000
gcugucaccgagaaacugugaaguauaucuuaaaccugggcacuuaaaagauauauggaguuaguagugcaaccugcucggucugaugaguccaacuuaggacgaaacagc	1.615893	1.672490	1.614036	1.915066	1.139193	2.000000	0.211754	0.303395	NaN	NaN	NaN	NaN	NaN	NaN	0.000000	0.000000
gcugucaccgagaaacugugaaguauaucuuaaaccugggcacuuaaaagauauauggaguuaguagugcaaccugcucggucugaugaguccaacuucggacgaaacagc	1.709203	1.757508	1.719624	1.891688	1.117647	1.486154	0.025200	0.163003	NaN	NaN	NaN	NaN	NaN	NaN	0.000000	0.000000
gcugucaccgagaaacugugaaguauaucuuaaaccugggcacuuaaaagauauauggaguuaguagugcaaccugcucggucugaugaguccaa-cuuggacgaaacagc	1.639492	1.716937	1.617835	1.868779	1.195213	1.782147	0.004903	0.138707	0.076364	0.322219	0.239176	0.373043	1.761388	1.361026	0.000000	0.000000
gcugucaccgagaaacugugaaguauaucuuaaaccugggcacuuaaaagauauauggaguuaguagugcaaccugcucggucugaugaguccaacuugggacgaaacagc	1.699199	1.770498	1.626297	1.927289	1.178417	1.999824	0.052806	0.181241	NaN	NaN	NaN	NaN	NaN	NaN	0.000000	0.000000
gcugucaccgagaaacugugaaguauaucuuaaaccugggcacuuaaaagauauauggaguuaguagugcaaccugcucggucugaugaguccaacuuuggacgaaacagc	1.734570	1.783967	1.740292	1.911637	1.120462	1.483696	0.071726	0.192819	NaN	NaN	NaN	NaN	NaN	NaN	0.000000	0.000000
gcugucaccgagaaacugugaaguauaucuuaaaccugggcacuuaaaagauauauggaguuaguagugcaaccugcucggucugaugaguccaagaaaggacgaaacagc	1.459019	1.533818	1.302622	1.582710	1.187952	1.905848	0.318041	0.389781	-0.275165	-0.078324	-0.363044	0.010004	1.573408	2.360742	0.000000	0.000000
gcugucaccgagaaacugugaaguauaucuuaaaccugggcacuuaaaagauauauggaguuaguagugcaaccugcucggucugaugaguccaagaacggacgaaacagc	1.572023	1.660685	1.531357	1.804948	1.226485	1.877547	0.021992	0.161556	-1.014381	-0.795843	-1.049716	-0.889070	1.654011	1.447589	0.000605	0.000622
gcugucaccgagaaacugugaaguauaucuuaaaccugggcacuuaaaagauauauggaguuaguagugcaaccugcucggucugaugaguccaa-gaaggacgaaacagc	1.426195	1.475258	1.252706	1.569173	1.119600	2.072368	0.053777	0.182797	-0.452919	-0.230879	-0.480609	-0.197064	1.667401	1.921081	0.000000	0.000000
gcugucaccgagaaacugugaaguauaucuuaaaccugggcacuuaaaagauauauggaguuaguagugcaaccugcucggucugaugaguccaagaagggacgaaacagc	1.497370	1.598478	1.428443	1.729663	1.262141	2.000874	0.042126	0.174473	NaN	NaN	NaN	NaN	NaN	NaN	0.000000	0.000000
gcugucaccgagaaacugugaaguauaucuuaaaccugggcacuuaaaagauauauggaguuaguagugcaaccugcucggucugaugaguccaagaauggacgaaacagc	1.583931	1.690621	1.495781	1.793365	1.278469	1.984194	0.033893	0.170866	-0.531932	-0.260329	-0.597281	-0.189429	1.868973	2.557709	0.000000	0.000000
gcugucaccgagaaacugugaaguauaucuuaaaccugggcacuuaaaagauauauggaguuaguagugcaaccugcucggucugaugaguccaagacaggacgaaacagc	1.579974	1.669825	1.517638	1.811754	1.229847	1.968416	0.001902	0.138562	-0.515348	0.016368	-0.315045	-0.100920	3.401861	1.637289	0.000000	0.000000
gcugucaccgagaaacugugaaguauaucuuaaaccugggcacuuaaaagauauauggaguuaguagugcaaccugcucggucugaugaguccaa-gacggacgaaacagc	1.563821	1.677613	1.472207	1.790182	1.299547	2.079576	0.013624	0.147120	-0.307737	-0.079551	-0.332483	-0.055724	1.691166	1.891293	0.000000	0.000000
gcugucaccgagaaacugugaaguauaucuuaaaccugggcacuuaaaagauauauggaguuaguagugcaaccugcucggucugaugaguccaagacgggacgaaacagc	1.595759	1.657168	1.477537	1.793654	1.151884	2.070701	0.042443	0.174688	-0.159394	0.028646	-0.211384	0.236784	1.541841	2.806517	0.000000	0.000000
gcugucaccgagaaacugugaaguauaucuuaaaccugggcacuuaaaagauauauggaguuaguagugcaaccugcucggucugaugaguccaagacuggacgaaacagc	1.678236	1.803405	1.650819	1.884367	1.334043	1.712174	0.099719	0.213635	NaN	NaN	NaN	NaN	NaN	NaN	0.000000	0.000000
gcugucaccgagaaacugugaaguauaucuuaaaccugggcacuuaaaagauauauggaguuaguagugcaaccugcucggucugaugaguccaagagaggacgaaacagc	1.384628	1.472845	1.274397	1.606142	1.225226	2.146570	0.136981	0.242999	-0.678012	-0.341939	-0.595359	-0.249162	2.168067	2.219199	0.000000	0.000000
gcugucaccgagaaacugugaaguauaucuuaaaccugggcacuuaaaagauauauggaguuaguagugcaaccugcucggucugaugaguccaagagcggacgaaacagc	1.622366	1.641297	1.552348	1.783740	1.044552	1.703697	0.064437	0.189178	NaN	NaN	NaN	NaN	NaN	NaN	0.000000	0.000000
gcugucaccgagaaacugugaaguauaucuuaaaccugggcacuuaaaagauauauggaguuaguagugcaaccugcucggucugaugaguccaa-gagggacgaaacagc	1.488735	1.529296	1.312442	1.637733	1.097896	2.114905	0.080439	0.198800	-0.392238	-0.075761	-0.316191	-0.027222	2.072418	1.945220	0.000000	0.000000
gcugucaccgagaaacugugaaguauaucuuaaaccugggcacuuaaaagauauauggaguuaguagugcaaccugcucggucugaugaguccaagaggggacgaaacagc	1.569213	1.575578	1.495073	1.789850	1.014763	1.971407	0.382915	0.446899	-0.530198	-0.301805	-0.561725	-0.324904	1.691971	1.725129	0.000000	0.000000
gcugucaccgagaaacugugaaguauaucuuaaaccugggcacuuaaaagauauauggaguuaguagugcaaccugcucggucugaugaguccaagaguggacgaaacagc	1.519681	1.625023	1.470770	1.787083	1.274507	2.071638	0.051517	0.180903	NaN	NaN	NaN	NaN	NaN	NaN	0.000000	0.000000
gcugucaccgagaaacugugaaguauaucuuaaaccugggcacuuaaaagauauauggaguuaguagugcaaccugcucggucugaugaguccaagauaggacgaaacagc	1.481576	1.589156	1.348931	1.677781	1.281091	2.132308	0.039664	0.173876	-0.401241	-0.001235	-0.406319	-0.092428	2.511921	2.060113	0.000000	0.000000
gcugucaccgagaaacugugaaguauaucuuaaaccugggcacuuaaaagauauauggaguuaguagugcaaccugcucggucugaugaguccaagaucggacgaaacagc	1.659248	1.672825	1.540238	1.809756	1.031756	1.860022	0.288485	0.367094	NaN	NaN	NaN	NaN	NaN	NaN	0.000000	0.000000
gcugucaccgagaaacugugaaguauaucuuaaaccugggcacuuaaaagauauauggaguuaguagugcaaccugcucggucugaugaguccaa-gauggacgaaacagc	1.542349	1.600362	1.370877	1.706875	1.142913	2.167695	0.105638	0.218855	-0.419132	-0.138637	-0.391348	-0.076173	1.907634	2.066210	0.000000	0.000000
gcugucaccgagaaacugugaaguauaucuuaaaccugggcacuuaaaagauauauggaguuaguagugcaaccugcucggucugaugaguccaagaugggacgaaacagc	1.528071	1.653131	1.450731	1.759045	1.333707	2.033828	0.025133	0.163003	NaN	NaN	NaN	NaN	NaN	NaN	0.000000	0.000000
gcugucaccgagaaacugugaaguauaucuuaaaccugggcacuuaaaagauauauggaguuaguagugcaaccugcucggucugaugaguccaagauuggacgaaacagc	1.656306	1.762712	1.596271	1.838662	1.277635	1.747395	0.135882	0.242127	NaN	NaN	NaN	NaN	NaN	NaN	0.000000	0.000000
gcugucaccgagaaacugugaaguauaucuuaaaccugggcacuuaaaagauauauggaguuaguagugcaaccugcucggucugaugaguccaagcaaggacgaaacagc	1.584278	1.673977	1.529039	1.762082	1.229417	1.710184	0.116750	0.227723	-0.635722	-0.522896	-0.649023	-0.385551	1.296659	1.834307	0.000010	0.000010
gcugucaccgagaaacugugaaguauaucuuaaaccugggcacuuaaaagauauauggaguuaguagugcaaccugcucggucugaugaguccaagcacggacgaaacagc	1.680586	1.741438	1.675714	1.898921	1.150407	1.671885	0.005397	0.138707	-0.335900	-0.053032	-0.445303	-0.088059	1.918089	2.276375	0.000000	0.000000
gcugucaccgagaaacugugaaguauaucuuaaaccugggcacuuaaaagauauauggaguuaguagugcaaccugcucggucugaugaguccaa-gcaggacgaaacagc	1.726603	1.706053	1.747243	1.913240	0.953783	1.465538	0.802209	0.819032	0.042703	0.355076	0.235244	0.378464	2.052928	1.390658	0.000000	0.000000
gcugucaccgagaaacugugaaguauaucuuaaaccugggcacuuaaaagauauauggaguuaguagugcaaccugcucggucugaugaguccaagcagggacgaaacagc	1.737049	1.817696	1.851305	1.974523	1.204057	1.328063	0.173799	0.273388	NaN	NaN	NaN	NaN	NaN	NaN	0.000000	0.000000
gcugucaccgagaaacugugaaguauaucuuaaaccugggcacuuaaaagauauauggaguuaguagugcaaccugcucggucugaugaguccaagcauggacgaaacagc	1.650430	1.749591	1.660498	1.893133	1.256495	1.708580	0.018775	0.155734	NaN	NaN	NaN	NaN	NaN	NaN	0.000000	0.000000
gcugucaccgagaaacugugaaguauaucuuaaaccugggcacuuaaaagauauauggaguuaguagugcaaccugcucggucugaugaguccaagccaggacgaaacagc	1.650601	1.680714	1.610113	1.903007	1.071799	1.962880	0.196305	0.290531	-0.295756	-0.362694	-0.160233	-0.192512	0.857159	0.928369	0.843431	0.845133
gcugucaccgagaaacugugaaguauaucuuaaaccugggcacuuaaaagauauauggaguuaguagugcaaccugcucggucugaugaguccaa-gccggacgaaacagc	1.692512	1.774701	1.683951	1.890863	1.208340	1.610321	0.049017	0.178181	-0.128425	0.094671	0.004527	0.073737	1.671461	1.172763	0.964201	0.964201
gcugucaccgagaaacugugaaguauaucuuaaaccugggcacuuaaaagauauauggaguuaguagugcaaccugcucggucugaugaguccaagccgggacgaaacagc	1.735487	1.768111	1.729390	1.865004	1.078014	1.366516	0.546029	0.593474	NaN	NaN	NaN	NaN	NaN	NaN	0.000000	0.000000
gcugucaccgagaaacugugaaguauaucuuaaaccugggcacuuaaaagauauauggaguuaguagugcaaccugcucggucugaugaguccaagccuggacgaaacagc	1.695341	1.764192	1.714877	1.914604	1.171794	1.583896	0.008119	0.138707	0.013783	0.373007	0.265208	0.367817	2.286778	1.266512	0.000000	0.000000
gcugucaccgagaaacugugaaguauaucuuaaaccugggcacuuaaaagauauauggaguuaguagugcaaccugcucggucugaugaguccaagcgaggacgaaacagc	1.507967	1.554181	1.366027	1.743661	1.112280	2.385799	0.110319	0.223199	-0.455378	-0.222172	-0.462529	-0.180982	1.710826	1.912259	0.000000	0.000000
gcugucaccgagaaacugugaaguauaucuuaaaccugggcacuuaaaagauauauggaguuaguagugcaaccugcucggucugaugaguccaagcgcggacgaaacagc	1.660954	1.743773	1.675979	1.928837	1.210095	1.790021	0.048019	0.177576	NaN	NaN	NaN	NaN	NaN	NaN	0.000000	0.000000
gcugucaccgagaaacugugaaguauaucuuaaaccugggcacuuaaaagauauauggaguuaguagugcaaccugcucggucugaugaguccaa-gcgggacgaaacagc	1.736312	1.750524	1.780490	1.920887	1.033267	1.381647	0.231443	0.319071	0.068809	0.330970	0.115480	0.226149	1.828776	1.290235	0.000000	0.000000
gcugucaccgagaaacugugaaguauaucuuaaaccugggcacuuaaaagauauauggaguuaguagugcaaccugcucggucugaugaguccaagcggggacgaaacagc	1.830997	1.835913	1.781720	1.933027	1.011384	1.416796	0.736948	0.761641	NaN	NaN	NaN	NaN	NaN	NaN	0.000000	0.000000
gcugucaccgagaaacugugaaguauaucuuaaaccugggcacuuaaaagauauauggaguuaguagugcaaccugcucggucugaugaguccaagcguggacgaaacagc	1.577699	1.655926	1.548605	1.808979	1.197366	1.821267	0.045753	0.176415	NaN	NaN	NaN	NaN	NaN	NaN	0.000000	0.000000
gcugucaccgagaaacugugaaguauaucuuaaaccugggcacuuaaaagauauauggaguuaguagugcaaccugcucggucugaugaguccaagcuaggacgaaacagc	1.581143	1.631273	1.547856	1.804489	1.122354	1.805649	0.121039	0.230444	NaN	NaN	NaN	NaN	NaN	NaN	0.000000	0.000000
gcugucaccgagaaacugugaaguauaucuuaaaccugggcacuuaaaagauauauggaguuaguagugcaaccugcucggucugaugaguccaagcucggacgaaacagc	1.730732	1.795783	1.748320	1.974811	1.161585	1.684577	0.020723	0.160132	NaN	NaN	NaN	NaN	NaN	NaN	0.000000	0.000000
gcugucaccgagaaacugugaaguauaucuuaaaccugggcacuuaaaagauauauggaguuaguagugcaaccugcucggucugaugaguccaa-gcuggacgaaacagc	1.616816	1.713280	1.505746	1.782695	1.248718	1.892124	0.164694	0.265622	-0.126203	0.194748	0.002658	0.234289	2.093874	1.704636	0.000000	0.000000
gcugucaccgagaaacugugaaguauaucuuaaaccugggcacuuaaaagauauauggaguuaguagugcaaccugcucggucugaugaguccaagcugggacgaaacagc	1.657280	1.735175	1.630418	1.843139	1.196451	1.632004	0.070097	0.192210	NaN	NaN	NaN	NaN	NaN	NaN	0.000000	0.000000
gcugucaccgagaaacugugaaguauaucuuaaaccugggcacuuaaaagauauauggaguuaguagugcaaccugcucggucugaugaguccaagcuuggacgaaacagc	1.688723	1.788330	1.719815	1.891321	1.257787	1.484246	0.113352	0.225703	NaN	NaN	NaN	NaN	NaN	NaN	0.000000	0.000000
gcugucaccgagaaacugugaaguauaucuuaaaccugggcacuuaaaagauauauggaguuaguagugcaaccugcucggucugaugaguccaaggaaggacgaaacagc	1.440686	1.465685	1.261541	1.563416	1.059251	2.003895	0.123651	0.232172	-0.660600	-0.430194	-0.593407	-0.387040	1.699831	1.608296	0.000000	0.000000
gcugucaccgagaaacugugaaguauaucuuaaaccugggcacuuaaaagauauauggaguuaguagugcaaccugcucggucugaugaguccaaggacggacgaaacagc	1.604995	1.681257	1.461572	1.783252	1.191959	2.097395	0.110898	0.223506	NaN	NaN	NaN	NaN	NaN	NaN	0.000000	0.000000
gcugucaccgagaaacugugaaguauaucuuaaaccugggcacuuaaaagauauauggaguuaguagugcaaccugcucggucugaugaguccaa-ggaggacgaaacagc	1.434871	1.511124	1.256144	1.587469	1.191936	2.144493	0.091547	0.207585	-0.306248	-0.104993	-0.283217	0.030174	1.589479	2.057741	0.000000	0.000000
gcugucaccgagaaacugugaaguauaucuuaaaccugggcacuuaaaagauauauggaguuaguagugcaaccugcucggucugaugaguccaaggagggacgaaacagc	1.637218	1.630504	1.437820	1.706147	0.984660	1.854928	0.794287	0.812112	NaN	NaN	NaN	NaN	NaN	NaN	0.000000	0.000000
gcugucaccgagaaacugugaaguauaucuuaaaccugggcacuuaaaagauauauggaguuaguagugcaaccugcucggucugaugaguccaaggauggacgaaacagc	1.554137	1.627695	1.416714	1.764015	1.184562	2.224852	0.024650	0.163003	NaN	NaN	NaN	NaN	NaN	NaN	0.000000	0.000000
gcugucaccgagaaacugugaaguauaucuuaaaccugggcacuuaaaagauauauggaguuaguagugcaaccugcucggucugaugaguccaaggcaggacgaaacagc	1.668540	1.646606	1.597611	1.782516	0.950749	1.530752	0.772080	0.793163	NaN	NaN	NaN	NaN	NaN	NaN	0.000000	0.000000
gcugucaccgagaaacugugaaguauaucuuaaaccugggcacuuaaaagauauauggaguuaguagugcaaccugcucggucugaugaguccaaggccggacgaaacagc	1.756216	1.774577	1.761683	1.891364	1.043184	1.347973	0.543999	0.591656	NaN	NaN	NaN	NaN	NaN	NaN	0.000000	0.000000
gcugucaccgagaaacugugaaguauaucuuaaaccugggcacuuaaaagauauauggaguuaguagugcaaccugcucggucugaugaguccaa-ggcggacgaaacagc	1.611319	1.701213	1.546550	1.835108	1.229968	1.943381	0.003197	0.138707	0.001125	0.288524	0.199691	0.297963	1.938202	1.253928	0.000000	0.000000
gcugucaccgagaaacugugaaguauaucuuaaaccugggcacuuaaaagauauauggaguuaguagugcaaccugcucggucugaugaguccaaggcgggacgaaacagc	1.736370	1.769656	1.719016	1.898843	1.079657	1.512960	0.153564	0.256891	NaN	NaN	NaN	NaN	NaN	NaN	0.000000	0.000000
gcugucaccgagaaacugugaaguauaucuuaaaccugggcacuuaaaagauauauggaguuaguagugcaaccugcucggucugaugaguccaaggcuggacgaaacagc	1.643323	1.671797	1.767810	1.980843	1.067761	1.633175	0.592612	0.632200	NaN	NaN	NaN	NaN	NaN	NaN	0.000000	0.000000
gcugucaccgagaaacugugaaguauaucuuaaaccugggcacuuaaaagauauauggaguuaguagugcaaccugcucggucugaugaguccaagggaggacgaaacagc	1.426770	1.410719	1.324816	1.598359	0.963716	1.877339	0.967690	0.970622	-0.641242	-0.427524	-0.634098	-0.460416	1.635755	1.491701	0.000000	0.000000
gcugucaccgagaaacugugaaguauaucuuaaaccugggcacuuaaaagauauauggaguuaguagugcaaccugcucggucugaugaguccaagggcggacgaaacagc	1.627479	1.661220	1.589162	1.847899	1.080788	1.814415	0.132532	0.239416	NaN	NaN	NaN	NaN	NaN	NaN	0.000000	0.000000
gcugucaccgagaaacugugaaguauaucuuaaaccugggcacuuaaaagauauauggaguuaguagugcaaccugcucggucugaugaguccaa-gggggacgaaacagc	1.482588	1.563991	1.404604	1.670707	1.206157	1.845455	0.109861	0.223105	-0.361280	-0.094234	-0.327542	-0.076170	1.849461	1.783909	0.000000	0.000000
gcugucaccgagaaacugugaaguauaucuuaaaccugggcacuuaaaagauauauggaguuaguagugcaaccugcucggucugaugaguccaaggggggacgaaacagc	1.528361	1.558893	1.404925	1.701738	1.072831	1.980673	0.042521	0.174688	-0.529699	-0.187952	-0.468031	-0.017853	2.196582	2.819537	0.000000	0.000000
gcugucaccgagaaacugugaaguauaucuuaaaccugggcacuuaaaagauauauggaguuaguagugcaaccugcucggucugaugaguccaaggguggacgaaacagc	1.589614	1.657001	1.461536	1.743076	1.167849	1.912229	0.164259	0.265251	-0.540633	-0.315065	-0.553921	-0.241374	1.681001	2.053748	0.000000	0.000000
gcugucaccgagaaacugugaaguauaucuuaaaccugggcacuuaaaagauauauggaguuaguagugcaaccugcucggucugaugaguccaagguaggacgaaacagc	1.461167	1.472116	1.332944	1.660488	1.025532	2.125907	0.385932	0.449680	-0.700587	-0.345530	-0.660938	-0.398905	2.264938	1.828238	0.000000	0.000000
gcugucaccgagaaacugugaaguauaucuuaaaccugggcacuuaaaagauauauggaguuaguagugcaaccugcucggucugaugaguccaaggucggacgaaacagc	1.633724	1.698806	1.586010	1.807415	1.161666	1.664962	0.073924	0.194010	NaN	NaN	NaN	NaN	NaN	NaN	0.000000	0.000000
gcugucaccgagaaacugugaaguauaucuuaaaccugggcacuuaaaagauauauggaguuaguagugcaaccugcucggucugaugaguccaa-gguggacgaaacagc	1.568899	1.596866	1.481881	1.750099	1.066514	1.854462	0.062805	0.187524	-0.165127	0.012459	-0.059186	0.204480	1.505172	1.835124	0.000000	0.000000
gcugucaccgagaaacugugaaguauaucuuaaaccugggcacuuaaaagauauauggaguuaguagugcaaccugcucggucugaugaguccaaggugggacgaaacagc	1.563423	1.605139	1.461975	1.766212	1.100818	2.014825	0.052632	0.181241	-0.184893	0.098686	-0.193538	-0.018611	1.921225	1.495986	0.137494	0.138949
gcugucaccgagaaacugugaaguauaucuuaaaccugggcacuuaaaagauauauggaguuaguagugcaaccugcucggucugaugaguccaagguuggacgaaacagc	1.603935	1.728106	1.572731	1.870817	1.330978	1.986486	0.005318	0.138707	-0.278023	-0.216158	-0.403636	-0.088037	1.153095	2.068229	0.000001	0.000001
gcugucaccgagaaacugugaaguauaucuuaaaccugggcacuuaaaagauauauggaguuaguagugcaaccugcucggucugaugaguccaaguaaggacgaaacagc	1.536037	1.565456	1.362004	1.691632	1.070088	2.136134	0.142761	0.248100	NaN	NaN	NaN	NaN	NaN	NaN	0.000000	0.000000
gcugucaccgagaaacugugaaguauaucuuaaaccugggcacuuaaaagauauauggaguuaguagugcaaccugcucggucugaugaguccaaguacggacgaaacagc	1.662178	1.704562	1.652251	1.897891	1.102515	1.760517	0.113888	0.226318	NaN	NaN	NaN	NaN	NaN	NaN	0.000000	0.000000
gcugucaccgagaaacugugaaguauaucuuaaaccugggcacuuaaaagauauauggaguuaguagugcaaccugcucggucugaugaguccaa-guaggacgaaacagc	1.623429	1.622358	1.522730	1.748058	0.997535	1.680074	0.542623	0.590677	-0.148265	0.228246	0.090525	0.146049	2.379642	1.136379	0.000000	0.000000
gcugucaccgagaaacugugaaguauaucuuaaaccugggcacuuaaaagauauauggaguuaguagugcaaccugcucggucugaugaguccaaguagggacgaaacagc	1.665514	1.683860	1.699545	1.861178	1.043148	1.450885	0.498162	0.551248	NaN	NaN	NaN	NaN	NaN	NaN	0.000000	0.000000
gcugucaccgagaaacugugaaguauaucuuaaaccugggcacuuaaaagauauauggaguuaguagugcaaccugcucggucugaugaguccaaguauggacgaaacagc	1.643173	1.731497	1.597408	1.865759	1.225532	1.855030	0.005570	0.138707	NaN	NaN	NaN	NaN	NaN	NaN	0.000000	0.000000
gcugucaccgagaaacugugaaguauaucuuaaaccugggcacuuaaaagauauauggaguuaguagugcaaccugcucggucugaugaguccaagucaggacgaaacagc	1.673339	1.675175	1.588380	1.871112	1.004236	1.917483	0.280499	0.360310	NaN	NaN	NaN	NaN	NaN	NaN	0.000000	0.000000
gcugucaccgagaaacugugaaguauaucuuaaaccugggcacuuaaaagauauauggaguuaguagugcaaccugcucggucugaugaguccaaguccggacgaaacagc	1.721362	1.775432	1.793714	1.895672	1.132583	1.264615	0.391038	0.453819	NaN	NaN	NaN	NaN	NaN	NaN	0.000000	0.000000
gcugucaccgagaaacugugaaguauaucuuaaaccugggcacuuaaaagauauauggaguuaguagugcaaccugcucggucugaugaguccaa-gucggacgaaacagc	1.674260	1.773193	1.630198	1.894844	1.255836	1.839271	0.027602	0.165174	-0.117108	0.224971	0.246911	0.242059	2.198260	0.988889	0.000008	0.000008
gcugucaccgagaaacugugaaguauaucuuaaaccugggcacuuaaaagauauauggaguuaguagugcaaccugcucggucugaugaguccaagucgggacgaaacagc	1.643662	1.729731	1.599816	1.856342	1.219183	1.805202	0.012741	0.144785	NaN	NaN	NaN	NaN	NaN	NaN	0.000000	0.000000
gcugucaccgagaaacugugaaguauaucuuaaaccugggcacuuaaaagauauauggaguuaguagugcaaccugcucggucugaugaguccaagucuggacgaaacagc	1.643234	1.715273	1.725121	1.886057	1.180426	1.448556	0.314873	0.387524	NaN	NaN	NaN	NaN	NaN	NaN	0.000000	0.000000
gcugucaccgagaaacugugaaguauaucuuaaaccugggcacuuaaaagauauauggaguuaguagugcaaccugcucggucugaugaguccaagugaggacgaaacagc	1.514474	1.554346	1.244125	1.554838	1.096154	2.045093	0.709788	0.737717	NaN	NaN	NaN	NaN	NaN	NaN	0.000000	0.000000
gcugucaccgagaaacugugaaguauaucuuaaaccugggcacuuaaaagauauauggaguuaguagugcaaccugcucggucugaugaguccaagugcggacgaaacagc	1.668968	1.718482	1.663482	1.911661	1.120763	1.770840	0.090762	0.206959	NaN	NaN	NaN	NaN	NaN	NaN	0.000000	0.000000
gcugucaccgagaaacugugaaguauaucuuaaaccugggcacuuaaaagauauauggaguuaguagugcaaccugcucggucugaugaguccaa-gugggacgaaacagc	1.572712	1.613581	1.514957	1.725533	1.098673	1.623962	0.144185	0.249138	-0.387234	-0.154638	-0.346121	-0.158229	1.708425	1.541317	0.000000	0.000000
gcugucaccgagaaacugugaaguauaucuuaaaccugggcacuuaaaagauauauggaguuaguagugcaaccugcucggucugaugaguccaaguggggacgaaacagc	1.699714	1.693651	1.652778	1.869549	0.986138	1.647293	0.374235	0.439350	NaN	NaN	NaN	NaN	NaN	NaN	0.000000	0.000000
gcugucaccgagaaacugugaaguauaucuuaaaccugggcacuuaaaagauauauggaguuaguagugcaaccugcucggucugaugaguccaaguguggacgaaacagc	1.579105	1.655407	1.626779	1.858749	1.192070	1.705967	0.284275	0.363655	NaN	NaN	NaN	NaN	NaN	NaN	0.000000	0.000000
gcugucaccgagaaacugugaaguauaucuuaaaccugggcacuuaaaagauauauggaguuaguagugcaaccugcucggucugaugaguccaaguuaggacgaaacagc	1.533409	1.642074	1.524682	1.833214	1.284296	2.034849	0.111504	0.223820	-0.555629	-0.257428	-0.441928	-0.172560	1.987012	1.859380	0.000000	0.000000
gcugucaccgagaaacugugaaguauaucuuaaaccugggcacuuaaaagauauauggaguuaguagugcaaccugcucggucugaugaguccaaguucggacgaaacagc	1.661256	1.762193	1.659384	1.922509	1.261643	1.832840	0.005736	0.138707	NaN	NaN	NaN	NaN	NaN	NaN	0.000000	0.000000
gcugucaccgagaaacugugaaguauaucuuaaaccugggcacuuaaaagauauauggaguuaguagugcaaccugcucggucugaugaguccaa-guuggacgaaacagc	1.544470	1.658170	1.536261	1.811811	1.299271	1.886036	0.077948	0.197590	-0.289318	-0.005260	-0.169624	0.060361	1.923347	1.698186	0.000000	0.000000
gcugucaccgagaaacugugaaguauaucuuaaaccugggcacuuaaaagauauauggaguuaguagugcaaccugcucggucugaugaguccaaguugggacgaaacagc	1.614647	1.668550	1.513119	1.828340	1.132149	2.066434	0.048175	0.177576	NaN	NaN	NaN	NaN	NaN	NaN	0.000000	0.000000
gcugucaccgagaaacugugaaguauaucuuaaaccugggcacuuaaaagauauauggaguuaguagugcaaccugcucggucugaugaguccaaguuuggacgaaacagc	1.721771	1.830372	1.726258	1.937452	1.284105	1.626275	0.059825	0.185691	NaN	NaN	NaN	NaN	NaN	NaN	0.000000	0.000000
gcugucaccgagaaacugugaaguauaucuuaaaccugggcacuuaaaagauauauggaguuaguagugcaaccugcucggucugaugaguccaauaaaggacgaaacagc	1.535036	1.642382	1.398159	1.740031	1.280401	2.197212	0.036208	0.173233	-0.381650	-0.204343	-0.439810	-0.127440	1.504207	2.052909	0.000000	0.000000
gcugucaccgagaaacugugaaguauaucuuaaaccugggcacuuaaaagauauauggaguuaguagugcaaccugcucggucugaugaguccaauaacggacgaaacagc	1.642875	1.731053	1.624730	1.860639	1.225120	1.721505	0.012627	0.144785	NaN	NaN	NaN	NaN	NaN	NaN	0.000000	0.000000
gcugucaccgagaaacugugaaguauaucuuaaaccugggcacuuaaaagauauauggaguuaguagugcaaccugcucggucugaugaguccaa-uaaggacgaaacagc	1.493908	1.597934	1.433252	1.748062	1.270652	2.064475	0.056224	0.182797	-0.312467	0.036200	-0.315484	0.065298	2.231862	2.403157	0.000000	0.000000
gcugucaccgagaaacugugaaguauaucuuaaaccugggcacuuaaaagauauauggaguuaguagugcaaccugcucggucugaugaguccaauaagggacgaaacagc	1.563984	1.630806	1.473253	1.767192	1.166331	1.967611	0.001008	0.135085	NaN	NaN	NaN	NaN	NaN	NaN	0.000000	0.000000
gcugucaccgagaaacugugaaguauaucuuaaaccugggcacuuaaaagauauauggaguuaguagugcaaccugcucggucugaugaguccaauaauggacgaaacagc	1.667011	1.741759	1.595031	1.851295	1.187812	1.804113	0.087440	0.203932	NaN	NaN	NaN	NaN	NaN	NaN	0.000000	0.000000
gcugucaccgagaaacugugaaguauaucuuaaaccugggcacuuaaaagauauauggaguuaguagugcaaccugcucggucugaugaguccaauacaggacgaaacagc	1.574833	1.668425	1.551402	1.810189	1.240486	1.814626	0.040923	0.174473	NaN	NaN	NaN	NaN	NaN	NaN	0.000000	0.000000
gcugucaccgagaaacugugaaguauaucuuaaaccugggcacuuaaaagauauauggaguuaguagugcaaccugcucggucugaugaguccaauaccggacgaaacagc	1.728931	1.812708	1.684730	1.910569	1.212766	1.682051	0.140281	0.245900	NaN	NaN	NaN	NaN	NaN	NaN	0.000000	0.000000
gcugucaccgagaaacugugaaguauaucuuaaaccugggcacuuaaaagauauauggaguuaguagugcaaccugcucggucugaugaguccaa-uacggacgaaacagc	1.660566	1.721971	1.667315	1.879646	1.151874	1.630538	0.030202	0.166829	-0.124731	0.176592	0.112002	0.327685	2.001348	1.643171	0.000000	0.000000
gcugucaccgagaaacugugaaguauaucuuaaaccugggcacuuaaaagauauauggaguuaguagugcaaccugcucggucugaugaguccaauacgggacgaaacagc	1.636701	1.732529	1.554768	1.818023	1.246891	1.833390	0.112972	0.225399	-0.646508	-0.266361	-0.553036	-0.133539	2.399644	2.627219	0.000000	0.000000
gcugucaccgagaaacugugaaguauaucuuaaaccugggcacuuaaaagauauauggaguuaguagugcaaccugcucggucugaugaguccaauacuggacgaaacagc	1.695313	1.782900	1.728347	1.902447	1.223451	1.493139	0.069565	0.192084	NaN	NaN	NaN	NaN	NaN	NaN	0.000000	0.000000
gcugucaccgagaaacugugaaguauaucuuaaaccugggcacuuaaaagauauauggaguuaguagugcaaccugcucggucugaugaguccaauagaggacgaaacagc	1.482287	1.520307	1.306003	1.633331	1.091489	2.124852	0.063980	0.189178	-0.601909	-0.421607	-0.616684	-0.400762	1.514615	1.644075	0.000000	0.000000
gcugucaccgagaaacugugaaguauaucuuaaaccugggcacuuaaaagauauauggaguuaguagugcaaccugcucggucugaugaguccaauagcggacgaaacagc	1.656450	1.732354	1.590241	1.873962	1.190980	1.921861	0.021240	0.160197	NaN	NaN	NaN	NaN	NaN	NaN	0.000000	0.000000
gcugucaccgagaaacugugaaguauaucuuaaaccugggcacuuaaaagauauauggaguuaguagugcaaccugcucggucugaugaguccaa-uagggacgaaacagc	1.596407	1.657257	1.516296	1.764333	1.150403	1.770260	0.067253	0.190530	-0.374251	-0.060942	-0.345361	-0.046221	2.057356	1.991319	0.000000	0.000000
gcugucaccgagaaacugugaaguauaucuuaaaccugggcacuuaaaagauauauggaguuaguagugcaaccugcucggucugaugaguccaauaggggacgaaacagc	1.550604	1.593920	1.452395	1.758548	1.104882	2.023735	0.061423	0.187499	-0.479189	-0.167013	-0.469122	-0.157970	2.051990	2.047159	0.000000	0.000000
gcugucaccgagaaacugugaaguauaucuuaaaccugggcacuuaaaagauauauggaguuaguagugcaaccugcucggucugaugaguccaauaguggacgaaacagc	1.619394	1.660257	1.571727	1.814410	1.098662	1.748568	0.023144	0.162241	-0.333598	0.124247	-0.333980	0.038169	2.869754	2.355854	0.000000	0.000000
gcugucaccgagaaacugugaaguauaucuuaaaccugggcacuuaaaagauauauggaguuaguagugcaaccugcucggucugaugaguccaauauaggacgaaacagc	1.570254	1.628260	1.494336	1.814542	1.142895	2.090286	0.076402	0.196079	NaN	NaN	NaN	NaN	NaN	NaN	0.000000	0.000000
gcugucaccgagaaacugugaaguauaucuuaaaccugggcacuuaaaagauauauggaguuaguagugcaaccugcucggucugaugaguccaauaucggacgaaacagc	1.653525	1.751932	1.685031	1.863549	1.254317	1.508406	0.116178	0.226963	NaN	NaN	NaN	NaN	NaN	NaN	0.000000	0.000000
gcugucaccgagaaacugugaaguauaucuuaaaccugggcacuuaaaagauauauggaguuaguagugcaaccugcucggucugaugaguccaa-uauggacgaaacagc	1.577522	1.660225	1.526862	1.826979	1.209771	1.995799	0.028071	0.165174	-0.112593	0.159126	-0.034608	0.259823	1.869469	1.969837	0.000000	0.000000
gcugucaccgagaaacugugaaguauaucuuaaaccugggcacuuaaaagauauauggaguuaguagugcaaccugcucggucugaugaguccaauaugggacgaaacagc	1.649466	1.656537	1.564797	1.815435	1.016413	1.780895	0.226017	0.314751	NaN	NaN	NaN	NaN	NaN	NaN	0.000000	0.000000
gcugucaccgagaaacugugaaguauaucuuaaaccugggcacuuaaaagauauauggaguuaguagugcaaccugcucggucugaugaguccaauauuggacgaaacagc	1.655986	1.768510	1.677781	1.885244	1.295759	1.612365	0.056416	0.182797	NaN	NaN	NaN	NaN	NaN	NaN	0.000000	0.000000
gcugucaccgagaaacugugaaguauaucuuaaaccugggcacuuaaaagauauauggaguuaguagugcaaccugcucggucugaugaguccaaucaaggacgaaacagc	1.579446	1.672768	1.432316	1.782749	1.239716	2.240950	0.057185	0.182860	NaN	NaN	NaN	NaN	NaN	NaN	0.000000	0.000000
gcugucaccgagaaacugugaaguauaucuuaaaccugggcacuuaaaagauauauggaguuaguagugcaaccugcucggucugaugaguccaaucacggacgaaacagc	1.687264	1.764814	1.725413	1.900103	1.195502	1.495170	0.057564	0.183455	NaN	NaN	NaN	NaN	NaN	NaN	0.000000	0.000000
gcugucaccgagaaacugugaaguauaucuuaaaccugggcacuuaaaagauauauggaguuaguagugcaaccugcucggucugaugaguccaa-ucaggacgaaacagc	1.599567	1.662266	1.525862	1.777909	1.155311	1.786680	0.033080	0.170866	-0.145653	0.197691	-0.047673	0.219897	2.204670	1.851700	0.000000	0.000000
gcugucaccgagaaacugugaaguauaucuuaaaccugggcacuuaaaagauauauggaguuaguagugcaaccugcucggucugaugaguccaaucagggacgaaacagc	1.653654	1.739705	1.572666	1.776674	1.219132	1.599586	0.410630	0.470510	NaN	NaN	NaN	NaN	NaN	NaN	0.000000	0.000000
gcugucaccgagaaacugugaaguauaucuuaaaccugggcacuuaaaagauauauggaguuaguagugcaaccugcucggucugaugaguccaaucauggacgaaacagc	1.655434	1.718858	1.627597	1.850144	1.157242	1.669351	0.010307	0.138707	NaN	NaN	NaN	NaN	NaN	NaN	0.000000	0.000000
gcugucaccgagaaacugugaaguauaucuuaaaccugggcacuuaaaagauauauggaguuaguagugcaaccugcucggucugaugaguccaauccaggacgaaacagc	1.671435	1.728304	1.635322	1.852888	1.139906	1.650312	0.042012	0.174473	NaN	NaN	NaN	NaN	NaN	NaN	0.000000	0.000000
gcugucaccgagaaacugugaaguauaucuuaaaccugggcacuuaaaagauauauggaguuaguagugcaaccugcucggucugaugaguccaaucccggacgaaacagc	1.742921	1.799447	1.788322	1.922847	1.139005	1.363094	0.115704	0.226571	NaN	NaN	NaN	NaN	NaN	NaN	0.000000	0.000000
gcugucaccgagaaacugugaaguauaucuuaaaccugggcacuuaaaagauauauggaguuaguagugcaaccugcucggucugaugaguccaa-uccggacgaaacagc	1.706068	1.769324	1.749538	1.950895	1.156792	1.589854	0.064052	0.189178	-0.388531	-0.142181	-0.153613	-0.081001	1.763396	1.181984	0.000410	0.000422
gcugucaccgagaaacugugaaguauaucuuaaaccugggcacuuaaaagauauauggaguuaguagugcaaccugcucggucugaugaguccaauccgggacgaaacagc	1.808162	1.914556	1.859862	1.954294	1.277599	1.242887	0.435260	0.492931	NaN	NaN	NaN	NaN	NaN	NaN	0.000000	0.000000
gcugucaccgagaaacugugaaguauaucuuaaaccugggcacuuaaaagauauauggaguuaguagugcaaccugcucggucugaugaguccaauccuggacgaaacagc	1.677874	1.774586	1.781599	1.936190	1.249431	1.427549	0.197558	0.291812	NaN	NaN	NaN	NaN	NaN	NaN	0.000000	0.000000
gcugucaccgagaaacugugaaguauaucuuaaaccugggcacuuaaaagauauauggaguuaguagugcaaccugcucggucugaugaguccaaucgaggacgaaacagc	1.541871	1.619214	1.443586	1.752487	1.194931	2.036574	0.000018	0.044375	NaN	NaN	NaN	NaN	NaN	NaN	0.000000	0.000000
gcugucaccgagaaacugugaaguauaucuuaaaccugggcacuuaaaagauauauggaguuaguagugcaaccugcucggucugaugaguccaaucgcggacgaaacagc	1.725690	1.805319	1.750667	1.975579	1.201238	1.678464	0.006714	0.138707	NaN	NaN	NaN	NaN	NaN	NaN	0.000000	0.000000
gcugucaccgagaaacugugaaguauaucuuaaaccugggcacuuaaaagauauauggaguuaguagugcaaccugcucggucugaugaguccaa-ucgggacgaaacagc	1.563666	1.650829	1.482727	1.775751	1.222259	1.963470	0.004143	0.138707	-0.380765	-0.121037	-0.372262	-0.076479	1.818563	1.975982	0.000000	0.000000
gcugucaccgagaaacugugaaguauaucuuaaaccugggcacuuaaaagauauauggaguuaguagugcaaccugcucggucugaugaguccaaucggggacgaaacagc	1.631312	1.666708	1.563837	1.843741	1.084914	1.905040	0.086183	0.202811	NaN	NaN	NaN	NaN	NaN	NaN	0.000000	0.000000
gcugucaccgagaaacugugaaguauaucuuaaaccugggcacuuaaaagauauauggaguuaguagugcaaccugcucggucugaugaguccaaucguggacgaaacagc	1.620665	1.732114	1.674823	1.891912	1.292553	1.648502	0.110740	0.223364	NaN	NaN	NaN	NaN	NaN	NaN	0.000000	0.000000
gcugucaccgagaaacugugaaguauaucuuaaaccugggcacuuaaaagauauauggaguuaguagugcaaccugcucggucugaugaguccaaucuaggacgaaacagc	1.593189	1.700933	1.514993	1.801171	1.281575	1.932756	0.040270	0.173876	NaN	NaN	NaN	NaN	NaN	NaN	0.000000	0.000000
gcugucaccgagaaacugugaaguauaucuuaaaccugggcacuuaaaagauauauggaguuaguagugcaaccugcucggucugaugaguccaaucucggacgaaacagc	1.719003	1.809449	1.764703	1.915964	1.231532	1.416646	0.127668	0.235793	NaN	NaN	NaN	NaN	NaN	NaN	0.000000	0.000000
gcugucaccgagaaacugugaaguauaucuuaaaccugggcacuuaaaagauauauggaguuaguagugcaaccugcucggucugaugaguccaa-ucuggacgaaacagc	1.621771	1.725751	1.639392	1.898134	1.270517	1.814437	0.052533	0.181241	-0.086621	0.062111	-0.047348	0.150892	1.408421	1.578485	0.121115	0.122471
gcugucaccgagaaacugugaaguauaucuuaaaccugggcacuuaaaagauauauggaguuaguagugcaaccugcucggucugaugaguccaaucugggacgaaacagc	1.639182	1.758727	1.595020	1.845312	1.316878	1.779476	0.078869	0.197855	NaN	NaN	NaN	NaN	NaN	NaN	0.000000	0.000000
gcugucaccgagaaacugugaaguauaucuuaaaccugggcacuuaaaagauauauggaguuaguagugcaaccugcucggucugaugaguccaaucuuggacgaaacagc	1.672931	1.785310	1.800806	1.931337	1.295325	1.350611	0.263203	0.345602	NaN	NaN	NaN	NaN	NaN	NaN	0.000000	0.000000
gcugucaccgagaaacugugaaguauaucuuaaaccugggcacuuaaaagauauauggaguuaguagugcaaccugcucggucugaugaguccaaugaaggacgaaacagc	1.525226	1.561409	1.388225	1.698180	1.086884	2.041529	0.036536	0.173233	-0.094265	0.158679	-0.064826	0.067039	1.790378	1.354767	0.000000	0.000000
gcugucaccgagaaacugugaaguauaucuuaaaccugggcacuuaaaagauauauggaguuaguagugcaaccugcucggucugaugaguccaaugacggacgaaacagc	1.622088	1.736926	1.647268	1.850707	1.302682	1.597493	0.096855	0.211339	NaN	NaN	NaN	NaN	NaN	NaN	0.000000	0.000000
gcugucaccgagaaacugugaaguauaucuuaaaccugggcacuuaaaagauauauggaguuaguagugcaaccugcucggucugaugaguccaa-ugaggacgaaacagc	1.482307	1.548033	1.374891	1.662452	1.163391	1.938924	0.034609	0.170866	-0.407283	-0.139889	-0.366171	-0.073137	1.850948	1.963515	0.000000	0.000000
gcugucaccgagaaacugugaaguauaucuuaaaccugggcacuuaaaagauauauggaguuaguagugcaaccugcucggucugaugaguccaaugagggacgaaacagc	1.578918	1.644419	1.510939	1.775331	1.162789	1.838196	0.002256	0.138707	-0.374082	0.044849	-0.282399	0.089397	2.623804	2.353940	0.000000	0.000000
gcugucaccgagaaacugugaaguauaucuuaaaccugggcacuuaaaagauauauggaguuaguagugcaaccugcucggucugaugaguccaaugauggacgaaacagc	1.587685	1.732217	1.574073	1.780133	1.394863	1.607164	0.216055	0.306679	0.015587	0.240018	-0.223061	0.172338	1.676606	2.485414	0.000000	0.000000
gcugucaccgagaaacugugaaguauaucuuaaaccugggcacuuaaaagauauauggaguuaguagugcaaccugcucggucugaugaguccaaugcaggacgaaacagc	1.662455	1.676596	1.669198	1.876606	1.033097	1.612160	0.365172	0.431456	NaN	NaN	NaN	NaN	NaN	NaN	0.000000	0.000000
gcugucaccgagaaacugugaaguauaucuuaaaccugggcacuuaaaagauauauggaguuaguagugcaaccugcucggucugaugaguccaaugccggacgaaacagc	1.751212	1.753703	1.703427	1.914729	1.005750	1.626681	0.328341	0.399937	NaN	NaN	NaN	NaN	NaN	NaN	0.000000	0.000000
gcugucaccgagaaacugugaaguauaucuuaaaccugggcacuuaaaagauauauggaguuaguagugcaaccugcucggucugaugaguccaa-ugcggacgaaacagc	1.670937	1.725658	1.637395	1.886057	1.134282	1.772806	0.016574	0.153725	0.008643	0.261998	0.222925	0.354391	1.792070	1.353524	0.000000	0.000000
gcugucaccgagaaacugugaaguauaucuuaaaccugggcacuuaaaagauauauggaguuaguagugcaaccugcucggucugaugaguccaaugcgggacgaaacagc	1.709499	1.707971	1.698448	1.923784	0.996489	1.680104	0.376816	0.441546	NaN	NaN	NaN	NaN	NaN	NaN	0.000000	0.000000
gcugucaccgagaaacugugaaguauaucuuaaaccugggcacuuaaaagauauauggaguuaguagugcaaccugcucggucugaugaguccaaugcuggacgaaacagc	1.701600	1.760821	1.753248	1.934028	1.146096	1.516281	0.088703	0.205170	NaN	NaN	NaN	NaN	NaN	NaN	0.000000	0.000000
gcugucaccgagaaacugugaaguauaucuuaaaccugggcacuuaaaagauauauggaguuaguagugcaaccugcucggucugaugaguccaauggaggacgaaacagc	1.436022	1.505506	1.279841	1.599391	1.173504	2.087134	0.042226	0.174473	-0.469153	-0.117876	-0.451750	-0.110525	2.245311	2.193945	0.000000	0.000000
gcugucaccgagaaacugugaaguauaucuuaaaccugggcacuuaaaagauauauggaguuaguagugcaaccugcucggucugaugaguccaauggcggacgaaacagc	1.671271	1.763982	1.624498	1.850657	1.237974	1.683288	0.131039	0.238274	-0.283079	0.160862	-0.189906	0.145906	2.779336	2.166767	0.000000	0.000000
gcugucaccgagaaacugugaaguauaucuuaaaccugggcacuuaaaagauauauggaguuaguagugcaaccugcucggucugaugaguccaa-uggggacgaaacagc	1.564808	1.607403	1.399415	1.728933	1.103049	2.135593	0.128871	0.236470	-0.227661	0.099626	-0.121202	0.060125	2.124650	1.518192	0.000000	0.000000
gcugucaccgagaaacugugaaguauaucuuaaaccugggcacuuaaaagauauauggaguuaguagugcaaccugcucggucugaugaguccaaugggggacgaaacagc	1.475671	1.516264	1.319034	1.623779	1.097977	2.017181	0.032516	0.170866	-0.699214	-0.428810	-0.720152	-0.477593	1.863821	1.748072	0.000000	0.000000
gcugucaccgagaaacugugaaguauaucuuaaaccugggcacuuaaaagauauauggaguuaguagugcaaccugcucggucugaugaguccaaugguggacgaaacagc	1.653919	1.692337	1.586409	1.835752	1.092492	1.775588	0.054101	0.182797	NaN	NaN	NaN	NaN	NaN	NaN	0.000000	0.000000
gcugucaccgagaaacugugaaguauaucuuaaaccugggcacuuaaaagauauauggaguuaguagugcaaccugcucggucugaugaguccaauguaggacgaaacagc	1.532178	1.519585	1.517484	1.751567	0.971419	1.714286	0.879686	0.892264	NaN	NaN	NaN	NaN	NaN	NaN	0.000000	0.000000
gcugucaccgagaaacugugaaguauaucuuaaaccugggcacuuaaaagauauauggaguuaguagugcaaccugcucggucugaugaguccaaugucggacgaaacagc	1.697620	1.760160	1.655102	1.914032	1.154890	1.815226	0.029417	0.166829	NaN	NaN	NaN	NaN	NaN	NaN	0.000000	0.000000
gcugucaccgagaaacugugaaguauaucuuaaaccugggcacuuaaaagauauauggaguuaguagugcaaccugcucggucugaugaguccaa-uguggacgaaacagc	1.566018	1.609564	1.486966	1.792263	1.105467	2.019747	0.104513	0.217862	-0.214472	0.096115	-0.138744	0.155813	2.044499	1.970413	0.000000	0.000000
gcugucaccgagaaacugugaaguauaucuuaaaccugggcacuuaaaagauauauggaguuaguagugcaaccugcucggucugaugaguccaaugugggacgaaacagc	1.618413	1.694599	1.545644	1.822523	1.191753	1.891814	0.014567	0.150074	-0.062403	0.224510	0.063175	0.186985	1.936035	1.329875	0.000008	0.000008
gcugucaccgagaaacugugaaguauaucuuaaaccugggcacuuaaaagauauauggaguuaguagugcaaccugcucggucugaugaguccaauguuggacgaaacagc	1.682120	1.762731	1.633704	1.869701	1.203957	1.721853	0.083215	0.200659	-0.480845	-0.256017	-0.475358	-0.031909	1.678139	2.776188	0.000000	0.000000
gcugucaccgagaaacugugaaguauaucuuaaaccugggcacuuaaaagauauauggaguuaguagugcaaccugcucggucugaugaguccaauuaaggacgaaacagc	1.552334	1.671147	1.463848	1.776244	1.314658	2.053033	0.020887	0.160132	-0.581011	-0.325868	-0.584732	-0.176398	1.799466	2.560551	0.000000	0.000000
gcugucaccgagaaacugugaaguauaucuuaaaccugggcacuuaaaagauauauggaguuaguagugcaaccugcucggucugaugaguccaauuacggacgaaacagc	1.667997	1.760061	1.764240	1.900248	1.236129	1.367754	0.262350	0.344938	NaN	NaN	NaN	NaN	NaN	NaN	0.000000	0.000000
gcugucaccgagaaacugugaaguauaucuuaaaccugggcacuuaaaagauauauggaguuaguagugcaaccugcucggucugaugaguccaa-uuaggacgaaacagc	1.549016	1.649012	1.453249	1.776877	1.258915	2.106826	0.001486	0.138562	-0.143317	0.161267	-0.025164	0.213213	2.016433	1.731319	0.000000	0.000000
gcugucaccgagaaacugugaaguauaucuuaaaccugggcacuuaaaagauauauggaguuaguagugcaaccugcucggucugaugaguccaauuagggacgaaacagc	1.616842	1.680366	1.575982	1.829913	1.157508	1.794448	0.006202	0.138707	NaN	NaN	NaN	NaN	NaN	NaN	0.000000	0.000000
gcugucaccgagaaacugugaaguauaucuuaaaccugggcacuuaaaagauauauggaguuaguagugcaaccugcucggucugaugaguccaauuauggacgaaacagc	1.653395	1.747199	1.695384	1.891490	1.241090	1.570745	0.075770	0.195671	NaN	NaN	NaN	NaN	NaN	NaN	0.000000	0.000000
gcugucaccgagaaacugugaaguauaucuuaaaccugggcacuuaaaagauauauggaguuaguagugcaaccugcucggucugaugaguccaauucaggacgaaacagc	1.674540	1.717170	1.564175	1.886057	1.103137	2.098368	0.118885	0.228775	NaN	NaN	NaN	NaN	NaN	NaN	0.000000	0.000000
gcugucaccgagaaacugugaaguauaucuuaaaccugggcacuuaaaagauauauggaguuaguagugcaaccugcucggucugaugaguccaauuccggacgaaacagc	1.772717	1.788006	1.812527	1.979199	1.035833	1.467816	0.177159	0.276832	NaN	NaN	NaN	NaN	NaN	NaN	0.000000	0.000000
gcugucaccgagaaacugugaaguauaucuuaaaccugggcacuuaaaagauauauggaguuaguagugcaaccugcucggucugaugaguccaa-uucggacgaaacagc	1.666211	1.748452	1.688494	1.881514	1.208486	1.559625	0.045678	0.176415	0.044228	0.210458	0.084196	0.212352	1.466323	1.343246	0.000000	0.000000
gcugucaccgagaaacugugaaguauaucuuaaaccugggcacuuaaaagauauauggaguuaguagugcaaccugcucggucugaugaguccaauucgggacgaaacagc	1.646387	1.716181	1.648023	1.893188	1.174342	1.758592	0.051976	0.181029	NaN	NaN	NaN	NaN	NaN	NaN	0.000000	0.000000
gcugucaccgagaaacugugaaguauaucuuaaaccugggcacuuaaaagauauauggaguuaguagugcaaccugcucggucugaugaguccaauucuggacgaaacagc	1.763377	1.833433	1.774245	1.964309	1.175048	1.549044	0.050817	0.180279	NaN	NaN	NaN	NaN	NaN	NaN	0.000000	0.000000
gcugucaccgagaaacugugaaguauaucuuaaaccugggcacuuaaaagauauauggaguuaguagugcaaccugcucggucugaugaguccaauugaggacgaaacagc	1.558389	1.657024	1.422098	1.773681	1.254974	2.246895	0.026429	0.163648	NaN	NaN	NaN	NaN	NaN	NaN	0.000000	0.000000
gcugucaccgagaaacugugaaguauaucuuaaaccugggcacuuaaaagauauauggaguuaguagugcaaccugcucggucugaugaguccaauugcggacgaaacagc	1.684911	1.770415	1.707586	1.899301	1.217598	1.554945	0.036084	0.173233	NaN	NaN	NaN	NaN	NaN	NaN	0.000000	0.000000
gcugucaccgagaaacugugaaguauaucuuaaaccugggcacuuaaaagauauauggaguuaguagugcaaccugcucggucugaugaguccaa-uugggacgaaacagc	1.570353	1.632912	1.456943	1.775554	1.154941	2.082625	0.019240	0.155801	-0.324014	-0.002463	-0.241911	0.033268	2.096774	1.884426	0.000000	0.000000
gcugucaccgagaaacugugaaguauaucuuaaaccugggcacuuaaaagauauauggaguuaguagugcaaccugcucggucugaugaguccaauuggggacgaaacagc	1.634627	1.644046	1.538338	1.831820	1.021925	1.965540	0.226997	0.315490	-0.044937	0.135294	0.083429	0.147209	1.514366	1.158190	0.016704	0.017043
gcugucaccgagaaacugugaaguauaucuuaaaccugggcacuuaaaagauauauggaguuaguagugcaaccugcucggucugaugaguccaauuguggacgaaacagc	1.700322	1.773506	1.614303	1.879650	1.183543	1.842243	0.140877	0.246510	NaN	NaN	NaN	NaN	NaN	NaN	0.000000	0.000000
gcugucaccgagaaacugugaaguauaucuuaaaccugggcacuuaaaagauauauggaguuaguagugcaaccugcucggucugaugaguccaauuuaggacgaaacagc	1.634069	1.698540	1.590799	1.913943	1.160037	2.104478	0.095083	0.210185	NaN	NaN	NaN	NaN	NaN	NaN	0.000000	0.000000
gcugucaccgagaaacugugaaguauaucuuaaaccugggcacuuaaaagauauauggaguuaguagugcaaccugcucggucugaugaguccaauuucggacgaaacagc	1.725487	1.809264	1.715985	1.921969	1.212766	1.606883	0.072843	0.193961	NaN	NaN	NaN	NaN	NaN	NaN	0.000000	0.000000
gcugucaccgagaaacugugaaguauaucuuaaaccugggcacuuaaaagauauauggaguuaguagugcaaccugcucggucugaugaguccaa-uuuggacgaaacagc	1.647290	1.736242	1.641291	1.866447	1.227303	1.679409	0.019184	0.155801	-0.371132	-0.142481	-0.270873	-0.067710	1.692973	1.596481	0.000000	0.000000
gcugucaccgagaaacugugaaguauaucuuaaaccugggcacuuaaaagauauauggaguuaguagugcaaccugcucggucugaugaguccaauuugggacgaaacagc	1.666268	1.667663	1.565470	1.839481	1.003217	1.879362	0.291824	0.369411	NaN	NaN	NaN	NaN	NaN	NaN	0.000000	0.000000
gcugucaccgagaaacugugaaguauaucuuaaaccugggcacuuaaaagauauauggaguuaguagugcaaccugcucggucugaugaguccaauuuuggacgaaacagc	1.708307	1.765019	1.754504	1.934316	1.139495	1.512906	0.062512	0.187520	NaN	NaN	NaN	NaN	NaN	NaN	0.000000	0.000000
gcugucaccgagaaacugugaaguauaucuuaaaccugggcacuuaaaagauauauggaguuaguagugcaaccugcucggucugaugaguccacaaaaggacgaaacagc	1.382920	1.470140	1.230088	1.567031	1.222417	2.172414	0.061484	0.187499	-0.539738	-0.283305	-0.455672	-0.258229	1.804818	1.575589	0.000000	0.000000
gcugucaccgagaaacugugaaguauaucuuaaaccugggcacuuaaaagauauauggaguuaguagugcaaccugcucggucugaugaguccacaaacggacgaaacagc	1.608669	1.656707	1.489892	1.785919	1.116960	1.977090	0.082524	0.200030	NaN	NaN	NaN	NaN	NaN	NaN	0.000000	0.000000
gcugucaccgagaaacugugaaguauaucuuaaaccugggcacuuaaaagauauauggaguuaguagugcaaccugcucggucugaugaguccac-aaaggacgaaacagc	1.417797	1.455547	1.258956	1.623727	1.090812	2.316176	0.156957	0.260077	-0.542466	-0.207814	-0.523983	-0.135367	2.160989	2.446900	0.000000	0.000000
gcugucaccgagaaacugugaaguauaucuuaaaccugggcacuuaaaagauauauggaguuaguagugcaaccugcucggucugaugaguccacaaagggacgaaacagc	1.451602	1.559891	1.348621	1.644341	1.283185	1.975693	0.095944	0.210452	NaN	NaN	NaN	NaN	NaN	NaN	0.000000	0.000000
gcugucaccgagaaacugugaaguauaucuuaaaccugggcacuuaaaagauauauggaguuaguagugcaaccugcucggucugaugaguccacaaauggacgaaacagc	1.458611	1.512933	1.276737	1.625669	1.133240	2.233221	0.023896	0.163003	-0.600476	-0.261217	-0.365715	-0.320331	2.184030	1.110156	0.603627	0.606681
gcugucaccgagaaacugugaaguauaucuuaaaccugggcacuuaaaagauauauggaguuaguagugcaaccugcucggucugaugaguccacaacaggacgaaacagc	1.509622	1.608016	1.401795	1.747919	1.254279	2.218833	0.002819	0.138707	NaN	NaN	NaN	NaN	NaN	NaN	0.000000	0.000000
gcugucaccgagaaacugugaaguauaucuuaaaccugggcacuuaaaagauauauggaguuaguagugcaaccugcucggucugaugaguccacaaccggacgaaacagc	1.684762	1.752887	1.656418	1.896357	1.169836	1.737557	0.009446	0.138707	NaN	NaN	NaN	NaN	NaN	NaN	0.000000	0.000000
gcugucaccgagaaacugugaaguauaucuuaaaccugggcacuuaaaagauauauggaguuaguagugcaaccugcucggucugaugaguccac-aacggacgaaacagc	1.635714	1.707002	1.614346	1.825832	1.178388	1.627368	0.043477	0.175354	-0.203978	0.094779	-0.101054	0.067391	1.989558	1.473823	0.000000	0.000000
gcugucaccgagaaacugugaaguauaucuuaaaccugggcacuuaaaagauauauggaguuaguagugcaaccugcucggucugaugaguccacaacgggacgaaacagc	1.532121	1.563387	1.390726	1.737831	1.074645	2.223846	0.119277	0.229318	NaN	NaN	NaN	NaN	NaN	NaN	0.000000	0.000000
gcugucaccgagaaacugugaaguauaucuuaaaccugggcacuuaaaagauauauggaguuaguagugcaaccugcucggucugaugaguccacaacuggacgaaacagc	1.595052	1.667548	1.542292	1.845098	1.181669	2.008197	0.039979	0.173876	-0.601543	-0.294261	-0.422442	-0.165294	2.029002	1.807790	0.000000	0.000000
gcugucaccgagaaacugugaaguauaucuuaaaccugggcacuuaaaagauauauggaguuaguagugcaaccugcucggucugaugaguccacaagaggacgaaacagc	1.354991	1.443867	1.156200	1.476254	1.227090	2.089552	0.318876	0.390515	-0.622989	-0.412489	-0.585568	-0.443693	1.623677	1.386356	0.000127	0.000131
gcugucaccgagaaacugugaaguauaucuuaaaccugggcacuuaaaagauauauggaguuaguagugcaaccugcucggucugaugaguccacaagcggacgaaacagc	1.468898	1.619622	1.405322	1.785877	1.414894	2.401901	0.040306	0.173876	-0.353883	0.050119	-0.171336	-0.154058	2.535138	1.040588	0.000000	0.000000
gcugucaccgagaaacugugaaguauaucuuaaaccugggcacuuaaaagauauauggaguuaguagugcaaccugcucggucugaugaguccac-aagggacgaaacagc	1.519851	1.571635	1.300162	1.721006	1.126639	2.635385	0.108898	0.222461	-0.541710	-0.330264	-0.546033	-0.294150	1.627219	1.786006	0.000000	0.000000
gcugucaccgagaaacugugaaguauaucuuaaaccugggcacuuaaaagauauauggaguuaguagugcaaccugcucggucugaugaguccacaaggggacgaaacagc	1.452224	1.468748	1.217259	1.607021	1.038783	2.453365	0.189707	0.285567	NaN	NaN	NaN	NaN	NaN	NaN	0.000000	0.000000
gcugucaccgagaaacugugaaguauaucuuaaaccugggcacuuaaaagauauauggaguuaguagugcaaccugcucggucugaugaguccacaaguggacgaaacagc	1.443333	1.541917	1.388650	1.725517	1.254827	2.172037	0.159837	0.261964	-0.509958	-0.191987	-0.527292	-0.191752	2.079561	2.165409	0.000000	0.000000
gcugucaccgagaaacugugaaguauaucuuaaaccugggcacuuaaaagauauauggaguuaguagugcaaccugcucggucugaugaguccacaauaggacgaaacagc	1.394028	1.457476	1.261499	1.650946	1.157304	2.451584	0.184773	0.281136	-0.514648	-0.263093	-0.508023	-0.197256	1.784658	2.045346	0.000000	0.000000
gcugucaccgagaaacugugaaguauaucuuaaaccugggcacuuaaaagauauauggaguuaguagugcaaccugcucggucugaugaguccacaaucggacgaaacagc	1.515405	1.592518	1.454724	1.800752	1.194297	2.218342	0.133713	0.240142	-0.884878	-0.495581	-0.860674	-0.724470	2.450738	1.368371	0.000000	0.000000
gcugucaccgagaaacugugaaguauaucuuaaaccugggcacuuaaaagauauauggaguuaguagugcaaccugcucggucugaugaguccac-aauggacgaaacagc	1.474617	1.586798	1.365784	1.725733	1.294735	2.290598	0.010674	0.140232	-0.187732	0.088160	-0.059828	0.139668	1.887522	1.583057	0.000000	0.000000
gcugucaccgagaaacugugaaguauaucuuaaaccugggcacuuaaaagauauauggaguuaguagugcaaccugcucggucugaugaguccacaaugggacgaaacagc	1.495523	1.593800	1.281354	1.732128	1.253940	2.823411	0.039507	0.173876	-0.412434	-0.128636	-0.449129	-0.012432	1.922200	2.733363	0.000000	0.000000
gcugucaccgagaaacugugaaguauaucuuaaaccugggcacuuaaaagauauauggaguuaguagugcaaccugcucggucugaugaguccacaauuggacgaaacagc	1.387328	1.457151	1.255652	1.582706	1.174418	2.123510	0.120644	0.230070	-0.498478	-0.196462	-0.503188	-0.203049	2.004547	1.995902	0.000000	0.000000
gcugucaccgagaaacugugaaguauaucuuaaaccugggcacuuaaaagauauauggaguuaguagugcaaccugcucggucugaugaguccacacaaggacgaaacagc	1.453127	1.550659	1.374218	1.778442	1.251791	2.536437	0.145835	0.250161	NaN	NaN	NaN	NaN	NaN	NaN	0.000000	0.000000
gcugucaccgagaaacugugaaguauaucuuaaaccugggcacuuaaaagauauauggaguuaguagugcaaccugcucggucugaugaguccacacacggacgaaacagc	1.639940	1.746266	1.626262	1.873588	1.277396	1.767363	0.015040	0.152061	NaN	NaN	NaN	NaN	NaN	NaN	0.000000	0.000000
gcugucaccgagaaacugugaaguauaucuuaaaccugggcacuuaaaagauauauggaguuaguagugcaaccugcucggucugaugaguccac-acaggacgaaacagc	1.535052	1.632428	1.441265	1.763485	1.251343	2.100000	0.001134	0.138562	-0.261555	0.023587	-0.186575	0.041937	1.928154	1.692434	0.000000	0.000000
gcugucaccgagaaacugugaaguauaucuuaaaccugggcacuuaaaagauauauggaguuaguagugcaaccugcucggucugaugaguccacacagggacgaaacagc	1.494996	1.602254	1.375979	1.751498	1.280142	2.374213	0.006165	0.138707	-0.503401	-0.242785	-0.526664	-0.138360	1.822286	2.445143	0.000000	0.000000
gcugucaccgagaaacugugaaguauaucuuaaaccugggcacuuaaaagauauauggaguuaguagugcaaccugcucggucugaugaguccacacauggacgaaacagc	1.500721	1.603209	1.415622	1.733703	1.266158	2.080084	0.017795	0.155614	NaN	NaN	NaN	NaN	NaN	NaN	0.000000	0.000000
gcugucaccgagaaacugugaaguauaucuuaaaccugggcacuuaaaagauauauggaguuaguagugcaaccugcucggucugaugaguccacaccaggacgaaacagc	1.570729	1.685914	1.611564	1.837365	1.303723	1.681900	0.153024	0.256782	NaN	NaN	NaN	NaN	NaN	NaN	0.000000	0.000000
gcugucaccgagaaacugugaaguauaucuuaaaccugggcacuuaaaagauauauggaguuaguagugcaaccugcucggucugaugaguccacacccggacgaaacagc	1.738230	1.814838	1.720989	1.912290	1.192910	1.553465	0.161920	0.263538	NaN	NaN	NaN	NaN	NaN	NaN	0.000000	0.000000
gcugucaccgagaaacugugaaguauaucuuaaaccugggcacuuaaaagauauauggaguuaguagugcaaccugcucggucugaugaguccac-accggacgaaacagc	1.753598	1.791618	1.696840	1.914635	1.091489	1.651183	0.235869	0.322590	0.011611	0.353593	0.266446	0.370242	2.197770	1.269977	0.000000	0.000000
gcugucaccgagaaacugugaaguauaucuuaaaccugggcacuuaaaagauauauggaguuaguagugcaaccugcucggucugaugaguccacaccuggacgaaacagc	1.654358	1.752317	1.610958	1.863073	1.253024	1.786959	0.039440	0.173876	NaN	NaN	NaN	NaN	NaN	NaN	0.000000	0.000000
gcugucaccgagaaacugugaaguauaucuuaaaccugggcacuuaaaagauauauggaguuaguagugcaaccugcucggucugaugaguccacacgaggacgaaacagc	1.488554	1.478021	1.257299	1.630784	0.976040	2.363117	0.403496	0.464277	-0.448343	-0.217073	-0.452995	-0.130495	1.703219	2.101358	0.000000	0.000000
gcugucaccgagaaacugugaaguauaucuuaaaccugggcacuuaaaagauauauggaguuaguagugcaaccugcucggucugaugaguccacacgcggacgaaacagc	1.549969	1.667774	1.557133	1.846416	1.311612	1.946629	0.097105	0.211470	NaN	NaN	NaN	NaN	NaN	NaN	0.000000	0.000000
gcugucaccgagaaacugugaaguauaucuuaaaccugggcacuuaaaagauauauggaguuaguagugcaaccugcucggucugaugaguccac-acgggacgaaacagc	1.582227	1.628109	1.405379	1.774506	1.111430	2.339523	0.122524	0.231615	-0.341620	-0.050208	-0.394122	0.021843	1.956196	2.605943	0.000000	0.000000
gcugucaccgagaaacugugaaguauaucuuaaaccugggcacuuaaaagauauauggaguuaguagugcaaccugcucggucugaugaguccacacggggacgaaacagc	1.591970	1.617321	1.473661	1.759575	1.060110	1.931588	0.108901	0.222461	-0.496494	-0.212646	-0.505719	-0.171464	1.922419	2.159010	0.000000	0.000000
gcugucaccgagaaacugugaaguauaucuuaaaccugggcacuuaaaagauauauggaguuaguagugcaaccugcucggucugaugaguccacacguggacgaaacagc	1.652660	1.775210	1.592537	1.890335	1.326020	1.985171	0.025656	0.163003	NaN	NaN	NaN	NaN	NaN	NaN	0.000000	0.000000
gcugucaccgagaaacugugaaguauaucuuaaaccugggcacuuaaaagauauauggaguuaguagugcaaccugcucggucugaugaguccacacuaggacgaaacagc	1.471677	1.560432	1.417342	1.766947	1.226746	2.236686	0.163671	0.264752	-0.697534	-0.375631	-0.735459	-0.452831	2.098472	1.917027	0.000000	0.000000
gcugucaccgagaaacugugaaguauaucuuaaaccugggcacuuaaaagauauauggaguuaguagugcaaccugcucggucugaugaguccacacucggacgaaacagc	1.639525	1.689658	1.634870	1.851075	1.122360	1.645149	0.062171	0.187520	NaN	NaN	NaN	NaN	NaN	NaN	0.000000	0.000000
gcugucaccgagaaacugugaaguauaucuuaaaccugggcacuuaaaagauauauggaguuaguagugcaaccugcucggucugaugaguccac-acuggacgaaacagc	1.539445	1.639613	1.518711	1.824443	1.259411	2.021771	0.095754	0.210452	-0.198621	0.044370	-0.194552	0.092583	1.749812	1.937022	0.000000	0.000000
gcugucaccgagaaacugugaaguauaucuuaaaccugggcacuuaaaagauauauggaguuaguagugcaaccugcucggucugaugaguccacacugggacgaaacagc	1.507660	1.624542	1.451580	1.733007	1.308827	1.911732	0.062089	0.187520	NaN	NaN	NaN	NaN	NaN	NaN	0.000000	0.000000
gcugucaccgagaaacugugaaguauaucuuaaaccugggcacuuaaaagauauauggaguuaguagugcaaccugcucggucugaugaguccacacuuggacgaaacagc	1.529466	1.659458	1.401386	1.788935	1.348936	2.440894	0.003081	0.138707	NaN	NaN	NaN	NaN	NaN	NaN	0.000000	0.000000
gcugucaccgagaaacugugaaguauaucuuaaaccugggcacuuaaaagauauauggaguuaguagugcaaccugcucggucugaugaguccacagaaggacgaaacagc	1.392659	1.419293	1.181181	1.519348	1.063247	2.178546	0.047023	0.177173	-0.564214	-0.326787	-0.560192	-0.246265	1.727537	2.060284	0.000000	0.000000
gcugucaccgagaaacugugaaguauaucuuaaaccugggcacuuaaaagauauauggaguuaguagugcaaccugcucggucugaugaguccacagacggacgaaacagc	1.527478	1.675215	1.448849	1.744803	1.405197	1.976761	0.079671	0.198430	NaN	NaN	NaN	NaN	NaN	NaN	0.000000	0.000000
gcugucaccgagaaacugugaaguauaucuuaaaccugggcacuuaaaagauauauggaguuaguagugcaaccugcucggucugaugaguccac-agaggacgaaacagc	1.428117	1.459757	1.271532	1.599644	1.075575	2.128684	0.093303	0.208512	-0.487568	-0.216684	-0.535833	-0.173749	1.865881	2.301887	0.000000	0.000000
gcugucaccgagaaacugugaaguauaucuuaaaccugggcacuuaaaagauauauggaguuaguagugcaaccugcucggucugaugaguccacagagggacgaaacagc	1.538286	1.551775	1.343131	1.625259	1.031548	1.914822	0.650046	0.683780	-0.369189	-0.119195	-0.373929	-0.075437	1.778256	1.988349	0.000000	0.000000
gcugucaccgagaaacugugaaguauaucuuaaaccugggcacuuaaaagauauauggaguuaguagugcaaccugcucggucugaugaguccacagauggacgaaacagc	1.436999	1.474455	1.334813	1.609749	1.090074	1.883375	0.337235	0.407175	-0.601771	-0.301464	-0.565839	-0.276398	1.996674	1.947333	0.000000	0.000000
gcugucaccgagaaacugugaaguauaucuuaaaccugggcacuuaaaagauauauggaguuaguagugcaaccugcucggucugaugaguccacagcaggacgaaacagc	1.692021	1.683539	1.626738	1.817941	0.980658	1.553114	0.713937	0.741517	NaN	NaN	NaN	NaN	NaN	NaN	0.000000	0.000000
gcugucaccgagaaacugugaaguauaucuuaaaccugggcacuuaaaagauauauggaguuaguagugcaaccugcucggucugaugaguccacagccggacgaaacagc	1.676709	1.766735	1.638629	1.910325	1.230342	1.869376	0.008122	0.138707	NaN	NaN	NaN	NaN	NaN	NaN	0.000000	0.000000
gcugucaccgagaaacugugaaguauaucuuaaaccugggcacuuaaaagauauauggaguuaguagugcaaccugcucggucugaugaguccac-agcggacgaaacagc	1.672379	1.719676	1.625464	1.858214	1.115055	1.709030	0.033856	0.170866	-0.736228	-0.455552	-0.627986	-0.606931	1.908427	1.049674	0.000000	0.000000
gcugucaccgagaaacugugaaguauaucuuaaaccugggcacuuaaaagauauauggaguuaguagugcaaccugcucggucugaugaguccacagcgggacgaaacagc	1.753173	1.787324	1.746765	1.934882	1.081810	1.542117	0.080408	0.198800	-0.348876	-0.100822	-0.367329	-0.057224	1.770328	2.042234	0.000000	0.000000
gcugucaccgagaaacugugaaguauaucuuaaaccugggcacuuaaaagauauauggaguuaguagugcaaccugcucggucugaugaguccacagcuggacgaaacagc	1.596502	1.645892	1.508868	1.811197	1.120445	2.005990	0.043623	0.175409	NaN	NaN	NaN	NaN	NaN	NaN	0.000000	0.000000
gcugucaccgagaaacugugaaguauaucuuaaaccugggcacuuaaaagauauauggaguuaguagugcaaccugcucggucugaugaguccacaggaggacgaaacagc	1.345219	1.296657	1.250573	1.527565	0.894205	1.892308	0.744952	0.769432	NaN	NaN	NaN	NaN	NaN	NaN	0.000000	0.000000
gcugucaccgagaaacugugaaguauaucuuaaaccugggcacuuaaaagauauauggaguuaguagugcaaccugcucggucugaugaguccacaggcggacgaaacagc	1.544392	1.605476	1.452841	1.754914	1.151025	2.004808	0.015155	0.152061	NaN	NaN	NaN	NaN	NaN	NaN	0.000000	0.000000
gcugucaccgagaaacugugaaguauaucuuaaaccugggcacuuaaaagauauauggaguuaguagugcaaccugcucggucugaugaguccac-aggggacgaaacagc	1.544508	1.556022	1.392597	1.688923	1.026868	1.978452	0.203896	0.297284	-0.100024	0.042167	-0.108658	0.145895	1.387366	1.797020	0.000000	0.000000
gcugucaccgagaaacugugaaguauaucuuaaaccugggcacuuaaaagauauauggaguuaguagugcaaccugcucggucugaugaguccacagggggacgaaacagc	1.573247	1.467081	1.423403	1.684615	0.783131	1.824786	0.529677	0.578774	NaN	NaN	NaN	NaN	NaN	NaN	0.000000	0.000000
gcugucaccgagaaacugugaaguauaucuuaaaccugggcacuuaaaagauauauggaguuaguagugcaaccugcucggucugaugaguccacagguggacgaaacagc	1.532661	1.589786	1.309804	1.689551	1.140578	2.397436	0.171448	0.271582	NaN	NaN	NaN	NaN	NaN	NaN	0.000000	0.000000
gcugucaccgagaaacugugaaguauaucuuaaaccugggcacuuaaaagauauauggaguuaguagugcaaccugcucggucugaugaguccacaguaggacgaaacagc	1.343769	1.407083	1.275946	1.614990	1.156948	2.182952	0.458968	0.515166	NaN	NaN	NaN	NaN	NaN	NaN	0.000000	0.000000
gcugucaccgagaaacugugaaguauaucuuaaaccugggcacuuaaaagauauauggaguuaguagugcaaccugcucggucugaugaguccacagucggacgaaacagc	1.649969	1.703376	1.586861	1.860503	1.130853	1.877766	0.029159	0.166597	NaN	NaN	NaN	NaN	NaN	NaN	0.000000	0.000000
gcugucaccgagaaacugugaaguauaucuuaaaccugggcacuuaaaagauauauggaguuaguagugcaaccugcucggucugaugaguccac-aguggacgaaacagc	1.411937	1.521685	1.302414	1.652567	1.287502	2.239510	0.055688	0.182797	-0.329984	-0.085494	-0.280071	-0.092200	1.755862	1.541243	0.000000	0.000000
gcugucaccgagaaacugugaaguauaucuuaaaccugggcacuuaaaagauauauggaguuaguagugcaaccugcucggucugaugaguccacagugggacgaaacagc	1.587685	1.627584	1.425969	1.722581	1.096224	1.979757	0.263439	0.345698	NaN	NaN	NaN	NaN	NaN	NaN	0.000000	0.000000
gcugucaccgagaaacugugaaguauaucuuaaaccugggcacuuaaaagauauauggaguuaguagugcaaccugcucggucugaugaguccacaguuggacgaaacagc	1.405354	1.453293	1.227167	1.556795	1.116705	2.136134	0.013806	0.147120	-0.560024	-0.375754	-0.598187	-0.248938	1.528517	2.234854	0.000000	0.000000
gcugucaccgagaaacugugaaguauaucuuaaaccugggcacuuaaaagauauauggaguuaguagugcaaccugcucggucugaugaguccacauaaggacgaaacagc	1.473227	1.589478	1.301928	1.679057	1.306925	2.383026	0.031767	0.170866	-0.397058	-0.110351	-0.400412	-0.113247	1.935115	1.937160	0.000000	0.000000
gcugucaccgagaaacugugaaguauaucuuaaaccugggcacuuaaaagauauauggaguuaguagugcaaccugcucggucugaugaguccacauacggacgaaacagc	1.611603	1.696223	1.532871	1.832917	1.215121	1.995475	0.007778	0.138707	-0.387714	0.033557	-0.124902	-0.355838	2.637974	0.587577	0.118165	0.119537
gcugucaccgagaaacugugaaguauaucuuaaaccugggcacuuaaaagauauauggaguuaguagugcaaccugcucggucugaugaguccac-auaggacgaaacagc	1.469490	1.617101	1.355100	1.675827	1.404787	2.092794	0.091193	0.207250	-0.370775	-0.067827	-0.328894	-0.057194	2.008850	1.869389	0.000000	0.000000
gcugucaccgagaaacugugaaguauaucuuaaaccugggcacuuaaaagauauauggaguuaguagugcaaccugcucggucugaugaguccacauagggacgaaacagc	1.493810	1.626974	1.334501	1.696923	1.358829	2.303679	0.062128	0.187520	-0.510914	-0.166673	-0.461316	-0.050986	2.209232	2.572348	0.000000	0.000000
gcugucaccgagaaacugugaaguauaucuuaaaccugggcacuuaaaagauauauggaguuaguagugcaaccugcucggucugaugaguccacauauggacgaaacagc	1.516762	1.533356	1.379385	1.738517	1.038949	2.286290	0.249549	0.333134	NaN	NaN	NaN	NaN	NaN	NaN	0.000000	0.000000
gcugucaccgagaaacugugaaguauaucuuaaaccugggcacuuaaaagauauauggaguuaguagugcaaccugcucggucugaugaguccacaucaggacgaaacagc	1.673969	1.748200	1.692888	1.837300	1.186401	1.394477	0.306851	0.381550	NaN	NaN	NaN	NaN	NaN	NaN	0.000000	0.000000
gcugucaccgagaaacugugaaguauaucuuaaaccugggcacuuaaaagauauauggaguuaguagugcaaccugcucggucugaugaguccacauccggacgaaacagc	1.641849	1.736980	1.708843	1.927749	1.244892	1.655412	0.147081	0.251256	NaN	NaN	NaN	NaN	NaN	NaN	0.000000	0.000000
gcugucaccgagaaacugugaaguauaucuuaaaccugggcacuuaaaagauauauggaguuaguagugcaaccugcucggucugaugaguccac-aucggacgaaacagc	1.692058	1.766444	1.738142	1.880389	1.186824	1.387545	0.181413	0.279434	-0.223694	0.053821	-0.064457	0.183488	1.894590	1.769885	0.000000	0.000000
gcugucaccgagaaacugugaaguauaucuuaaaccugggcacuuaaaagauauauggaguuaguagugcaaccugcucggucugaugaguccacaucgggacgaaacagc	1.580094	1.596650	1.438899	1.826962	1.038860	2.443787	0.238683	0.324917	NaN	NaN	NaN	NaN	NaN	NaN	0.000000	0.000000
gcugucaccgagaaacugugaaguauaucuuaaaccugggcacuuaaaagauauauggaguuaguagugcaaccugcucggucugaugaguccacaucuggacgaaacagc	1.646872	1.695520	1.548433	1.826181	1.118531	1.895604	0.093339	0.208512	NaN	NaN	NaN	NaN	NaN	NaN	0.000000	0.000000
gcugucaccgagaaacugugaaguauaucuuaaaccugggcacuuaaaagauauauggaguuaguagugcaaccugcucggucugaugaguccacaugaggacgaaacagc	1.349446	1.436564	1.251059	1.619035	1.222131	2.333333	0.243013	0.328293	NaN	NaN	NaN	NaN	NaN	NaN	0.000000	0.000000
gcugucaccgagaaacugugaaguauaucuuaaaccugggcacuuaaaagauauauggaguuaguagugcaaccugcucggucugaugaguccacaugcggacgaaacagc	1.620301	1.734124	1.550599	1.808598	1.299640	1.811334	0.114436	0.226410	NaN	NaN	NaN	NaN	NaN	NaN	0.000000	0.000000
gcugucaccgagaaacugugaaguauaucuuaaaccugggcacuuaaaagauauauggaguuaguagugcaaccugcucggucugaugaguccac-augggacgaaacagc	1.487485	1.544496	1.405933	1.741159	1.140279	2.163844	0.179048	0.277601	-0.493582	-0.219432	-0.385316	-0.130871	1.879965	1.796571	0.000000	0.000000
gcugucaccgagaaacugugaaguauaucuuaaaccugggcacuuaaaagauauauggaguuaguagugcaaccugcucggucugaugaguccacauggggacgaaacagc	1.521283	1.528784	1.365567	1.683406	1.017421	2.078930	0.215126	0.305933	-0.513891	-0.248569	-0.405249	-0.205029	1.842138	1.585694	0.000000	0.000000
gcugucaccgagaaacugugaaguauaucuuaaaccugggcacuuaaaagauauauggaguuaguagugcaaccugcucggucugaugaguccacauguggacgaaacagc	1.548200	1.623897	1.533458	1.752414	1.190411	1.655602	0.179295	0.277809	NaN	NaN	NaN	NaN	NaN	NaN	0.000000	0.000000
gcugucaccgagaaacugugaaguauaucuuaaaccugggcacuuaaaagauauauggaguuaguagugcaaccugcucggucugaugaguccacauuaggacgaaacagc	1.470532	1.560558	1.346888	1.670959	1.230342	2.108974	0.014413	0.149549	-0.214072	0.018536	-0.206675	0.116585	1.708471	2.105038	0.000000	0.000000
gcugucaccgagaaacugugaaguauaucuuaaaccugggcacuuaaaagauauauggaguuaguagugcaaccugcucggucugaugaguccacauucggacgaaacagc	1.659340	1.766991	1.540513	1.848870	1.281301	2.034031	0.128299	0.236039	NaN	NaN	NaN	NaN	NaN	NaN	0.000000	0.000000
gcugucaccgagaaacugugaaguauaucuuaaaccugggcacuuaaaagauauauggaguuaguagugcaaccugcucggucugaugaguccac-auuggacgaaacagc	1.565296	1.614527	1.476219	1.769586	1.120036	1.965023	0.027810	0.165174	-0.164995	0.165252	0.022998	0.169252	2.139177	1.400406	0.000000	0.000000
gcugucaccgagaaacugugaaguauaucuuaaaccugggcacuuaaaagauauauggaguuaguagugcaaccugcucggucugaugaguccacauugggacgaaacagc	1.544645	1.603384	1.510592	1.784193	1.144824	1.877592	0.169263	0.269497	-0.714670	-0.480615	-0.664038	-0.322010	1.714174	2.198000	0.000000	0.000000
gcugucaccgagaaacugugaaguauaucuuaaaccugggcacuuaaaagauauauggaguuaguagugcaaccugcucggucugaugaguccacauuuggacgaaacagc	1.459510	1.592922	1.389425	1.746019	1.359603	2.272975	0.047737	0.177576	NaN	NaN	NaN	NaN	NaN	NaN	0.000000	0.000000
gcugucaccgagaaacugugaaguauaucuuaaaccugggcacuuaaaagauauauggaguuaguagugcaaccugcucggucugaugaguccaccaaaggacgaaacagc	1.578394	1.641404	1.408529	1.785436	1.156139	2.381808	0.081091	0.199223	-0.478013	-0.138566	-0.398550	0.036999	2.184977	2.726145	0.000000	0.000000
gcugucaccgagaaacugugaaguauaucuuaaaccugggcacuuaaaagauauauggaguuaguagugcaaccugcucggucugaugaguccaccaacggacgaaacagc	1.636166	1.703838	1.569046	1.823633	1.168618	1.797158	0.039486	0.173876	-0.108916	0.061567	0.055029	0.160128	1.480754	1.273793	0.000037	0.000038
gcugucaccgagaaacugugaaguauaucuuaaaccugggcacuuaaaagauauauggaguuaguagugcaaccugcucggucugaugaguccac-caaggacgaaacagc	1.533382	1.652576	1.486373	1.763364	1.315811	1.892308	0.049228	0.178181	-0.311866	-0.012962	-0.195352	0.023261	1.990235	1.654297	0.000000	0.000000
gcugucaccgagaaacugugaaguauaucuuaaaccugggcacuuaaaagauauauggaguuaguagugcaaccugcucggucugaugaguccaccaagggacgaaacagc	1.614173	1.644849	1.465048	1.772034	1.073189	2.027619	0.198488	0.292750	-0.431271	-0.206489	-0.435897	-0.138419	1.677963	1.983707	0.000000	0.000000
gcugucaccgagaaacugugaaguauaucuuaaaccugggcacuuaaaagauauauggaguuaguagugcaaccugcucggucugaugaguccaccaauggacgaaacagc	1.510148	1.628783	1.441153	1.778524	1.314121	2.174556	0.022401	0.161701	NaN	NaN	NaN	NaN	NaN	NaN	0.000000	0.000000
gcugucaccgagaaacugugaaguauaucuuaaaccugggcacuuaaaagauauauggaguuaguagugcaaccugcucggucugaugaguccaccacaggacgaaacagc	1.608433	1.669576	1.582026	1.858072	1.151180	1.888192	0.089661	0.206401	NaN	NaN	NaN	NaN	NaN	NaN	0.000000	0.000000
gcugucaccgagaaacugugaaguauaucuuaaaccugggcacuuaaaagauauauggaguuaguagugcaaccugcucggucugaugaguccaccaccggacgaaacagc	1.663551	1.694776	1.539172	1.831373	1.074546	1.959750	0.196481	0.290653	-0.944337	-0.631608	-0.853796	-0.604010	2.054609	1.777403	0.000000	0.000000
gcugucaccgagaaacugugaaguauaucuuaaaccugggcacuuaaaagauauauggaguuaguagugcaaccugcucggucugaugaguccac-cacggacgaaacagc	1.704126	1.722984	1.679695	1.896172	1.044379	1.646176	0.121301	0.230751	0.105202	0.345028	0.300263	0.373549	1.737104	1.183821	0.000000	0.000000
gcugucaccgagaaacugugaaguauaucuuaaaccugggcacuuaaaagauauauggaguuaguagugcaaccugcucggucugaugaguccaccacgggacgaaacagc	1.625682	1.729229	1.639813	1.897690	1.269251	1.810826	0.042634	0.174688	NaN	NaN	NaN	NaN	NaN	NaN	0.000000	0.000000
gcugucaccgagaaacugugaaguauaucuuaaaccugggcacuuaaaagauauauggaguuaguagugcaaccugcucggucugaugaguccaccacuggacgaaacagc	1.658647	1.759898	1.570613	1.882844	1.262557	2.052250	0.041632	0.174473	NaN	NaN	NaN	NaN	NaN	NaN	0.000000	0.000000
gcugucaccgagaaacugugaaguauaucuuaaaccugggcacuuaaaagauauauggaguuaguagugcaaccugcucggucugaugaguccaccagaggacgaaacagc	1.471111	1.507042	1.311507	1.696535	1.086254	2.426765	0.151655	0.255815	NaN	NaN	NaN	NaN	NaN	NaN	0.000000	0.000000
gcugucaccgagaaacugugaaguauaucuuaaaccugggcacuuaaaagauauauggaguuaguagugcaaccugcucggucugaugaguccaccagcggacgaaacagc	1.673492	1.713803	1.582895	1.825156	1.097264	1.746869	0.216241	0.306727	NaN	NaN	NaN	NaN	NaN	NaN	0.000000	0.000000
gcugucaccgagaaacugugaaguauaucuuaaaccugggcacuuaaaagauauauggaguuaguagugcaaccugcucggucugaugaguccac-cagggacgaaacagc	1.670483	1.693675	1.568886	1.772638	1.054854	1.598645	0.631852	0.667328	-0.080007	0.041194	-0.123295	0.067264	1.321907	1.550810	0.000001	0.000001
gcugucaccgagaaacugugaaguauaucuuaaaccugggcacuuaaaagauauauggaguuaguagugcaaccugcucggucugaugaguccaccaggggacgaaacagc	1.685344	1.704974	1.738100	1.828953	1.046237	1.232688	0.769756	0.791102	NaN	NaN	NaN	NaN	NaN	NaN	0.000000	0.000000
gcugucaccgagaaacugugaaguauaucuuaaaccugggcacuuaaaagauauauggaguuaguagugcaaccugcucggucugaugaguccaccaguggacgaaacagc	1.607168	1.753997	1.596222	1.850126	1.402261	1.794334	0.056655	0.182797	-0.322866	-0.020650	-0.413982	0.030358	2.005466	2.781889	0.000000	0.000000
gcugucaccgagaaacugugaaguauaucuuaaaccugggcacuuaaaagauauauggaguuaguagugcaaccugcucggucugaugaguccaccauaggacgaaacagc	1.560708	1.625403	1.468390	1.786554	1.160633	2.080482	0.024389	0.163003	-0.399916	-0.017515	-0.188643	0.043395	2.412132	1.706232	0.000000	0.000000
gcugucaccgagaaacugugaaguauaucuuaaaccugggcacuuaaaagauauauggaguuaguagugcaaccugcucggucugaugaguccaccaucggacgaaacagc	1.647532	1.719327	1.704243	1.897279	1.179766	1.559682	0.185170	0.281381	NaN	NaN	NaN	NaN	NaN	NaN	0.000000	0.000000
gcugucaccgagaaacugugaaguauaucuuaaaccugggcacuuaaaagauauauggaguuaguagugcaaccugcucggucugaugaguccac-cauggacgaaacagc	1.582283	1.687801	1.551248	1.838553	1.275023	1.937783	0.018289	0.155614	-0.006854	0.266652	0.197010	0.309421	1.877179	1.295421	0.000000	0.000000
gcugucaccgagaaacugugaaguauaucuuaaaccugggcacuuaaaagauauauggaguuaguagugcaaccugcucggucugaugaguccaccaugggacgaaacagc	1.679719	1.700705	1.539162	1.780862	1.049509	1.744615	0.566460	0.609535	NaN	NaN	NaN	NaN	NaN	NaN	0.000000	0.000000
gcugucaccgagaaacugugaaguauaucuuaaaccugggcacuuaaaagauauauggaguuaguagugcaaccugcucggucugaugaguccaccauuggacgaaacagc	1.580464	1.714452	1.534864	1.856413	1.361406	2.096760	0.004706	0.138707	NaN	NaN	NaN	NaN	NaN	NaN	0.000000	0.000000
gcugucaccgagaaacugugaaguauaucuuaaaccugggcacuuaaaagauauauggaguuaguagugcaaccugcucggucugaugaguccacccaaggacgaaacagc	1.580585	1.625837	1.537699	1.844190	1.109819	2.025310	0.199239	0.293507	NaN	NaN	NaN	NaN	NaN	NaN	0.000000	0.000000
gcugucaccgagaaacugugaaguauaucuuaaaccugggcacuuaaaagauauauggaguuaguagugcaaccugcucggucugaugaguccacccacggacgaaacagc	1.671918	1.731477	1.712867	1.948766	1.146989	1.721470	0.174195	0.273838	0.036414	0.304568	0.230734	0.338056	1.854190	1.280330	0.000000	0.000000
gcugucaccgagaaacugugaaguauaucuuaaaccugggcacuuaaaagauauauggaguuaguagugcaaccugcucggucugaugaguccac-ccaggacgaaacagc	1.682213	1.734710	1.698355	1.911785	1.128489	1.634673	0.062812	0.187524	-0.091341	0.235959	0.114499	0.239475	2.124712	1.333448	0.000000	0.000000
gcugucaccgagaaacugugaaguauaucuuaaaccugggcacuuaaaagauauauggaguuaguagugcaaccugcucggucugaugaguccacccagggacgaaacagc	1.783464	1.813891	1.770403	1.899498	1.072575	1.346154	0.643832	0.678538	NaN	NaN	NaN	NaN	NaN	NaN	0.000000	0.000000
gcugucaccgagaaacugugaaguauaucuuaaaccugggcacuuaaaagauauauggaguuaguagugcaaccugcucggucugaugaguccacccauggacgaaacagc	1.621888	1.709010	1.596816	1.871579	1.222143	1.882621	0.014485	0.149549	NaN	NaN	NaN	NaN	NaN	NaN	0.000000	0.000000
gcugucaccgagaaacugugaaguauaucuuaaaccugggcacuuaaaagauauauggaguuaguagugcaaccugcucggucugaugaguccaccccaggacgaaacagc	1.735487	1.788595	1.752145	1.935503	1.130077	1.525307	0.005646	0.138707	NaN	NaN	NaN	NaN	NaN	NaN	0.000000	0.000000
gcugucaccgagaaacugugaaguauaucuuaaaccugggcacuuaaaagauauauggaguuaguagugcaaccugcucggucugaugaguccacccccggacgaaacagc	1.777864	1.811781	1.868487	2.010537	1.081226	1.386917	0.198899	0.293183	NaN	NaN	NaN	NaN	NaN	NaN	0.000000	0.000000
gcugucaccgagaaacugugaaguauaucuuaaaccugggcacuuaaaagauauauggaguuaguagugcaaccugcucggucugaugaguccac-cccggacgaaacagc	1.745135	1.787375	1.800259	1.971159	1.102147	1.482175	0.085344	0.202093	0.091343	0.321264	0.216733	0.383212	1.697932	1.467163	0.000000	0.000000
gcugucaccgagaaacugugaaguauaucuuaaaccugggcacuuaaaagauauauggaguuaguagugcaaccugcucggucugaugaguccaccccuggacgaaacagc	1.711924	1.805738	1.762308	1.912592	1.241122	1.413462	0.132432	0.239322	NaN	NaN	NaN	NaN	NaN	NaN	0.000000	0.000000
gcugucaccgagaaacugugaaguauaucuuaaaccugggcacuuaaaagauauauggaguuaguagugcaaccugcucggucugaugaguccacccgaggacgaaacagc	1.565705	1.639983	1.511029	1.821725	1.186528	2.045008	0.061902	0.187520	NaN	NaN	NaN	NaN	NaN	NaN	0.000000	0.000000
gcugucaccgagaaacugugaaguauaucuuaaaccugggcacuuaaaagauauauggaguuaguagugcaaccugcucggucugaugaguccacccgcggacgaaacagc	1.760618	1.780634	1.735773	1.920520	1.047167	1.530198	0.239538	0.325636	-0.541861	-0.078794	-0.329846	-0.097424	2.904467	1.707738	0.000000	0.000000
gcugucaccgagaaacugugaaguauaucuuaaaccugggcacuuaaaagauauauggaguuaguagugcaaccugcucggucugaugaguccac-ccgggacgaaacagc	1.685827	1.747382	1.676821	1.915700	1.152272	1.733322	0.015913	0.153725	-0.262819	0.122792	0.018984	0.079489	2.430025	1.149490	0.000000	0.000000
gcugucaccgagaaacugugaaguauaucuuaaaccugggcacuuaaaagauauauggaguuaguagugcaaccugcucggucugaugaguccacccggggacgaaacagc	1.681827	1.788688	1.713312	1.927995	1.278972	1.639392	0.022240	0.161701	NaN	NaN	NaN	NaN	NaN	NaN	0.000000	0.000000
gcugucaccgagaaacugugaaguauaucuuaaaccugggcacuuaaaagauauauggaguuaguagugcaaccugcucggucugaugaguccacccguggacgaaacagc	1.710874	1.780495	1.743020	1.893157	1.173873	1.412984	0.135027	0.241128	NaN	NaN	NaN	NaN	NaN	NaN	0.000000	0.000000
gcugucaccgagaaacugugaaguauaucuuaaaccugggcacuuaaaagauauauggaguuaguagugcaaccugcucggucugaugaguccacccuaggacgaaacagc	1.631701	1.724959	1.616582	1.827560	1.239533	1.625465	0.083680	0.201139	NaN	NaN	NaN	NaN	NaN	NaN	0.000000	0.000000
gcugucaccgagaaacugugaaguauaucuuaaaccugggcacuuaaaagauauauggaguuaguagugcaaccugcucggucugaugaguccacccucggacgaaacagc	1.773870	1.870515	1.794428	1.951398	1.249240	1.435391	0.206780	0.300167	-0.536842	-0.236362	-0.472120	-0.196975	1.997472	1.884280	0.000000	0.000000
gcugucaccgagaaacugugaaguauaucuuaaaccugggcacuuaaaagauauauggaguuaguagugcaaccugcucggucugaugaguccac-ccuggacgaaacagc	1.632542	1.738953	1.656134	1.843183	1.277646	1.538330	0.128955	0.236470	0.003202	0.243955	0.120684	0.256725	1.740817	1.367859	0.000000	0.000000
gcugucaccgagaaacugugaaguauaucuuaaaccugggcacuuaaaagauauauggaguuaguagugcaaccugcucggucugaugaguccacccugggacgaaacagc	1.687182	1.764026	1.656152	1.901600	1.193559	1.759738	0.014716	0.150368	-0.321475	0.095249	-0.386232	-0.032505	2.610505	2.258018	0.000000	0.000000
gcugucaccgagaaacugugaaguauaucuuaaaccugggcacuuaaaagauauauggaguuaguagugcaaccugcucggucugaugaguccacccuuggacgaaacagc	1.623513	1.694851	1.689319	1.868154	1.178523	1.509507	0.295294	0.372191	NaN	NaN	NaN	NaN	NaN	NaN	0.000000	0.000000
gcugucaccgagaaacugugaaguauaucuuaaaccugggcacuuaaaagauauauggaguuaguagugcaaccugcucggucugaugaguccaccgaaggacgaaacagc	1.493894	1.535267	1.381103	1.705885	1.099951	2.112426	0.120491	0.230070	-0.393059	0.025988	-0.263789	-0.152029	2.624502	1.293484	0.000000	0.000000
gcugucaccgagaaacugugaaguauaucuuaaaccugggcacuuaaaagauauauggaguuaguagugcaaccugcucggucugaugaguccaccgacggacgaaacagc	1.657236	1.689250	1.572097	1.849844	1.076500	1.895604	0.101698	0.215745	NaN	NaN	NaN	NaN	NaN	NaN	0.000000	0.000000
gcugucaccgagaaacugugaaguauaucuuaaaccugggcacuuaaaagauauauggaguuaguagugcaaccugcucggucugaugaguccac-cgaggacgaaacagc	1.562022	1.629797	1.476171	1.762166	1.168893	1.931944	0.000097	0.086744	-0.644814	-0.391847	-0.618130	-0.390548	1.790471	1.688817	0.000000	0.000000
gcugucaccgagaaacugugaaguauaucuuaaaccugggcacuuaaaagauauauggaguuaguagugcaaccugcucggucugaugaguccaccgagggacgaaacagc	1.595036	1.659986	1.550890	1.818785	1.161315	1.853084	0.026305	0.163388	NaN	NaN	NaN	NaN	NaN	NaN	0.000000	0.000000
gcugucaccgagaaacugugaaguauaucuuaaaccugggcacuuaaaagauauauggaguuaguagugcaaccugcucggucugaugaguccaccgauggacgaaacagc	1.530478	1.607076	1.429024	1.735700	1.192885	2.026170	0.000577	0.135085	NaN	NaN	NaN	NaN	NaN	NaN	0.000000	0.000000
gcugucaccgagaaacugugaaguauaucuuaaaccugggcacuuaaaagauauauggaguuaguagugcaaccugcucggucugaugaguccaccgcaggacgaaacagc	1.655825	1.725938	1.677781	1.877688	1.175202	1.584557	0.056003	0.182797	NaN	NaN	NaN	NaN	NaN	NaN	0.000000	0.000000
gcugucaccgagaaacugugaaguauaucuuaaaccugggcacuuaaaagauauauggaguuaguagugcaaccugcucggucugaugaguccaccgccggacgaaacagc	1.704038	1.819264	1.784164	1.953239	1.303843	1.475962	0.078140	0.197590	NaN	NaN	NaN	NaN	NaN	NaN	0.000000	0.000000
gcugucaccgagaaacugugaaguauaucuuaaaccugggcacuuaaaagauauauggaguuaguagugcaaccugcucggucugaugaguccac-cgcggacgaaacagc	1.791891	1.810727	1.708880	1.936998	1.044326	1.690901	0.391680	0.454459	-0.203370	-0.013188	-0.166071	0.109359	1.549463	1.885516	0.000000	0.000000
gcugucaccgagaaacugugaaguauaucuuaaaccugggcacuuaaaagauauauggaguuaguagugcaaccugcucggucugaugaguccaccgcgggacgaaacagc	1.770159	1.803858	1.663504	1.943643	1.080683	1.906071	0.259893	0.342534	NaN	NaN	NaN	NaN	NaN	NaN	0.000000	0.000000
gcugucaccgagaaacugugaaguauaucuuaaaccugggcacuuaaaagauauauggaguuaguagugcaaccugcucggucugaugaguccaccgcuggacgaaacagc	1.683075	1.774014	1.723148	1.938400	1.232931	1.641545	0.033754	0.170866	NaN	NaN	NaN	NaN	NaN	NaN	0.000000	0.000000
gcugucaccgagaaacugugaaguauaucuuaaaccugggcacuuaaaagauauauggaguuaguagugcaaccugcucggucugaugaguccaccggaggacgaaacagc	1.599343	1.669077	1.419836	1.747587	1.174178	2.126923	0.220487	0.310445	NaN	NaN	NaN	NaN	NaN	NaN	0.000000	0.000000
gcugucaccgagaaacugugaaguauaucuuaaaccugggcacuuaaaagauauauggaguuaguagugcaaccugcucggucugaugaguccaccggcggacgaaacagc	1.781869	1.837617	1.787047	2.012093	1.136968	1.678982	0.044545	0.176415	NaN	NaN	NaN	NaN	NaN	NaN	0.000000	0.000000
gcugucaccgagaaacugugaaguauaucuuaaaccugggcacuuaaaagauauauggaguuaguagugcaaccugcucggucugaugaguccac-cggggacgaaacagc	1.685836	1.681712	1.611667	1.842657	0.990551	1.702117	0.372257	0.437856	-0.241787	0.138614	-0.071285	0.139118	2.401054	1.623315	0.000000	0.000000
gcugucaccgagaaacugugaaguauaucuuaaaccugggcacuuaaaagauauauggaguuaguagugcaaccugcucggucugaugaguccaccgggggacgaaacagc	1.818348	1.817958	1.856135	1.992926	0.999102	1.370222	0.307773	0.382010	NaN	NaN	NaN	NaN	NaN	NaN	0.000000	0.000000
gcugucaccgagaaacugugaaguauaucuuaaaccugggcacuuaaaagauauauggaguuaguagugcaaccugcucggucugaugaguccaccgguggacgaaacagc	1.529220	1.699451	1.533458	1.813036	1.479895	1.903607	0.075448	0.195072	NaN	NaN	NaN	NaN	NaN	NaN	0.000000	0.000000
gcugucaccgagaaacugugaaguauaucuuaaaccugggcacuuaaaagauauauggaguuaguagugcaaccugcucggucugaugaguccaccguaggacgaaacagc	1.535428	1.582591	1.487963	1.770243	1.114713	1.915490	0.211834	0.303423	NaN	NaN	NaN	NaN	NaN	NaN	0.000000	0.000000
gcugucaccgagaaacugugaaguauaucuuaaaccugggcacuuaaaagauauauggaguuaguagugcaaccugcucggucugaugaguccaccgucggacgaaacagc	1.711695	1.752982	1.751619	1.907326	1.099731	1.431220	0.060793	0.186495	NaN	NaN	NaN	NaN	NaN	NaN	0.000000	0.000000
gcugucaccgagaaacugugaaguauaucuuaaaccugggcacuuaaaagauauauggaguuaguagugcaaccugcucggucugaugaguccac-cguggacgaaacagc	1.582625	1.625145	1.469933	1.768479	1.102859	1.988594	0.045282	0.176415	-0.582952	-0.373629	-0.747887	-0.365339	1.619283	2.412950	0.000000	0.000000
gcugucaccgagaaacugugaaguauaucuuaaaccugggcacuuaaaagauauauggaguuaguagugcaaccugcucggucugaugaguccaccgugggacgaaacagc	1.637432	1.702477	1.502138	1.839701	1.161567	2.175518	0.090893	0.206959	NaN	NaN	NaN	NaN	NaN	NaN	0.000000	0.000000
gcugucaccgagaaacugugaaguauaucuuaaaccugggcacuuaaaagauauauggaguuaguagugcaaccugcucggucugaugaguccaccguuggacgaaacagc	1.542362	1.645735	1.503416	1.789579	1.268740	1.932692	0.040175	0.173876	NaN	NaN	NaN	NaN	NaN	NaN	0.000000	0.000000
gcugucaccgagaaacugugaaguauaucuuaaaccugggcacuuaaaagauauauggaguuaguagugcaaccugcucggucugaugaguccaccuaaggacgaaacagc	1.602949	1.720977	1.528084	1.799708	1.312287	1.869064	0.089012	0.205597	-0.301682	0.048878	-0.260453	0.154850	2.241610	2.601974	0.000000	0.000000
gcugucaccgagaaacugugaaguauaucuuaaaccugggcacuuaaaagauauauggaguuaguagugcaaccugcucggucugaugaguccaccuacggacgaaacagc	1.686013	1.800947	1.714791	1.907500	1.302972	1.558505	0.072626	0.193694	NaN	NaN	NaN	NaN	NaN	NaN	0.000000	0.000000
gcugucaccgagaaacugugaaguauaucuuaaaccugggcacuuaaaagauauauggaguuaguagugcaaccugcucggucugaugaguccac-cuaggacgaaacagc	1.600290	1.669716	1.543818	1.823141	1.173345	1.902494	0.008035	0.138707	-0.035827	0.228794	0.104536	0.268056	1.839168	1.457205	0.000000	0.000000
gcugucaccgagaaacugugaaguauaucuuaaaccugggcacuuaaaagauauauggaguuaguagugcaaccugcucggucugaugaguccaccuagggacgaaacagc	1.677495	1.720206	1.602765	1.841074	1.103343	1.731045	0.145355	0.249855	NaN	NaN	NaN	NaN	NaN	NaN	0.000000	0.000000
gcugucaccgagaaacugugaaguauaucuuaaaccugggcacuuaaaagauauauggaguuaguagugcaaccugcucggucugaugaguccaccuauggacgaaacagc	1.554169	1.709525	1.631649	1.867134	1.430065	1.719828	0.164476	0.265433	-0.167246	-0.143177	-0.278520	-0.082733	1.056986	1.569591	0.000020	0.000021
gcugucaccgagaaacugugaaguauaucuuaaaccugggcacuuaaaagauauauggaguuaguagugcaaccugcucggucugaugaguccaccucaggacgaaacagc	1.639421	1.685793	1.601750	1.863143	1.112683	1.825549	0.061044	0.187012	NaN	NaN	NaN	NaN	NaN	NaN	0.000000	0.000000
gcugucaccgagaaacugugaaguauaucuuaaaccugggcacuuaaaagauauauggaguuaguagugcaaccugcucggucugaugaguccaccuccggacgaaacagc	1.745952	1.755628	1.823615	1.966492	1.022528	1.389559	0.518558	0.569473	-0.025282	0.254767	0.181662	0.306971	1.905675	1.334471	0.000000	0.000000
gcugucaccgagaaacugugaaguauaucuuaaaccugggcacuuaaaagauauauggaguuaguagugcaaccugcucggucugaugaguccac-cucggacgaaacagc	1.767728	1.767713	1.739820	1.924928	0.999964	1.531469	0.378272	0.442643	0.099273	0.302241	0.166499	0.373398	1.595761	1.610273	0.000000	0.000000
gcugucaccgagaaacugugaaguauaucuuaaaccugggcacuuaaaagauauauggaguuaguagugcaaccugcucggucugaugaguccaccucgggacgaaacagc	1.694594	1.728317	1.773264	1.935359	1.080743	1.452429	0.412489	0.472422	NaN	NaN	NaN	NaN	NaN	NaN	0.000000	0.000000
gcugucaccgagaaacugugaaguauaucuuaaaccugggcacuuaaaagauauauggaguuaguagugcaaccugcucggucugaugaguccaccucuggacgaaacagc	1.710142	1.796002	1.721667	1.938735	1.218597	1.648419	0.003754	0.138707	NaN	NaN	NaN	NaN	NaN	NaN	0.000000	0.000000
gcugucaccgagaaacugugaaguauaucuuaaaccugggcacuuaaaagauauauggaguuaguagugcaaccugcucggucugaugaguccaccugaggacgaaacagc	1.547743	1.646445	1.502049	1.792549	1.255170	1.952090	0.029830	0.166829	-0.447371	-0.183345	-0.400472	-0.133952	1.836650	1.847228	0.000000	0.000000
gcugucaccgagaaacugugaaguauaucuuaaaccugggcacuuaaaagauauauggaguuaguagugcaaccugcucggucugaugaguccaccugcggacgaaacagc	1.728768	1.792756	1.687194	1.899683	1.158745	1.631129	0.158149	0.260762	NaN	NaN	NaN	NaN	NaN	NaN	0.000000	0.000000
gcugucaccgagaaacugugaaguauaucuuaaaccugggcacuuaaaagauauauggaguuaguagugcaaccugcucggucugaugaguccac-cugggacgaaacagc	1.652392	1.693943	1.489833	1.771503	1.100401	1.912802	0.392833	0.454962	-0.219734	-0.114633	-0.137228	-0.067730	1.273800	1.173540	0.873389	0.874270
gcugucaccgagaaacugugaaguauaucuuaaaccugggcacuuaaaagauauauggaguuaguagugcaaccugcucggucugaugaguccaccuggggacgaaacagc	1.733414	1.845349	1.618581	1.915081	1.294004	1.979246	0.189933	0.285648	NaN	NaN	NaN	NaN	NaN	NaN	0.000000	0.000000
gcugucaccgagaaacugugaaguauaucuuaaaccugggcacuuaaaagauauauggaguuaguagugcaaccugcucggucugaugaguccaccuguggacgaaacagc	1.678429	1.744426	1.767590	1.927449	1.164116	1.444970	0.269153	0.350449	NaN	NaN	NaN	NaN	NaN	NaN	0.000000	0.000000
gcugucaccgagaaacugugaaguauaucuuaaaccugggcacuuaaaagauauauggaguuaguagugcaaccugcucggucugaugaguccaccuuaggacgaaacagc	1.659953	1.691701	1.680845	1.895936	1.075841	1.640936	0.270629	0.351910	NaN	NaN	NaN	NaN	NaN	NaN	0.000000	0.000000
gcugucaccgagaaacugugaaguauaucuuaaaccugggcacuuaaaagauauauggaguuaguagugcaaccugcucggucugaugaguccaccuucggacgaaacagc	1.764759	1.754040	1.705376	1.905630	0.975621	1.585819	0.554970	0.600301	NaN	NaN	NaN	NaN	NaN	NaN	0.000000	0.000000
gcugucaccgagaaacugugaaguauaucuuaaaccugggcacuuaaaagauauauggaguuaguagugcaaccugcucggucugaugaguccac-cuuggacgaaacagc	1.653333	1.802573	1.584959	1.838550	1.410071	1.793044	0.183255	0.280421	-0.112795	0.288601	0.149357	0.384406	2.519977	1.718100	0.000000	0.000000
gcugucaccgagaaacugugaaguauaucuuaaaccugggcacuuaaaagauauauggaguuaguagugcaaccugcucggucugaugaguccaccuugggacgaaacagc	1.746821	1.766018	1.654561	1.854813	1.045194	1.585812	0.588220	0.628062	NaN	NaN	NaN	NaN	NaN	NaN	0.000000	0.000000
gcugucaccgagaaacugugaaguauaucuuaaaccugggcacuuaaaagauauauggaguuaguagugcaaccugcucggucugaugaguccaccuuuggacgaaacagc	1.641053	1.762431	1.612979	1.876492	1.322448	1.834483	0.023225	0.162241	NaN	NaN	NaN	NaN	NaN	NaN	0.000000	0.000000
gcugucaccgagaaacugugaaguauaucuuaaaccugggcacuuaaaagauauauggaguuaguagugcaaccugcucggucugaugaguccacgaaaggacgaaacagc	1.421052	1.443518	1.271956	1.593410	1.053091	2.096301	0.244023	0.329478	-0.595080	-0.303422	-0.640717	-0.321972	1.957303	2.083269	0.000000	0.000000
gcugucaccgagaaacugugaaguauaucuuaaaccugggcacuuaaaagauauauggaguuaguagugcaaccugcucggucugaugaguccacgaacggacgaaacagc	1.606251	1.670686	1.446609	1.764712	1.159937	2.080189	0.177706	0.277062	NaN	NaN	NaN	NaN	NaN	NaN	0.000000	0.000000
gcugucaccgagaaacugugaaguauaucuuaaaccugggcacuuaaaagauauauggaguuaguagugcaaccugcucggucugaugaguccac-gaaggacgaaacagc	1.376046	1.432167	1.219600	1.564674	1.137942	2.213468	0.105404	0.218737	-0.512568	-0.178254	-0.477703	-0.128375	2.159308	2.235259	0.000000	0.000000
gcugucaccgagaaacugugaaguauaucuuaaaccugggcacuuaaaagauauauggaguuaguagugcaaccugcucggucugaugaguccacgaagggacgaaacagc	1.512508	1.565513	1.323689	1.690487	1.129808	2.327008	0.075559	0.195227	-0.398401	-0.023518	-0.319046	0.126744	2.370736	2.791189	0.000000	0.000000
gcugucaccgagaaacugugaaguauaucuuaaaccugggcacuuaaaagauauauggaguuaguagugcaaccugcucggucugaugaguccacgaauggacgaaacagc	1.348450	1.474923	1.262219	1.587226	1.338052	2.113521	0.184102	0.280617	NaN	NaN	NaN	NaN	NaN	NaN	0.000000	0.000000
gcugucaccgagaaacugugaaguauaucuuaaaccugggcacuuaaaagauauauggaguuaguagugcaaccugcucggucugaugaguccacgacaggacgaaacagc	1.584825	1.677767	1.461932	1.797432	1.238631	2.165212	0.031429	0.170343	NaN	NaN	NaN	NaN	NaN	NaN	0.000000	0.000000
gcugucaccgagaaacugugaaguauaucuuaaaccugggcacuuaaaagauauauggaguuaguagugcaaccugcucggucugaugaguccac-gacggacgaaacagc	1.599938	1.687184	1.552231	1.833528	1.222494	1.911159	0.003088	0.138707	-0.540735	-0.296516	-0.387735	-0.324290	1.754765	1.157299	0.000271	0.000279
gcugucaccgagaaacugugaaguauaucuuaaaccugggcacuuaaaagauauauggaguuaguagugcaaccugcucggucugaugaguccacgacgggacgaaacagc	1.614647	1.680486	1.533051	1.796342	1.163695	1.833539	0.044941	0.176415	NaN	NaN	NaN	NaN	NaN	NaN	0.000000	0.000000
gcugucaccgagaaacugugaaguauaucuuaaaccugggcacuuaaaagauauauggaguuaguagugcaaccugcucggucugaugaguccacgacuggacgaaacagc	1.568971	1.627686	1.449065	1.824694	1.144760	2.374808	0.084314	0.201347	NaN	NaN	NaN	NaN	NaN	NaN	0.000000	0.000000
gcugucaccgagaaacugugaaguauaucuuaaaccugggcacuuaaaagauauauggaguuaguagugcaaccugcucggucugaugaguccacgagaggacgaaacagc	1.374106	1.398180	1.203222	1.492803	1.056998	1.947964	0.580502	0.621288	-0.617690	-0.445261	-0.589981	-0.459742	1.487403	1.349707	0.000000	0.000000
gcugucaccgagaaacugugaaguauaucuuaaaccugggcacuuaaaagauauauggaguuaguagugcaaccugcucggucugaugaguccacgagcggacgaaacagc	1.657527	1.696359	1.588490	1.815249	1.093533	1.685619	0.132091	0.238970	NaN	NaN	NaN	NaN	NaN	NaN	0.000000	0.000000
gcugucaccgagaaacugugaaguauaucuuaaaccugggcacuuaaaagauauauggaguuaguagugcaaccugcucggucugaugaguccac-gagggacgaaacagc	1.459280	1.496669	1.354821	1.699981	1.089904	2.213914	0.273047	0.353942	-0.237329	0.029497	-0.179534	0.048199	1.848529	1.689405	0.000000	0.000000
gcugucaccgagaaacugugaaguauaucuuaaaccugggcacuuaaaagauauauggaguuaguagugcaaccugcucggucugaugaguccacgaggggacgaaacagc	1.542120	1.614417	1.457598	1.755660	1.181129	1.986382	0.006654	0.138707	NaN	NaN	NaN	NaN	NaN	NaN	0.000000	0.000000
gcugucaccgagaaacugugaaguauaucuuaaaccugggcacuuaaaagauauauggaguuaguagugcaaccugcucggucugaugaguccacgaguggacgaaacagc	1.523601	1.624928	1.332654	1.775841	1.262777	2.774516	0.034972	0.171614	-0.484177	-0.317353	-0.531155	-0.139653	1.468331	2.463214	0.000000	0.000000
gcugucaccgagaaacugugaaguauaucuuaaaccugggcacuuaaaagauauauggaguuaguagugcaaccugcucggucugaugaguccacgauaggacgaaacagc	1.482198	1.600210	1.412207	1.762484	1.312236	2.240150	0.046207	0.176917	NaN	NaN	NaN	NaN	NaN	NaN	0.000000	0.000000
gcugucaccgagaaacugugaaguauaucuuaaaccugggcacuuaaaagauauauggaguuaguagugcaaccugcucggucugaugaguccacgaucggacgaaacagc	1.607191	1.694803	1.503162	1.814911	1.223522	2.049980	0.033512	0.170866	NaN	NaN	NaN	NaN	NaN	NaN	0.000000	0.000000
gcugucaccgagaaacugugaaguauaucuuaaaccugggcacuuaaaagauauauggaguuaguagugcaaccugcucggucugaugaguccac-gauggacgaaacagc	1.519755	1.591211	1.407133	1.734737	1.178842	2.126195	0.006686	0.138707	-0.595885	-0.277412	-0.583818	-0.279006	2.081963	2.017492	0.000000	0.000000
gcugucaccgagaaacugugaaguauaucuuaaaccugggcacuuaaaagauauauggaguuaguagugcaaccugcucggucugaugaguccacgaugggacgaaacagc	1.611968	1.621749	1.492865	1.826398	1.022777	2.155425	0.243342	0.328647	-0.368766	-0.183934	-0.392756	-0.153055	1.530497	1.736606	0.000000	0.000000
gcugucaccgagaaacugugaaguauaucuuaaaccugggcacuuaaaagauauauggaguuaguagugcaaccugcucggucugaugaguccacgauuggacgaaacagc	1.285600	1.275649	1.107085	1.544971	0.977347	2.740858	0.655450	0.688649	-0.733468	-0.366669	-0.654303	-0.315666	2.327012	2.180904	0.000000	0.000000
gcugucaccgagaaacugugaaguauaucuuaaaccugggcacuuaaaagauauauggaguuaguagugcaaccugcucggucugaugaguccacgcaaggacgaaacagc	1.522101	1.561811	1.415849	1.718149	1.095745	2.005858	0.063953	0.189178	NaN	NaN	NaN	NaN	NaN	NaN	0.000000	0.000000
gcugucaccgagaaacugugaaguauaucuuaaaccugggcacuuaaaagauauauggaguuaguagugcaaccugcucggucugaugaguccacgcacggacgaaacagc	1.626342	1.712973	1.600405	1.862827	1.220762	1.829876	0.005269	0.138707	NaN	NaN	NaN	NaN	NaN	NaN	0.000000	0.000000
gcugucaccgagaaacugugaaguauaucuuaaaccugggcacuuaaaagauauauggaguuaguagugcaaccugcucggucugaugaguccac-gcaggacgaaacagc	1.629377	1.667774	1.603658	1.854989	1.092439	1.783737	0.132049	0.238970	0.001745	0.267326	0.100426	0.227348	1.843238	1.339436	0.000000	0.000000
gcugucaccgagaaacugugaaguauaucuuaaaccugggcacuuaaaagauauauggaguuaguagugcaaccugcucggucugaugaguccacgcagggacgaaacagc	1.672899	1.743271	1.680174	1.876351	1.175904	1.571006	0.024012	0.163003	-0.604612	-0.381898	-0.415089	-0.372693	1.669988	1.102545	0.000031	0.000032
gcugucaccgagaaacugugaaguauaucuuaaaccugggcacuuaaaagauauauggaguuaguagugcaaccugcucggucugaugaguccacgcauggacgaaacagc	1.527380	1.630308	1.311747	1.736409	1.267440	2.658654	0.071909	0.192819	NaN	NaN	NaN	NaN	NaN	NaN	0.000000	0.000000
gcugucaccgagaaacugugaaguauaucuuaaaccugggcacuuaaaagauauauggaguuaguagugcaaccugcucggucugaugaguccacgccaggacgaaacagc	1.683977	1.802764	1.666785	1.930133	1.314578	1.833782	0.012836	0.144785	NaN	NaN	NaN	NaN	NaN	NaN	0.000000	0.000000
gcugucaccgagaaacugugaaguauaucuuaaaccugggcacuuaaaagauauauggaguuaguagugcaaccugcucggucugaugaguccac-gccggacgaaacagc	1.743902	1.739705	1.721016	1.951481	0.990382	1.700062	0.340670	0.410448	-0.845201	-0.569279	-0.805494	-0.601464	1.887654	1.599670	0.000000	0.000000
gcugucaccgagaaacugugaaguauaucuuaaaccugggcacuuaaaagauauauggaguuaguagugcaaccugcucggucugaugaguccacgccgggacgaaacagc	1.776252	1.799520	1.710813	1.893906	1.055036	1.524377	0.543301	0.591227	NaN	NaN	NaN	NaN	NaN	NaN	0.000000	0.000000
gcugucaccgagaaacugugaaguauaucuuaaaccugggcacuuaaaagauauauggaguuaguagugcaaccugcucggucugaugaguccacgccuggacgaaacagc	1.707727	1.773954	1.568147	1.824960	1.164736	1.806393	0.404330	0.464792	NaN	NaN	NaN	NaN	NaN	NaN	0.000000	0.000000
gcugucaccgagaaacugugaaguauaucuuaaaccugggcacuuaaaagauauauggaguuaguagugcaaccugcucggucugaugaguccacgcgaggacgaaacagc	1.484788	1.541412	1.324100	1.702637	1.139265	2.390769	0.048621	0.177957	NaN	NaN	NaN	NaN	NaN	NaN	0.000000	0.000000
gcugucaccgagaaacugugaaguauaucuuaaaccugggcacuuaaaagauauauggaguuaguagugcaaccugcucggucugaugaguccacgcgcggacgaaacagc	1.640675	1.704373	1.617783	1.866212	1.157972	1.771861	0.017630	0.155614	NaN	NaN	NaN	NaN	NaN	NaN	0.000000	0.000000
gcugucaccgagaaacugugaaguauaucuuaaaccugggcacuuaaaagauauauggaguuaguagugcaaccugcucggucugaugaguccac-gcgggacgaaacagc	1.667702	1.686728	1.606959	1.865140	1.044781	1.812092	0.148893	0.253005	-0.367494	-0.040060	-0.370371	-0.132913	2.125367	1.727662	0.000000	0.000000
gcugucaccgagaaacugugaaguauaucuuaaaccugggcacuuaaaagauauauggaguuaguagugcaaccugcucggucugaugaguccacgcggggacgaaacagc	1.670124	1.704129	1.718265	1.889785	1.081447	1.484293	0.340690	0.410448	-0.400459	-0.162718	-0.458147	-0.052127	1.728784	2.546949	0.000000	0.000000
gcugucaccgagaaacugugaaguauaucuuaaaccugggcacuuaaaagauauauggaguuaguagugcaaccugcucggucugaugaguccacgcguggacgaaacagc	1.496799	1.614561	1.510644	1.810480	1.311479	1.994505	0.183326	0.280421	NaN	NaN	NaN	NaN	NaN	NaN	0.000000	0.000000
gcugucaccgagaaacugugaaguauaucuuaaaccugggcacuuaaaagauauauggaguuaguagugcaaccugcucggucugaugaguccacgcuaggacgaaacagc	1.546806	1.626734	1.509468	1.812077	1.202065	2.007283	0.099138	0.213050	NaN	NaN	NaN	NaN	NaN	NaN	0.000000	0.000000
gcugucaccgagaaacugugaaguauaucuuaaaccugggcacuuaaaagauauauggaguuaguagugcaaccugcucggucugaugaguccacgcucggacgaaacagc	1.657845	1.707542	1.685750	1.929395	1.121236	1.752448	0.213808	0.304756	-0.903656	-0.891850	-0.923504	-0.811831	1.027556	1.293222	0.328406	0.330804
gcugucaccgagaaacugugaaguauaucuuaaaccugggcacuuaaaagauauauggaguuaguagugcaaccugcucggucugaugaguccac-gcuggacgaaacagc	1.656306	1.719879	1.523432	1.817977	1.157640	1.970358	0.191110	0.286723	-0.096361	0.179406	-0.032894	0.221416	1.886980	1.796014	0.000000	0.000000
gcugucaccgagaaacugugaaguauaucuuaaaccugggcacuuaaaagauauauggaguuaguagugcaaccugcucggucugaugaguccacgcugggacgaaacagc	1.643531	1.724708	1.588938	1.851023	1.205526	1.828457	0.017753	0.155614	NaN	NaN	NaN	NaN	NaN	NaN	0.000000	0.000000
gcugucaccgagaaacugugaaguauaucuuaaaccugggcacuuaaaagauauauggaguuaguagugcaaccugcucggucugaugaguccacgcuuggacgaaacagc	1.420870	1.476127	1.312754	1.720494	1.135683	2.557054	0.272152	0.353314	NaN	NaN	NaN	NaN	NaN	NaN	0.000000	0.000000
gcugucaccgagaaacugugaaguauaucuuaaaccugggcacuuaaaagauauauggaguuaguagugcaaccugcucggucugaugaguccacggaaggacgaaacagc	1.374960	1.383672	1.238255	1.561289	1.020263	2.103940	0.656147	0.689176	-0.649423	-0.347008	-0.590562	-0.302578	2.006392	1.940815	0.000000	0.000000
gcugucaccgagaaacugugaaguauaucuuaaaccugggcacuuaaaagauauauggaguuaguagugcaaccugcucggucugaugaguccacggacggacgaaacagc	1.576229	1.669126	1.470525	1.796120	1.238501	2.116388	0.011131	0.143017	NaN	NaN	NaN	NaN	NaN	NaN	0.000000	0.000000
gcugucaccgagaaacugugaaguauaucuuaaaccugggcacuuaaaagauauauggaguuaguagugcaaccugcucggucugaugaguccac-ggaggacgaaacagc	1.371148	1.433815	1.254148	1.594755	1.155226	2.190822	0.252020	0.334903	-0.526389	-0.239523	-0.527833	-0.190051	1.935825	2.176617	0.000000	0.000000
gcugucaccgagaaacugugaaguauaucuuaaaccugggcacuuaaaagauauauggaguuaguagugcaaccugcucggucugaugaguccacggagggacgaaacagc	1.545271	1.502911	1.381686	1.711204	0.907069	2.135593	0.726670	0.752742	-0.514987	-0.194346	-0.566263	-0.107193	2.092383	2.877858	0.000000	0.000000
gcugucaccgagaaacugugaaguauaucuuaaaccugggcacuuaaaagauauauggaguuaguagugcaaccugcucggucugaugaguccacggauggacgaaacagc	1.399502	1.294451	1.178323	1.506075	0.785143	2.126923	0.504595	0.557096	-0.694060	-0.380316	-0.630188	-0.368033	2.059419	1.828752	0.000000	0.000000
gcugucaccgagaaacugugaaguauaucuuaaaccugggcacuuaaaagauauauggaguuaguagugcaaccugcucggucugaugaguccacggcaggacgaaacagc	1.640333	1.694325	1.656540	1.836714	1.132381	1.514170	0.129698	0.237231	NaN	NaN	NaN	NaN	NaN	NaN	0.000000	0.000000
gcugucaccgagaaacugugaaguauaucuuaaaccugggcacuuaaaagauauauggaguuaguagugcaaccugcucggucugaugaguccacggccggacgaaacagc	1.740552	1.776468	1.829205	1.962789	1.086216	1.360140	0.291196	0.368993	NaN	NaN	NaN	NaN	NaN	NaN	0.000000	0.000000
gcugucaccgagaaacugugaaguauaucuuaaaccugggcacuuaaaagauauauggaguuaguagugcaaccugcucggucugaugaguccac-ggcggacgaaacagc	1.650315	1.694722	1.597588	1.877128	1.107660	1.903443	0.070519	0.192315	-0.065865	0.305702	0.105054	0.383915	2.352703	1.900469	0.000000	0.000000
gcugucaccgagaaacugugaaguauaucuuaaaccugggcacuuaaaagauauauggaguuaguagugcaaccugcucggucugaugaguccacggcgggacgaaacagc	1.707184	1.785072	1.802034	1.929065	1.196432	1.339774	0.213367	0.304278	NaN	NaN	NaN	NaN	NaN	NaN	0.000000	0.000000
gcugucaccgagaaacugugaaguauaucuuaaaccugggcacuuaaaagauauauggaguuaguagugcaaccugcucggucugaugaguccacggcuggacgaaacagc	1.568983	1.662140	1.544032	1.833266	1.239246	1.946406	0.056714	0.182797	NaN	NaN	NaN	NaN	NaN	NaN	0.000000	0.000000
gcugucaccgagaaacugugaaguauaucuuaaaccugggcacuuaaaagauauauggaguuaguagugcaaccugcucggucugaugaguccacgggaggacgaaacagc	1.532896	1.530103	1.303322	1.636536	0.993591	2.153846	0.539914	0.587985	-0.453382	-0.208907	-0.480856	-0.112669	1.755801	2.334458	0.000000	0.000000
gcugucaccgagaaacugugaaguauaucuuaaaccugggcacuuaaaagauauauggaguuaguagugcaaccugcucggucugaugaguccacgggcggacgaaacagc	1.755690	1.809504	1.652475	1.951831	1.131915	1.992308	0.172148	0.271865	NaN	NaN	NaN	NaN	NaN	NaN	0.000000	0.000000
gcugucaccgagaaacugugaaguauaucuuaaaccugggcacuuaaaagauauauggaguuaguagugcaaccugcucggucugaugaguccac-gggggacgaaacagc	1.708077	1.695651	1.590765	1.826328	0.971793	1.720137	0.642032	0.676928	-0.530182	-0.290453	-0.517727	-0.268719	1.736717	1.774225	0.000000	0.000000
gcugucaccgagaaacugugaaguauaucuuaaaccugggcacuuaaaagauauauggaguuaguagugcaaccugcucggucugaugaguccacggggggacgaaacagc	1.681842	1.742522	1.703739	1.890752	1.149953	1.538199	0.029408	0.166829	NaN	NaN	NaN	NaN	NaN	NaN	0.000000	0.000000
gcugucaccgagaaacugugaaguauaucuuaaaccugggcacuuaaaagauauauggaguuaguagugcaaccugcucggucugaugaguccacggguggacgaaacagc	1.483675	1.518234	1.365685	1.648447	1.082827	1.917618	0.042034	0.174473	NaN	NaN	NaN	NaN	NaN	NaN	0.000000	0.000000
gcugucaccgagaaacugugaaguauaucuuaaaccugggcacuuaaaagauauauggaguuaguagugcaaccugcucggucugaugaguccacgguaggacgaaacagc	1.422173	1.468808	1.324167	1.663254	1.113359	2.183168	0.304707	0.380249	-0.419439	-0.077245	-0.375491	0.002688	2.198844	2.388793	0.000000	0.000000
gcugucaccgagaaacugugaaguauaucuuaaaccugggcacuuaaaagauauauggaguuaguagugcaaccugcucggucugaugaguccacggucggacgaaacagc	1.627132	1.643173	1.646661	1.887210	1.037625	1.740000	0.475646	0.529966	NaN	NaN	NaN	NaN	NaN	NaN	0.000000	0.000000
gcugucaccgagaaacugugaaguauaucuuaaaccugggcacuuaaaagauauauggaguuaguagugcaaccugcucggucugaugaguccac-gguggacgaaacagc	1.551716	1.553612	1.360617	1.715762	1.004375	2.265400	0.292569	0.369600	-0.255507	0.085494	-0.218819	0.118890	2.192812	2.176247	0.000000	0.000000
gcugucaccgagaaacugugaaguauaucuuaaaccugggcacuuaaaagauauauggaguuaguagugcaaccugcucggucugaugaguccacggugggacgaaacagc	1.600004	1.667277	1.600396	1.812687	1.167544	1.630388	0.111566	0.223854	NaN	NaN	NaN	NaN	NaN	NaN	0.000000	0.000000
gcugucaccgagaaacugugaaguauaucuuaaaccugggcacuuaaaagauauauggaguuaguagugcaaccugcucggucugaugaguccacgguuggacgaaacagc	1.269735	1.329282	1.164614	1.473128	1.146957	2.034763	0.657167	0.690101	-0.507329	-0.316711	-0.551162	-0.157524	1.551024	2.475360	0.000000	0.000000
gcugucaccgagaaacugugaaguauaucuuaaaccugggcacuuaaaagauauauggaguuaguagugcaaccugcucggucugaugaguccacguaaggacgaaacagc	1.484596	1.564295	1.372890	1.687891	1.201432	2.065385	0.010493	0.139685	-0.121070	0.256100	0.055270	0.372605	2.383249	2.076516	0.000000	0.000000
gcugucaccgagaaacugugaaguauaucuuaaaccugggcacuuaaaagauauauggaguuaguagugcaaccugcucggucugaugaguccacguacggacgaaacagc	1.618546	1.722959	1.542929	1.831531	1.271781	1.943576	0.033838	0.170866	NaN	NaN	NaN	NaN	NaN	NaN	0.000000	0.000000
gcugucaccgagaaacugugaaguauaucuuaaaccugggcacuuaaaagauauauggaguuaguagugcaaccugcucggucugaugaguccac-guaggacgaaacagc	1.492143	1.619641	1.406175	1.719186	1.341212	2.055944	0.038719	0.173876	-0.492737	-0.172553	-0.467132	-0.154815	2.090181	2.052663	0.000000	0.000000
gcugucaccgagaaacugugaaguauaucuuaaaccugggcacuuaaaagauauauggaguuaguagugcaaccugcucggucugaugaguccacguagggacgaaacagc	1.567732	1.620719	1.538318	1.818530	1.129763	1.906391	0.184212	0.280699	NaN	NaN	NaN	NaN	NaN	NaN	0.000000	0.000000
gcugucaccgagaaacugugaaguauaucuuaaaccugggcacuuaaaagauauauggaguuaguagugcaaccugcucggucugaugaguccacguauggacgaaacagc	1.411971	1.510191	1.267482	1.560868	1.253777	1.965107	0.230889	0.318588	-0.589445	-0.333233	-0.683877	-0.338330	1.803899	2.215884	0.000000	0.000000
gcugucaccgagaaacugugaaguauaucuuaaaccugggcacuuaaaagauauauggaguuaguagugcaaccugcucggucugaugaguccacgucaggacgaaacagc	1.637444	1.670777	1.590946	1.854601	1.079773	1.835077	0.109133	0.222644	NaN	NaN	NaN	NaN	NaN	NaN	0.000000	0.000000
gcugucaccgagaaacugugaaguauaucuuaaaccugggcacuuaaaagauauauggaguuaguagugcaaccugcucggucugaugaguccacguccggacgaaacagc	1.721313	1.836833	1.780669	2.013675	1.304729	1.710036	0.018010	0.155614	NaN	NaN	NaN	NaN	NaN	NaN	0.000000	0.000000
gcugucaccgagaaacugugaaguauaucuuaaaccugggcacuuaaaagauauauggaguuaguagugcaaccugcucggucugaugaguccac-gucggacgaaacagc	1.636222	1.757678	1.610475	1.864007	1.322684	1.792797	0.036761	0.173233	-0.181851	0.064678	-0.143808	0.038332	1.764123	1.521037	0.000000	0.000000
gcugucaccgagaaacugugaaguauaucuuaaaccugggcacuuaaaagauauauggaguuaguagugcaaccugcucggucugaugaguccacgucgggacgaaacagc	1.597618	1.723799	1.612549	1.891181	1.337152	1.899469	0.047820	0.177576	NaN	NaN	NaN	NaN	NaN	NaN	0.000000	0.000000
gcugucaccgagaaacugugaaguauaucuuaaaccugggcacuuaaaagauauauggaguuaguagugcaaccugcucggucugaugaguccacgucuggacgaaacagc	1.613718	1.683044	1.490236	1.803771	1.173075	2.058423	0.071888	0.192819	NaN	NaN	NaN	NaN	NaN	NaN	0.000000	0.000000
gcugucaccgagaaacugugaaguauaucuuaaaccugggcacuuaaaagauauauggaguuaguagugcaaccugcucggucugaugaguccacgugaggacgaaacagc	1.369286	1.469301	1.295563	1.604593	1.258967	2.037179	0.251649	0.334725	-0.239247	-0.071601	-0.216936	0.014825	1.471113	1.705143	0.000000	0.000000
gcugucaccgagaaacugugaaguauaucuuaaaccugggcacuuaaaagauauauggaguuaguagugcaaccugcucggucugaugaguccacgugcggacgaaacagc	1.615662	1.753967	1.564963	1.845278	1.375009	1.906845	0.048133	0.177576	NaN	NaN	NaN	NaN	NaN	NaN	0.000000	0.000000
gcugucaccgagaaacugugaaguauaucuuaaaccugggcacuuaaaagauauauggaguuaguagugcaaccugcucggucugaugaguccac-gugggacgaaacagc	1.497248	1.631765	1.348008	1.695832	1.363066	2.227530	0.075159	0.194961	-0.300057	0.085813	-0.080161	0.125633	2.431474	1.606179	0.000000	0.000000
gcugucaccgagaaacugugaaguauaucuuaaaccugggcacuuaaaagauauauggaguuaguagugcaaccugcucggucugaugaguccacguggggacgaaacagc	1.638261	1.697679	1.487646	1.779162	1.146615	1.956663	0.266541	0.348144	-0.594362	-0.329375	-0.469631	-0.374259	1.840717	1.245581	0.000199	0.000206
gcugucaccgagaaacugugaaguauaucuuaaaccugggcacuuaaaagauauauggaguuaguagugcaaccugcucggucugaugaguccacguguggacgaaacagc	1.518602	1.633328	1.381714	1.744151	1.302345	2.303759	0.012600	0.144785	-0.483857	-0.060051	-0.466260	-0.131947	2.653424	2.159301	0.000000	0.000000
gcugucaccgagaaacugugaaguauaucuuaaaccugggcacuuaaaagauauauggaguuaguagugcaaccugcucggucugaugaguccacguuaggacgaaacagc	1.520680	1.558024	1.457469	1.741589	1.089793	1.923621	0.247739	0.331878	NaN	NaN	NaN	NaN	NaN	NaN	0.000000	0.000000
gcugucaccgagaaacugugaaguauaucuuaaaccugggcacuuaaaagauauauggaguuaguagugcaaccugcucggucugaugaguccacguucggacgaaacagc	1.641524	1.727394	1.578348	1.875018	1.218625	1.980022	0.008464	0.138707	NaN	NaN	NaN	NaN	NaN	NaN	0.000000	0.000000
gcugucaccgagaaacugugaaguauaucuuaaaccugggcacuuaaaagauauauggaguuaguagugcaaccugcucggucugaugaguccac-guuggacgaaacagc	1.544749	1.644279	1.443286	1.716743	1.257565	1.876967	0.123171	0.232132	-0.425286	-0.084010	-0.377005	-0.115847	2.194200	1.824561	0.000000	0.000000
gcugucaccgagaaacugugaaguauaucuuaaaccugggcacuuaaaagauauauggaguuaguagugcaaccugcucggucugaugaguccacguugggacgaaacagc	1.574059	1.719060	1.456691	1.769025	1.396372	2.052738	0.120439	0.230070	NaN	NaN	NaN	NaN	NaN	NaN	0.000000	0.000000
gcugucaccgagaaacugugaaguauaucuuaaaccugggcacuuaaaagauauauggaguuaguagugcaaccugcucggucugaugaguccacguuuggacgaaacagc	1.434457	1.469787	1.204845	1.579737	1.084752	2.370780	0.109788	0.223105	-0.502127	-0.361271	-0.541564	-0.311214	1.383106	1.699612	0.001841	0.001887
gcugucaccgagaaacugugaaguauaucuuaaaccugggcacuuaaaagauauauggaguuaguagugcaaccugcucggucugaugaguccacuaaaggacgaaacagc	1.441930	1.553308	1.378510	1.678278	1.292344	1.994194	0.115806	0.226682	-0.517807	-0.017400	-0.313246	-0.047439	3.165241	1.844196	0.000000	0.000000
gcugucaccgagaaacugugaaguauaucuuaaaccugggcacuuaaaagauauauggaguuaguagugcaaccugcucggucugaugaguccacuaacggacgaaacagc	1.595755	1.651812	1.617516	1.863096	1.137776	1.760276	0.272278	0.353314	NaN	NaN	NaN	NaN	NaN	NaN	0.000000	0.000000
gcugucaccgagaaacugugaaguauaucuuaaaccugggcacuuaaaagauauauggaguuaguagugcaaccugcucggucugaugaguccac-uaaggacgaaacagc	1.547549	1.607773	1.465999	1.782550	1.148744	2.072768	0.062693	0.187524	-0.418223	-0.135890	-0.352490	-0.101996	1.915726	1.780302	0.000000	0.000000
gcugucaccgagaaacugugaaguauaucuuaaaccugggcacuuaaaagauauauggaguuaguagugcaaccugcucggucugaugaguccacuaagggacgaaacagc	1.590272	1.686638	1.414539	1.724016	1.248436	2.039280	0.279825	0.360055	-0.277285	-0.242399	-0.403534	-0.086780	1.083643	2.073738	0.000000	0.000000
gcugucaccgagaaacugugaaguauaucuuaaaccugggcacuuaaaagauauauggaguuaguagugcaaccugcucggucugaugaguccacuaauggacgaaacagc	1.509708	1.598017	1.436269	1.751993	1.225487	2.068826	0.040246	0.173876	-0.800984	-0.466273	-0.767482	-0.400222	2.161280	2.329485	0.000000	0.000000
gcugucaccgagaaacugugaaguauaucuuaaaccugggcacuuaaaagauauauggaguuaguagugcaaccugcucggucugaugaguccacuacaggacgaaacagc	1.566695	1.649484	1.524342	1.805094	1.210010	1.908762	0.033918	0.170866	-0.155814	0.099881	-0.039919	0.323297	1.801752	2.307893	0.000000	0.000000
gcugucaccgagaaacugugaaguauaucuuaaaccugggcacuuaaaagauauauggaguuaguagugcaaccugcucggucugaugaguccacuaccggacgaaacagc	1.721871	1.787285	1.666060	1.924166	1.162556	1.811784	0.075040	0.194961	NaN	NaN	NaN	NaN	NaN	NaN	0.000000	0.000000
gcugucaccgagaaacugugaaguauaucuuaaaccugggcacuuaaaagauauauggaguuaguagugcaaccugcucggucugaugaguccac-uacggacgaaacagc	1.671386	1.730289	1.688795	1.894890	1.145256	1.607294	0.046698	0.177166	0.059051	0.400470	0.312771	0.395484	2.194923	1.209797	0.000000	0.000000
gcugucaccgagaaacugugaaguauaucuuaaaccugggcacuuaaaagauauauggaguuaguagugcaaccugcucggucugaugaguccacuacgggacgaaacagc	1.621660	1.737513	1.589971	1.886057	1.305731	1.977360	0.001775	0.138562	NaN	NaN	NaN	NaN	NaN	NaN	0.000000	0.000000
gcugucaccgagaaacugugaaguauaucuuaaaccugggcacuuaaaagauauauggaguuaguagugcaaccugcucggucugaugaguccacuacuggacgaaacagc	1.649971	1.721616	1.708118	1.920560	1.179356	1.630955	0.191685	0.287065	NaN	NaN	NaN	NaN	NaN	NaN	0.000000	0.000000
gcugucaccgagaaacugugaaguauaucuuaaaccugggcacuuaaaagauauauggaguuaguagugcaaccugcucggucugaugaguccacuagaggacgaaacagc	1.456212	1.555278	1.362287	1.722339	1.256220	2.291143	0.062825	0.187524	NaN	NaN	NaN	NaN	NaN	NaN	0.000000	0.000000
gcugucaccgagaaacugugaaguauaucuuaaaccugggcacuuaaaagauauauggaguuaguagugcaaccugcucggucugaugaguccacuagcggacgaaacagc	1.633089	1.678849	1.564940	1.851601	1.111118	1.934911	0.056023	0.182797	NaN	NaN	NaN	NaN	NaN	NaN	0.000000	0.000000
gcugucaccgagaaacugugaaguauaucuuaaaccugggcacuuaaaagauauauggaguuaguagugcaaccugcucggucugaugaguccac-uagggacgaaacagc	1.631921	1.704094	1.638931	1.887512	1.180791	1.772477	0.081804	0.199704	-0.177265	0.114233	-0.064434	0.174140	1.956581	1.732107	0.000000	0.000000
gcugucaccgagaaacugugaaguauaucuuaaaccugggcacuuaaaagauauauggaguuaguagugcaaccugcucggucugaugaguccacuaggggacgaaacagc	1.573533	1.655762	1.473020	1.749219	1.208450	1.888855	0.077384	0.197186	NaN	NaN	NaN	NaN	NaN	NaN	0.000000	0.000000
gcugucaccgagaaacugugaaguauaucuuaaaccugggcacuuaaaagauauauggaguuaguagugcaaccugcucggucugaugaguccacuaguggacgaaacagc	1.665851	1.751341	1.682088	1.843653	1.217559	1.450658	0.207650	0.300814	NaN	NaN	NaN	NaN	NaN	NaN	0.000000	0.000000
gcugucaccgagaaacugugaaguauaucuuaaaccugggcacuuaaaagauauauggaguuaguagugcaaccugcucggucugaugaguccacuauaggacgaaacagc	1.572875	1.632862	1.492777	1.809041	1.148120	2.071402	0.051717	0.180903	-0.378082	0.005406	-0.337355	0.128527	2.418177	2.923363	0.000000	0.000000
gcugucaccgagaaacugugaaguauaucuuaaaccugggcacuuaaaagauauauggaguuaguagugcaaccugcucggucugaugaguccacuaucggacgaaacagc	1.613981	1.738010	1.630904	1.832592	1.330541	1.591067	0.125794	0.233967	NaN	NaN	NaN	NaN	NaN	NaN	0.000000	0.000000
gcugucaccgagaaacugugaaguauaucuuaaaccugggcacuuaaaagauauauggaguuaguagugcaaccugcucggucugaugaguccac-uauggacgaaacagc	1.596672	1.666438	1.489173	1.739659	1.174265	1.780272	0.232388	0.319767	-0.334612	0.026553	-0.210310	0.084205	2.297023	1.970222	0.000000	0.000000
gcugucaccgagaaacugugaaguauaucuuaaaccugggcacuuaaaagauauauggaguuaguagugcaaccugcucggucugaugaguccacuaugggacgaaacagc	1.593194	1.688834	1.578901	1.812343	1.246350	1.711757	0.053104	0.181241	NaN	NaN	NaN	NaN	NaN	NaN	0.000000	0.000000
gcugucaccgagaaacugugaaguauaucuuaaaccugggcacuuaaaagauauauggaguuaguagugcaaccugcucggucugaugaguccacuauuggacgaaacagc	1.536316	1.622625	1.469868	1.778595	1.219858	2.035762	0.029099	0.166597	NaN	NaN	NaN	NaN	NaN	NaN	0.000000	0.000000
gcugucaccgagaaacugugaaguauaucuuaaaccugggcacuuaaaagauauauggaguuaguagugcaaccugcucggucugaugaguccacucaaggacgaaacagc	1.537223	1.639224	1.496169	1.779852	1.264742	1.921688	0.043491	0.175354	NaN	NaN	NaN	NaN	NaN	NaN	0.000000	0.000000
gcugucaccgagaaacugugaaguauaucuuaaaccugggcacuuaaaagauauauggaguuaguagugcaaccugcucggucugaugaguccacucacggacgaaacagc	1.705310	1.745284	1.691924	1.875333	1.096412	1.525490	0.062283	0.187520	NaN	NaN	NaN	NaN	NaN	NaN	0.000000	0.000000
gcugucaccgagaaacugugaaguauaucuuaaaccugggcacuuaaaagauauauggaguuaguagugcaaccugcucggucugaugaguccac-ucaggacgaaacagc	1.611610	1.630555	1.573619	1.849478	1.044589	1.887380	0.305669	0.380646	-0.209532	0.126219	-0.067168	-0.146390	2.166461	0.833256	0.812391	0.814359
gcugucaccgagaaacugugaaguauaucuuaaaccugggcacuuaaaagauauauggaguuaguagugcaaccugcucggucugaugaguccacucagggacgaaacagc	1.589160	1.692000	1.633362	1.838957	1.267185	1.605444	0.172302	0.271895	-0.866709	-0.792856	-0.804442	-0.561725	1.185367	1.748705	0.000209	0.000216
gcugucaccgagaaacugugaaguauaucuuaaaccugggcacuuaaaagauauauggaguuaguagugcaaccugcucggucugaugaguccacucauggacgaaacagc	1.625138	1.696326	1.594273	1.914244	1.178116	2.089155	0.098354	0.212544	NaN	NaN	NaN	NaN	NaN	NaN	0.000000	0.000000
gcugucaccgagaaacugugaaguauaucuuaaaccugggcacuuaaaagauauauggaguuaguagugcaaccugcucggucugaugaguccacuccaggacgaaacagc	1.683866	1.759127	1.711663	1.911039	1.189217	1.582618	0.024727	0.163003	NaN	NaN	NaN	NaN	NaN	NaN	0.000000	0.000000
gcugucaccgagaaacugugaaguauaucuuaaaccugggcacuuaaaagauauauggaguuaguagugcaaccugcucggucugaugaguccacucccggacgaaacagc	1.733407	1.768716	1.802367	1.967344	1.084698	1.462100	0.226846	0.315462	-0.656035	-0.346169	-0.586317	-0.222710	2.041111	2.309972	0.000007	0.000007
gcugucaccgagaaacugugaaguauaucuuaaaccugggcacuuaaaagauauauggaguuaguagugcaaccugcucggucugaugaguccac-uccggacgaaacagc	1.771181	1.800253	1.750140	1.937577	1.069231	1.539704	0.199793	0.293977	0.183689	0.343497	0.342542	0.290022	1.444799	0.886094	0.014214	0.014506
gcugucaccgagaaacugugaaguauaucuuaaaccugggcacuuaaaagauauauggaguuaguagugcaaccugcucggucugaugaguccacuccgggacgaaacagc	1.739490	1.723692	1.751695	1.943536	0.964279	1.555397	0.570188	0.612493	NaN	NaN	NaN	NaN	NaN	NaN	0.000000	0.000000
gcugucaccgagaaacugugaaguauaucuuaaaccugggcacuuaaaagauauauggaguuaguagugcaaccugcucggucugaugaguccacuccuggacgaaacagc	1.688062	1.828383	1.759705	1.975280	1.381405	1.642764	0.040894	0.174473	NaN	NaN	NaN	NaN	NaN	NaN	0.000000	0.000000
gcugucaccgagaaacugugaaguauaucuuaaaccugggcacuuaaaagauauauggaguuaguagugcaaccugcucggucugaugaguccacucgaggacgaaacagc	1.563123	1.650597	1.471627	1.800747	1.223131	2.133631	0.004562	0.138707	NaN	NaN	NaN	NaN	NaN	NaN	0.000000	0.000000
gcugucaccgagaaacugugaaguauaucuuaaaccugggcacuuaaaagauauauggaguuaguagugcaaccugcucggucugaugaguccacucgcggacgaaacagc	1.706784	1.768427	1.744923	1.987057	1.152504	1.746362	0.120742	0.230070	NaN	NaN	NaN	NaN	NaN	NaN	0.000000	0.000000
gcugucaccgagaaacugugaaguauaucuuaaaccugggcacuuaaaagauauauggaguuaguagugcaaccugcucggucugaugaguccac-ucgggacgaaacagc	1.695927	1.678931	1.589391	1.809902	0.961621	1.661538	0.755221	0.777774	0.120581	0.390582	0.284397	0.337120	1.862092	1.129075	0.000000	0.000000
gcugucaccgagaaacugugaaguauaucuuaaaccugggcacuuaaaagauauauggaguuaguagugcaaccugcucggucugaugaguccacucggggacgaaacagc	1.768655	1.615420	1.664417	1.897600	0.702691	1.710737	0.671769	0.702909	NaN	NaN	NaN	NaN	NaN	NaN	0.000000	0.000000
gcugucaccgagaaacugugaaguauaucuuaaaccugggcacuuaaaagauauauggaguuaguagugcaaccugcucggucugaugaguccacucguggacgaaacagc	1.732026	1.834504	1.792500	1.863603	1.266128	1.177885	0.623285	0.659402	NaN	NaN	NaN	NaN	NaN	NaN	0.000000	0.000000
gcugucaccgagaaacugugaaguauaucuuaaaccugggcacuuaaaagauauauggaguuaguagugcaaccugcucggucugaugaguccacucuaggacgaaacagc	1.636124	1.715144	1.570749	1.829966	1.199555	1.816426	0.040980	0.174473	NaN	NaN	NaN	NaN	NaN	NaN	0.000000	0.000000
gcugucaccgagaaacugugaaguauaucuuaaaccugggcacuuaaaagauauauggaguuaguagugcaaccugcucggucugaugaguccacucucggacgaaacagc	1.720542	1.771769	1.827968	1.944176	1.125192	1.306798	0.370178	0.436238	NaN	NaN	NaN	NaN	NaN	NaN	0.000000	0.000000
gcugucaccgagaaacugugaaguauaucuuaaaccugggcacuuaaaagauauauggaguuaguagugcaaccugcucggucugaugaguccac-ucuggacgaaacagc	1.646712	1.673136	1.640694	1.924489	1.062733	1.922182	0.306436	0.381203	-0.270738	0.058824	-0.260233	0.063997	2.135807	2.109744	0.000000	0.000000
gcugucaccgagaaacugugaaguauaucuuaaaccugggcacuuaaaagauauauggaguuaguagugcaaccugcucggucugaugaguccacucugggacgaaacagc	1.607624	1.739499	1.595857	1.875412	1.354802	1.903509	0.015611	0.153725	NaN	NaN	NaN	NaN	NaN	NaN	0.000000	0.000000
gcugucaccgagaaacugugaaguauaucuuaaaccugggcacuuaaaagauauauggaguuaguagugcaaccugcucggucugaugaguccacucuuggacgaaacagc	1.630751	1.754723	1.641058	1.909931	1.330368	1.857260	0.019787	0.156971	-0.493216	-0.107861	-0.359235	-0.116222	2.428595	1.749900	0.000000	0.000000
gcugucaccgagaaacugugaaguauaucuuaaaccugggcacuuaaaagauauauggaguuaguagugcaaccugcucggucugaugaguccacugaaggacgaaacagc	1.495464	1.590237	1.367533	1.695339	1.243863	2.127190	0.015951	0.153725	-0.553819	-0.150721	-0.431217	-0.171056	2.529869	1.820374	0.000000	0.000000
gcugucaccgagaaacugugaaguauaucuuaaaccugggcacuuaaaagauauauggaguuaguagugcaaccugcucggucugaugaguccacugacggacgaaacagc	1.602001	1.689398	1.619485	1.855992	1.222915	1.723881	0.101791	0.215745	NaN	NaN	NaN	NaN	NaN	NaN	0.000000	0.000000
gcugucaccgagaaacugugaaguauaucuuaaaccugggcacuuaaaagauauauggaguuaguagugcaaccugcucggucugaugaguccac-ugaggacgaaacagc	1.509119	1.543896	1.375588	1.695202	1.083370	2.087441	0.059173	0.185056	-0.229881	0.021957	-0.110913	0.121478	1.785822	1.707620	0.000000	0.000000
gcugucaccgagaaacugugaaguauaucuuaaaccugggcacuuaaaagauauauggaguuaguagugcaaccugcucggucugaugaguccacugagggacgaaacagc	1.613132	1.689485	1.461355	1.732939	1.192211	1.868894	0.356696	0.424276	NaN	NaN	NaN	NaN	NaN	NaN	0.000000	0.000000
gcugucaccgagaaacugugaaguauaucuuaaaccugggcacuuaaaagauauauggaguuaguagugcaaccugcucggucugaugaguccacugauggacgaaacagc	1.510055	1.543482	1.354310	1.699690	1.080008	2.215035	0.084218	0.201347	-0.421066	-0.218240	-0.314878	-0.038685	1.595239	1.888834	0.000000	0.000000
gcugucaccgagaaacugugaaguauaucuuaaaccugggcacuuaaaagauauauggaguuaguagugcaaccugcucggucugaugaguccacugcaggacgaaacagc	1.653758	1.699096	1.620757	1.841429	1.110038	1.662155	0.001855	0.138562	NaN	NaN	NaN	NaN	NaN	NaN	0.000000	0.000000
gcugucaccgagaaacugugaaguauaucuuaaaccugggcacuuaaaagauauauggaguuaguagugcaaccugcucggucugaugaguccacugccggacgaaacagc	1.755148	1.793168	1.732355	1.959060	1.091489	1.685409	0.086499	0.203046	NaN	NaN	NaN	NaN	NaN	NaN	0.000000	0.000000
gcugucaccgagaaacugugaaguauaucuuaaaccugggcacuuaaaagauauauggaguuaguagugcaaccugcucggucugaugaguccac-ugcggacgaaacagc	1.696073	1.783095	1.679750	1.906305	1.221862	1.684824	0.029727	0.166829	-0.042047	0.311167	0.174036	0.288453	2.255348	1.301418	0.000000	0.000000
gcugucaccgagaaacugugaaguauaucuuaaaccugggcacuuaaaagauauauggaguuaguagugcaaccugcucggucugaugaguccacugcgggacgaaacagc	1.780383	1.777154	1.683126	1.875165	0.992591	1.556104	0.747046	0.771275	NaN	NaN	NaN	NaN	NaN	NaN	0.000000	0.000000
gcugucaccgagaaacugugaaguauaucuuaaaccugggcacuuaaaagauauauggaguuaguagugcaaccugcucggucugaugaguccacugcuggacgaaacagc	1.608408	1.697304	1.622849	1.893165	1.227147	1.863440	0.103907	0.217265	-0.190320	0.257928	0.022199	0.240122	2.807039	1.651670	0.000000	0.000000
gcugucaccgagaaacugugaaguauaucuuaaaccugggcacuuaaaagauauauggaguuaguagugcaaccugcucggucugaugaguccacuggaggacgaaacagc	1.458766	1.524668	1.329476	1.648341	1.163864	2.083846	0.013758	0.147120	-0.714382	-0.507916	-0.725077	-0.514631	1.608664	1.623476	0.000000	0.000000
gcugucaccgagaaacugugaaguauaucuuaaaccugggcacuuaaaagauauauggaguuaguagugcaaccugcucggucugaugaguccacuggcggacgaaacagc	1.664796	1.705972	1.546389	1.870405	1.099452	2.108706	0.124855	0.233270	NaN	NaN	NaN	NaN	NaN	NaN	0.000000	0.000000
gcugucaccgagaaacugugaaguauaucuuaaaccugggcacuuaaaagauauauggaguuaguagugcaaccugcucggucugaugaguccac-uggggacgaaacagc	1.537070	1.595249	1.411588	1.804319	1.143348	2.470192	0.108166	0.222424	-0.086935	0.106298	-0.206810	0.090883	1.560388	1.984693	0.000000	0.000000
gcugucaccgagaaacugugaaguauaucuuaaaccugggcacuuaaaagauauauggaguuaguagugcaaccugcucggucugaugaguccacugggggacgaaacagc	1.625485	1.614664	1.525762	1.769291	0.975392	1.751980	0.498794	0.551550	-0.484123	-0.113879	-0.449863	-0.093337	2.345545	2.272616	0.000000	0.000000
gcugucaccgagaaacugugaaguauaucuuaaaccugggcacuuaaaagauauauggaguuaguagugcaaccugcucggucugaugaguccacugguggacgaaacagc	1.502433	1.700533	1.535769	1.812161	1.577974	1.889695	0.110996	0.223519	-0.480334	-0.187223	-0.452614	-0.145502	1.963862	2.028207	0.000000	0.000000
gcugucaccgagaaacugugaaguauaucuuaaaccugggcacuuaaaagauauauggaguuaguagugcaaccugcucggucugaugaguccacuguaggacgaaacagc	1.564063	1.690038	1.456760	1.822824	1.336518	2.323077	0.003718	0.138707	-0.419786	-0.153507	-0.465836	-0.123449	1.846202	2.199818	0.000000	0.000000
gcugucaccgagaaacugugaaguauaucuuaaaccugggcacuuaaaagauauauggaguuaguagugcaaccugcucggucugaugaguccacugucggacgaaacagc	1.656888	1.694001	1.606309	1.904045	1.089213	1.984886	0.138952	0.244781	NaN	NaN	NaN	NaN	NaN	NaN	0.000000	0.000000
gcugucaccgagaaacugugaaguauaucuuaaaccugggcacuuaaaagauauauggaguuaguagugcaaccugcucggucugaugaguccac-uguggacgaaacagc	1.595409	1.657116	1.467390	1.768467	1.152674	2.000213	0.091036	0.207189	-0.278263	-0.068686	-0.223358	-0.022336	1.620234	1.588626	0.000000	0.000000
gcugucaccgagaaacugugaaguauaucuuaaaccugggcacuuaaaagauauauggaguuaguagugcaaccugcucggucugaugaguccacugugggacgaaacagc	1.632066	1.680314	1.577585	1.837624	1.117503	1.819864	0.021004	0.160132	NaN	NaN	NaN	NaN	NaN	NaN	0.000000	0.000000
gcugucaccgagaaacugugaaguauaucuuaaaccugggcacuuaaaagauauauggaguuaguagugcaaccugcucggucugaugaguccacuguuggacgaaacagc	1.459578	1.578893	1.444775	1.767367	1.316180	2.101802	0.169326	0.269511	NaN	NaN	NaN	NaN	NaN	NaN	0.000000	0.000000
gcugucaccgagaaacugugaaguauaucuuaaaccugggcacuuaaaagauauauggaguuaguagugcaaccugcucggucugaugaguccacuuaaggacgaaacagc	1.551254	1.584826	1.430800	1.768897	1.080368	2.178191	0.125580	0.233832	NaN	NaN	NaN	NaN	NaN	NaN	0.000000	0.000000
gcugucaccgagaaacugugaaguauaucuuaaaccugggcacuuaaaagauauauggaguuaguagugcaaccugcucggucugaugaguccacuuacggacgaaacagc	1.711588	1.776913	1.713130	1.912345	1.162318	1.582029	0.015686	0.153725	NaN	NaN	NaN	NaN	NaN	NaN	0.000000	0.000000
gcugucaccgagaaacugugaaguauaucuuaaaccugggcacuuaaaagauauauggaguuaguagugcaaccugcucggucugaugaguccac-uuaggacgaaacagc	1.594158	1.667532	1.517976	1.786685	1.184061	1.856562	0.017869	0.155614	-0.548322	-0.274759	-0.577648	-0.295857	1.877423	1.913335	0.000000	0.000000
gcugucaccgagaaacugugaaguauaucuuaaaccugggcacuuaaaagauauauggaguuaguagugcaaccugcucggucugaugaguccacuuagggacgaaacagc	1.608488	1.677867	1.574999	1.812935	1.173219	1.729561	0.013056	0.144785	-0.315454	0.056290	-0.184156	-0.025530	2.353662	1.440875	0.000000	0.000000
gcugucaccgagaaacugugaaguauaucuuaaaccugggcacuuaaaagauauauggaguuaguagugcaaccugcucggucugaugaguccacuuauggacgaaacagc	1.583481	1.680851	1.523859	1.785051	1.251322	1.824702	0.041692	0.174473	NaN	NaN	NaN	NaN	NaN	NaN	0.000000	0.000000
gcugucaccgagaaacugugaaguauaucuuaaaccugggcacuuaaaagauauauggaguuaguagugcaaccugcucggucugaugaguccacuucaggacgaaacagc	1.657634	1.770008	1.638461	1.886057	1.295310	1.768463	0.025381	0.163003	NaN	NaN	NaN	NaN	NaN	NaN	0.000000	0.000000
gcugucaccgagaaacugugaaguauaucuuaaaccugggcacuuaaaagauauauggaguuaguagugcaaccugcucggucugaugaguccacuuccggacgaaacagc	1.766405	1.835810	1.784938	1.949223	1.173291	1.459774	0.118491	0.228713	NaN	NaN	NaN	NaN	NaN	NaN	0.000000	0.000000
gcugucaccgagaaacugugaaguauaucuuaaaccugggcacuuaaaagauauauggaguuaguagugcaaccugcucggucugaugaguccac-uucggacgaaacagc	1.740586	1.799142	1.727229	1.905747	1.144341	1.508406	0.180637	0.278950	NaN	NaN	NaN	NaN	NaN	NaN	0.000000	0.000000
gcugucaccgagaaacugugaaguauaucuuaaaccugggcacuuaaaagauauauggaguuaguagugcaaccugcucggucugaugaguccacuucgggacgaaacagc	1.709705	1.741332	1.615359	1.838449	1.075542	1.671439	0.401876	0.463044	NaN	NaN	NaN	NaN	NaN	NaN	0.000000	0.000000
gcugucaccgagaaacugugaaguauaucuuaaaccugggcacuuaaaagauauauggaguuaguagugcaaccugcucggucugaugaguccacuucuggacgaaacagc	1.705524	1.796401	1.708211	1.876615	1.232757	1.473684	0.212751	0.303773	NaN	NaN	NaN	NaN	NaN	NaN	0.000000	0.000000
gcugucaccgagaaacugugaaguauaucuuaaaccugggcacuuaaaagauauauggaguuaguagugcaaccugcucggucugaugaguccacuugaggacgaaacagc	1.568397	1.632818	1.418285	1.814284	1.159902	2.488850	0.069695	0.192084	NaN	NaN	NaN	NaN	NaN	NaN	0.000000	0.000000
gcugucaccgagaaacugugaaguauaucuuaaaccugggcacuuaaaagauauauggaguuaguagugcaaccugcucggucugaugaguccacuugcggacgaaacagc	1.711809	1.770542	1.670914	1.889450	1.144809	1.653999	0.105031	0.218236	NaN	NaN	NaN	NaN	NaN	NaN	0.000000	0.000000
gcugucaccgagaaacugugaaguauaucuuaaaccugggcacuuaaaagauauauggaguuaguagugcaaccugcucggucugaugaguccac-uugggacgaaacagc	1.556341	1.615955	1.481283	1.769113	1.147134	1.940127	0.024508	0.163003	-0.245999	0.000250	-0.225566	0.115218	1.762987	2.191714	0.000000	0.000000
gcugucaccgagaaacugugaaguauaucuuaaaccugggcacuuaaaagauauauggaguuaguagugcaaccugcucggucugaugaguccacuuggggacgaaacagc	1.626695	1.656537	1.559024	1.836652	1.071129	1.895080	0.111320	0.223720	NaN	NaN	NaN	NaN	NaN	NaN	0.000000	0.000000
gcugucaccgagaaacugugaaguauaucuuaaaccugggcacuuaaaagauauauggaguuaguagugcaaccugcucggucugaugaguccacuuguggacgaaacagc	1.665311	1.755522	1.670898	1.896847	1.230867	1.682477	0.010346	0.138855	NaN	NaN	NaN	NaN	NaN	NaN	0.000000	0.000000
gcugucaccgagaaacugugaaguauaucuuaaaccugggcacuuaaaagauauauggaguuaguagugcaaccugcucggucugaugaguccacuuuaggacgaaacagc	1.619671	1.713099	1.557236	1.807170	1.240019	1.778007	0.079296	0.197882	-1.131586	-0.903513	-1.079753	-1.073966	1.690724	1.013414	0.000200	0.000207
gcugucaccgagaaacugugaaguauaucuuaaaccugggcacuuaaaagauauauggaguuaguagugcaaccugcucggucugaugaguccacuuucggacgaaacagc	1.702542	1.758037	1.762456	1.937879	1.136304	1.497692	0.134184	0.240602	NaN	NaN	NaN	NaN	NaN	NaN	0.000000	0.000000
gcugucaccgagaaacugugaaguauaucuuaaaccugggcacuuaaaagauauauggaguuaguagugcaaccugcucggucugaugaguccac-uuuggacgaaacagc	1.583330	1.663491	1.590505	1.899951	1.202710	2.039134	0.183653	0.280443	-0.209586	0.117783	-0.075423	0.097134	2.125051	1.487842	0.000000	0.000000
gcugucaccgagaaacugugaaguauaucuuaaaccugggcacuuaaaagauauauggaguuaguagugcaaccugcucggucugaugaguccacuuugggacgaaacagc	1.563374	1.680183	1.616008	1.846223	1.308608	1.699083	0.182996	0.280221	NaN	NaN	NaN	NaN	NaN	NaN	0.000000	0.000000
gcugucaccgagaaacugugaaguauaucuuaaaccugggcacuuaaaagauauauggaguuaguagugcaaccugcucggucugaugaguccacuuuuggacgaaacagc	1.642233	1.735018	1.567611	1.869351	1.238183	2.003273	0.017937	0.155614	-0.100678	0.335872	-0.026969	0.207261	2.732433	1.714863	0.000000	0.000000
gcugucaccgagaaacugugaaguauaucuuaaaccugggcacuuaaaagauauauggaguuaguagugcaaccugcucggucugaugaguccagaaaaggacgaaacagc	1.478154	1.549026	1.359506	1.675335	1.177257	2.069328	0.009788	0.138707	-0.773512	-0.617421	-0.755885	-0.556143	1.432488	1.583953	0.001276	0.001309
gcugucaccgagaaacugugaaguauaucuuaaaccugggcacuuaaaagauauauggaguuaguagugcaaccugcucggucugaugaguccagaaacggacgaaacagc	1.615777	1.712451	1.618452	1.880412	1.249321	1.827935	0.042817	0.174853	0.014652	0.379125	0.117195	0.305906	2.314582	1.544226	0.000000	0.000000
gcugucaccgagaaacugugaaguauaucuuaaaccugggcacuuaaaagauauauggaguuaguagugcaaccugcucggucugaugaguccag-aaaggacgaaacagc	1.421410	1.493955	1.269490	1.621239	1.181802	2.247752	0.015215	0.152061	-0.555764	-0.247457	-0.451233	-0.277867	2.033793	1.490617	0.000000	0.000000
gcugucaccgagaaacugugaaguauaucuuaaaccugggcacuuaaaagauauauggaguuaguagugcaaccugcucggucugaugaguccagaaagggacgaaacagc	1.539280	1.621122	1.457230	1.765431	1.207376	2.033295	0.008514	0.138707	-0.278227	0.020038	-0.168641	0.063290	1.987306	1.705809	0.000000	0.000000
gcugucaccgagaaacugugaaguauaucuuaaaccugggcacuuaaaagauauauggaguuaguagugcaaccugcucggucugaugaguccagaaauggacgaaacagc	1.693703	1.791860	1.735956	1.873424	1.253592	1.372362	0.263513	0.345698	NaN	NaN	NaN	NaN	NaN	NaN	0.000000	0.000000
gcugucaccgagaaacugugaaguauaucuuaaaccugggcacuuaaaagauauauggaguuaguagugcaaccugcucggucugaugaguccagaacaggacgaaacagc	1.556771	1.630789	1.506061	1.816066	1.185816	2.041763	0.079984	0.198502	-0.013657	0.344733	0.224198	0.351410	2.282393	1.340331	0.000000	0.000000
gcugucaccgagaaacugugaaguauaucuuaaaccugggcacuuaaaagauauauggaguuaguagugcaaccugcucggucugaugaguccag-aacggacgaaacagc	1.699673	1.735475	1.613911	1.825332	1.085929	1.627124	0.417224	0.476526	-0.618913	-0.331512	-0.540402	-0.365792	1.938212	1.494893	0.000000	0.000000
gcugucaccgagaaacugugaaguauaucuuaaaccugggcacuuaaaagauauauggaguuaguagugcaaccugcucggucugaugaguccagaacgggacgaaacagc	1.462229	1.603518	1.463687	1.736156	1.384485	1.872703	0.172088	0.271865	NaN	NaN	NaN	NaN	NaN	NaN	0.000000	0.000000
gcugucaccgagaaacugugaaguauaucuuaaaccugggcacuuaaaagauauauggaguuaguagugcaaccugcucggucugaugaguccagaacuggacgaaacagc	1.656670	1.744801	1.701110	1.895539	1.224985	1.564693	0.081836	0.199704	-0.908731	-0.575356	-0.757318	-0.546457	2.154641	1.625028	0.000000	0.000000
gcugucaccgagaaacugugaaguauaucuuaaaccugggcacuuaaaagauauauggaguuaguagugcaaccugcucggucugaugaguccagaagaggacgaaacagc	1.378757	1.470087	1.346457	1.666256	1.234043	2.088330	0.357018	0.424456	-0.723826	-0.490339	-0.803332	-0.539832	1.711934	1.834427	0.000000	0.000000
gcugucaccgagaaacugugaaguauaucuuaaaccugggcacuuaaaagauauauggaguuaguagugcaaccugcucggucugaugaguccagaagcggacgaaacagc	1.646061	1.687462	1.467120	1.796237	1.100021	2.133615	0.265838	0.347409	NaN	NaN	NaN	NaN	NaN	NaN	0.000000	0.000000
gcugucaccgagaaacugugaaguauaucuuaaaccugggcacuuaaaagauauauggaguuaguagugcaaccugcucggucugaugaguccag-aagggacgaaacagc	1.540357	1.535738	1.309965	1.638644	0.989420	2.131469	0.584012	0.624299	-0.403525	-0.118932	-0.347833	-0.040045	1.925721	2.031367	0.000000	0.000000
gcugucaccgagaaacugugaaguauaucuuaaaccugggcacuuaaaagauauauggaguuaguagugcaaccugcucggucugaugaguccagaaggggacgaaacagc	1.553608	1.640066	1.452230	1.730580	1.220275	1.898234	0.074319	0.194226	-0.256020	0.015204	-0.151357	0.101947	1.867339	1.791860	0.000000	0.000000
gcugucaccgagaaacugugaaguauaucuuaaaccugggcacuuaaaagauauauggaguuaguagugcaaccugcucggucugaugaguccagaaguggacgaaacagc	1.555746	1.633991	1.587530	1.863427	1.197414	1.887542	0.274527	0.355149	NaN	NaN	NaN	NaN	NaN	NaN	0.000000	0.000000
gcugucaccgagaaacugugaaguauaucuuaaaccugggcacuuaaaagauauauggaguuaguagugcaaccugcucggucugaugaguccagaauaggacgaaacagc	1.498971	1.565413	1.370069	1.704125	1.165310	2.158020	0.006010	0.138707	NaN	NaN	NaN	NaN	NaN	NaN	0.000000	0.000000
gcugucaccgagaaacugugaaguauaucuuaaaccugggcacuuaaaagauauauggaguuaguagugcaaccugcucggucugaugaguccagaaucggacgaaacagc	1.671085	1.724783	1.586123	1.827882	1.131614	1.744851	0.186482	0.282142	-0.307279	-0.115696	-0.275172	-0.052907	1.554476	1.668264	0.000114	0.000118
gcugucaccgagaaacugugaaguauaucuuaaaccugggcacuuaaaagauauauggaguuaguagugcaaccugcucggucugaugaguccag-aauggacgaaacagc	1.507008	1.569386	1.413777	1.707046	1.154460	1.964580	0.026786	0.164530	-0.347199	-0.017776	-0.273400	0.032289	2.135124	2.021568	0.000000	0.000000
gcugucaccgagaaacugugaaguauaucuuaaaccugggcacuuaaaagauauauggaguuaguagugcaaccugcucggucugaugaguccagaaugggacgaaacagc	1.563640	1.645107	1.398607	1.706449	1.206332	2.031619	0.219733	0.309865	-0.398926	-0.223988	-0.335452	-0.028771	1.496019	2.026193	0.000000	0.000000
gcugucaccgagaaacugugaaguauaucuuaaaccugggcacuuaaaagauauauggaguuaguagugcaaccugcucggucugaugaguccagaauuggacgaaacagc	1.594285	1.714228	1.695899	1.887029	1.318085	1.552854	0.255023	0.337880	0.111467	0.293820	0.291934	0.398240	1.521784	1.277339	0.000000	0.000000
gcugucaccgagaaacugugaaguauaucuuaaaccugggcacuuaaaagauauauggaguuaguagugcaaccugcucggucugaugaguccagacaaggacgaaacagc	1.510608	1.580872	1.429949	1.726561	1.175613	1.979757	0.041732	0.174473	-0.236591	0.183860	-0.150287	0.157294	2.632997	2.030399	0.000000	0.000000
gcugucaccgagaaacugugaaguauaucuuaaaccugggcacuuaaaagauauauggaguuaguagugcaaccugcucggucugaugaguccagacacggacgaaacagc	1.711116	1.743741	1.651088	1.891204	1.078014	1.738266	0.128334	0.236039	NaN	NaN	NaN	NaN	NaN	NaN	0.000000	0.000000
gcugucaccgagaaacugugaaguauaucuuaaaccugggcacuuaaaagauauauggaguuaguagugcaaccugcucggucugaugaguccag-acaggacgaaacagc	1.509359	1.616572	1.424658	1.757873	1.280008	2.153846	0.012513	0.144785	-0.666613	-0.409008	-0.650395	-0.422927	1.809694	1.688372	0.000000	0.000000
gcugucaccgagaaacugugaaguauaucuuaaaccugggcacuuaaaagauauauggaguuaguagugcaaccugcucggucugaugaguccagacagggacgaaacagc	1.588987	1.643173	1.520234	1.856925	1.132883	2.171160	0.125082	0.233350	NaN	NaN	NaN	NaN	NaN	NaN	0.000000	0.000000
gcugucaccgagaaacugugaaguauaucuuaaaccugggcacuuaaaagauauauggaguuaguagugcaaccugcucggucugaugaguccagacauggacgaaacagc	1.643243	1.704336	1.605149	1.869701	1.151048	1.838872	0.019104	0.155801	NaN	NaN	NaN	NaN	NaN	NaN	0.000000	0.000000
gcugucaccgagaaacugugaaguauaucuuaaaccugggcacuuaaaagauauauggaguuaguagugcaaccugcucggucugaugaguccagaccaggacgaaacagc	1.768336	1.766557	1.724524	1.985591	0.995914	1.824176	0.304314	0.379895	NaN	NaN	NaN	NaN	NaN	NaN	0.000000	0.000000
gcugucaccgagaaacugugaaguauaucuuaaaccugggcacuuaaaagauauauggaguuaguagugcaaccugcucggucugaugaguccagacccggacgaaacagc	1.722354	1.740452	1.858740	1.993332	1.042553	1.363302	0.669142	0.700899	NaN	NaN	NaN	NaN	NaN	NaN	0.000000	0.000000
gcugucaccgagaaacugugaaguauaucuuaaaccugggcacuuaaaagauauauggaguuaguagugcaaccugcucggucugaugaguccag-accggacgaaacagc	1.832112	1.872783	1.895602	1.987545	1.098174	1.235786	0.360640	0.427431	-0.130260	0.381099	0.372555	0.401123	3.246084	1.067993	0.000000	0.000000
gcugucaccgagaaacugugaaguauaucuuaaaccugggcacuuaaaagauauauggaguuaguagugcaaccugcucggucugaugaguccagaccuggacgaaacagc	1.796185	1.901627	1.714940	1.888207	1.274800	1.490275	0.526787	0.576344	NaN	NaN	NaN	NaN	NaN	NaN	0.000000	0.000000
gcugucaccgagaaacugugaaguauaucuuaaaccugggcacuuaaaagauauauggaguuaguagugcaaccugcucggucugaugaguccagacgaggacgaaacagc	1.584652	1.651543	1.495643	1.813627	1.166516	2.079619	0.022150	0.161615	-0.394961	-0.202670	-0.422284	-0.221579	1.557007	1.587468	0.000517	0.000531
gcugucaccgagaaacugugaaguauaucuuaaaccugggcacuuaaaagauauauggaguuaguagugcaaccugcucggucugaugaguccagacgcggacgaaacagc	1.699729	1.741870	1.607027	1.880891	1.101897	1.878728	0.148294	0.252461	-0.302720	-0.071553	-0.162174	-0.026049	1.702811	1.368124	0.000000	0.000000
gcugucaccgagaaacugugaaguauaucuuaaaccugggcacuuaaaagauauauggaguuaguagugcaaccugcucggucugaugaguccag-acgggacgaaacagc	1.548773	1.589541	1.438203	1.769150	1.098419	2.142628	0.098016	0.212090	-0.387136	-0.120722	-0.349674	-0.016348	1.846775	2.154395	0.000000	0.000000
gcugucaccgagaaacugugaaguauaucuuaaaccugggcacuuaaaagauauauggaguuaguagugcaaccugcucggucugaugaguccagacggggacgaaacagc	1.680911	1.720440	1.556454	1.846737	1.095290	1.951112	0.206963	0.300325	NaN	NaN	NaN	NaN	NaN	NaN	0.000000	0.000000
gcugucaccgagaaacugugaaguauaucuuaaaccugggcacuuaaaagauauauggaguuaguagugcaaccugcucggucugaugaguccagacguggacgaaacagc	1.581175	1.655407	1.564108	1.836478	1.186401	1.872279	0.098237	0.212383	-1.020025	-0.708632	-1.014727	-0.810097	2.048298	1.601879	0.000000	0.000000
gcugucaccgagaaacugugaaguauaucuuaaaccugggcacuuaaaagauauauggaguuaguagugcaaccugcucggucugaugaguccagacuaggacgaaacagc	1.574287	1.646192	1.520604	1.840222	1.180062	2.087460	0.078447	0.197590	-0.142177	0.276537	-0.101312	0.245160	2.622486	2.220606	0.000000	0.000000
gcugucaccgagaaacugugaaguauaucuuaaaccugggcacuuaaaagauauauggaguuaguagugcaaccugcucggucugaugaguccagacucggacgaaacagc	1.698282	1.765840	1.774104	1.898193	1.168310	1.330728	0.254582	0.337495	NaN	NaN	NaN	NaN	NaN	NaN	0.000000	0.000000
gcugucaccgagaaacugugaaguauaucuuaaaccugggcacuuaaaagauauauggaguuaguagugcaaccugcucggucugaugaguccag-acuggacgaaacagc	1.648471	1.730019	1.646580	1.863713	1.206557	1.648665	0.021294	0.160197	0.011423	0.034851	0.073068	0.087514	1.055427	1.033822	0.000099	0.000103
gcugucaccgagaaacugugaaguauaucuuaaaccugggcacuuaaaagauauauggaguuaguagugcaaccugcucggucugaugaguccagacugggacgaaacagc	1.758486	1.791743	1.739727	1.892068	1.079584	1.420172	0.448969	0.505780	NaN	NaN	NaN	NaN	NaN	NaN	0.000000	0.000000
gcugucaccgagaaacugugaaguauaucuuaaaccugggcacuuaaaagauauauggaguuaguagugcaaccugcucggucugaugaguccagacuuggacgaaacagc	1.673718	1.751768	1.684661	1.938267	1.196878	1.793109	0.041812	0.174473	NaN	NaN	NaN	NaN	NaN	NaN	0.000000	0.000000
gcugucaccgagaaacugugaaguauaucuuaaaccugggcacuuaaaagauauauggaguuaguagugcaaccugcucggucugaugaguccagagaaggacgaaacagc	1.417343	1.470758	1.243212	1.615179	1.130875	2.354872	0.039445	0.173876	-0.385980	-0.084089	-0.283193	0.011786	2.003970	1.972325	0.000000	0.000000
gcugucaccgagaaacugugaaguauaucuuaaaccugggcacuuaaaagauauauggaguuaguagugcaaccugcucggucugaugaguccagagacggacgaaacagc	1.585349	1.623994	1.536388	1.749188	1.093064	1.632300	0.061828	0.187520	NaN	NaN	NaN	NaN	NaN	NaN	0.000000	0.000000
gcugucaccgagaaacugugaaguauaucuuaaaccugggcacuuaaaagauauauggaguuaguagugcaaccugcucggucugaugaguccag-agaggacgaaacagc	1.432210	1.476393	1.213314	1.599903	1.107089	2.435503	0.055226	0.182797	-0.548937	-0.425796	-0.504076	-0.473483	1.327828	1.072983	0.041107	0.041797
gcugucaccgagaaacugugaaguauaucuuaaaccugggcacuuaaaagauauauggaguuaguagugcaaccugcucggucugaugaguccagagagggacgaaacagc	1.528510	1.542464	1.401373	1.736294	1.032652	2.162326	0.249531	0.333134	NaN	NaN	NaN	NaN	NaN	NaN	0.000000	0.000000
gcugucaccgagaaacugugaaguauaucuuaaaccugggcacuuaaaagauauauggaguuaguagugcaaccugcucggucugaugaguccagagauggacgaaacagc	1.667425	1.712702	1.655151	1.865442	1.109883	1.622898	0.007990	0.138707	NaN	NaN	NaN	NaN	NaN	NaN	0.000000	0.000000
gcugucaccgagaaacugugaaguauaucuuaaaccugggcacuuaaaagauauauggaguuaguagugcaaccugcucggucugaugaguccagagcaggacgaaacagc	1.794546	1.800036	1.818348	1.938371	1.012722	1.318327	0.528891	0.578264	NaN	NaN	NaN	NaN	NaN	NaN	0.000000	0.000000
gcugucaccgagaaacugugaaguauaucuuaaaccugggcacuuaaaagauauauggaguuaguagugcaaccugcucggucugaugaguccagagccggacgaaacagc	1.747721	1.791070	1.805409	1.962532	1.104965	1.435897	0.053930	0.182797	NaN	NaN	NaN	NaN	NaN	NaN	0.000000	0.000000
gcugucaccgagaaacugugaaguauaucuuaaaccugggcacuuaaaagauauauggaguuaguagugcaaccugcucggucugaugaguccag-agcggacgaaacagc	1.748224	1.702294	1.708256	1.856032	0.899643	1.405325	0.515536	0.566782	0.068776	0.334132	0.197665	0.201483	1.842281	1.008830	0.036088	0.036717
gcugucaccgagaaacugugaaguauaucuuaaaccugggcacuuaaaagauauauggaguuaguagugcaaccugcucggucugaugaguccagagcgggacgaaacagc	1.776993	1.720483	1.847940	1.958024	0.877992	1.288499	0.673954	0.704898	NaN	NaN	NaN	NaN	NaN	NaN	0.000000	0.000000
gcugucaccgagaaacugugaaguauaucuuaaaccugggcacuuaaaagauauauggaguuaguagugcaaccugcucggucugaugaguccagagcuggacgaaacagc	1.704048	1.811923	1.721302	1.872949	1.281963	1.417905	0.279579	0.359967	NaN	NaN	NaN	NaN	NaN	NaN	0.000000	0.000000
gcugucaccgagaaacugugaaguauaucuuaaaccugggcacuuaaaagauauauggaguuaguagugcaaccugcucggucugaugaguccagaggaggacgaaacagc	1.479455	1.488812	1.327642	1.640508	1.021779	2.055255	0.214072	0.304871	-0.446703	-0.230188	-0.436177	-0.194346	1.646325	1.745142	0.000000	0.000000
gcugucaccgagaaacugugaaguauaucuuaaaccugggcacuuaaaagauauauggaguuaguagugcaaccugcucggucugaugaguccagaggcggacgaaacagc	1.661312	1.680830	1.668491	1.868471	1.045967	1.584823	0.296932	0.373214	NaN	NaN	NaN	NaN	NaN	NaN	0.000000	0.000000
gcugucaccgagaaacugugaaguauaucuuaaaccugggcacuuaaaagauauauggaguuaguagugcaaccugcucggucugaugaguccag-aggggacgaaacagc	1.592481	1.626313	1.470923	1.698166	1.081017	1.687500	0.546227	0.593559	-0.166874	0.253432	0.090431	0.310783	2.632117	1.660930	0.000000	0.000000
gcugucaccgagaaacugugaaguauaucuuaaaccugggcacuuaaaagauauauggaguuaguagugcaaccugcucggucugaugaguccagagggggacgaaacagc	1.543962	1.525750	1.405676	1.713540	0.958931	2.031721	0.535053	0.583075	NaN	NaN	NaN	NaN	NaN	NaN	0.000000	0.000000
gcugucaccgagaaacugugaaguauaucuuaaaccugggcacuuaaaagauauauggaguuaguagugcaaccugcucggucugaugaguccagagguggacgaaacagc	1.582461	1.673662	1.551907	1.782085	1.233676	1.698939	0.074005	0.194010	NaN	NaN	NaN	NaN	NaN	NaN	0.000000	0.000000
gcugucaccgagaaacugugaaguauaucuuaaaccugggcacuuaaaagauauauggaguuaguagugcaaccugcucggucugaugaguccagaguaggacgaaacagc	1.681597	1.675469	1.640346	1.790509	0.985989	1.413066	0.684035	0.714389	NaN	NaN	NaN	NaN	NaN	NaN	0.000000	0.000000
gcugucaccgagaaacugugaaguauaucuuaaaccugggcacuuaaaagauauauggaguuaguagugcaaccugcucggucugaugaguccagagucggacgaaacagc	1.614244	1.694325	1.586349	1.832018	1.202488	1.760637	0.010868	0.141657	NaN	NaN	NaN	NaN	NaN	NaN	0.000000	0.000000
gcugucaccgagaaacugugaaguauaucuuaaaccugggcacuuaaaagauauauggaguuaguagugcaaccugcucggucugaugaguccag-aguggacgaaacagc	1.541980	1.575975	1.384614	1.705713	1.081419	2.094590	0.097774	0.211964	-0.482902	-0.238813	-0.493987	-0.157589	1.754243	2.169691	0.000000	0.000000
gcugucaccgagaaacugugaaguauaucuuaaaccugggcacuuaaaagauauauggaguuaguagugcaaccugcucggucugaugaguccagagugggacgaaacagc	1.736353	1.733268	1.694640	1.859954	0.992922	1.463234	0.727141	0.753072	NaN	NaN	NaN	NaN	NaN	NaN	0.000000	0.000000
gcugucaccgagaaacugugaaguauaucuuaaaccugggcacuuaaaagauauauggaguuaguagugcaaccugcucggucugaugaguccagaguuggacgaaacagc	1.585066	1.703384	1.608041	1.902447	1.313160	1.969727	0.093891	0.209086	NaN	NaN	NaN	NaN	NaN	NaN	0.000000	0.000000
gcugucaccgagaaacugugaaguauaucuuaaaccugggcacuuaaaagauauauggaguuaguagugcaaccugcucggucugaugaguccagauaaggacgaaacagc	1.515647	1.574207	1.362555	1.729155	1.144354	2.325949	0.039316	0.173876	-0.882550	-0.460078	-0.927877	-0.427918	2.645283	3.161974	0.000000	0.000000
gcugucaccgagaaacugugaaguauaucuuaaaccugggcacuuaaaagauauauggaguuaguagugcaaccugcucggucugaugaguccagauacggacgaaacagc	1.618928	1.709825	1.659651	1.872531	1.232812	1.632600	0.126537	0.234823	NaN	NaN	NaN	NaN	NaN	NaN	0.000000	0.000000
gcugucaccgagaaacugugaaguauaucuuaaaccugggcacuuaaaagauauauggaguuaguagugcaaccugcucggucugaugaguccag-auaggacgaaacagc	1.497076	1.556332	1.345214	1.655571	1.146190	2.043418	0.056360	0.182797	-0.225814	0.098546	-0.057942	0.102700	2.110375	1.447578	0.000000	0.000000
gcugucaccgagaaacugugaaguauaucuuaaaccugggcacuuaaaagauauauggaguuaguagugcaaccugcucggucugaugaguccagauagggacgaaacagc	1.603265	1.645521	1.453440	1.767899	1.102190	2.062811	0.151960	0.256069	NaN	NaN	NaN	NaN	NaN	NaN	0.000000	0.000000
gcugucaccgagaaacugugaaguauaucuuaaaccugggcacuuaaaagauauauggaguuaguagugcaaccugcucggucugaugaguccagauauggacgaaacagc	1.575686	1.684647	1.640605	1.875333	1.285170	1.716834	0.210088	0.302034	NaN	NaN	NaN	NaN	NaN	NaN	0.000000	0.000000
gcugucaccgagaaacugugaaguauaucuuaaaccugggcacuuaaaagauauauggaguuaguagugcaaccugcucggucugaugaguccagaucaggacgaaacagc	1.642814	1.683402	1.534582	1.798416	1.097965	1.835837	0.176763	0.276561	NaN	NaN	NaN	NaN	NaN	NaN	0.000000	0.000000
gcugucaccgagaaacugugaaguauaucuuaaaccugggcacuuaaaagauauauggaguuaguagugcaaccugcucggucugaugaguccagauccggacgaaacagc	1.821874	1.866862	1.799168	1.920056	1.109144	1.320955	0.675804	0.706535	NaN	NaN	NaN	NaN	NaN	NaN	0.000000	0.000000
gcugucaccgagaaacugugaaguauaucuuaaaccugggcacuuaaaagauauauggaguuaguagugcaaccugcucggucugaugaguccag-aucggacgaaacagc	1.728527	1.781789	1.710585	1.876600	1.130478	1.465599	0.294497	0.371280	0.059777	0.259458	0.274168	0.347669	1.583729	1.184407	0.000000	0.000000
gcugucaccgagaaacugugaaguauaucuuaaaccugggcacuuaaaagauauauggaguuaguagugcaaccugcucggucugaugaguccagaucgggacgaaacagc	1.760310	1.837139	1.687468	1.923573	1.193516	1.722285	0.236707	0.323139	NaN	NaN	NaN	NaN	NaN	NaN	0.000000	0.000000
gcugucaccgagaaacugugaaguauaucuuaaaccugggcacuuaaaagauauauggaguuaguagugcaaccugcucggucugaugaguccagaucuggacgaaacagc	1.692950	1.790264	1.756788	1.909428	1.251165	1.421150	0.128016	0.236039	NaN	NaN	NaN	NaN	NaN	NaN	0.000000	0.000000
gcugucaccgagaaacugugaaguauaucuuaaaccugggcacuuaaaagauauauggaguuaguagugcaaccugcucggucugaugaguccagaugaggacgaaacagc	1.489319	1.514318	1.303441	1.712233	1.059251	2.563255	0.186262	0.281953	-0.572979	-0.380680	-0.516508	-0.291942	1.557038	1.677126	0.000000	0.000000
gcugucaccgagaaacugugaaguauaucuuaaaccugggcacuuaaaagauauauggaguuaguagugcaaccugcucggucugaugaguccagaugcggacgaaacagc	1.699701	1.685234	1.620277	1.861434	0.967237	1.742437	0.465567	0.520605	-0.768414	-0.491128	-0.757695	-0.449374	1.893590	2.033860	0.000000	0.000000
gcugucaccgagaaacugugaaguauaucuuaaaccugggcacuuaaaagauauauggaguuaguagugcaaccugcucggucugaugaguccag-augggacgaaacagc	1.497382	1.548664	1.377349	1.666200	1.125334	1.944692	0.006377	0.138707	-0.361884	-0.092227	-0.392287	-0.078704	1.860615	2.058654	0.000000	0.000000
gcugucaccgagaaacugugaaguauaucuuaaaccugggcacuuaaaagauauauggaguuaguagugcaaccugcucggucugaugaguccagauggggacgaaacagc	1.611839	1.667673	1.486328	1.783264	1.137193	1.981238	0.107541	0.221322	NaN	NaN	NaN	NaN	NaN	NaN	0.000000	0.000000
gcugucaccgagaaacugugaaguauaucuuaaaccugggcacuuaaaagauauauggaguuaguagugcaaccugcucggucugaugaguccagauguggacgaaacagc	1.584133	1.730842	1.533029	1.807466	1.401875	1.881207	0.073829	0.194010	NaN	NaN	NaN	NaN	NaN	NaN	0.000000	0.000000
gcugucaccgagaaacugugaaguauaucuuaaaccugggcacuuaaaagauauauggaguuaguagugcaaccugcucggucugaugaguccagauuaggacgaaacagc	1.543128	1.577820	1.433433	1.796742	1.083157	2.308389	0.193116	0.287991	-0.608743	-0.258395	-0.489829	-0.231280	2.240513	1.813631	0.000000	0.000000
gcugucaccgagaaacugugaaguauaucuuaaaccugggcacuuaaaagauauauggaguuaguagugcaaccugcucggucugaugaguccagauucggacgaaacagc	1.712751	1.782146	1.682527	1.914426	1.173262	1.705686	0.042182	0.174473	NaN	NaN	NaN	NaN	NaN	NaN	0.000000	0.000000
gcugucaccgagaaacugugaaguauaucuuaaaccugggcacuuaaaagauauauggaguuaguagugcaaccugcucggucugaugaguccag-auuggacgaaacagc	1.587718	1.656276	1.549929	1.815500	1.171002	1.843195	0.037292	0.173233	0.065947	0.298217	0.230915	0.341891	1.707143	1.291148	0.000000	0.000000
gcugucaccgagaaacugugaaguauaucuuaaaccugggcacuuaaaagauauauggaguuaguagugcaaccugcucggucugaugaguccagauugggacgaaacagc	1.611124	1.712953	1.541794	1.827432	1.264236	1.930362	0.021475	0.160308	NaN	NaN	NaN	NaN	NaN	NaN	0.000000	0.000000
gcugucaccgagaaacugugaaguauaucuuaaaccugggcacuuaaaagauauauggaguuaguagugcaaccugcucggucugaugaguccagauuuggacgaaacagc	1.625740	1.689520	1.699410	1.930797	1.158191	1.703675	0.332485	0.403499	NaN	NaN	NaN	NaN	NaN	NaN	0.000000	0.000000
gcugucaccgagaaacugugaaguauaucuuaaaccugggcacuuaaaagauauauggaguuaguagugcaaccugcucggucugaugaguccagcaaaggacgaaacagc	1.508114	1.540304	1.448794	1.738314	1.076936	1.947692	0.343672	0.412938	-0.508333	-0.350380	-0.553893	-0.204582	1.438645	2.235172	0.000000	0.000000
gcugucaccgagaaacugugaaguauaucuuaaaccugggcacuuaaaagauauauggaguuaguagugcaaccugcucggucugaugaguccagcaacggacgaaacagc	1.669763	1.702815	1.625190	1.832655	1.079075	1.612371	0.074094	0.194010	NaN	NaN	NaN	NaN	NaN	NaN	0.000000	0.000000
gcugucaccgagaaacugugaaguauaucuuaaaccugggcacuuaaaagauauauggaguuaguagugcaaccugcucggucugaugaguccag-caaggacgaaacagc	1.525362	1.574114	1.436616	1.732907	1.118799	1.978293	0.066989	0.190350	-0.547486	-0.306926	-0.459172	-0.193675	1.740042	1.842880	0.000000	0.000000
gcugucaccgagaaacugugaaguauaucuuaaaccugggcacuuaaaagauauauggaguuaguagugcaaccugcucggucugaugaguccagcaagggacgaaacagc	1.577514	1.627811	1.449511	1.739017	1.122787	1.947627	0.095964	0.210452	NaN	NaN	NaN	NaN	NaN	NaN	0.000000	0.000000
gcugucaccgagaaacugugaaguauaucuuaaaccugggcacuuaaaagauauauggaguuaguagugcaaccugcucggucugaugaguccagcaauggacgaaacagc	1.713713	1.762635	1.766722	1.983431	1.119236	1.647059	0.182191	0.279592	-0.868346	-0.664112	-0.799895	-0.611418	1.600420	1.543395	0.000000	0.000000
gcugucaccgagaaacugugaaguauaucuuaaaccugggcacuuaaaagauauauggaguuaguagugcaaccugcucggucugaugaguccagcacaggacgaaacagc	1.598372	1.637012	1.557998	1.810538	1.093051	1.788709	0.116825	0.227779	NaN	NaN	NaN	NaN	NaN	NaN	0.000000	0.000000
gcugucaccgagaaacugugaaguauaucuuaaaccugggcacuuaaaagauauauggaguuaguagugcaaccugcucggucugaugaguccag-cacggacgaaacagc	1.735487	1.788230	1.692914	1.874613	1.129127	1.519494	0.349167	0.417923	-0.378319	0.061666	-0.328376	0.010259	2.754131	2.180900	0.000000	0.000000
gcugucaccgagaaacugugaaguauaucuuaaaccugggcacuuaaaagauauauggaguuaguagugcaaccugcucggucugaugaguccagcacgggacgaaacagc	1.633830	1.677644	1.582434	1.855795	1.106149	1.876555	0.066691	0.190329	-0.188192	0.046625	-0.195092	0.083429	1.717185	1.898984	0.000000	0.000000
gcugucaccgagaaacugugaaguauaucuuaaaccugggcacuuaaaagauauauggaguuaguagugcaaccugcucggucugaugaguccagcacuggacgaaacagc	1.687947	1.734442	1.720938	1.897781	1.113001	1.502599	0.087644	0.203965	0.016953	0.391160	0.241178	0.408008	2.367047	1.468354	0.000000	0.000000
gcugucaccgagaaacugugaaguauaucuuaaaccugggcacuuaaaagauauauggaguuaguagugcaaccugcucggucugaugaguccagcagaggacgaaacagc	1.562225	1.557125	1.566398	1.821152	0.988326	1.797853	0.703878	0.732132	-0.404670	-0.088170	-0.340384	-0.112501	2.072523	1.689986	0.000000	0.000000
gcugucaccgagaaacugugaaguauaucuuaaaccugggcacuuaaaagauauauggaguuaguagugcaaccugcucggucugaugaguccagcagcggacgaaacagc	1.758729	1.806574	1.690493	1.903957	1.116467	1.634800	0.318732	0.390434	-0.446264	-0.149170	-0.187621	-0.068724	1.981955	1.314912	0.000151	0.000156
gcugucaccgagaaacugugaaguauaucuuaaaccugggcacuuaaaagauauauggaguuaguagugcaaccugcucggucugaugaguccag-cagggacgaaacagc	1.742769	1.780903	1.841081	1.950870	1.091777	1.287625	0.358874	0.426135	0.074214	0.192669	0.108761	0.192729	1.313576	1.213300	0.000102	0.000106
gcugucaccgagaaacugugaaguauaucuuaaaccugggcacuuaaaagauauauggaguuaguagugcaaccugcucggucugaugaguccagcaggggacgaaacagc	1.809195	1.779875	1.835334	1.924794	0.934717	1.228741	0.356033	0.423742	NaN	NaN	NaN	NaN	NaN	NaN	0.000000	0.000000
gcugucaccgagaaacugugaaguauaucuuaaaccugggcacuuaaaagauauauggaguuaguagugcaaccugcucggucugaugaguccagcaguggacgaaacagc	1.691581	1.752317	1.687035	1.937654	1.150100	1.780816	0.041710	0.174473	NaN	NaN	NaN	NaN	NaN	NaN	0.000000	0.000000
gcugucaccgagaaacugugaaguauaucuuaaaccugggcacuuaaaagauauauggaguuaguagugcaaccugcucggucugaugaguccagcauaggacgaaacagc	1.574532	1.675384	1.456681	1.779476	1.261398	2.102785	0.039427	0.173876	NaN	NaN	NaN	NaN	NaN	NaN	0.000000	0.000000
gcugucaccgagaaacugugaaguauaucuuaaaccugggcacuuaaaagauauauggaguuaguagugcaaccugcucggucugaugaguccagcaucggacgaaacagc	1.786324	1.795940	1.816335	1.963158	1.022390	1.402244	0.150247	0.254157	NaN	NaN	NaN	NaN	NaN	NaN	0.000000	0.000000
gcugucaccgagaaacugugaaguauaucuuaaaccugggcacuuaaaagauauauggaguuaguagugcaaccugcucggucugaugaguccag-cauggacgaaacagc	1.602569	1.664712	1.532724	1.823702	1.153834	1.954244	0.017060	0.155361	-0.020809	0.283305	0.196292	0.346959	2.014253	1.414708	0.000001	0.000002
gcugucaccgagaaacugugaaguauaucuuaaaccugggcacuuaaaagauauauggaguuaguagugcaaccugcucggucugaugaguccagcaugggacgaaacagc	1.548460	1.671900	1.504178	1.749311	1.328741	1.758462	0.123579	0.232172	-0.498857	-0.273203	-0.444727	-0.198279	1.681334	1.763791	0.000000	0.000000
gcugucaccgagaaacugugaaguauaucuuaaaccugggcacuuaaaagauauauggaguuaguagugcaaccugcucggucugaugaguccagcauuggacgaaacagc	1.665080	1.788667	1.654613	1.892588	1.329191	1.729715	0.045945	0.176415	NaN	NaN	NaN	NaN	NaN	NaN	0.000000	0.000000
gcugucaccgagaaacugugaaguauaucuuaaaccugggcacuuaaaagauauauggaguuaguagugcaaccugcucggucugaugaguccagccaaggacgaaacagc	1.580880	1.693176	1.478789	1.768262	1.295080	1.947481	0.097749	0.211964	-0.323769	0.025313	-0.223841	-0.054836	2.233996	1.475724	0.000000	0.000000
gcugucaccgagaaacugugaaguauaucuuaaaccugggcacuuaaaagauauauggaguuaguagugcaaccugcucggucugaugaguccagccacggacgaaacagc	1.729186	1.795385	1.670887	1.918973	1.164660	1.770462	0.109885	0.223105	NaN	NaN	NaN	NaN	NaN	NaN	0.000000	0.000000
gcugucaccgagaaacugugaaguauaucuuaaaccugggcacuuaaaagauauauggaguuaguagugcaaccugcucggucugaugaguccag-ccaggacgaaacagc	1.600788	1.651240	1.544168	1.815259	1.123187	1.866770	0.038113	0.173876	-0.145777	0.144772	0.006779	0.202382	1.952310	1.568925	0.000000	0.000000
gcugucaccgagaaacugugaaguauaucuuaaaccugggcacuuaaaagauauauggaguuaguagugcaaccugcucggucugaugaguccagccagggacgaaacagc	1.733183	1.744199	1.623926	1.826059	1.025690	1.592697	0.698427	0.727126	NaN	NaN	NaN	NaN	NaN	NaN	0.000000	0.000000
gcugucaccgagaaacugugaaguauaucuuaaaccugggcacuuaaaagauauauggaguuaguagugcaaccugcucggucugaugaguccagccauggacgaaacagc	1.721597	1.727060	1.713950	1.882812	1.012660	1.475237	0.185888	0.281782	NaN	NaN	NaN	NaN	NaN	NaN	0.000000	0.000000
gcugucaccgagaaacugugaaguauaucuuaaaccugggcacuuaaaagauauauggaguuaguagugcaaccugcucggucugaugaguccagcccaggacgaaacagc	1.806068	1.841888	1.871692	2.002963	1.085977	1.352918	0.003148	0.138707	NaN	NaN	NaN	NaN	NaN	NaN	0.000000	0.000000
gcugucaccgagaaacugugaaguauaucuuaaaccugggcacuuaaaagauauauggaguuaguagugcaaccugcucggucugaugaguccagccccggacgaaacagc	1.789987	1.835878	1.834005	2.000611	1.111454	1.467594	0.012414	0.144785	NaN	NaN	NaN	NaN	NaN	NaN	0.000000	0.000000
gcugucaccgagaaacugugaaguauaucuuaaaccugggcacuuaaaagauauauggaguuaguagugcaaccugcucggucugaugaguccag-cccggacgaaacagc	1.779220	1.848553	1.785706	1.912151	1.173096	1.337966	0.463165	0.518619	NaN	NaN	NaN	NaN	NaN	NaN	0.000000	0.000000
gcugucaccgagaaacugugaaguauaucuuaaaccugggcacuuaaaagauauauggaguuaguagugcaaccugcucggucugaugaguccagcccuggacgaaacagc	1.734657	1.795414	1.800833	1.957641	1.150157	1.434855	0.054467	0.182797	NaN	NaN	NaN	NaN	NaN	NaN	0.000000	0.000000
gcugucaccgagaaacugugaaguauaucuuaaaccugggcacuuaaaagauauauggaguuaguagugcaaccugcucggucugaugaguccagccgaggacgaaacagc	1.737537	1.738160	1.757478	1.943274	1.001436	1.533896	0.381728	0.445723	NaN	NaN	NaN	NaN	NaN	NaN	0.000000	0.000000
gcugucaccgagaaacugugaaguauaucuuaaaccugggcacuuaaaagauauauggaguuaguagugcaaccugcucggucugaugaguccagccgcggacgaaacagc	1.721865	1.794865	1.768892	1.976233	1.183041	1.611911	0.037415	0.173233	NaN	NaN	NaN	NaN	NaN	NaN	0.000000	0.000000
gcugucaccgagaaacugugaaguauaucuuaaaccugggcacuuaaaagauauauggaguuaguagugcaaccugcucggucugaugaguccag-ccgggacgaaacagc	1.675051	1.716076	1.702679	1.875130	1.099069	1.487480	0.124807	0.233267	-0.317801	0.021138	-0.226645	-0.120782	2.182422	1.276037	0.000000	0.000000
gcugucaccgagaaacugugaaguauaucuuaaaccugggcacuuaaaagauauauggaguuaguagugcaaccugcucggucugaugaguccagccggggacgaaacagc	1.774995	1.851633	1.755891	1.877414	1.192993	1.322887	0.611056	0.649011	NaN	NaN	NaN	NaN	NaN	NaN	0.000000	0.000000
gcugucaccgagaaacugugaaguauaucuuaaaccugggcacuuaaaagauauauggaguuaguagugcaaccugcucggucugaugaguccagccguggacgaaacagc	1.617699	1.725875	1.549773	1.815655	1.282850	1.844517	0.072969	0.194010	NaN	NaN	NaN	NaN	NaN	NaN	0.000000	0.000000
gcugucaccgagaaacugugaaguauaucuuaaaccugggcacuuaaaagauauauggaguuaguagugcaaccugcucggucugaugaguccagccuaggacgaaacagc	1.627896	1.692962	1.611637	1.911493	1.161625	1.994597	0.122831	0.231887	-0.141789	0.269910	0.068225	0.306910	2.580474	1.732545	0.000000	0.000000
gcugucaccgagaaacugugaaguauaucuuaaaccugggcacuuaaaagauauauggaguuaguagugcaaccugcucggucugaugaguccagccucggacgaaacagc	1.722713	1.783188	1.826017	1.963202	1.149413	1.371466	0.241639	0.327238	NaN	NaN	NaN	NaN	NaN	NaN	0.000000	0.000000
gcugucaccgagaaacugugaaguauaucuuaaaccugggcacuuaaaagauauauggaguuaguagugcaaccugcucggucugaugaguccag-ccuggacgaaacagc	1.606432	1.694325	1.651046	1.833281	1.224316	1.521368	0.211510	0.303308	-0.092471	0.065623	0.001407	0.088135	1.439110	1.221034	0.000004	0.000004
gcugucaccgagaaacugugaaguauaucuuaaaccugggcacuuaaaagauauauggaguuaguagugcaaccugcucggucugaugaguccagccugggacgaaacagc	1.662540	1.707495	1.662303	1.921622	1.109062	1.816850	0.160732	0.262820	NaN	NaN	NaN	NaN	NaN	NaN	0.000000	0.000000
gcugucaccgagaaacugugaaguauaucuuaaaccugggcacuuaaaagauauauggaguuaguagugcaaccugcucggucugaugaguccagccuuggacgaaacagc	1.710181	1.793958	1.714424	1.912674	1.212766	1.578519	0.046468	0.176962	-0.041509	0.302587	0.072721	0.357102	2.208494	1.924777	0.000000	0.000000
gcugucaccgagaaacugugaaguauaucuuaaaccugggcacuuaaaagauauauggaguuaguagugcaaccugcucggucugaugaguccagcgaaggacgaaacagc	1.461682	1.509312	1.364162	1.718305	1.115913	2.260181	0.238964	0.325122	-0.124057	0.105588	-0.093181	0.220153	1.696856	2.057472	0.000000	0.000000
gcugucaccgagaaacugugaaguauaucuuaaaccugggcacuuaaaagauauauggaguuaguagugcaaccugcucggucugaugaguccagcgacggacgaaacagc	1.690284	1.754806	1.616008	1.864037	1.160172	1.770227	0.134206	0.240602	NaN	NaN	NaN	NaN	NaN	NaN	0.000000	0.000000
gcugucaccgagaaacugugaaguauaucuuaaaccugggcacuuaaaagauauauggaguuaguagugcaaccugcucggucugaugaguccag-cgaggacgaaacagc	1.598433	1.653876	1.479367	1.775667	1.136170	1.978335	0.070549	0.192315	-0.270959	-0.026009	-0.278974	-0.016879	1.757723	1.828502	0.000000	0.000000
gcugucaccgagaaacugugaaguauaucuuaaaccugggcacuuaaaagauauauggaguuaguagugcaaccugcucggucugaugaguccagcgagggacgaaacagc	1.661928	1.710822	1.477309	1.770710	1.119163	1.965173	0.428529	0.487420	NaN	NaN	NaN	NaN	NaN	NaN	0.000000	0.000000
gcugucaccgagaaacugugaaguauaucuuaaaccugggcacuuaaaagauauauggaguuaguagugcaaccugcucggucugaugaguccagcgauggacgaaacagc	1.698993	1.792530	1.720028	1.941520	1.240329	1.665298	0.004525	0.138707	NaN	NaN	NaN	NaN	NaN	NaN	0.000000	0.000000
gcugucaccgagaaacugugaaguauaucuuaaaccugggcacuuaaaagauauauggaguuaguagugcaaccugcucggucugaugaguccagcgcaggacgaaacagc	1.656966	1.697069	1.664047	1.861730	1.096738	1.576460	0.099274	0.213050	NaN	NaN	NaN	NaN	NaN	NaN	0.000000	0.000000
gcugucaccgagaaacugugaaguauaucuuaaaccugggcacuuaaaagauauauggaguuaguagugcaaccugcucggucugaugaguccagcgccggacgaaacagc	1.772325	1.853478	1.774398	1.969603	1.205460	1.567489	0.091637	0.207604	NaN	NaN	NaN	NaN	NaN	NaN	0.000000	0.000000
gcugucaccgagaaacugugaaguauaucuuaaaccugggcacuuaaaagauauauggaguuaguagugcaaccugcucggucugaugaguccag-cgcggacgaaacagc	1.712484	1.775798	1.635719	1.892687	1.156948	1.807040	0.137011	0.242999	0.110058	0.397548	0.301429	0.374178	1.938609	1.182358	0.000000	0.000000
gcugucaccgagaaacugugaaguauaucuuaaaccugggcacuuaaaagauauauggaguuaguagugcaaccugcucggucugaugaguccagcgcgggacgaaacagc	1.705104	1.749373	1.711204	1.919480	1.107308	1.615385	0.030984	0.168898	NaN	NaN	NaN	NaN	NaN	NaN	0.000000	0.000000
gcugucaccgagaaacugugaaguauaucuuaaaccugggcacuuaaaagauauauggaguuaguagugcaaccugcucggucugaugaguccagcgcuggacgaaacagc	1.665422	1.697240	1.727543	1.940741	1.076015	1.633794	0.414807	0.474530	NaN	NaN	NaN	NaN	NaN	NaN	0.000000	0.000000
gcugucaccgagaaacugugaaguauaucuuaaaccugggcacuuaaaagauauauggaguuaguagugcaaccugcucggucugaugaguccagcggaggacgaaacagc	1.557747	1.605384	1.478034	1.727401	1.115929	1.775690	0.013226	0.144785	NaN	NaN	NaN	NaN	NaN	NaN	0.000000	0.000000
gcugucaccgagaaacugugaaguauaucuuaaaccugggcacuuaaaagauauauggaguuaguagugcaaccugcucggucugaugaguccagcggcggacgaaacagc	1.727469	1.815273	1.734707	1.919976	1.224065	1.532036	0.097524	0.211949	NaN	NaN	NaN	NaN	NaN	NaN	0.000000	0.000000
gcugucaccgagaaacugugaaguauaucuuaaaccugggcacuuaaaagauauauggaguuaguagugcaaccugcucggucugaugaguccag-cggggacgaaacagc	1.764842	1.752064	1.757482	1.992240	0.971005	1.716951	0.420417	0.479621	-0.060071	0.186591	0.135229	0.136324	1.764663	1.002525	0.000259	0.000267
gcugucaccgagaaacugugaaguauaucuuaaaccugggcacuuaaaagauauauggaguuaguagugcaaccugcucggucugaugaguccagcgggggacgaaacagc	1.731521	1.837308	1.792523	1.954487	1.275815	1.451989	0.072602	0.193694	NaN	NaN	NaN	NaN	NaN	NaN	0.000000	0.000000
gcugucaccgagaaacugugaaguauaucuuaaaccugggcacuuaaaagauauauggaguuaguagugcaaccugcucggucugaugaguccagcgguggacgaaacagc	1.621086	1.728031	1.654578	1.875897	1.279219	1.664634	0.076984	0.197020	-0.209732	0.083429	-0.167597	0.215468	1.964088	2.415822	0.000000	0.000000
gcugucaccgagaaacugugaaguauaucuuaaaccugggcacuuaaaagauauauggaguuaguagugcaaccugcucggucugaugaguccagcguaggacgaaacagc	1.607457	1.637124	1.484830	1.780133	1.070699	1.973798	0.120658	0.230070	NaN	NaN	NaN	NaN	NaN	NaN	0.000000	0.000000
gcugucaccgagaaacugugaaguauaucuuaaaccugggcacuuaaaagauauauggaguuaguagugcaaccugcucggucugaugaguccagcgucggacgaaacagc	1.796624	1.794321	1.757296	2.007723	0.994713	1.780030	0.308639	0.382431	-0.725330	-0.510965	-0.694817	-0.572872	1.638195	1.324174	0.000012	0.000012
gcugucaccgagaaacugugaaguauaucuuaaaccugggcacuuaaaagauauauggaguuaguagugcaaccugcucggucugaugaguccag-cguggacgaaacagc	1.560911	1.610052	1.488519	1.837154	1.119801	2.231696	0.177920	0.277062	-0.410975	-0.015335	-0.313778	-0.044906	2.486793	1.857256	0.000000	0.000000
gcugucaccgagaaacugugaaguauaucuuaaaccugggcacuuaaaagauauauggaguuaguagugcaaccugcucggucugaugaguccagcgugggacgaaacagc	1.614065	1.684915	1.590287	1.876694	1.177201	1.933779	0.073418	0.194010	-0.597443	-0.307444	-0.574007	-0.250706	1.949841	2.105238	0.000000	0.000000
gcugucaccgagaaacugugaaguauaucuuaaaccugggcacuuaaaagauauauggaguuaguagugcaaccugcucggucugaugaguccagcguuggacgaaacagc	1.671622	1.708526	1.684273	1.937790	1.088688	1.792741	0.230202	0.317992	NaN	NaN	NaN	NaN	NaN	NaN	0.000000	0.000000
gcugucaccgagaaacugugaaguauaucuuaaaccugggcacuuaaaagauauauggaguuaguagugcaaccugcucggucugaugaguccagcuaaggacgaaacagc	1.503266	1.608795	1.474892	1.798515	1.275053	2.106796	0.118719	0.228771	NaN	NaN	NaN	NaN	NaN	NaN	0.000000	0.000000
gcugucaccgagaaacugugaaguauaucuuaaaccugggcacuuaaaagauauauggaguuaguagugcaaccugcucggucugaugaguccagcuacggacgaaacagc	1.696935	1.711315	1.721034	1.907798	1.033665	1.537318	0.332115	0.403248	NaN	NaN	NaN	NaN	NaN	NaN	0.000000	0.000000
gcugucaccgagaaacugugaaguauaucuuaaaccugggcacuuaaaagauauauggaguuaguagugcaaccugcucggucugaugaguccag-cuaggacgaaacagc	1.634372	1.677577	1.471021	1.779373	1.104600	2.034006	0.261403	0.343966	-0.361297	-0.092243	-0.169016	-0.017295	1.858032	1.418148	0.000000	0.000000
gcugucaccgagaaacugugaaguauaucuuaaaccugggcacuuaaaagauauauggaguuaguagugcaaccugcucggucugaugaguccagcuagggacgaaacagc	1.562554	1.608543	1.525341	1.835714	1.111702	2.043490	0.242522	0.327879	NaN	NaN	NaN	NaN	NaN	NaN	0.000000	0.000000
gcugucaccgagaaacugugaaguauaucuuaaaccugggcacuuaaaagauauauggaguuaguagugcaaccugcucggucugaugaguccagcuauggacgaaacagc	1.662719	1.759044	1.732712	1.924556	1.248319	1.555407	0.115627	0.226571	NaN	NaN	NaN	NaN	NaN	NaN	0.000000	0.000000
gcugucaccgagaaacugugaaguauaucuuaaaccugggcacuuaaaagauauauggaguuaguagugcaaccugcucggucugaugaguccagcucaggacgaaacagc	1.699560	1.726236	1.680888	1.895314	1.063349	1.638420	0.072349	0.193267	NaN	NaN	NaN	NaN	NaN	NaN	0.000000	0.000000
gcugucaccgagaaacugugaaguauaucuuaaaccugggcacuuaaaagauauauggaguuaguagugcaaccugcucggucugaugaguccagcuccggacgaaacagc	1.827940	1.819264	1.800446	1.945322	0.980221	1.395972	0.772394	0.793321	NaN	NaN	NaN	NaN	NaN	NaN	0.000000	0.000000
gcugucaccgagaaacugugaaguauaucuuaaaccugggcacuuaaaagauauauggaguuaguagugcaaccugcucggucugaugaguccag-cucggacgaaacagc	1.794608	1.851233	1.821726	1.953656	1.139265	1.354970	0.274550	0.355149	NaN	NaN	NaN	NaN	NaN	NaN	0.000000	0.000000
gcugucaccgagaaacugugaaguauaucuuaaaccugggcacuuaaaagauauauggaguuaguagugcaaccugcucggucugaugaguccagcucgggacgaaacagc	1.801945	1.855339	1.668235	1.910530	1.130822	1.747009	0.474185	0.528813	-0.172055	0.270914	0.005137	0.162793	2.773124	1.437659	0.000000	0.000000
gcugucaccgagaaacugugaaguauaucuuaaaccugggcacuuaaaagauauauggaguuaguagugcaaccugcucggucugaugaguccagcucuggacgaaacagc	1.694779	1.763227	1.830030	2.004686	1.170705	1.495051	0.359031	0.426135	NaN	NaN	NaN	NaN	NaN	NaN	0.000000	0.000000
gcugucaccgagaaacugugaaguauaucuuaaaccugggcacuuaaaagauauauggaguuaguagugcaaccugcucggucugaugaguccagcugaggacgaaacagc	1.696455	1.669662	1.471345	1.763774	0.940172	1.960779	0.786803	0.805676	NaN	NaN	NaN	NaN	NaN	NaN	0.000000	0.000000
gcugucaccgagaaacugugaaguauaucuuaaaccugggcacuuaaaagauauauggaguuaguagugcaaccugcucggucugaugaguccagcugcggacgaaacagc	1.704711	1.770290	1.766418	1.975529	1.162998	1.618491	0.131293	0.238392	-0.159124	0.189386	-0.050739	0.320250	2.231055	2.349571	0.000000	0.000000
gcugucaccgagaaacugugaaguauaucuuaaaccugggcacuuaaaagauauauggaguuaguagugcaaccugcucggucugaugaguccag-cugggacgaaacagc	1.503767	1.589205	1.592023	1.845291	1.217413	1.791712	0.459044	0.515166	-0.675184	-0.362126	-0.636313	-0.379174	2.056165	1.807754	0.000000	0.000000
gcugucaccgagaaacugugaaguauaucuuaaaccugggcacuuaaaagauauauggaguuaguagugcaaccugcucggucugaugaguccagcuggggacgaaacagc	1.669735	1.718750	1.608202	1.892568	1.119476	1.924714	0.057537	0.183455	NaN	NaN	NaN	NaN	NaN	NaN	0.000000	0.000000
gcugucaccgagaaacugugaaguauaucuuaaaccugggcacuuaaaagauauauggaguuaguagugcaaccugcucggucugaugaguccagcuguggacgaaacagc	1.674350	1.747908	1.659923	1.851809	1.184562	1.555556	0.110211	0.223147	NaN	NaN	NaN	NaN	NaN	NaN	0.000000	0.000000
gcugucaccgagaaacugugaaguauaucuuaaaccugggcacuuaaaagauauauggaguuaguagugcaaccugcucggucugaugaguccagcuuaggacgaaacagc	1.611874	1.683840	1.534252	1.844175	1.180228	2.041374	0.016772	0.154236	NaN	NaN	NaN	NaN	NaN	NaN	0.000000	0.000000
gcugucaccgagaaacugugaaguauaucuuaaaccugggcacuuaaaagauauauggaguuaguagugcaaccugcucggucugaugaguccagcuucggacgaaacagc	1.783483	1.859324	1.746888	1.942037	1.190804	1.567291	0.265522	0.347231	NaN	NaN	NaN	NaN	NaN	NaN	0.000000	0.000000
gcugucaccgagaaacugugaaguauaucuuaaaccugggcacuuaaaagauauauggaguuaguagugcaaccugcucggucugaugaguccag-cuuggacgaaacagc	1.698051	1.821198	1.680679	1.898480	1.327846	1.651202	0.121478	0.230781	0.046429	0.378974	0.223306	0.293303	2.150527	1.174891	0.000000	0.000000
gcugucaccgagaaacugugaaguauaucuuaaaccugggcacuuaaaagauauauggaguuaguagugcaaccugcucggucugaugaguccagcuugggacgaaacagc	1.623378	1.714528	1.565878	1.914010	1.233532	2.229115	0.041176	0.174473	-0.111483	0.220860	0.080665	0.225362	2.149530	1.395395	0.000000	0.000000
gcugucaccgagaaacugugaaguauaucuuaaaccugggcacuuaaaagauauauggaguuaguagugcaaccugcucggucugaugaguccagcuuuggacgaaacagc	1.707106	1.758090	1.715838	1.934814	1.124565	1.655678	0.035803	0.172518	NaN	NaN	NaN	NaN	NaN	NaN	0.000000	0.000000
gcugucaccgagaaacugugaaguauaucuuaaaccugggcacuuaaaagauauauggaguuaguagugcaaccugcucggucugaugaguccaggaaaggacgaaacagc	1.435942	1.452525	1.224405	1.595663	1.038922	2.351029	0.150258	0.254157	-0.536065	-0.203557	-0.492747	-0.166394	2.150344	2.120087	0.000000	0.000000
gcugucaccgagaaacugugaaguauaucuuaaaccugggcacuuaaaagauauauggaguuaguagugcaaccugcucggucugaugaguccaggaacggacgaaacagc	1.626342	1.594354	1.458137	1.760011	0.928991	2.003895	0.647822	0.682309	NaN	NaN	NaN	NaN	NaN	NaN	0.000000	0.000000
gcugucaccgagaaacugugaaguauaucuuaaaccugggcacuuaaaagauauauggaguuaguagugcaaccugcucggucugaugaguccag-gaaggacgaaacagc	1.427803	1.468223	1.266312	1.575883	1.097539	2.039724	0.017072	0.155361	-0.377832	-0.212039	-0.406769	-0.159237	1.464849	1.768203	0.000000	0.000000
gcugucaccgagaaacugugaaguauaucuuaaaccugggcacuuaaaagauauauggaguuaguagugcaaccugcucggucugaugaguccaggaagggacgaaacagc	1.475075	1.433913	1.292806	1.611407	0.909574	2.082579	0.976466	0.978042	-0.892263	-0.660935	-0.867769	-0.656238	1.703446	1.627537	0.000000	0.000000
gcugucaccgagaaacugugaaguauaucuuaaaccugggcacuuaaaagauauauggaguuaguagugcaaccugcucggucugaugaguccaggaauggacgaaacagc	1.633229	1.680961	1.574047	1.829352	1.116174	1.800135	0.014707	0.150368	-0.221119	0.049463	-0.176188	0.196862	1.864583	2.360747	0.000000	0.000000
gcugucaccgagaaacugugaaguauaucuuaaaccugggcacuuaaaagauauauggaguuaguagugcaaccugcucggucugaugaguccaggacaggacgaaacagc	1.554700	1.549751	1.400884	1.719932	0.988668	2.084719	0.341440	0.411052	-0.260322	0.046681	-0.266902	-0.074676	2.027694	1.556776	0.000000	0.000000
gcugucaccgagaaacugugaaguauaucuuaaaccugggcacuuaaaagauauauggaguuaguagugcaaccugcucggucugaugaguccag-gacggacgaaacagc	1.528878	1.627378	1.470984	1.743471	1.254585	1.872781	0.046004	0.176415	-0.280758	0.022983	-0.246581	0.068158	2.012520	2.064139	0.000000	0.000000
gcugucaccgagaaacugugaaguauaucuuaaaccugggcacuuaaaagauauauggaguuaguagugcaaccugcucggucugaugaguccaggacgggacgaaacagc	1.594382	1.623801	1.583682	1.769189	1.070088	1.532878	0.396244	0.457583	NaN	NaN	NaN	NaN	NaN	NaN	0.000000	0.000000
gcugucaccgagaaacugugaaguauaucuuaaaccugggcacuuaaaagauauauggaguuaguagugcaaccugcucggucugaugaguccaggacuggacgaaacagc	1.670011	1.760165	1.650237	1.884842	1.230706	1.716346	0.018713	0.155659	NaN	NaN	NaN	NaN	NaN	NaN	0.000000	0.000000
gcugucaccgagaaacugugaaguauaucuuaaaccugggcacuuaaaagauauauggaguuaguagugcaaccugcucggucugaugaguccaggagaggacgaaacagc	1.453799	1.466220	1.286446	1.500825	1.029014	1.638244	0.638806	0.673955	-0.582716	-0.296118	-0.565814	-0.311361	1.934632	1.796608	0.000000	0.000000
gcugucaccgagaaacugugaaguauaucuuaaaccugggcacuuaaaagauauauggaguuaguagugcaaccugcucggucugaugaguccaggagcggacgaaacagc	1.656515	1.614516	1.564170	1.792190	0.907822	1.690519	0.975338	0.977109	NaN	NaN	NaN	NaN	NaN	NaN	0.000000	0.000000
gcugucaccgagaaacugugaaguauaucuuaaaccugggcacuuaaaagauauauggaguuaguagugcaaccugcucggucugaugaguccag-gagggacgaaacagc	1.559396	1.586030	1.395306	1.618195	1.063247	1.670664	0.900980	0.911256	-0.414621	-0.164747	-0.226934	-0.119374	1.777765	1.281030	0.000000	0.000000
gcugucaccgagaaacugugaaguauaucuuaaaccugggcacuuaaaagauauauggaguuaguagugcaaccugcucggucugaugaguccaggaggggacgaaacagc	1.647190	1.668211	1.645176	1.814993	1.049594	1.478488	0.229705	0.317395	NaN	NaN	NaN	NaN	NaN	NaN	0.000000	0.000000
gcugucaccgagaaacugugaaguauaucuuaaaccugggcacuuaaaagauauauggaguuaguagugcaaccugcucggucugaugaguccaggaguggacgaaacagc	1.577287	1.626626	1.458983	1.708651	1.120313	1.776923	0.274404	0.355144	NaN	NaN	NaN	NaN	NaN	NaN	0.000000	0.000000
gcugucaccgagaaacugugaaguauaucuuaaaccugggcacuuaaaagauauauggaguuaguagugcaaccugcucggucugaugaguccaggauaggacgaaacagc	1.422464	1.481213	1.258246	1.507140	1.144851	1.773756	0.746344	0.770710	-0.593053	-0.191631	-0.601129	-0.207024	2.520125	2.478022	0.000000	0.000000
gcugucaccgagaaacugugaaguauaucuuaaaccugggcacuuaaaagauauauggaguuaguagugcaaccugcucggucugaugaguccaggaucggacgaaacagc	1.648653	1.702466	1.616328	1.848268	1.131915	1.705846	0.000886	0.135085	-0.123432	0.150252	-0.022351	0.123552	1.877949	1.399275	0.000000	0.000000
gcugucaccgagaaacugugaaguauaucuuaaaccugggcacuuaaaagauauauggaguuaguagugcaaccugcucggucugaugaguccag-gauggacgaaacagc	1.557828	1.546106	1.444562	1.775467	0.973370	2.142420	0.462960	0.518507	-0.387971	-0.081589	-0.362707	-0.086392	2.024799	1.889360	0.000000	0.000000
gcugucaccgagaaacugugaaguauaucuuaaaccugggcacuuaaaagauauauggaguuaguagugcaaccugcucggucugaugaguccaggaugggacgaaacagc	1.522610	1.517383	1.446387	1.743127	0.988036	1.980342	0.583692	0.624163	-0.136296	-0.071133	-0.165610	0.013059	1.161884	1.508932	0.000211	0.000217
gcugucaccgagaaacugugaaguauaucuuaaaccugggcacuuaaaagauauauggaguuaguagugcaaccugcucggucugaugaguccaggauuggacgaaacagc	1.515551	1.644608	1.469885	1.811794	1.346037	2.197398	0.041096	0.174473	NaN	NaN	NaN	NaN	NaN	NaN	0.000000	0.000000
gcugucaccgagaaacugugaaguauaucuuaaaccugggcacuuaaaagauauauggaguuaguagugcaaccugcucggucugaugaguccaggcaaggacgaaacagc	1.505337	1.518981	1.388900	1.671336	1.031915	1.916180	0.210114	0.302034	NaN	NaN	NaN	NaN	NaN	NaN	0.000000	0.000000
gcugucaccgagaaacugugaaguauaucuuaaaccugggcacuuaaaagauauauggaguuaguagugcaaccugcucggucugaugaguccaggcacggacgaaacagc	1.715205	1.758194	1.699252	1.931814	1.104052	1.708292	0.046770	0.177166	NaN	NaN	NaN	NaN	NaN	NaN	0.000000	0.000000
gcugucaccgagaaacugugaaguauaucuuaaaccugggcacuuaaaagauauauggaguuaguagugcaaccugcucggucugaugaguccag-gcaggacgaaacagc	1.796782	1.787683	1.723803	1.865264	0.979267	1.385037	0.994779	0.995180	0.042939	0.362002	0.256483	0.322816	2.084794	1.165019	0.000000	0.000000
gcugucaccgagaaacugugaaguauaucuuaaaccugggcacuuaaaagauauauggaguuaguagugcaaccugcucggucugaugaguccaggcagggacgaaacagc	1.753970	1.758566	1.762987	1.895984	1.010638	1.358304	0.510742	0.562368	-0.643734	-0.458817	-0.639024	-0.339847	1.530795	1.991485	0.000000	0.000000
gcugucaccgagaaacugugaaguauaucuuaaaccugggcacuuaaaagauauauggaguuaguagugcaaccugcucggucugaugaguccaggcauggacgaaacagc	1.615049	1.748150	1.641200	1.909601	1.358631	1.855245	0.041368	0.174473	NaN	NaN	NaN	NaN	NaN	NaN	0.000000	0.000000
gcugucaccgagaaacugugaaguauaucuuaaaccugggcacuuaaaagauauauggaguuaguagugcaaccugcucggucugaugaguccaggccaggacgaaacagc	1.709771	1.782042	1.733084	1.917091	1.181060	1.527592	0.019657	0.156631	NaN	NaN	NaN	NaN	NaN	NaN	0.000000	0.000000
gcugucaccgagaaacugugaaguauaucuuaaaccugggcacuuaaaagauauauggaguuaguagugcaaccugcucggucugaugaguccaggcccggacgaaacagc	1.827376	1.877568	1.898018	2.024846	1.122514	1.339148	0.031455	0.170343	NaN	NaN	NaN	NaN	NaN	NaN	0.000000	0.000000
gcugucaccgagaaacugugaaguauaucuuaaaccugggcacuuaaaagauauauggaguuaguagugcaaccugcucggucugaugaguccag-gccggacgaaacagc	1.804078	1.838067	1.860157	1.958218	1.081408	1.253316	0.356017	0.423742	0.141364	0.381601	0.381974	0.353488	1.738749	0.936513	0.000000	0.000000
gcugucaccgagaaacugugaaguauaucuuaaaccugggcacuuaaaagauauauggaguuaguagugcaaccugcucggucugaugaguccaggccuggacgaaacagc	1.759290	1.822919	1.776938	1.962728	1.157787	1.533874	0.027182	0.164994	NaN	NaN	NaN	NaN	NaN	NaN	0.000000	0.000000
gcugucaccgagaaacugugaaguauaucuuaaaccugggcacuuaaaagauauauggaguuaguagugcaaccugcucggucugaugaguccaggcgaggacgaaacagc	1.588805	1.579212	1.536706	1.768785	0.978153	1.706392	0.686572	0.716737	NaN	NaN	NaN	NaN	NaN	NaN	0.000000	0.000000
gcugucaccgagaaacugugaaguauaucuuaaaccugggcacuuaaaagauauauggaguuaguagugcaaccugcucggucugaugaguccaggcgcggacgaaacagc	1.790844	1.800867	1.684470	1.925607	1.023348	1.742358	0.459823	0.515574	NaN	NaN	NaN	NaN	NaN	NaN	0.000000	0.000000
gcugucaccgagaaacugugaaguauaucuuaaaccugggcacuuaaaagauauauggaguuaguagugcaaccugcucggucugaugaguccag-gcgggacgaaacagc	1.704752	1.704105	1.693247	1.871379	0.998511	1.507064	0.325824	0.397358	-0.119296	0.018001	0.073729	0.129115	1.371820	1.136020	0.000049	0.000051
gcugucaccgagaaacugugaaguauaucuuaaaccugggcacuuaaaagauauauggaguuaguagugcaaccugcucggucugaugaguccaggcggggacgaaacagc	1.776433	1.839634	1.813642	1.929245	1.156648	1.304977	0.358945	0.426135	NaN	NaN	NaN	NaN	NaN	NaN	0.000000	0.000000
gcugucaccgagaaacugugaaguauaucuuaaaccugggcacuuaaaagauauauggaguuaguagugcaaccugcucggucugaugaguccaggcguggacgaaacagc	1.612332	1.681631	1.606163	1.844517	1.173003	1.731229	0.065049	0.189282	NaN	NaN	NaN	NaN	NaN	NaN	0.000000	0.000000
gcugucaccgagaaacugugaaguauaucuuaaaccugggcacuuaaaagauauauggaguuaguagugcaaccugcucggucugaugaguccaggcuaggacgaaacagc	1.574074	1.578932	1.455932	1.712513	1.011249	1.805430	0.256046	0.338712	NaN	NaN	NaN	NaN	NaN	NaN	0.000000	0.000000
gcugucaccgagaaacugugaaguauaucuuaaaccugggcacuuaaaagauauauggaguuaguagugcaaccugcucggucugaugaguccaggcucggacgaaacagc	1.801960	1.804655	1.754621	1.927874	1.006225	1.490229	0.592735	0.632200	NaN	NaN	NaN	NaN	NaN	NaN	0.000000	0.000000
gcugucaccgagaaacugugaaguauaucuuaaaccugggcacuuaaaagauauauggaguuaguagugcaaccugcucggucugaugaguccag-gcuggacgaaacagc	1.697986	1.839899	1.766946	1.906765	1.386478	1.379808	0.221101	0.310956	-0.033012	0.211294	0.018352	0.191354	1.755115	1.489370	0.000000	0.000000
gcugucaccgagaaacugugaaguauaucuuaaaccugggcacuuaaaagauauauggaguuaguagugcaaccugcucggucugaugaguccaggcugggacgaaacagc	1.771822	1.836337	1.776776	1.909187	1.160151	1.356473	0.429682	0.488177	NaN	NaN	NaN	NaN	NaN	NaN	0.000000	0.000000
gcugucaccgagaaacugugaaguauaucuuaaaccugggcacuuaaaagauauauggaguuaguagugcaaccugcucggucugaugaguccaggcuuggacgaaacagc	1.644495	1.779061	1.665192	1.926822	1.363222	1.826546	0.018670	0.155659	0.043631	0.392263	0.355807	0.350661	2.231681	0.988220	0.000000	0.000000
gcugucaccgagaaacugugaaguauaucuuaaaccugggcacuuaaaagauauauggaguuaguagugcaaccugcucggucugaugaguccagggaaggacgaaacagc	1.491480	1.491300	1.331854	1.577201	0.999584	1.759330	0.767365	0.789135	NaN	NaN	NaN	NaN	NaN	NaN	0.000000	0.000000
gcugucaccgagaaacugugaaguauaucuuaaaccugggcacuuaaaagauauauggaguuaguagugcaaccugcucggucugaugaguccagggacggacgaaacagc	1.630656	1.585031	1.464740	1.807491	0.900274	2.201663	0.606669	0.645169	NaN	NaN	NaN	NaN	NaN	NaN	0.000000	0.000000
gcugucaccgagaaacugugaaguauaucuuaaaccugggcacuuaaaagauauauggaguuaguagugcaaccugcucggucugaugaguccag-ggaggacgaaacagc	1.550795	1.511079	1.374713	1.646225	0.912606	1.868580	0.801043	0.818009	-0.222251	-0.075267	-0.177622	0.038109	1.402762	1.643355	0.000000	0.000000
gcugucaccgagaaacugugaaguauaucuuaaaccugggcacuuaaaagauauauggaguuaguagugcaaccugcucggucugaugaguccagggagggacgaaacagc	1.632754	1.674605	1.562015	1.793404	1.101162	1.703685	0.084417	0.201347	-0.645529	-0.387354	-0.674035	-0.368705	1.812074	2.019898	0.000000	0.000000
gcugucaccgagaaacugugaaguauaucuuaaaccugggcacuuaaaagauauauggaguuaguagugcaaccugcucggucugaugaguccagggauggacgaaacagc	1.600462	1.679313	1.481159	1.800178	1.199088	2.084583	0.046377	0.176933	NaN	NaN	NaN	NaN	NaN	NaN	0.000000	0.000000
gcugucaccgagaaacugugaaguauaucuuaaaccugggcacuuaaaagauauauggaguuaguagugcaaccugcucggucugaugaguccagggcaggacgaaacagc	1.744419	1.774133	1.768363	1.841621	1.070814	1.183743	0.904584	0.914343	NaN	NaN	NaN	NaN	NaN	NaN	0.000000	0.000000
gcugucaccgagaaacugugaaguauaucuuaaaccugggcacuuaaaagauauauggaguuaguagugcaaccugcucggucugaugaguccagggccggacgaaacagc	1.803191	1.876857	1.876284	1.973115	1.184857	1.249772	0.289705	0.368042	NaN	NaN	NaN	NaN	NaN	NaN	0.000000	0.000000
gcugucaccgagaaacugugaaguauaucuuaaaccugggcacuuaaaagauauauggaguuaguagugcaaccugcucggucugaugaguccag-ggcggacgaaacagc	1.628743	1.699053	1.722162	1.910116	1.175735	1.541538	0.364933	0.431323	-0.029389	0.096750	0.156695	0.158304	1.337023	1.003713	0.671016	0.673729
gcugucaccgagaaacugugaaguauaucuuaaaccugggcacuuaaaagauauauggaguuaguagugcaaccugcucggucugaugaguccagggcgggacgaaacagc	1.774093	1.763449	1.785686	1.915128	0.975789	1.347231	0.867322	0.880982	NaN	NaN	NaN	NaN	NaN	NaN	0.000000	0.000000
gcugucaccgagaaacugugaaguauaucuuaaaccugggcacuuaaaagauauauggaguuaguagugcaaccugcucggucugaugaguccagggcuggacgaaacagc	1.666878	1.785641	1.714607	1.909740	1.314508	1.567230	0.067456	0.190659	NaN	NaN	NaN	NaN	NaN	NaN	0.000000	0.000000
gcugucaccgagaaacugugaaguauaucuuaaaccugggcacuuaaaagauauauggaguuaguagugcaaccugcucggucugaugaguccaggggaggacgaaacagc	1.597832	1.554290	1.453798	1.631040	0.904604	1.503979	0.344468	0.413695	NaN	NaN	NaN	NaN	NaN	NaN	0.000000	0.000000
gcugucaccgagaaacugugaaguauaucuuaaaccugggcacuuaaaagauauauggaguuaguagugcaaccugcucggucugaugaguccaggggcggacgaaacagc	1.768092	1.761062	1.621418	1.890321	0.983942	1.857390	0.546997	0.594265	NaN	NaN	NaN	NaN	NaN	NaN	0.000000	0.000000
gcugucaccgagaaacugugaaguauaucuuaaaccugggcacuuaaaagauauauggaguuaguagugcaaccugcucggucugaugaguccag-gggggacgaaacagc	1.660522	1.682151	1.547603	1.825827	1.051064	1.897685	0.207612	0.300814	-0.462595	-0.369303	-0.353823	-0.316867	1.239628	1.088820	0.358902	0.361376
gcugucaccgagaaacugugaaguauaucuuaaaccugggcacuuaaaagauauauggaguuaguagugcaaccugcucggucugaugaguccagggggggacgaaacagc	1.739710	1.753729	1.703029	1.859250	1.032807	1.432916	0.648224	0.682316	NaN	NaN	NaN	NaN	NaN	NaN	0.000000	0.000000
gcugucaccgagaaacugugaaguauaucuuaaaccugggcacuuaaaagauauauggaguuaguagugcaaccugcucggucugaugaguccagggguggacgaaacagc	1.606978	1.612392	1.525587	1.796611	1.012545	1.866481	0.277349	0.357558	NaN	NaN	NaN	NaN	NaN	NaN	0.000000	0.000000
gcugucaccgagaaacugugaaguauaucuuaaaccugggcacuuaaaagauauauggaguuaguagugcaaccugcucggucugaugaguccaggguaggacgaaacagc	1.550408	1.517186	1.500542	1.691233	0.926356	1.551282	0.499065	0.551727	NaN	NaN	NaN	NaN	NaN	NaN	0.000000	0.000000
gcugucaccgagaaacugugaaguauaucuuaaaccugggcacuuaaaagauauauggaguuaguagugcaaccugcucggucugaugaguccagggucggacgaaacagc	1.663794	1.723238	1.762732	1.977572	1.146686	1.639984	0.356076	0.423742	NaN	NaN	NaN	NaN	NaN	NaN	0.000000	0.000000
gcugucaccgagaaacugugaaguauaucuuaaaccugggcacuuaaaagauauauggaguuaguagugcaaccugcucggucugaugaguccag-gguggacgaaacagc	1.660688	1.657896	1.478139	1.725521	0.993591	1.767594	0.820311	0.836309	-0.228561	0.048602	-0.047325	0.129205	1.893056	1.501516	0.000000	0.000000
gcugucaccgagaaacugugaaguauaucuuaaaccugggcacuuaaaagauauauggaguuaguagugcaaccugcucggucugaugaguccagggugggacgaaacagc	1.668921	1.612392	1.603652	1.780691	0.877953	1.503276	0.368342	0.434176	NaN	NaN	NaN	NaN	NaN	NaN	0.000000	0.000000
gcugucaccgagaaacugugaaguauaucuuaaaccugggcacuuaaaagauauauggaguuaguagugcaaccugcucggucugaugaguccaggguuggacgaaacagc	1.691230	1.734943	1.689248	1.813506	1.105894	1.331245	0.701838	0.730217	NaN	NaN	NaN	NaN	NaN	NaN	0.000000	0.000000
gcugucaccgagaaacugugaaguauaucuuaaaccugggcacuuaaaagauauauggaguuaguagugcaaccugcucggucugaugaguccagguaaggacgaaacagc	1.454446	1.435260	1.406585	1.675324	0.956784	1.856687	0.935586	0.942418	-0.282690	-0.137464	-0.315087	-0.061002	1.397094	1.795083	0.000000	0.000000
gcugucaccgagaaacugugaaguauaucuuaaaccugggcacuuaaaagauauauggaguuaguagugcaaccugcucggucugaugaguccagguacggacgaaacagc	1.696030	1.756784	1.641569	1.865908	1.150150	1.676254	0.135225	0.241261	NaN	NaN	NaN	NaN	NaN	NaN	0.000000	0.000000
gcugucaccgagaaacugugaaguauaucuuaaaccugggcacuuaaaagauauauggaguuaguagugcaaccugcucggucugaugaguccag-guaggacgaaacagc	1.571416	1.605676	1.524627	1.717958	1.082080	1.560742	0.343196	0.412666	-0.328564	-0.108871	-0.313302	-0.075270	1.658414	1.729945	0.000000	0.000000
gcugucaccgagaaacugugaaguauaucuuaaaccugggcacuuaaaagauauauggaguuaguagugcaaccugcucggucugaugaguccagguagggacgaaacagc	1.567870	1.632342	1.519159	1.696804	1.160037	1.505376	0.549955	0.596175	NaN	NaN	NaN	NaN	NaN	NaN	0.000000	0.000000
gcugucaccgagaaacugugaaguauaucuuaaaccugggcacuuaaaagauauauggaguuaguagugcaaccugcucggucugaugaguccagguauggacgaaacagc	1.598244	1.709426	1.533789	1.802330	1.291758	1.855843	0.058228	0.183944	-0.269069	-0.048037	-0.282189	0.247634	1.663535	3.387064	0.000000	0.000000
gcugucaccgagaaacugugaaguauaucuuaaaccugggcacuuaaaagauauauggaguuaguagugcaaccugcucggucugaugaguccaggucaggacgaaacagc	1.646885	1.673322	1.652164	1.863726	1.062766	1.627653	0.269314	0.350567	-0.532645	-0.192893	-0.432564	-0.245051	2.186514	1.539974	0.000000	0.000000
gcugucaccgagaaacugugaaguauaucuuaaaccugggcacuuaaaagauauauggaguuaguagugcaaccugcucggucugaugaguccagguccggacgaaacagc	1.870626	1.887859	1.839885	2.000547	1.040479	1.447647	0.525387	0.575192	NaN	NaN	NaN	NaN	NaN	NaN	0.000000	0.000000
gcugucaccgagaaacugugaaguauaucuuaaaccugggcacuuaaaagauauauggaguuaguagugcaaccugcucggucugaugaguccag-gucggacgaaacagc	1.682820	1.813173	1.641569	1.866060	1.350060	1.676839	0.182183	0.279592	0.050933	0.406852	0.332210	0.279296	2.269442	0.885290	0.086674	0.087806
gcugucaccgagaaacugugaaguauaucuuaaaccugggcacuuaaaagauauauggaguuaguagugcaaccugcucggucugaugaguccaggucgggacgaaacagc	1.728020	1.745478	1.747128	1.903837	1.041016	1.434527	0.041135	0.174473	NaN	NaN	NaN	NaN	NaN	NaN	0.000000	0.000000
gcugucaccgagaaacugugaaguauaucuuaaaccugggcacuuaaaagauauauggaguuaguagugcaaccugcucggucugaugaguccaggucuggacgaaacagc	1.694408	1.753361	1.757806	1.947415	1.145390	1.547423	0.164911	0.265626	NaN	NaN	NaN	NaN	NaN	NaN	0.000000	0.000000
gcugucaccgagaaacugugaaguauaucuuaaaccugggcacuuaaaagauauauggaguuaguagugcaaccugcucggucugaugaguccaggugaggacgaaacagc	1.596570	1.544909	1.450416	1.661945	0.887850	1.627530	0.364966	0.431323	-0.484655	-0.237806	-0.443051	-0.251287	1.765425	1.555120	0.000000	0.000000
gcugucaccgagaaacugugaaguauaucuuaaaccugggcacuuaaaagauauauggaguuaguagugcaaccugcucggucugaugaguccaggugcggacgaaacagc	1.727175	1.747834	1.779849	1.900479	1.048720	1.320171	0.309417	0.383045	NaN	NaN	NaN	NaN	NaN	NaN	0.000000	0.000000
gcugucaccgagaaacugugaaguauaucuuaaaccugggcacuuaaaagauauauggaguuaguagugcaaccugcucggucugaugaguccag-gugggacgaaacagc	1.646950	1.706032	1.529211	1.759763	1.145729	1.700405	0.440382	0.497597	0.047100	0.290556	0.167311	0.072638	1.751686	0.804131	0.908547	0.908730
gcugucaccgagaaacugugaaguauaucuuaaaccugggcacuuaaaagauauauggaguuaguagugcaaccugcucggucugaugaguccagguggggacgaaacagc	1.668540	1.690430	1.712029	1.866701	1.051695	1.427816	0.506817	0.558690	NaN	NaN	NaN	NaN	NaN	NaN	0.000000	0.000000
gcugucaccgagaaacugugaaguauaucuuaaaccugggcacuuaaaagauauauggaguuaguagugcaaccugcucggucugaugaguccagguguggacgaaacagc	1.690816	1.730842	1.632365	1.816019	1.096543	1.526348	0.448885	0.505780	NaN	NaN	NaN	NaN	NaN	NaN	0.000000	0.000000
gcugucaccgagaaacugugaaguauaucuuaaaccugggcacuuaaaagauauauggaguuaguagugcaaccugcucggucugaugaguccagguuaggacgaaacagc	1.564950	1.519093	1.512813	1.767893	0.899794	1.799204	0.978032	0.979018	NaN	NaN	NaN	NaN	NaN	NaN	0.000000	0.000000
gcugucaccgagaaacugugaaguauaucuuaaaccugggcacuuaaaagauauauggaguuaguagugcaaccugcucggucugaugaguccagguucggacgaaacagc	1.735487	1.756378	1.772445	1.961279	1.049280	1.544665	0.231561	0.319071	NaN	NaN	NaN	NaN	NaN	NaN	0.000000	0.000000
gcugucaccgagaaacugugaaguauaucuuaaaccugggcacuuaaaagauauauggaguuaguagugcaaccugcucggucugaugaguccag-guuggacgaaacagc	1.698569	1.711906	1.715236	1.943549	1.031187	1.691659	0.345325	0.414498	-0.168130	0.148737	0.074261	0.171447	2.074279	1.250793	0.000000	0.000000
gcugucaccgagaaacugugaaguauaucuuaaaccugggcacuuaaaagauauauggaguuaguagugcaaccugcucggucugaugaguccagguugggacgaaacagc	1.719138	1.703498	1.688221	1.846246	0.964630	1.438882	0.932810	0.940003	NaN	NaN	NaN	NaN	NaN	NaN	0.000000	0.000000
gcugucaccgagaaacugugaaguauaucuuaaaccugggcacuuaaaagauauauggaguuaguagugcaaccugcucggucugaugaguccagguuuggacgaaacagc	1.676337	1.773806	1.732629	1.930978	1.251609	1.578879	0.062100	0.187520	NaN	NaN	NaN	NaN	NaN	NaN	0.000000	0.000000
gcugucaccgagaaacugugaaguauaucuuaaaccugggcacuuaaaagauauauggaguuaguagugcaaccugcucggucugaugaguccaguaaaggacgaaacagc	1.435067	1.550593	1.381630	1.692122	1.304745	2.044048	0.130489	0.237975	-0.369809	0.129725	-0.268794	0.112890	3.158887	2.408154	0.000000	0.000000
gcugucaccgagaaacugugaaguauaucuuaaaccugggcacuuaaaagauauauggaguuaguagugcaaccugcucggucugaugaguccaguaacggacgaaacagc	1.603473	1.738990	1.586917	1.847012	1.366206	1.820099	0.039569	0.173876	-0.164966	0.286792	-0.006407	0.254204	2.829814	1.822261	0.000000	0.000000
gcugucaccgagaaacugugaaguauaucuuaaaccugggcacuuaaaagauauauggaguuaguagugcaaccugcucggucugaugaguccag-uaaggacgaaacagc	1.488253	1.528453	1.364408	1.675256	1.096984	2.045726	0.052473	0.181241	-0.540984	-0.231669	-0.531109	-0.187853	2.038520	2.204223	0.000000	0.000000
gcugucaccgagaaacugugaaguauaucuuaaaccugggcacuuaaaagauauauggaguuaguagugcaaccugcucggucugaugaguccaguaagggacgaaacagc	1.605252	1.658685	1.445832	1.747093	1.130923	2.001065	0.240344	0.326106	-0.270574	0.244017	-0.073264	0.198956	3.270330	1.871632	0.000000	0.000000
gcugucaccgagaaacugugaaguauaucuuaaaccugggcacuuaaaagauauauggaguuaguagugcaaccugcucggucugaugaguccaguaauggacgaaacagc	1.695254	1.763055	1.703765	1.900864	1.168964	1.574340	0.009464	0.138707	0.313505	0.443233	0.391558	0.449227	1.348120	1.142007	0.000000	0.000000
gcugucaccgagaaacugugaaguauaucuuaaaccugggcacuuaaaagauauauggaguuaguagugcaaccugcucggucugaugaguccaguacaggacgaaacagc	1.538267	1.632115	1.484011	1.715569	1.241218	1.704348	0.166170	0.266748	NaN	NaN	NaN	NaN	NaN	NaN	0.000000	0.000000
gcugucaccgagaaacugugaaguauaucuuaaaccugggcacuuaaaagauauauggaguuaguagugcaaccugcucggucugaugaguccaguaccggacgaaacagc	1.673339	1.752920	1.647112	1.969603	1.201105	2.101313	0.065414	0.189584	NaN	NaN	NaN	NaN	NaN	NaN	0.000000	0.000000
gcugucaccgagaaacugugaaguauaucuuaaaccugggcacuuaaaagauauauggaguuaguagugcaaccugcucggucugaugaguccag-uacggacgaaacagc	1.604510	1.729680	1.657291	1.841853	1.334043	1.529543	0.173771	0.273388	-0.507032	-0.364779	-0.469447	-0.350985	1.387567	1.313598	0.000000	0.000000
gcugucaccgagaaacugugaaguauaucuuaaaccugggcacuuaaaagauauauggaguuaguagugcaaccugcucggucugaugaguccaguacgggacgaaacagc	1.614341	1.695593	1.549891	1.787428	1.205735	1.727972	0.108790	0.222461	NaN	NaN	NaN	NaN	NaN	NaN	0.000000	0.000000
gcugucaccgagaaacugugaaguauaucuuaaaccugggcacuuaaaagauauauggaguuaguagugcaaccugcucggucugaugaguccaguacuggacgaaacagc	1.751489	1.787884	1.751453	1.913172	1.087415	1.451173	0.167748	0.267857	NaN	NaN	NaN	NaN	NaN	NaN	0.000000	0.000000
gcugucaccgagaaacugugaaguauaucuuaaaccugggcacuuaaaagauauauggaguuaguagugcaaccugcucggucugaugaguccaguagaggacgaaacagc	1.445822	1.496304	1.279841	1.617334	1.123263	2.175171	0.001574	0.138562	-0.585037	-0.167099	-0.513877	-0.273025	2.617811	1.741217	0.000000	0.000000
gcugucaccgagaaacugugaaguauaucuuaaaccugggcacuuaaaagauauauggaguuaguagugcaaccugcucggucugaugaguccaguagcggacgaaacagc	1.614443	1.718424	1.620921	1.881497	1.270517	1.822115	0.040007	0.173876	NaN	NaN	NaN	NaN	NaN	NaN	0.000000	0.000000
gcugucaccgagaaacugugaaguauaucuuaaaccugggcacuuaaaagauauauggaguuaguagugcaaccugcucggucugaugaguccag-uagggacgaaacagc	1.591842	1.675619	1.477722	1.820928	1.212766	2.203969	0.020694	0.160132	-0.335839	0.010538	-0.296538	0.039393	2.220119	2.167363	0.000000	0.000000
gcugucaccgagaaacugugaaguauaucuuaaaccugggcacuuaaaagauauauggaguuaguagugcaaccugcucggucugaugaguccaguaggggacgaaacagc	1.694430	1.714732	1.557403	1.783460	1.047857	1.682893	0.649695	0.683557	-0.952937	-0.949057	-1.091909	-1.045253	1.008976	1.113411	0.665017	0.667841
gcugucaccgagaaacugugaaguauaucuuaaaccugggcacuuaaaagauauauggaguuaguagugcaaccugcucggucugaugaguccaguaguggacgaaacagc	1.682085	1.684239	1.588894	1.872655	1.004971	1.922034	0.278853	0.359217	0.110638	0.346206	0.153055	0.387658	1.720159	1.716341	0.000000	0.000000
gcugucaccgagaaacugugaaguauaucuuaaaccugggcacuuaaaagauauauggaguuaguagugcaaccugcucggucugaugaguccaguauaggacgaaacagc	1.464326	1.610339	1.485120	1.761376	1.399627	1.889103	0.186713	0.282344	NaN	NaN	NaN	NaN	NaN	NaN	0.000000	0.000000
gcugucaccgagaaacugugaaguauaucuuaaaccugggcacuuaaaagauauauggaguuaguagugcaaccugcucggucugaugaguccaguaucggacgaaacagc	1.661788	1.718594	1.693546	1.904138	1.139739	1.624023	0.136017	0.242127	NaN	NaN	NaN	NaN	NaN	NaN	0.000000	0.000000
gcugucaccgagaaacugugaaguauaucuuaaaccugggcacuuaaaagauauauggaguuaguagugcaaccugcucggucugaugaguccag-uauggacgaaacagc	1.620756	1.703892	1.515314	1.767748	1.210977	1.788277	0.238007	0.324175	-0.167856	0.135429	-0.049811	0.163531	2.010413	1.634342	0.000000	0.000000
gcugucaccgagaaacugugaaguauaucuuaaaccugggcacuuaaaagauauauggaguuaguagugcaaccugcucggucugaugaguccaguaugggacgaaacagc	1.603428	1.691965	1.482804	1.815031	1.226130	2.148951	0.040004	0.173876	NaN	NaN	NaN	NaN	NaN	NaN	0.000000	0.000000
gcugucaccgagaaacugugaaguauaucuuaaaccugggcacuuaaaagauauauggaguuaguagugcaaccugcucggucugaugaguccaguauuggacgaaacagc	1.650315	1.756429	1.702833	1.897258	1.276773	1.564677	0.088640	0.205119	NaN	NaN	NaN	NaN	NaN	NaN	0.000000	0.000000
gcugucaccgagaaacugugaaguauaucuuaaaccugggcacuuaaaagauauauggaguuaguagugcaaccugcucggucugaugaguccagucaaggacgaaacagc	1.503191	1.619691	1.447737	1.763008	1.307678	2.066667	0.041891	0.174473	NaN	NaN	NaN	NaN	NaN	NaN	0.000000	0.000000
gcugucaccgagaaacugugaaguauaucuuaaaccugggcacuuaaaagauauauggaguuaguagugcaaccugcucggucugaugaguccagucacggacgaaacagc	1.712393	1.770914	1.624626	1.840685	1.144248	1.644596	0.380706	0.445105	NaN	NaN	NaN	NaN	NaN	NaN	0.000000	0.000000
gcugucaccgagaaacugugaaguauaucuuaaaccugggcacuuaaaagauauauggaguuaguagugcaaccugcucggucugaugaguccag-ucaggacgaaacagc	1.590716	1.687985	1.478323	1.780443	1.251033	2.005025	0.073098	0.194010	-0.677042	-0.498947	-0.730087	-0.510432	1.506939	1.658269	0.000000	0.000000
gcugucaccgagaaacugugaaguauaucuuaaaccugggcacuuaaaagauauauggaguuaguagugcaaccugcucggucugaugaguccagucagggacgaaacagc	1.579069	1.621453	1.563061	1.842999	1.102515	1.905188	0.277258	0.357558	NaN	NaN	NaN	NaN	NaN	NaN	0.000000	0.000000
gcugucaccgagaaacugugaaguauaucuuaaaccugggcacuuaaaagauauauggaguuaguagugcaaccugcucggucugaugaguccagucauggacgaaacagc	1.640306	1.765214	1.740666	1.944663	1.333239	1.599548	0.153586	0.256891	NaN	NaN	NaN	NaN	NaN	NaN	0.000000	0.000000
gcugucaccgagaaacugugaaguauaucuuaaaccugggcacuuaaaagauauauggaguuaguagugcaaccugcucggucugaugaguccaguccaggacgaaacagc	1.666844	1.747636	1.659225	1.816349	1.204459	1.435897	0.355794	0.423710	NaN	NaN	NaN	NaN	NaN	NaN	0.000000	0.000000
gcugucaccgagaaacugugaaguauaucuuaaaccugggcacuuaaaagauauauggaguuaguagugcaaccugcucggucugaugaguccagucccggacgaaacagc	1.742523	1.818475	1.801544	1.916281	1.191109	1.302376	0.272267	0.353314	NaN	NaN	NaN	NaN	NaN	NaN	0.000000	0.000000
gcugucaccgagaaacugugaaguauaucuuaaaccugggcacuuaaaagauauauggaguuaguagugcaaccugcucggucugaugaguccag-uccggacgaaacagc	1.741031	1.783415	1.740779	1.910880	1.102515	1.479452	0.106675	0.220224	NaN	NaN	NaN	NaN	NaN	NaN	0.000000	0.000000
gcugucaccgagaaacugugaaguauaucuuaaaccugggcacuuaaaagauauauggaguuaguagugcaaccugcucggucugaugaguccaguccuggacgaaacagc	1.783971	1.813527	1.751532	1.934596	1.070423	1.524278	0.319212	0.390734	NaN	NaN	NaN	NaN	NaN	NaN	0.000000	0.000000
gcugucaccgagaaacugugaaguauaucuuaaaccugggcacuuaaaagauauauggaguuaguagugcaaccugcucggucugaugaguccagucgaggacgaaacagc	1.737245	1.781555	1.685622	1.895621	1.107415	1.621808	0.222906	0.312081	NaN	NaN	NaN	NaN	NaN	NaN	0.000000	0.000000
gcugucaccgagaaacugugaaguauaucuuaaaccugggcacuuaaaagauauauggaguuaguagugcaaccugcucggucugaugaguccagucgcggacgaaacagc	1.733919	1.766052	1.728761	1.930808	1.076796	1.592381	0.051917	0.181029	NaN	NaN	NaN	NaN	NaN	NaN	0.000000	0.000000
gcugucaccgagaaacugugaaguauaucuuaaaccugggcacuuaaaagauauauggaguuaguagugcaaccugcucggucugaugaguccag-ucgggacgaaacagc	1.690844	1.772140	1.639516	1.826717	1.205856	1.538866	0.363112	0.429643	0.025635	0.284918	0.153333	0.351672	1.816698	1.578846	0.000000	0.000000
gcugucaccgagaaacugugaaguauaucuuaaaccugggcacuuaaaagauauauggaguuaguagugcaaccugcucggucugaugaguccagucggggacgaaacagc	1.763588	1.813419	1.835003	1.929258	1.121581	1.242383	0.347591	0.416559	NaN	NaN	NaN	NaN	NaN	NaN	0.000000	0.000000
gcugucaccgagaaacugugaaguauaucuuaaaccugggcacuuaaaagauauauggaguuaguagugcaaccugcucggucugaugaguccagucguggacgaaacagc	1.662279	1.730104	1.660644	1.842591	1.169027	1.520362	0.098534	0.212748	NaN	NaN	NaN	NaN	NaN	NaN	0.000000	0.000000
gcugucaccgagaaacugugaaguauaucuuaaaccugggcacuuaaaagauauauggaguuaguagugcaaccugcucggucugaugaguccagucuaggacgaaacagc	1.565386	1.693251	1.543155	1.856321	1.342349	2.056680	0.029624	0.166829	NaN	NaN	NaN	NaN	NaN	NaN	0.000000	0.000000
gcugucaccgagaaacugugaaguauaucuuaaaccugggcacuuaaaagauauauggaguuaguagugcaaccugcucggucugaugaguccagucucggacgaaacagc	1.769087	1.819264	1.758347	1.938720	1.122475	1.514861	0.169236	0.269497	NaN	NaN	NaN	NaN	NaN	NaN	0.000000	0.000000
gcugucaccgagaaacugugaaguauaucuuaaaccugggcacuuaaaagauauauggaguuaguagugcaaccugcucggucugaugaguccag-ucuggacgaaacagc	1.622753	1.701265	1.604701	1.803039	1.198154	1.578837	0.123121	0.232125	-0.484876	-0.289847	-0.474808	-0.239078	1.566856	1.720799	0.000000	0.000000
gcugucaccgagaaacugugaaguauaucuuaaaccugggcacuuaaaagauauauggaguuaguagugcaaccugcucggucugaugaguccagucugggacgaaacagc	1.620702	1.723520	1.637203	1.803190	1.267120	1.465504	0.262972	0.345433	NaN	NaN	NaN	NaN	NaN	NaN	0.000000	0.000000
gcugucaccgagaaacugugaaguauaucuuaaaccugggcacuuaaaagauauauggaguuaguagugcaaccugcucggucugaugaguccagucuuggacgaaacagc	1.722303	1.767209	1.728933	1.919057	1.108933	1.549258	0.005175	0.138707	NaN	NaN	NaN	NaN	NaN	NaN	0.000000	0.000000
gcugucaccgagaaacugugaaguauaucuuaaaccugggcacuuaaaagauauauggaguuaguagugcaaccugcucggucugaugaguccagugaaggacgaaacagc	1.424163	1.474645	1.286860	1.610347	1.123263	2.106134	0.080697	0.199014	-0.321547	-0.049020	-0.456374	0.082211	1.872953	3.456084	0.000000	0.000000
gcugucaccgagaaacugugaaguauaucuuaaaccugggcacuuaaaagauauauggaguuaguagugcaaccugcucggucugaugaguccagugacggacgaaacagc	1.655283	1.675175	1.602060	1.856404	1.046869	1.796154	0.149041	0.253005	-0.326551	-0.036665	-0.350919	0.033366	1.949334	2.422621	0.000000	0.000000
gcugucaccgagaaacugugaaguauaucuuaaaccugggcacuuaaaagauauauggaguuaguagugcaaccugcucggucugaugaguccag-ugaggacgaaacagc	1.501481	1.562244	1.349094	1.676318	1.150172	2.124341	0.022998	0.162241	-0.513448	-0.281065	-0.445340	-0.215235	1.707587	1.698651	0.000000	0.000000
gcugucaccgagaaacugugaaguauaucuuaaaccugggcacuuaaaagauauauggaguuaguagugcaaccugcucggucugaugaguccagugagggacgaaacagc	1.592450	1.576226	1.441460	1.760075	0.963332	2.082645	0.436603	0.494114	NaN	NaN	NaN	NaN	NaN	NaN	0.000000	0.000000
gcugucaccgagaaacugugaaguauaucuuaaaccugggcacuuaaaagauauauggaguuaguagugcaaccugcucggucugaugaguccagugauggacgaaacagc	1.669258	1.728507	1.673544	1.898525	1.146169	1.678733	0.036348	0.173233	NaN	NaN	NaN	NaN	NaN	NaN	0.000000	0.000000
gcugucaccgagaaacugugaaguauaucuuaaaccugggcacuuaaaagauauauggaguuaguagugcaaccugcucggucugaugaguccagugcaggacgaaacagc	1.638113	1.718392	1.573556	1.854016	1.203038	1.907482	0.012094	0.144785	-0.405523	-0.029996	-0.357952	-0.055942	2.374256	2.004517	0.000000	0.000000
gcugucaccgagaaacugugaaguauaucuuaaaccugggcacuuaaaagauauauggaguuaguagugcaaccugcucggucugaugaguccagugccggacgaaacagc	1.745307	1.811980	1.897876	2.029205	1.165931	1.353099	0.331771	0.402928	0.268022	0.329616	0.380040	0.219625	1.152376	0.691170	0.069958	0.070958
gcugucaccgagaaacugugaaguauaucuuaaaccugggcacuuaaaagauauauggaguuaguagugcaaccugcucggucugaugaguccag-ugcggacgaaacagc	1.640035	1.725023	1.634147	1.893445	1.216154	1.816760	0.023965	0.163003	0.034513	0.133750	0.294764	0.372465	1.256718	1.195917	0.642131	0.644989
gcugucaccgagaaacugugaaguauaucuuaaaccugggcacuuaaaagauauauggaguuaguagugcaaccugcucggucugaugaguccagugcgggacgaaacagc	1.736616	1.779001	1.655156	1.913810	1.102515	1.814068	0.183161	0.280387	NaN	NaN	NaN	NaN	NaN	NaN	0.000000	0.000000
gcugucaccgagaaacugugaaguauaucuuaaaccugggcacuuaaaagauauauggaguuaguagugcaaccugcucggucugaugaguccagugcuggacgaaacagc	1.705676	1.756212	1.644223	1.891589	1.123404	1.767526	0.095255	0.210267	NaN	NaN	NaN	NaN	NaN	NaN	0.000000	0.000000
gcugucaccgagaaacugugaaguauaucuuaaaccugggcacuuaaaagauauauggaguuaguagugcaaccugcucggucugaugaguccaguggaggacgaaacagc	1.521138	1.560470	1.367455	1.682549	1.094793	2.065828	0.058194	0.183944	NaN	NaN	NaN	NaN	NaN	NaN	0.000000	0.000000
gcugucaccgagaaacugugaaguauaucuuaaaccugggcacuuaaaagauauauggaguuaguagugcaaccugcucggucugaugaguccaguggcggacgaaacagc	1.651906	1.712745	1.540086	1.871208	1.150373	2.143491	0.072157	0.193130	NaN	NaN	NaN	NaN	NaN	NaN	0.000000	0.000000
gcugucaccgagaaacugugaaguauaucuuaaaccugggcacuuaaaagauauauggaguuaguagugcaaccugcucggucugaugaguccag-uggggacgaaacagc	1.699145	1.745625	1.631242	1.845065	1.112962	1.636148	0.266931	0.348287	-0.123487	0.072431	-0.111867	0.180857	1.570069	1.962113	0.000000	0.000000
gcugucaccgagaaacugugaaguauaucuuaaaccugggcacuuaaaagauauauggaguuaguagugcaaccugcucggucugaugaguccagugggggacgaaacagc	1.735487	1.753399	1.638214	1.841112	1.042107	1.595503	0.604069	0.643183	-0.452260	-0.406886	-0.615828	-0.323498	1.110131	1.960338	0.000001	0.000001
gcugucaccgagaaacugugaaguauaucuuaaaccugggcacuuaaaagauauauggaguuaguagugcaaccugcucggucugaugaguccagugguggacgaaacagc	1.618373	1.749456	1.492771	1.769279	1.352330	1.890201	0.257339	0.340061	NaN	NaN	NaN	NaN	NaN	NaN	0.000000	0.000000
gcugucaccgagaaacugugaaguauaucuuaaaccugggcacuuaaaagauauauggaguuaguagugcaaccugcucggucugaugaguccaguguaggacgaaacagc	1.535096	1.585053	1.476002	1.738361	1.121907	1.829611	0.110694	0.223364	NaN	NaN	NaN	NaN	NaN	NaN	0.000000	0.000000
gcugucaccgagaaacugugaaguauaucuuaaaccugggcacuuaaaagauauauggaguuaguagugcaaccugcucggucugaugaguccagugucggacgaaacagc	1.666589	1.723414	1.565579	1.797071	1.139792	1.704091	0.342581	0.412146	-0.268550	-0.061376	-0.270436	0.238132	1.611293	3.225281	0.000000	0.000000
gcugucaccgagaaacugugaaguauaucuuaaaccugggcacuuaaaagauauauggaguuaguagugcaaccugcucggucugaugaguccag-uguggacgaaacagc	1.612413	1.671513	1.527761	1.817858	1.145775	1.950281	0.019351	0.155801	-0.139585	0.135037	-0.053590	0.081854	1.882014	1.365981	0.000000	0.000000
gcugucaccgagaaacugugaaguauaucuuaaaccugggcacuuaaaagauauauggaguuaguagugcaaccugcucggucugaugaguccagugugggacgaaacagc	1.628974	1.617805	1.510925	1.801736	0.974610	1.953488	0.396341	0.457583	NaN	NaN	NaN	NaN	NaN	NaN	0.000000	0.000000
gcugucaccgagaaacugugaaguauaucuuaaaccugggcacuuaaaagauauauggaguuaguagugcaaccugcucggucugaugaguccaguguuggacgaaacagc	1.620848	1.697019	1.613366	1.873915	1.191711	1.822004	0.056629	0.182797	NaN	NaN	NaN	NaN	NaN	NaN	0.000000	0.000000
gcugucaccgagaaacugugaaguauaucuuaaaccugggcacuuaaaagauauauggaguuaguagugcaaccugcucggucugaugaguccaguuaaggacgaaacagc	1.578874	1.616893	1.466258	1.738090	1.091489	1.869958	0.070734	0.192473	NaN	NaN	NaN	NaN	NaN	NaN	0.000000	0.000000
gcugucaccgagaaacugugaaguauaucuuaaaccugggcacuuaaaagauauauggaguuaguagugcaaccugcucggucugaugaguccaguuacggacgaaacagc	1.708855	1.742658	1.706691	1.959246	1.080944	1.788771	0.159542	0.261740	NaN	NaN	NaN	NaN	NaN	NaN	0.000000	0.000000
gcugucaccgagaaacugugaaguauaucuuaaaccugggcacuuaaaagauauauggaguuaguagugcaaccugcucggucugaugaguccag-uuaggacgaaacagc	1.529541	1.610052	1.438159	1.772061	1.203682	2.157254	0.024902	0.163003	-0.272725	0.038495	-0.242004	0.042066	2.047479	1.923404	0.000000	0.000000
gcugucaccgagaaacugugaaguauaucuuaaaccugggcacuuaaaagauauauggaguuaguagugcaaccugcucggucugaugaguccaguuagggacgaaacagc	1.579903	1.669108	1.496692	1.825359	1.228021	2.131410	0.006954	0.138707	-0.352565	0.013908	-0.277087	-0.069548	2.325272	1.612645	0.000000	0.000000
gcugucaccgagaaacugugaaguauaucuuaaaccugggcacuuaaaagauauauggaguuaguagugcaaccugcucggucugaugaguccaguuauggacgaaacagc	1.631110	1.785406	1.716729	1.942303	1.426577	1.681021	0.092067	0.207883	NaN	NaN	NaN	NaN	NaN	NaN	0.000000	0.000000
gcugucaccgagaaacugugaaguauaucuuaaaccugggcacuuaaaagauauauggaguuaguagugcaaccugcucggucugaugaguccaguucaggacgaaacagc	1.651166	1.758173	1.579433	1.844951	1.279401	1.842966	0.095946	0.210452	NaN	NaN	NaN	NaN	NaN	NaN	0.000000	0.000000
gcugucaccgagaaacugugaaguauaucuuaaaccugggcacuuaaaagauauauggaguuaguagugcaaccugcucggucugaugaguccaguuccggacgaaacagc	1.769634	1.838376	1.829914	1.956408	1.171500	1.338117	0.126977	0.235454	NaN	NaN	NaN	NaN	NaN	NaN	0.000000	0.000000
gcugucaccgagaaacugugaaguauaucuuaaaccugggcacuuaaaagauauauggaguuaguagugcaaccugcucggucugaugaguccag-uucggacgaaacagc	1.705401	1.756853	1.644803	1.863147	1.125774	1.653272	0.200087	0.294185	-0.004849	0.265435	0.239151	0.315599	1.863306	1.192471	0.000000	0.000000
gcugucaccgagaaacugugaaguauaucuuaaaccugggcacuuaaaagauauauggaguuaguagugcaaccugcucggucugaugaguccaguucgggacgaaacagc	1.703970	1.713210	1.674856	1.866685	1.021505	1.555353	0.170578	0.270723	NaN	NaN	NaN	NaN	NaN	NaN	0.000000	0.000000
gcugucaccgagaaacugugaaguauaucuuaaaccugggcacuuaaaagauauauggaguuaguagugcaaccugcucggucugaugaguccaguucuggacgaaacagc	1.712800	1.828272	1.673999	1.908082	1.304584	1.714286	0.127221	0.235504	NaN	NaN	NaN	NaN	NaN	NaN	0.000000	0.000000
gcugucaccgagaaacugugaaguauaucuuaaaccugggcacuuaaaagauauauggaguuaguagugcaaccugcucggucugaugaguccaguugaggacgaaacagc	1.598548	1.678565	1.542307	1.820841	1.202311	1.899038	0.000692	0.135085	NaN	NaN	NaN	NaN	NaN	NaN	0.000000	0.000000
gcugucaccgagaaacugugaaguauaucuuaaaccugggcacuuaaaagauauauggaguuaguagugcaaccugcucggucugaugaguccaguugcggacgaaacagc	1.693324	1.732493	1.652862	1.898784	1.094383	1.761660	0.057175	0.182860	NaN	NaN	NaN	NaN	NaN	NaN	0.000000	0.000000
gcugucaccgagaaacugugaaguauaucuuaaaccugggcacuuaaaagauauauggaguuaguagugcaaccugcucggucugaugaguccag-uugggacgaaacagc	1.534612	1.550903	1.406040	1.736413	1.038224	2.139799	0.212387	0.303631	-0.285309	-0.036563	-0.283143	0.036976	1.773150	2.089866	0.000000	0.000000
gcugucaccgagaaacugugaaguauaucuuaaaccugggcacuuaaaagauauauggaguuaguagugcaaccugcucggucugaugaguccaguuggggacgaaacagc	1.661221	1.720585	1.600748	1.878818	1.146473	1.897014	0.028372	0.165762	NaN	NaN	NaN	NaN	NaN	NaN	0.000000	0.000000
gcugucaccgagaaacugugaaguauaucuuaaaccugggcacuuaaaagauauauggaguuaguagugcaaccugcucggucugaugaguccaguuguggacgaaacagc	1.691627	1.769446	1.623631	1.925746	1.196243	2.005003	0.038366	0.173876	NaN	NaN	NaN	NaN	NaN	NaN	0.000000	0.000000
gcugucaccgagaaacugugaaguauaucuuaaaccugggcacuuaaaagauauauggaguuaguagugcaaccugcucggucugaugaguccaguuuaggacgaaacagc	1.573300	1.634914	1.477834	1.808370	1.152429	2.140605	0.043527	0.175354	-0.461138	-0.240642	-0.517062	-0.259615	1.661485	1.809034	0.000000	0.000000
gcugucaccgagaaacugugaaguauaucuuaaaccugggcacuuaaaagauauauggaguuaguagugcaaccugcucggucugaugaguccaguuucggacgaaacagc	1.732081	1.762820	1.766833	1.942830	1.073346	1.499676	0.097293	0.211634	NaN	NaN	NaN	NaN	NaN	NaN	0.000000	0.000000
gcugucaccgagaaacugugaaguauaucuuaaaccugggcacuuaaaagauauauggaguuaguagugcaaccugcucggucugaugaguccag-uuuggacgaaacagc	1.639303	1.713293	1.605729	1.868224	1.185741	1.830185	0.004021	0.138707	-0.159230	0.084512	-0.080858	0.070736	1.752840	1.417733	0.000000	0.000000
gcugucaccgagaaacugugaaguauaucuuaaaccugggcacuuaaaagauauauggaguuaguagugcaaccugcucggucugaugaguccaguuugggacgaaacagc	1.710136	1.700254	1.585598	1.836278	0.977503	1.781065	0.562346	0.606449	NaN	NaN	NaN	NaN	NaN	NaN	0.000000	0.000000
gcugucaccgagaaacugugaaguauaucuuaaaccugggcacuuaaaagauauauggaguuaguagugcaaccugcucggucugaugaguccaguuuuggacgaaacagc	1.762445	1.791663	1.809300	1.980973	1.069592	1.484818	0.110111	0.223147	NaN	NaN	NaN	NaN	NaN	NaN	0.000000	0.000000
gcugucaccgagaaacugugaaguauaucuuaaaccugggcacuuaaaagauauauggaguuaguagugcaaccugcucggucugaugaguccauaaaaggacgaaacagc	1.566949	1.622098	1.487212	1.726039	1.135400	1.733116	0.085673	0.202308	NaN	NaN	NaN	NaN	NaN	NaN	0.000000	0.000000
gcugucaccgagaaacugugaaguauaucuuaaaccugggcacuuaaaagauauauggaguuaguagugcaaccugcucggucugaugaguccauaaacggacgaaacagc	1.648528	1.702493	1.645948	1.889310	1.132307	1.751307	0.092186	0.207956	NaN	NaN	NaN	NaN	NaN	NaN	0.000000	0.000000
gcugucaccgagaaacugugaaguauaucuuaaaccugggcacuuaaaagauauauggaguuaguagugcaaccugcucggucugaugaguccau-aaaggacgaaacagc	1.524526	1.625417	1.411513	1.748306	1.261511	2.171666	0.002384	0.138707	-0.393249	-0.107510	-0.337350	-0.079494	1.930806	1.810739	0.000000	0.000000
gcugucaccgagaaacugugaaguauaucuuaaaccugggcacuuaaaagauauauggaguuaguagugcaaccugcucggucugaugaguccauaaagggacgaaacagc	1.584105	1.624928	1.530579	1.826201	1.098559	1.975248	0.166555	0.266929	-0.468326	-0.298676	-0.502183	-0.198833	1.477915	2.010713	0.000000	0.000000
gcugucaccgagaaacugugaaguauaucuuaaaccugggcacuuaaaagauauauggaguuaguagugcaaccugcucggucugaugaguccauaaauggacgaaacagc	1.593380	1.722564	1.586277	1.874107	1.346431	1.940127	0.023648	0.163003	NaN	NaN	NaN	NaN	NaN	NaN	0.000000	0.000000
gcugucaccgagaaacugugaaguauaucuuaaaccugggcacuuaaaagauauauggaguuaguagugcaaccugcucggucugaugaguccauaacaggacgaaacagc	1.622481	1.675134	1.618235	1.869457	1.128892	1.783292	0.145817	0.250161	NaN	NaN	NaN	NaN	NaN	NaN	0.000000	0.000000
gcugucaccgagaaacugugaaguauaucuuaaaccugggcacuuaaaagauauauggaguuaguagugcaaccugcucggucugaugaguccauaaccggacgaaacagc	1.696234	1.757940	1.798824	1.899421	1.152674	1.260655	0.468532	0.523449	NaN	NaN	NaN	NaN	NaN	NaN	0.000000	0.000000
gcugucaccgagaaacugugaaguauaucuuaaaccugggcacuuaaaagauauauggaguuaguagugcaaccugcucggucugaugaguccau-aacggacgaaacagc	1.659098	1.705726	1.634613	1.837377	1.113339	1.595010	0.014208	0.149171	0.062424	0.333956	0.255265	0.288978	1.868668	1.080719	0.000000	0.000000
gcugucaccgagaaacugugaaguauaucuuaaaccugggcacuuaaaagauauauggaguuaguagugcaaccugcucggucugaugaguccauaacgggacgaaacagc	1.595272	1.679049	1.557270	1.845762	1.212766	1.943088	0.025847	0.163003	-0.127006	-0.013911	-0.012020	0.158355	1.297465	1.480388	0.000000	0.000000
gcugucaccgagaaacugugaaguauaucuuaaaccugggcacuuaaaagauauauggaguuaguagugcaaccugcucggucugaugaguccauaacuggacgaaacagc	1.656661	1.767332	1.691407	1.863871	1.290240	1.487526	0.149070	0.253005	NaN	NaN	NaN	NaN	NaN	NaN	0.000000	0.000000
gcugucaccgagaaacugugaaguauaucuuaaaccugggcacuuaaaagauauauggaguuaguagugcaaccugcucggucugaugaguccauaagaggacgaaacagc	1.483172	1.536587	1.323575	1.699342	1.130875	2.375566	0.055259	0.182797	NaN	NaN	NaN	NaN	NaN	NaN	0.000000	0.000000
gcugucaccgagaaacugugaaguauaucuuaaaccugggcacuuaaaagauauauggaguuaguagugcaaccugcucggucugaugaguccauaagcggacgaaacagc	1.614504	1.711577	1.582895	1.827020	1.250469	1.754383	0.030402	0.166829	NaN	NaN	NaN	NaN	NaN	NaN	0.000000	0.000000
gcugucaccgagaaacugugaaguauaucuuaaaccugggcacuuaaaagauauauggaguuaguagugcaaccugcucggucugaugaguccau-aagggacgaaacagc	1.534212	1.595826	1.447721	1.735378	1.152429	1.939355	0.012243	0.144785	-0.372863	-0.074772	-0.284953	-0.032675	1.986513	1.787629	0.000000	0.000000
gcugucaccgagaaacugugaaguauaucuuaaaccugggcacuuaaaagauauauggaguuaguagugcaaccugcucggucugaugaguccauaaggggacgaaacagc	1.579018	1.630208	1.498967	1.794765	1.125096	1.976052	0.040372	0.173876	NaN	NaN	NaN	NaN	NaN	NaN	0.000000	0.000000
gcugucaccgagaaacugugaaguauaucuuaaaccugggcacuuaaaagauauauggaguuaguagugcaaccugcucggucugaugaguccauaaguggacgaaacagc	1.573504	1.645216	1.526372	1.819392	1.179539	1.963451	0.055779	0.182797	NaN	NaN	NaN	NaN	NaN	NaN	0.000000	0.000000
gcugucaccgagaaacugugaaguauaucuuaaaccugggcacuuaaaagauauauggaguuaguagugcaaccugcucggucugaugaguccauaauaggacgaaacagc	1.585209	1.685475	1.574335	1.815803	1.259696	1.743682	0.053482	0.182286	-0.497691	-0.053254	-0.508195	-0.262377	2.782512	1.761240	0.000000	0.000000
gcugucaccgagaaacugugaaguauaucuuaaaccugggcacuuaaaagauauauggaguuaguagugcaaccugcucggucugaugaguccauaaucggacgaaacagc	1.671818	1.715425	1.681269	1.828465	1.105623	1.403446	0.288630	0.367146	NaN	NaN	NaN	NaN	NaN	NaN	0.000000	0.000000
gcugucaccgagaaacugugaaguauaucuuaaaccugggcacuuaaaagauauauggaguuaguagugcaaccugcucggucugaugaguccau-aauggacgaaacagc	1.590292	1.682436	1.516145	1.777980	1.236356	1.827404	0.065587	0.189584	-0.158611	0.060645	-0.063070	0.077792	1.656745	1.383127	0.000000	0.000000
gcugucaccgagaaacugugaaguauaucuuaaaccugggcacuuaaaagauauauggaguuaguagugcaaccugcucggucugaugaguccauaaugggacgaaacagc	1.599052	1.709048	1.551722	1.791990	1.288239	1.738875	0.102383	0.216079	NaN	NaN	NaN	NaN	NaN	NaN	0.000000	0.000000
gcugucaccgagaaacugugaaguauaucuuaaaccugggcacuuaaaagauauauggaguuaguagugcaaccugcucggucugaugaguccauaauuggacgaaacagc	1.564819	1.653192	1.526312	1.776912	1.225668	1.780739	0.043868	0.175621	-0.535777	-0.239727	-0.580312	-0.186007	1.977200	2.479162	0.000000	0.000000
gcugucaccgagaaacugugaaguauaucuuaaaccugggcacuuaaaagauauauggaguuaguagugcaaccugcucggucugaugaguccauacaaggacgaaacagc	1.576672	1.657563	1.508444	1.798074	1.204734	1.948184	0.001246	0.138562	-0.190874	0.107305	-0.175262	-0.074975	1.986911	1.259757	0.000000	0.000000
gcugucaccgagaaacugugaaguauaucuuaaaccugggcacuuaaaagauauauggaguuaguagugcaaccugcucggucugaugaguccauacacggacgaaacagc	1.700015	1.764216	1.728511	1.878392	1.159316	1.412152	0.147884	0.252025	NaN	NaN	NaN	NaN	NaN	NaN	0.000000	0.000000
gcugucaccgagaaacugugaaguauaucuuaaaccugggcacuuaaaagauauauggaguuaguagugcaaccugcucggucugaugaguccau-acaggacgaaacagc	1.544568	1.657328	1.469600	1.801647	1.296462	2.148065	0.004542	0.138707	-0.272254	0.044711	-0.194575	0.080175	2.074748	1.882564	0.000000	0.000000
gcugucaccgagaaacugugaaguauaucuuaaaccugggcacuuaaaagauauauggaguuaguagugcaaccugcucggucugaugaguccauacagggacgaaacagc	1.655034	1.746383	1.529110	1.802459	1.234096	1.876502	0.254089	0.337200	NaN	NaN	NaN	NaN	NaN	NaN	0.000000	0.000000
gcugucaccgagaaacugugaaguauaucuuaaaccugggcacuuaaaagauauauggaguuaguagugcaaccugcucggucugaugaguccauacauggacgaaacagc	1.572035	1.731327	1.659376	1.836478	1.443084	1.503497	0.234159	0.321224	-0.202422	0.243669	-0.181415	0.237791	2.793129	2.625462	0.000000	0.000000
gcugucaccgagaaacugugaaguauaucuuaaaccugggcacuuaaaagauauauggaguuaguagugcaaccugcucggucugaugaguccauaccaggacgaaacagc	1.660584	1.711193	1.665047	1.865385	1.123592	1.586128	0.036339	0.173233	NaN	NaN	NaN	NaN	NaN	NaN	0.000000	0.000000
gcugucaccgagaaacugugaaguauaucuuaaaccugggcacuuaaaagauauauggaguuaguagugcaaccugcucggucugaugaguccauacccggacgaaacagc	1.714766	1.827089	1.775473	1.947944	1.295159	1.487548	0.064688	0.189178	NaN	NaN	NaN	NaN	NaN	NaN	0.000000	0.000000
gcugucaccgagaaacugugaaguauaucuuaaaccugggcacuuaaaagauauauggaguuaguagugcaaccugcucggucugaugaguccau-accggacgaaacagc	1.716472	1.812231	1.749981	1.932951	1.246689	1.523948	0.046881	0.177173	0.044078	0.356646	0.346836	0.367102	2.053849	1.047771	0.000248	0.000256
gcugucaccgagaaacugugaaguauaucuuaaaccugggcacuuaaaagauauauggaguuaguagugcaaccugcucggucugaugaguccauaccuggacgaaacagc	1.657219	1.813125	1.734176	1.878913	1.431879	1.395526	0.234546	0.321365	NaN	NaN	NaN	NaN	NaN	NaN	0.000000	0.000000
gcugucaccgagaaacugugaaguauaucuuaaaccugggcacuuaaaagauauauggaguuaguagugcaaccugcucggucugaugaguccauacgaggacgaaacagc	1.519345	1.565230	1.406206	1.769668	1.111438	2.309206	0.147015	0.251230	-0.580879	-0.317295	-0.454142	-0.138646	1.834778	2.067737	0.000000	0.000000
gcugucaccgagaaacugugaaguauaucuuaaaccugggcacuuaaaagauauauggaguuaguagugcaaccugcucggucugaugaguccauacgcggacgaaacagc	1.647942	1.710204	1.667409	1.904246	1.154149	1.725192	0.123525	0.232172	NaN	NaN	NaN	NaN	NaN	NaN	0.000000	0.000000
gcugucaccgagaaacugugaaguauaucuuaaaccugggcacuuaaaagauauauggaguuaguagugcaaccugcucggucugaugaguccau-acgggacgaaacagc	1.532896	1.621874	1.429165	1.774551	1.227378	2.215063	0.008096	0.138707	-0.493942	-0.141623	-0.470476	-0.090485	2.250707	2.398784	0.000000	0.000000
gcugucaccgagaaacugugaaguauaucuuaaaccugggcacuuaaaagauauauggaguuaguagugcaaccugcucggucugaugaguccauacggggacgaaacagc	1.644752	1.700840	1.513319	1.779752	1.137860	1.846857	0.296539	0.373002	NaN	NaN	NaN	NaN	NaN	NaN	0.000000	0.000000
gcugucaccgagaaacugugaaguauaucuuaaaccugggcacuuaaaagauauauggaguuaguagugcaaccugcucggucugaugaguccauacguggacgaaacagc	1.643326	1.750097	1.704603	1.833540	1.278708	1.345665	0.350306	0.419085	NaN	NaN	NaN	NaN	NaN	NaN	0.000000	0.000000
gcugucaccgagaaacugugaaguauaucuuaaaccugggcacuuaaaagauauauggaguuaguagugcaaccugcucggucugaugaguccauacuaggacgaaacagc	1.591554	1.655468	1.602021	1.910698	1.158548	2.035529	0.247374	0.331568	NaN	NaN	NaN	NaN	NaN	NaN	0.000000	0.000000
gcugucaccgagaaacugugaaguauaucuuaaaccugggcacuuaaaagauauauggaguuaguagugcaaccugcucggucugaugaguccauacucggacgaaacagc	1.753323	1.814517	1.721627	1.916348	1.151314	1.565744	0.212027	0.303524	NaN	NaN	NaN	NaN	NaN	NaN	0.000000	0.000000
gcugucaccgagaaacugugaaguauaucuuaaaccugggcacuuaaaagauauauggaguuaguagugcaaccugcucggucugaugaguccau-acuggacgaaacagc	1.620914	1.739210	1.627069	1.857961	1.313096	1.701735	0.049185	0.178181	-0.212645	0.124934	-0.104782	0.171771	2.175600	1.890395	0.000000	0.000000
gcugucaccgagaaacugugaaguauaucuuaaaccugggcacuuaaaagauauauggaguuaguagugcaaccugcucggucugaugaguccauacugggacgaaacagc	1.597375	1.672678	1.528316	1.793818	1.189331	1.842904	0.013718	0.147120	NaN	NaN	NaN	NaN	NaN	NaN	0.000000	0.000000
gcugucaccgagaaacugugaaguauaucuuaaaccugggcacuuaaaagauauauggaguuaguagugcaaccugcucggucugaugaguccauacuuggacgaaacagc	1.663974	1.736197	1.652037	1.922019	1.180927	1.862008	0.038510	0.173876	NaN	NaN	NaN	NaN	NaN	NaN	0.000000	0.000000
gcugucaccgagaaacugugaaguauaucuuaaaccugggcacuuaaaagauauauggaguuaguagugcaaccugcucggucugaugaguccauagaaggacgaaacagc	1.447269	1.547156	1.337833	1.678132	1.258597	2.189271	0.030305	0.166829	-0.448379	-0.257723	-0.363051	-0.175654	1.551159	1.539560	0.000000	0.000000
gcugucaccgagaaacugugaaguauaucuuaaaccugggcacuuaaaagauauauggaguuaguagugcaaccugcucggucugaugaguccauagacggacgaaacagc	1.646033	1.698690	1.575684	1.827024	1.128904	1.783773	0.048628	0.177957	-0.128735	0.109355	-0.088733	0.051060	1.730171	1.379727	0.000000	0.000000
gcugucaccgagaaacugugaaguauaucuuaaaccugggcacuuaaaagauauauggaguuaguagugcaaccugcucggucugaugaguccau-agaggacgaaacagc	1.445951	1.487557	1.343123	1.644464	1.100540	2.001434	0.236578	0.323116	-0.203182	0.062324	-0.189829	0.090810	1.842917	1.908267	0.000000	0.000000
gcugucaccgagaaacugugaaguauaucuuaaaccugggcacuuaaaagauauauggaguuaguagugcaaccugcucggucugaugaguccauagagggacgaaacagc	1.554466	1.676651	1.369631	1.792882	1.324905	2.650032	0.043950	0.175621	NaN	NaN	NaN	NaN	NaN	NaN	0.000000	0.000000
gcugucaccgagaaacugugaaguauaucuuaaaccugggcacuuaaaagauauauggaguuaguagugcaaccugcucggucugaugaguccauagauggacgaaacagc	1.619799	1.639774	1.540943	1.809217	1.047068	1.854701	0.130803	0.238024	NaN	NaN	NaN	NaN	NaN	NaN	0.000000	0.000000
gcugucaccgagaaacugugaaguauaucuuaaaccugggcacuuaaaagauauauggaguuaguagugcaaccugcucggucugaugaguccauagcaggacgaaacagc	1.740783	1.707447	1.679528	1.918116	0.926112	1.732159	0.610084	0.648198	NaN	NaN	NaN	NaN	NaN	NaN	0.000000	0.000000
gcugucaccgagaaacugugaaguauaucuuaaaccugggcacuuaaaagauauauggaguuaguagugcaaccugcucggucugaugaguccauagccggacgaaacagc	1.742436	1.805023	1.773561	1.939709	1.155015	1.466046	0.027128	0.164994	NaN	NaN	NaN	NaN	NaN	NaN	0.000000	0.000000
gcugucaccgagaaacugugaaguauaucuuaaaccugggcacuuaaaagauauauggaguuaguagugcaaccugcucggucugaugaguccau-agcggacgaaacagc	1.651310	1.758096	1.614463	1.824142	1.278751	1.620612	0.191401	0.286899	-0.061991	0.235243	0.106577	0.260563	1.982595	1.425563	0.000000	0.000000
gcugucaccgagaaacugugaaguauaucuuaaaccugggcacuuaaaagauauauggaguuaguagugcaaccugcucggucugaugaguccauagcgggacgaaacagc	1.718174	1.740681	1.747019	1.958030	1.053191	1.625587	0.255990	0.338712	NaN	NaN	NaN	NaN	NaN	NaN	0.000000	0.000000
gcugucaccgagaaacugugaaguauaucuuaaaccugggcacuuaaaagauauauggaguuaguagugcaaccugcucggucugaugaguccauagcuggacgaaacagc	1.698384	1.736403	1.664417	1.833383	1.091489	1.475592	0.390506	0.453354	NaN	NaN	NaN	NaN	NaN	NaN	0.000000	0.000000
gcugucaccgagaaacugugaaguauaucuuaaaccugggcacuuaaaagauauauggaguuaguagugcaaccugcucggucugaugaguccauaggaggacgaaacagc	1.443600	1.441632	1.263020	1.655608	0.995479	2.469378	0.396398	0.457583	NaN	NaN	NaN	NaN	NaN	NaN	0.000000	0.000000
gcugucaccgagaaacugugaaguauaucuuaaaccugggcacuuaaaagauauauggaguuaguagugcaaccugcucggucugaugaguccauaggcggacgaaacagc	1.537676	1.634615	1.570333	1.889612	1.250082	2.085830	0.244392	0.329574	NaN	NaN	NaN	NaN	NaN	NaN	0.000000	0.000000
gcugucaccgagaaacugugaaguauaucuuaaaccugggcacuuaaaagauauauggaguuaguagugcaaccugcucggucugaugaguccau-aggggacgaaacagc	1.537527	1.617795	1.424622	1.701947	1.203005	1.893764	0.104197	0.217473	-0.280581	-0.166077	-0.431165	-0.334541	1.301677	1.249176	0.293065	0.295385
gcugucaccgagaaacugugaaguauaucuuaaaccugggcacuuaaaagauauauggaguuaguagugcaaccugcucggucugaugaguccauagggggacgaaacagc	1.500576	1.482022	1.327192	1.697000	0.958178	2.343195	0.478676	0.532506	-0.548348	-0.238879	-0.519603	-0.135087	2.039241	2.423908	0.000000	0.000000
gcugucaccgagaaacugugaaguauaucuuaaaccugggcacuuaaaagauauauggaguuaguagugcaaccugcucggucugaugaguccauagguggacgaaacagc	1.549623	1.595135	1.463167	1.788282	1.110484	2.114047	0.127773	0.235835	-0.333233	-0.236691	-0.433888	-0.105900	1.248940	2.128081	0.000000	0.000000
gcugucaccgagaaacugugaaguauaucuuaaaccugggcacuuaaaagauauauggaguuaguagugcaaccugcucggucugaugaguccauaguaggacgaaacagc	1.522486	1.614697	1.474549	1.680452	1.236546	1.606581	0.343525	0.412862	-0.052787	0.304620	0.128315	0.306015	2.277233	1.505567	0.000000	0.000000
gcugucaccgagaaacugugaaguauaucuuaaaccugggcacuuaaaagauauauggaguuaguagugcaaccugcucggucugaugaguccauagucggacgaaacagc	1.680010	1.766785	1.670451	1.891474	1.221168	1.663502	0.022173	0.161615	NaN	NaN	NaN	NaN	NaN	NaN	0.000000	0.000000
gcugucaccgagaaacugugaaguauaucuuaaaccugggcacuuaaaagauauauggaguuaguagugcaaccugcucggucugaugaguccau-aguggacgaaacagc	1.549683	1.654100	1.505858	1.789697	1.271794	1.922381	0.027797	0.165174	-0.770896	-0.736056	-0.838241	-0.776246	1.083527	1.153439	0.055430	0.056303
gcugucaccgagaaacugugaaguauaucuuaaaccugggcacuuaaaagauauauggaguuaguagugcaaccugcucggucugaugaguccauagugggacgaaacagc	1.607608	1.646675	1.511336	1.763374	1.094126	1.786643	0.103181	0.216874	NaN	NaN	NaN	NaN	NaN	NaN	0.000000	0.000000
gcugucaccgagaaacugugaaguauaucuuaaaccugggcacuuaaaagauauauggaguuaguagugcaaccugcucggucugaugaguccauaguuggacgaaacagc	1.531749	1.667358	1.545687	1.793910	1.366497	1.771020	0.123377	0.232172	-0.559568	-0.423231	-0.670744	-0.451992	1.368792	1.654826	0.000000	0.000000
gcugucaccgagaaacugugaaguauaucuuaaaccugggcacuuaaaagauauauggaguuaguagugcaaccugcucggucugaugaguccauauaaggacgaaacagc	1.524713	1.582998	1.465788	1.761984	1.143630	1.977861	0.139409	0.245055	NaN	NaN	NaN	NaN	NaN	NaN	0.000000	0.000000
gcugucaccgagaaacugugaaguauaucuuaaaccugggcacuuaaaagauauauggaguuaguagugcaaccugcucggucugaugaguccauauacggacgaaacagc	1.696389	1.743235	1.668979	1.905711	1.113899	1.724773	0.029825	0.166829	NaN	NaN	NaN	NaN	NaN	NaN	0.000000	0.000000
gcugucaccgagaaacugugaaguauaucuuaaaccugggcacuuaaaagauauauggaguuaguagugcaaccugcucggucugaugaguccau-auaggacgaaacagc	1.553909	1.607145	1.466610	1.767464	1.130411	1.999188	0.037967	0.173876	-0.225924	0.103401	-0.042969	0.136644	2.134644	1.512213	0.000000	0.000000
gcugucaccgagaaacugugaaguauaucuuaaaccugggcacuuaaaagauauauggaguuaguagugcaaccugcucggucugaugaguccauauagggacgaaacagc	1.637561	1.684196	1.572816	1.789566	1.113359	1.647215	0.156472	0.259619	-0.164104	0.269037	0.052868	0.241117	2.711072	1.542584	0.000000	0.000000
gcugucaccgagaaacugugaaguauaucuuaaaccugggcacuuaaaagauauauggaguuaguagugcaaccugcucggucugaugaguccauauauggacgaaacagc	1.682286	1.756723	1.674552	1.906991	1.186962	1.707807	0.000051	0.063354	NaN	NaN	NaN	NaN	NaN	NaN	0.000000	0.000000
gcugucaccgagaaacugugaaguauaucuuaaaccugggcacuuaaaagauauauggaguuaguagugcaaccugcucggucugaugaguccauaucaggacgaaacagc	1.652258	1.703625	1.606396	1.879587	1.125556	1.875817	0.045563	0.176415	NaN	NaN	NaN	NaN	NaN	NaN	0.000000	0.000000
gcugucaccgagaaacugugaaguauaucuuaaaccugggcacuuaaaagauauauggaguuaguagugcaaccugcucggucugaugaguccauauccggacgaaacagc	1.700201	1.819891	1.767957	1.974664	1.317315	1.609560	0.036158	0.173233	-0.790404	-0.574040	-0.725033	-0.556629	1.645749	1.473683	0.000002	0.000003
gcugucaccgagaaacugugaaguauaucuuaaaccugggcacuuaaaagauauauggaguuaguagugcaaccugcucggucugaugaguccau-aucggacgaaacagc	1.635799	1.745495	1.678771	1.903071	1.287348	1.676100	0.069558	0.192084	-0.150896	0.101744	0.018440	0.176355	1.789125	1.438516	0.000000	0.000000
gcugucaccgagaaacugugaaguauaucuuaaaccugggcacuuaaaagauauauggaguuaguagugcaaccugcucggucugaugaguccauaucgggacgaaacagc	1.576622	1.706156	1.545789	1.802657	1.347518	1.806627	0.062377	0.187520	NaN	NaN	NaN	NaN	NaN	NaN	0.000000	0.000000
gcugucaccgagaaacugugaaguauaucuuaaaccugggcacuuaaaagauauauggaguuaguagugcaaccugcucggucugaugaguccauaucuggacgaaacagc	1.681935	1.763426	1.769976	1.949320	1.206400	1.511275	0.176371	0.276035	NaN	NaN	NaN	NaN	NaN	NaN	0.000000	0.000000
gcugucaccgagaaacugugaaguauaucuuaaaccugggcacuuaaaagauauauggaguuaguagugcaaccugcucggucugaugaguccauaugaggacgaaacagc	1.479269	1.578384	1.385351	1.678448	1.256362	1.963801	0.058302	0.184060	NaN	NaN	NaN	NaN	NaN	NaN	0.000000	0.000000
gcugucaccgagaaacugugaaguauaucuuaaaccugggcacuuaaaagauauauggaguuaguagugcaaccugcucggucugaugaguccauaugcggacgaaacagc	1.680592	1.738953	1.650964	1.924206	1.143830	1.876041	0.046274	0.176933	NaN	NaN	NaN	NaN	NaN	NaN	0.000000	0.000000
gcugucaccgagaaacugugaaguauaucuuaaaccugggcacuuaaaagauauauggaguuaguagugcaaccugcucggucugaugaguccau-augggacgaaacagc	1.545012	1.638223	1.469824	1.793895	1.239401	2.108974	0.013681	0.147120	-0.362689	-0.060792	-0.305846	0.001821	2.003995	2.030801	0.000000	0.000000
gcugucaccgagaaacugugaaguauaucuuaaaccugggcacuuaaaagauauauggaguuaguagugcaaccugcucggucugaugaguccauauggggacgaaacagc	1.586423	1.651773	1.539347	1.843088	1.162384	2.012522	0.082604	0.200102	NaN	NaN	NaN	NaN	NaN	NaN	0.000000	0.000000
gcugucaccgagaaacugugaaguauaucuuaaaccugggcacuuaaaagauauauggaguuaguagugcaaccugcucggucugaugaguccauauguggacgaaacagc	1.627881	1.699983	1.619219	1.909328	1.180597	1.950333	0.101821	0.215745	NaN	NaN	NaN	NaN	NaN	NaN	0.000000	0.000000
gcugucaccgagaaacugugaaguauaucuuaaaccugggcacuuaaaagauauauggaguuaguagugcaaccugcucggucugaugaguccauauuaggacgaaacagc	1.596999	1.718819	1.526917	1.798906	1.323794	1.870637	0.080835	0.199070	NaN	NaN	NaN	NaN	NaN	NaN	0.000000	0.000000
gcugucaccgagaaacugugaaguauaucuuaaaccugggcacuuaaaagauauauggaguuaguagugcaaccugcucggucugaugaguccauauucggacgaaacagc	1.702632	1.755470	1.710558	1.930234	1.129373	1.658347	0.031513	0.170408	NaN	NaN	NaN	NaN	NaN	NaN	0.000000	0.000000
gcugucaccgagaaacugugaaguauaucuuaaaccugggcacuuaaaagauauauggaguuaguagugcaaccugcucggucugaugaguccau-auuggacgaaacagc	1.612667	1.691071	1.567703	1.837388	1.197855	1.860739	0.001783	0.138562	-0.276895	-0.049837	-0.208413	-0.023761	1.686776	1.529860	0.000000	0.000000
gcugucaccgagaaacugugaaguauaucuuaaaccugggcacuuaaaagauauauggaguuaguagugcaaccugcucggucugaugaguccauauugggacgaaacagc	1.567904	1.672980	1.641607	1.885166	1.273725	1.752099	0.255540	0.338313	NaN	NaN	NaN	NaN	NaN	NaN	0.000000	0.000000
gcugucaccgagaaacugugaaguauaucuuaaaccugggcacuuaaaagauauauggaguuaguagugcaaccugcucggucugaugaguccauauuuggacgaaacagc	1.659278	1.759404	1.684605	1.920970	1.259292	1.723317	0.028019	0.165174	NaN	NaN	NaN	NaN	NaN	NaN	0.000000	0.000000
gcugucaccgagaaacugugaaguauaucuuaaaccugggcacuuaaaagauauauggaguuaguagugcaaccugcucggucugaugaguccaucaaaggacgaaacagc	1.609464	1.719910	1.526513	1.824400	1.289574	1.985577	0.036499	0.173233	NaN	NaN	NaN	NaN	NaN	NaN	0.000000	0.000000
gcugucaccgagaaacugugaaguauaucuuaaaccugggcacuuaaaagauauauggaguuaguagugcaaccugcucggucugaugaguccaucaacggacgaaacagc	1.651327	1.737827	1.561754	1.864763	1.220393	2.009135	0.043304	0.175354	NaN	NaN	NaN	NaN	NaN	NaN	0.000000	0.000000
gcugucaccgagaaacugugaaguauaucuuaaaccugggcacuuaaaagauauauggaguuaguagugcaaccugcucggucugaugaguccau-caaggacgaaacagc	1.536426	1.635204	1.508507	1.780821	1.255387	1.872035	0.072181	0.193130	-0.176122	0.073158	-0.004001	0.182245	1.775333	1.535485	0.000000	0.000000
gcugucaccgagaaacugugaaguauaucuuaaaccugggcacuuaaaagauauauggaguuaguagugcaaccugcucggucugaugaguccaucaagggacgaaacagc	1.642925	1.711462	1.495159	1.798762	1.170946	2.011888	0.210154	0.302034	NaN	NaN	NaN	NaN	NaN	NaN	0.000000	0.000000
gcugucaccgagaaacugugaaguauaucuuaaaccugggcacuuaaaagauauauggaguuaguagugcaaccugcucggucugaugaguccaucaauggacgaaacagc	1.625829	1.660758	1.662733	1.871009	1.083748	1.615385	0.404595	0.464989	NaN	NaN	NaN	NaN	NaN	NaN	0.000000	0.000000
gcugucaccgagaaacugugaaguauaucuuaaaccugggcacuuaaaagauauauggaguuaguagugcaaccugcucggucugaugaguccaucacaggacgaaacagc	1.687023	1.753888	1.589950	1.842333	1.166445	1.788064	0.222326	0.311720	NaN	NaN	NaN	NaN	NaN	NaN	0.000000	0.000000
gcugucaccgagaaacugugaaguauaucuuaaaccugggcacuuaaaagauauauggaguuaguagugcaaccugcucggucugaugaguccaucaccggacgaaacagc	1.797779	1.825698	1.748455	1.921969	1.066398	1.491124	0.504854	0.557259	NaN	NaN	NaN	NaN	NaN	NaN	0.000000	0.000000
gcugucaccgagaaacugugaaguauaucuuaaaccugggcacuuaaaagauauauggaguuaguagugcaaccugcucggucugaugaguccau-cacggacgaaacagc	1.695370	1.740083	1.716554	1.896079	1.108442	1.511908	0.029019	0.166597	-0.591653	-0.427181	-0.563872	-0.370876	1.460402	1.559537	0.000000	0.000000
gcugucaccgagaaacugugaaguauaucuuaaaccugggcacuuaaaagauauauggaguuaguagugcaaccugcucggucugaugaguccaucacgggacgaaacagc	1.648835	1.689435	1.631379	1.868328	1.097993	1.725633	0.089533	0.206401	NaN	NaN	NaN	NaN	NaN	NaN	0.000000	0.000000
gcugucaccgagaaacugugaaguauaucuuaaaccugggcacuuaaaagauauauggaguuaguagugcaaccugcucggucugaugaguccaucacuggacgaaacagc	1.694671	1.794016	1.775644	1.971032	1.257027	1.568151	0.085381	0.202093	NaN	NaN	NaN	NaN	NaN	NaN	0.000000	0.000000
gcugucaccgagaaacugugaaguauaucuuaaaccugggcacuuaaaagauauauggaguuaguagugcaaccugcucggucugaugaguccaucagcggacgaaacagc	1.800112	1.789069	1.835679	1.973510	0.974892	1.373509	0.529708	0.578774	NaN	NaN	NaN	NaN	NaN	NaN	0.000000	0.000000
gcugucaccgagaaacugugaaguauaucuuaaaccugggcacuuaaaagauauauggaguuaguagugcaaccugcucggucugaugaguccau-cagggacgaaacagc	1.668400	1.708918	1.577834	1.768619	1.097786	1.551619	0.616417	0.653009	-0.130138	0.229331	-0.088763	0.231873	2.288069	2.092359	0.000000	0.000000
gcugucaccgagaaacugugaaguauaucuuaaaccugggcacuuaaaagauauauggaguuaguagugcaaccugcucggucugaugaguccaucaggggacgaaacagc	1.666692	1.691550	1.564741	1.854799	1.058908	1.950104	0.158631	0.260934	NaN	NaN	NaN	NaN	NaN	NaN	0.000000	0.000000
gcugucaccgagaaacugugaaguauaucuuaaaccugggcacuuaaaagauauauggaguuaguagugcaaccugcucggucugaugaguccaucaguggacgaaacagc	1.714703	1.811069	1.622588	1.838907	1.248436	1.645579	0.389374	0.452735	NaN	NaN	NaN	NaN	NaN	NaN	0.000000	0.000000
gcugucaccgagaaacugugaaguauaucuuaaaccugggcacuuaaaagauauauggaguuaguagugcaaccugcucggucugaugaguccaucauaggacgaaacagc	1.620747	1.689284	1.608235	1.795322	1.170946	1.538462	0.154678	0.258071	NaN	NaN	NaN	NaN	NaN	NaN	0.000000	0.000000
gcugucaccgagaaacugugaaguauaucuuaaaccugggcacuuaaaagauauauggaguuaguagugcaaccugcucggucugaugaguccaucaucggacgaaacagc	1.846258	1.932303	1.845568	1.937209	1.219116	1.234927	0.648241	0.682316	NaN	NaN	NaN	NaN	NaN	NaN	0.000000	0.000000
gcugucaccgagaaacugugaaguauaucuuaaaccugggcacuuaaaagauauauggaguuaguagugcaaccugcucggucugaugaguccau-cauggacgaaacagc	1.590353	1.699763	1.605335	1.884905	1.286502	1.903575	0.081231	0.199404	-0.059347	0.264505	0.171153	0.275560	2.107910	1.271766	0.000000	0.000000
gcugucaccgagaaacugugaaguauaucuuaaaccugggcacuuaaaagauauauggaguuaguagugcaaccugcucggucugaugaguccaucaugggacgaaacagc	1.632237	1.704691	1.604760	1.856647	1.181555	1.786024	0.005912	0.138707	NaN	NaN	NaN	NaN	NaN	NaN	0.000000	0.000000
gcugucaccgagaaacugugaaguauaucuuaaaccugggcacuuaaaagauauauggaguuaguagugcaaccugcucggucugaugaguccaucauuggacgaaacagc	1.689374	1.706599	1.700865	1.871816	1.040460	1.482353	0.172177	0.271865	NaN	NaN	NaN	NaN	NaN	NaN	0.000000	0.000000
gcugucaccgagaaacugugaaguauaucuuaaaccugggcacuuaaaagauauauggaguuaguagugcaaccugcucggucugaugaguccauccaaggacgaaacagc	1.593689	1.639677	1.518080	1.810378	1.111702	1.960189	0.056971	0.182797	NaN	NaN	NaN	NaN	NaN	NaN	0.000000	0.000000
gcugucaccgagaaacugugaaguauaucuuaaaccugggcacuuaaaagauauauggaguuaguagugcaaccugcucggucugaugaguccauccacggacgaaacagc	1.728718	1.785930	1.706329	1.911048	1.140804	1.602209	0.085237	0.202093	NaN	NaN	NaN	NaN	NaN	NaN	0.000000	0.000000
gcugucaccgagaaacugugaaguauaucuuaaaccugggcacuuaaaagauauauggaguuaguagugcaaccugcucggucugaugaguccau-ccaggacgaaacagc	1.636684	1.690024	1.583902	1.837841	1.130679	1.794482	0.008251	0.138707	-0.272029	-0.095967	-0.020454	-0.010828	1.499897	1.022413	0.073414	0.074448
gcugucaccgagaaacugugaaguauaucuuaaaccugggcacuuaaaagauauauggaguuaguagugcaaccugcucggucugaugaguccauccagggacgaaacagc	1.710595	1.760118	1.727673	1.940414	1.120787	1.632081	0.047799	0.177576	NaN	NaN	NaN	NaN	NaN	NaN	0.000000	0.000000
gcugucaccgagaaacugugaaguauaucuuaaaccugggcacuuaaaagauauauggaguuaguagugcaaccugcucggucugaugaguccauccauggacgaaacagc	1.688062	1.751901	1.619961	1.876324	1.158347	1.804528	0.082354	0.199926	NaN	NaN	NaN	NaN	NaN	NaN	0.000000	0.000000
gcugucaccgagaaacugugaaguauaucuuaaaccugggcacuuaaaagauauauggaguuaguagugcaaccugcucggucugaugaguccaucccaggacgaaacagc	1.747408	1.794393	1.780694	1.922650	1.114256	1.386616	0.086213	0.202811	NaN	NaN	NaN	NaN	NaN	NaN	0.000000	0.000000
gcugucaccgagaaacugugaaguauaucuuaaaccugggcacuuaaaagauauauggaguuaguagugcaaccugcucggucugaugaguccauccccggacgaaacagc	1.768616	1.845800	1.836215	1.986070	1.194495	1.412065	0.027192	0.164994	NaN	NaN	NaN	NaN	NaN	NaN	0.000000	0.000000
gcugucaccgagaaacugugaaguauaucuuaaaccugggcacuuaaaagauauauggaguuaguagugcaaccugcucggucugaugaguccau-cccggacgaaacagc	1.730872	1.744286	1.831807	1.994836	1.031369	1.455559	0.558506	0.603471	-0.093912	0.213337	0.207508	0.292978	2.028842	1.217504	0.000000	0.000000
gcugucaccgagaaacugugaaguauaucuuaaaccugggcacuuaaaagauauauggaguuaguagugcaaccugcucggucugaugaguccaucccuggacgaaacagc	1.753585	1.861648	1.755042	1.959869	1.282517	1.602605	0.096227	0.210697	NaN	NaN	NaN	NaN	NaN	NaN	0.000000	0.000000
gcugucaccgagaaacugugaaguauaucuuaaaccugggcacuuaaaagauauauggaguuaguagugcaaccugcucggucugaugaguccauccgaggacgaaacagc	1.575654	1.625666	1.551504	1.842521	1.122047	1.954416	0.220820	0.310650	NaN	NaN	NaN	NaN	NaN	NaN	0.000000	0.000000
gcugucaccgagaaacugugaaguauaucuuaaaccugggcacuuaaaagauauauggaguuaguagugcaaccugcucggucugaugaguccauccgcggacgaaacagc	1.741766	1.785292	1.786417	1.972791	1.105416	1.535939	0.077046	0.197020	NaN	NaN	NaN	NaN	NaN	NaN	0.000000	0.000000
gcugucaccgagaaacugugaaguauaucuuaaaccugggcacuuaaaagauauauggaguuaguagugcaaccugcucggucugaugaguccau-ccgggacgaaacagc	1.748176	1.807397	1.753871	1.966007	1.146096	1.629808	0.016229	0.153725	-0.153131	0.177208	0.096402	0.267548	2.139631	1.483016	0.000000	0.000000
gcugucaccgagaaacugugaaguauaucuuaaaccugggcacuuaaaagauauauggaguuaguagugcaaccugcucggucugaugaguccauccggggacgaaacagc	1.867555	1.914050	1.834217	1.946922	1.113001	1.296296	0.724110	0.750246	NaN	NaN	NaN	NaN	NaN	NaN	0.000000	0.000000
gcugucaccgagaaacugugaaguauaucuuaaaccugggcacuuaaaagauauauggaguuaguagugcaaccugcucggucugaugaguccauccguggacgaaacagc	1.712373	1.811246	1.769868	1.975983	1.255661	1.607368	0.025510	0.163003	NaN	NaN	NaN	NaN	NaN	NaN	0.000000	0.000000
gcugucaccgagaaacugugaaguauaucuuaaaccugggcacuuaaaagauauauggaguuaguagugcaaccugcucggucugaugaguccauccuaggacgaaacagc	1.636309	1.716662	1.578916	1.833602	1.203242	1.797571	0.032032	0.170866	NaN	NaN	NaN	NaN	NaN	NaN	0.000000	0.000000
gcugucaccgagaaacugugaaguauaucuuaaaccugggcacuuaaaagauauauggaguuaguagugcaaccugcucggucugaugaguccauccucggacgaaacagc	1.825098	1.883618	1.820333	1.994881	1.144248	1.494680	0.227341	0.315605	NaN	NaN	NaN	NaN	NaN	NaN	0.000000	0.000000
gcugucaccgagaaacugugaaguauaucuuaaaccugggcacuuaaaagauauauggaguuaguagugcaaccugcucggucugaugaguccau-ccuggacgaaacagc	1.657494	1.707440	1.670617	1.885168	1.121880	1.638893	0.104974	0.218210	0.028938	0.228018	0.130331	0.274806	1.581539	1.394680	0.000000	0.000000
gcugucaccgagaaacugugaaguauaucuuaaaccugggcacuuaaaagauauauggaguuaguagugcaaccugcucggucugaugaguccauccugggacgaaacagc	1.682386	1.686480	1.658271	1.873534	1.009470	1.641580	0.297034	0.373246	-0.306778	-0.162942	-0.219850	-0.139905	1.392631	1.202111	0.031866	0.032434
gcugucaccgagaaacugugaaguauaucuuaaaccugggcacuuaaaagauauauggaguuaguagugcaaccugcucggucugaugaguccauccuuggacgaaacagc	1.708232	1.830734	1.768160	1.945532	1.325874	1.504429	0.070902	0.192511	NaN	NaN	NaN	NaN	NaN	NaN	0.000000	0.000000
gcugucaccgagaaacugugaaguauaucuuaaaccugggcacuuaaaagauauauggaguuaguagugcaaccugcucggucugaugaguccaucgaaggacgaaacagc	1.507478	1.609810	1.389160	1.737404	1.265704	2.229686	0.000359	0.127354	NaN	NaN	NaN	NaN	NaN	NaN	0.000000	0.000000
gcugucaccgagaaacugugaaguauaucuuaaaccugggcacuuaaaagauauauggaguuaguagugcaaccugcucggucugaugaguccaucgacggacgaaacagc	1.622447	1.745478	1.639860	1.851295	1.327487	1.627176	0.087730	0.203965	NaN	NaN	NaN	NaN	NaN	NaN	0.000000	0.000000
gcugucaccgagaaacugugaaguauaucuuaaaccugggcacuuaaaagauauauggaguuaguagugcaaccugcucggucugaugaguccau-cgaggacgaaacagc	1.546300	1.649575	1.455037	1.746579	1.268454	1.956780	0.040674	0.174473	-0.384139	-0.102684	-0.369097	-0.038742	1.911854	2.139709	0.000000	0.000000
gcugucaccgagaaacugugaaguauaucuuaaaccugggcacuuaaaagauauauggaguuaguagugcaaccugcucggucugaugaguccaucgagggacgaaacagc	1.603049	1.709369	1.520941	1.852830	1.277381	2.147280	0.003785	0.138707	NaN	NaN	NaN	NaN	NaN	NaN	0.000000	0.000000
gcugucaccgagaaacugugaaguauaucuuaaaccugggcacuuaaaagauauauggaguuaguagugcaaccugcucggucugaugaguccaucgauggacgaaacagc	1.611669	1.727097	1.503856	1.816751	1.304453	2.055396	0.070006	0.192210	NaN	NaN	NaN	NaN	NaN	NaN	0.000000	0.000000
gcugucaccgagaaacugugaaguauaucuuaaaccugggcacuuaaaagauauauggaguuaguagugcaaccugcucggucugaugaguccaucgcaggacgaaacagc	1.638290	1.684669	1.664454	1.860249	1.112703	1.569623	0.221836	0.311286	NaN	NaN	NaN	NaN	NaN	NaN	0.000000	0.000000
gcugucaccgagaaacugugaaguauaucuuaaaccugggcacuuaaaagauauauggaguuaguagugcaaccugcucggucugaugaguccaucgccggacgaaacagc	1.771301	1.776125	1.789195	1.991085	1.011172	1.591802	0.288918	0.367418	NaN	NaN	NaN	NaN	NaN	NaN	0.000000	0.000000
gcugucaccgagaaacugugaaguauaucuuaaaccugggcacuuaaaagauauauggaguuaguagugcaaccugcucggucugaugaguccau-cgcggacgaaacagc	1.677342	1.749999	1.703846	1.891617	1.182106	1.540889	0.038403	0.173876	-0.332353	-0.108228	-0.173474	-0.108895	1.675425	1.160325	0.000000	0.000000
gcugucaccgagaaacugugaaguauaucuuaaaccugggcacuuaaaagauauauggaguuaguagugcaaccugcucggucugaugaguccaucgcgggacgaaacagc	1.779594	1.802470	1.729559	1.878949	1.054086	1.410552	0.714042	0.741517	NaN	NaN	NaN	NaN	NaN	NaN	0.000000	0.000000
gcugucaccgagaaacugugaaguauaucuuaaaccugggcacuuaaaagauauauggaguuaguagugcaaccugcucggucugaugaguccaucgcuggacgaaacagc	1.688062	1.742472	1.720633	1.867993	1.133470	1.403975	0.151534	0.255697	NaN	NaN	NaN	NaN	NaN	NaN	0.000000	0.000000
gcugucaccgagaaacugugaaguauaucuuaaaccugggcacuuaaaagauauauggaguuaguagugcaaccugcucggucugaugaguccaucggaggacgaaacagc	1.562036	1.637844	1.501689	1.758814	1.190716	1.807692	0.024348	0.163003	-0.578017	-0.349039	-0.632273	-0.271590	1.694253	2.294476	0.000000	0.000000
gcugucaccgagaaacugugaaguauaucuuaaaccugggcacuuaaaagauauauggaguuaguagugcaaccugcucggucugaugaguccaucggcggacgaaacagc	1.798464	1.756903	1.751707	1.979671	0.908739	1.690301	0.641120	0.676110	NaN	NaN	NaN	NaN	NaN	NaN	0.000000	0.000000
gcugucaccgagaaacugugaaguauaucuuaaaccugggcacuuaaaagauauauggaguuaguagugcaaccugcucggucugaugaguccau-cggggacgaaacagc	1.608560	1.654911	1.564571	1.814363	1.112629	1.777429	0.038344	0.173876	-0.161728	0.022937	-0.183191	0.153925	1.529908	2.173281	0.000000	0.000000
gcugucaccgagaaacugugaaguauaucuuaaaccugggcacuuaaaagauauauggaguuaguagugcaaccugcucggucugaugaguccaucgggggacgaaacagc	1.723588	1.719831	1.626038	1.896934	0.991388	1.865934	0.351057	0.419477	NaN	NaN	NaN	NaN	NaN	NaN	0.000000	0.000000
gcugucaccgagaaacugugaaguauaucuuaaaccugggcacuuaaaagauauauggaguuaguagugcaaccugcucggucugaugaguccaucgguggacgaaacagc	1.648918	1.734818	1.644015	1.827576	1.218711	1.526023	0.162018	0.263538	NaN	NaN	NaN	NaN	NaN	NaN	0.000000	0.000000
gcugucaccgagaaacugugaaguauaucuuaaaccugggcacuuaaaagauauauggaguuaguagugcaaccugcucggucugaugaguccaucguaggacgaaacagc	1.508735	1.601892	1.513924	1.831947	1.239246	2.079808	0.230846	0.318588	NaN	NaN	NaN	NaN	NaN	NaN	0.000000	0.000000
gcugucaccgagaaacugugaaguauaucuuaaaccugggcacuuaaaagauauauggaguuaguagugcaaccugcucggucugaugaguccaucgucggacgaaacagc	1.810330	1.856471	1.889104	1.986621	1.112092	1.251748	0.152652	0.256712	NaN	NaN	NaN	NaN	NaN	NaN	0.000000	0.000000
gcugucaccgagaaacugugaaguauaucuuaaaccugggcacuuaaaagauauauggaguuaguagugcaaccugcucggucugaugaguccau-cguggacgaaacagc	1.651226	1.735003	1.535068	1.794622	1.212766	1.817835	0.267110	0.348428	-0.027881	0.321100	0.157377	0.321824	2.233474	1.460318	0.000000	0.000000
gcugucaccgagaaacugugaaguauaucuuaaaccugggcacuuaaaagauauauggaguuaguagugcaaccugcucggucugaugaguccaucgugggacgaaacagc	1.647773	1.718961	1.529039	1.757240	1.178116	1.691224	0.451101	0.507744	NaN	NaN	NaN	NaN	NaN	NaN	0.000000	0.000000
gcugucaccgagaaacugugaaguauaucuuaaaccugggcacuuaaaagauauauggaguuaguagugcaaccugcucggucugaugaguccaucguuggacgaaacagc	1.629103	1.743174	1.579401	1.810615	1.300380	1.702999	0.153056	0.256782	NaN	NaN	NaN	NaN	NaN	NaN	0.000000	0.000000
gcugucaccgagaaacugugaaguauaucuuaaaccugggcacuuaaaagauauauggaguuaguagugcaaccugcucggucugaugaguccaucuaaggacgaaacagc	1.531223	1.635204	1.503710	1.763273	1.270517	1.817870	0.083293	0.200659	NaN	NaN	NaN	NaN	NaN	NaN	0.000000	0.000000
gcugucaccgagaaacugugaaguauaucuuaaaccugggcacuuaaaagauauauggaguuaguagugcaaccugcucggucugaugaguccaucuacggacgaaacagc	1.723443	1.726969	1.723619	1.899543	1.008152	1.499422	0.251986	0.334903	-0.155407	0.095658	-0.221352	0.229165	1.782646	2.821736	0.000000	0.000000
gcugucaccgagaaacugugaaguauaucuuaaaccugggcacuuaaaagauauauggaguuaguagugcaaccugcucggucugaugaguccau-cuaggacgaaacagc	1.602737	1.680162	1.588295	1.853734	1.195158	1.842634	0.060248	0.185896	-0.087908	0.210642	0.008121	0.303065	1.988609	1.972167	0.000000	0.000000
gcugucaccgagaaacugugaaguauaucuuaaaccugggcacuuaaaagauauauggaguuaguagugcaaccugcucggucugaugaguccaucuagggacgaaacagc	1.647954	1.738702	1.602116	1.869259	1.232390	1.849876	0.009661	0.138707	NaN	NaN	NaN	NaN	NaN	NaN	0.000000	0.000000
gcugucaccgagaaacugugaaguauaucuuaaaccugggcacuuaaaagauauauggaguuaguagugcaaccugcucggucugaugaguccaucuauggacgaaacagc	1.758509	1.741821	1.655693	1.836695	0.962303	1.517057	0.946990	0.952359	NaN	NaN	NaN	NaN	NaN	NaN	0.000000	0.000000
gcugucaccgagaaacugugaaguauaucuuaaaccugggcacuuaaaagauauauggaguuaguagugcaaccugcucggucugaugaguccaucucaggacgaaacagc	1.659419	1.668950	1.673136	1.890652	1.022188	1.650124	0.454683	0.510850	NaN	NaN	NaN	NaN	NaN	NaN	0.000000	0.000000
gcugucaccgagaaacugugaaguauaucuuaaaccugggcacuuaaaagauauauggaguuaguagugcaaccugcucggucugaugaguccaucuccggacgaaacagc	1.811787	1.880867	1.800300	1.928909	1.172411	1.344650	0.529328	0.578614	NaN	NaN	NaN	NaN	NaN	NaN	0.000000	0.000000
gcugucaccgagaaacugugaaguauaucuuaaaccugggcacuuaaaagauauauggaguuaguagugcaaccugcucggucugaugaguccau-cucggacgaaacagc	1.765303	1.810355	1.760316	1.898010	1.109307	1.373077	0.468015	0.522989	0.070925	0.339778	0.203918	0.365826	1.857174	1.451804	0.000000	0.000000
gcugucaccgagaaacugugaaguauaucuuaaaccugggcacuuaaaagauauauggaguuaguagugcaaccugcucggucugaugaguccaucucgggacgaaacagc	1.747551	1.758994	1.779580	1.974694	1.026698	1.567164	0.293867	0.370957	NaN	NaN	NaN	NaN	NaN	NaN	0.000000	0.000000
gcugucaccgagaaacugugaaguauaucuuaaaccugggcacuuaaaagauauauggaguuaguagugcaaccugcucggucugaugaguccaucucuggacgaaacagc	1.674313	1.830220	1.664552	1.888942	1.431879	1.676447	0.129692	0.237231	NaN	NaN	NaN	NaN	NaN	NaN	0.000000	0.000000
gcugucaccgagaaacugugaaguauaucuuaaaccugggcacuuaaaagauauauggaguuaguagugcaaccugcucggucugaugaguccaucugaggacgaaacagc	1.627172	1.657460	1.487588	1.768910	1.072231	1.911272	0.265563	0.347231	NaN	NaN	NaN	NaN	NaN	NaN	0.000000	0.000000
gcugucaccgagaaacugugaaguauaucuuaaaccugggcacuuaaaagauauauggaguuaguagugcaaccugcucggucugaugaguccaucugcggacgaaacagc	1.728167	1.787916	1.734262	1.980062	1.147490	1.761163	0.045806	0.176415	-0.093337	0.236586	-0.028542	0.115836	2.137580	1.394371	0.000000	0.000000
gcugucaccgagaaacugugaaguauaucuuaaaccugggcacuuaaaagauauauggaguuaguagugcaaccugcucggucugaugaguccau-cugggacgaaacagc	1.619380	1.788869	1.588134	1.850144	1.477369	1.828143	0.096030	0.210452	-0.218122	0.181103	-0.071605	0.261865	2.507411	2.155116	0.000000	0.000000
gcugucaccgagaaacugugaaguauaucuuaaaccugggcacuuaaaagauauauggaguuaguagugcaaccugcucggucugaugaguccaucuggggacgaaacagc	1.709490	1.729598	1.627476	1.892790	1.047389	1.842105	0.193875	0.288432	-0.833530	-0.650816	-0.964497	-0.715457	1.523052	1.774354	0.000000	0.000000
gcugucaccgagaaacugugaaguauaucuuaaaccugggcacuuaaaagauauauggaguuaguagugcaaccugcucggucugaugaguccaucuguggacgaaacagc	1.722168	1.781210	1.739486	1.987583	1.145623	1.770504	0.075074	0.194961	NaN	NaN	NaN	NaN	NaN	NaN	0.000000	0.000000
gcugucaccgagaaacugugaaguauaucuuaaaccugggcacuuaaaagauauauggaguuaguagugcaaccugcucggucugaugaguccaucuuaggacgaaacagc	1.637886	1.680616	1.585391	1.846001	1.103392	1.822259	0.041216	0.174473	NaN	NaN	NaN	NaN	NaN	NaN	0.000000	0.000000
gcugucaccgagaaacugugaaguauaucuuaaaccugggcacuuaaaagauauauggaguuaguagugcaaccugcucggucugaugaguccaucuucggacgaaacagc	1.785387	1.863104	1.838765	1.985188	1.195961	1.400953	0.074381	0.194226	NaN	NaN	NaN	NaN	NaN	NaN	0.000000	0.000000
gcugucaccgagaaacugugaaguauaucuuaaaccugggcacuuaaaagauauauggaguuaguagugcaaccugcucggucugaugaguccau-cuuggacgaaacagc	1.653945	1.720180	1.659297	1.895011	1.164756	1.720736	0.051195	0.180693	-0.111936	0.139921	-0.011086	0.209881	1.785900	1.663287	0.000000	0.000000
gcugucaccgagaaacugugaaguauaucuuaaaccugggcacuuaaaagauauauggaguuaguagugcaaccugcucggucugaugaguccaucuugggacgaaacagc	1.660649	1.744426	1.652833	1.876464	1.212766	1.673522	0.012346	0.144785	NaN	NaN	NaN	NaN	NaN	NaN	0.000000	0.000000
gcugucaccgagaaacugugaaguauaucuuaaaccugggcacuuaaaagauauauggaguuaguagugcaaccugcucggucugaugaguccaucuuuggacgaaacagc	1.656755	1.788979	1.721710	1.934361	1.355887	1.631743	0.065101	0.189282	NaN	NaN	NaN	NaN	NaN	NaN	0.000000	0.000000
gcugucaccgagaaacugugaaguauaucuuaaaccugggcacuuaaaagauauauggaguuaguagugcaaccugcucggucugaugaguccaugaaaggacgaaacagc	1.499738	1.570678	1.306239	1.714088	1.177443	2.557692	0.045405	0.176415	-0.685963	-0.520296	-0.670052	-0.482995	1.464423	1.538354	0.000030	0.000032
gcugucaccgagaaacugugaaguauaucuuaaaccugggcacuuaaaagauauauggaguuaguagugcaaccugcucggucugaugaguccaugaacggacgaaacagc	1.653546	1.713754	1.645275	1.856541	1.148704	1.626544	0.010240	0.138707	-0.118429	0.315411	0.090936	0.352152	2.715439	1.824803	0.000000	0.000000
gcugucaccgagaaacugugaaguauaucuuaaaccugggcacuuaaaagauauauggaguuaguagugcaaccugcucggucugaugaguccau-gaaggacgaaacagc	1.486408	1.512193	1.330334	1.650141	1.061170	2.088369	0.060527	0.186000	-0.375520	-0.072103	-0.301613	0.007841	2.011023	2.039171	0.000000	0.000000
gcugucaccgagaaacugugaaguauaucuuaaaccugggcacuuaaaagauauauggaguuaguagugcaaccugcucggucugaugaguccaugaagggacgaaacagc	1.606568	1.626870	1.428829	1.717852	1.047857	1.945463	0.454562	0.510829	NaN	NaN	NaN	NaN	NaN	NaN	0.000000	0.000000
gcugucaccgagaaacugugaaguauaucuuaaaccugggcacuuaaaagauauauggaguuaguagugcaaccugcucggucugaugaguccaugaauggacgaaacagc	1.571115	1.699677	1.493358	1.733629	1.344504	1.738885	0.241309	0.327021	NaN	NaN	NaN	NaN	NaN	NaN	0.000000	0.000000
gcugucaccgagaaacugugaaguauaucuuaaaccugggcacuuaaaagauauauggaguuaguagugcaaccugcucggucugaugaguccaugacaggacgaaacagc	1.571630	1.624530	1.590053	1.824764	1.129537	1.716769	0.334734	0.405041	NaN	NaN	NaN	NaN	NaN	NaN	0.000000	0.000000
gcugucaccgagaaacugugaaguauaucuuaaaccugggcacuuaaaagauauauggaguuaguagugcaaccugcucggucugaugaguccau-gacggacgaaacagc	1.599959	1.643931	1.558594	1.837880	1.106552	1.902328	0.138948	0.244781	-0.077707	0.117504	0.104072	0.264184	1.567514	1.445813	0.000000	0.000000
gcugucaccgagaaacugugaaguauaucuuaaaccugggcacuuaaaagauauauggaguuaguagugcaaccugcucggucugaugaguccaugacgggacgaaacagc	1.649718	1.698970	1.523078	1.820037	1.120087	1.981341	0.155185	0.258347	NaN	NaN	NaN	NaN	NaN	NaN	0.000000	0.000000
gcugucaccgagaaacugugaaguauaucuuaaaccugggcacuuaaaagauauauggaguuaguagugcaaccugcucggucugaugaguccaugacuggacgaaacagc	1.706962	1.765048	1.712707	1.925891	1.143103	1.633741	0.005797	0.138707	-1.145981	-0.972819	-1.274896	-0.887875	1.489916	2.437933	0.000000	0.000000
gcugucaccgagaaacugugaaguauaucuuaaaccugggcacuuaaaagauauauggaguuaguagugcaaccugcucggucugaugaguccaugagaggacgaaacagc	1.432094	1.430647	1.262807	1.647175	0.996673	2.423077	0.435538	0.493021	-0.203739	-0.150695	-0.394507	-0.143767	1.129909	1.781311	0.000022	0.000023
gcugucaccgagaaacugugaaguauaucuuaaaccugggcacuuaaaagauauauggaguuaguagugcaaccugcucggucugaugaguccaugagcggacgaaacagc	1.670306	1.739019	1.577345	1.854702	1.171422	1.893899	0.103406	0.216874	NaN	NaN	NaN	NaN	NaN	NaN	0.000000	0.000000
gcugucaccgagaaacugugaaguauaucuuaaaccugggcacuuaaaagauauauggaguuaguagugcaaccugcucggucugaugaguccau-gagggacgaaacagc	1.574706	1.634138	1.383692	1.682030	1.146653	1.987640	0.397175	0.458158	-0.493207	-0.223980	-0.437380	-0.210754	1.858775	1.685101	0.000000	0.000000
gcugucaccgagaaacugugaaguauaucuuaaaccugggcacuuaaaagauauauggaguuaguagugcaaccugcucggucugaugaguccaugaggggacgaaacagc	1.586334	1.670111	1.523720	1.789638	1.212766	1.844665	0.014317	0.149549	NaN	NaN	NaN	NaN	NaN	NaN	0.000000	0.000000
gcugucaccgagaaacugugaaguauaucuuaaaccugggcacuuaaaagauauauggaguuaguagugcaaccugcucggucugaugaguccaugaguggacgaaacagc	1.522315	1.629321	1.549962	1.829644	1.279401	1.904066	0.208394	0.301222	-0.434703	-0.117767	-0.398143	-0.049473	2.074607	2.231874	0.000000	0.000000
gcugucaccgagaaacugugaaguauaucuuaaaccugggcacuuaaaagauauauggaguuaguagugcaaccugcucggucugaugaguccaugauaggacgaaacagc	1.577785	1.611219	1.480150	1.804064	1.080025	2.108214	0.138643	0.244722	NaN	NaN	NaN	NaN	NaN	NaN	0.000000	0.000000
gcugucaccgagaaacugugaaguauaucuuaaaccugggcacuuaaaagauauauggaguuaguagugcaaccugcucggucugaugaguccaugaucggacgaaacagc	1.686336	1.756661	1.616409	1.879271	1.175775	1.831731	0.076323	0.196078	NaN	NaN	NaN	NaN	NaN	NaN	0.000000	0.000000
gcugucaccgagaaacugugaaguauaucuuaaaccugggcacuuaaaagauauauggaguuaguagugcaaccugcucggucugaugaguccau-gauggacgaaacagc	1.530364	1.610106	1.441855	1.773802	1.201551	2.147567	0.028581	0.166200	-0.454309	-0.204096	-0.384522	-0.133832	1.779149	1.781106	0.000000	0.000000
gcugucaccgagaaacugugaaguauaucuuaaaccugggcacuuaaaagauauauggaguuaguagugcaaccugcucggucugaugaguccaugaugggacgaaacagc	1.645425	1.689825	1.548341	1.845410	1.107642	1.981838	0.077254	0.197121	-0.277406	0.110863	-0.200454	0.001050	2.444946	1.590391	0.000000	0.000000
gcugucaccgagaaacugugaaguauaucuuaaaccugggcacuuaaaagauauauggaguuaguagugcaaccugcucggucugaugaguccaugauuggacgaaacagc	1.523123	1.543470	1.288238	1.693647	1.047965	2.543372	0.218761	0.309066	-0.650181	-0.080711	-0.488894	0.051874	3.710826	3.473509	0.000000	0.000000
gcugucaccgagaaacugugaaguauaucuuaaaccugggcacuuaaaagauauauggaguuaguagugcaaccugcucggucugaugaguccaugcaaggacgaaacagc	1.539085	1.571710	1.498355	1.747339	1.078014	1.774122	0.328982	0.400286	NaN	NaN	NaN	NaN	NaN	NaN	0.000000	0.000000
gcugucaccgagaaacugugaaguauaucuuaaaccugggcacuuaaaagauauauggaguuaguagugcaaccugcucggucugaugaguccaugcacggacgaaacagc	1.717861	1.799921	1.711022	1.913931	1.207982	1.595547	0.066157	0.190329	NaN	NaN	NaN	NaN	NaN	NaN	0.000000	0.000000
gcugucaccgagaaacugugaaguauaucuuaaaccugggcacuuaaaagauauauggaguuaguagugcaaccugcucggucugaugaguccau-gcaggacgaaacagc	1.680222	1.722045	1.682959	1.861271	1.101090	1.507692	0.014932	0.151951	0.058264	0.261679	0.239346	0.382351	1.597408	1.389969	0.000000	0.000000
gcugucaccgagaaacugugaaguauaucuuaaaccugggcacuuaaaagauauauggaguuaguagugcaaccugcucggucugaugaguccaugcagggacgaaacagc	1.764084	1.848924	1.765126	1.926079	1.215738	1.448614	0.260571	0.343144	NaN	NaN	NaN	NaN	NaN	NaN	0.000000	0.000000
gcugucaccgagaaacugugaaguauaucuuaaaccugggcacuuaaaagauauauggaguuaguagugcaaccugcucggucugaugaguccaugcauggacgaaacagc	1.586956	1.673535	1.650342	1.838078	1.220616	1.540761	0.303018	0.378945	NaN	NaN	NaN	NaN	NaN	NaN	0.000000	0.000000
gcugucaccgagaaacugugaaguauaucuuaaaccugggcacuuaaaagauauauggaguuaguagugcaaccugcucggucugaugaguccaugccaggacgaaacagc	1.699900	1.778769	1.708720	1.892423	1.199139	1.526523	0.071624	0.192819	-0.260597	0.112554	-0.305180	0.238781	2.361297	3.499142	0.000000	0.000000
gcugucaccgagaaacugugaaguauaucuuaaaccugggcacuuaaaagauauauggaguuaguagugcaaccugcucggucugaugaguccaugcccggacgaaacagc	1.757129	1.723936	1.829703	1.918241	0.926418	1.226135	0.474871	0.529340	NaN	NaN	NaN	NaN	NaN	NaN	0.000000	0.000000
gcugucaccgagaaacugugaaguauaucuuaaaccugggcacuuaaaagauauauggaguuaguagugcaaccugcucggucugaugaguccau-gccggacgaaacagc	1.757940	1.813015	1.763150	1.958673	1.135205	1.568637	0.035039	0.171614	-0.036632	0.292696	0.187528	0.212447	2.134654	1.059057	0.000000	0.000000
gcugucaccgagaaacugugaaguauaucuuaaaccugggcacuuaaaagauauauggaguuaguagugcaaccugcucggucugaugaguccaugccgggacgaaacagc	1.749275	1.767235	1.751358	1.945300	1.042221	1.562937	0.127207	0.235504	NaN	NaN	NaN	NaN	NaN	NaN	0.000000	0.000000
gcugucaccgagaaacugugaaguauaucuuaaaccugggcacuuaaaagauauauggaguuaguagugcaaccugcucggucugaugaguccaugccuggacgaaacagc	1.713699	1.770099	1.775482	1.962147	1.138674	1.536968	0.127862	0.235870	NaN	NaN	NaN	NaN	NaN	NaN	0.000000	0.000000
gcugucaccgagaaacugugaaguauaucuuaaaccugggcacuuaaaagauauauggaguuaguagugcaaccugcucggucugaugaguccaugcgaggacgaaacagc	1.542772	1.572482	1.431168	1.751173	1.070803	2.089320	0.136032	0.242127	-0.456689	-0.104566	-0.365599	-0.073114	2.249689	1.961036	0.000000	0.000000
gcugucaccgagaaacugugaaguauaucuuaaaccugggcacuuaaaagauauauggaguuaguagugcaaccugcucggucugaugaguccaugcgcggacgaaacagc	1.743819	1.793263	1.720567	1.932800	1.120584	1.630171	0.078541	0.197590	NaN	NaN	NaN	NaN	NaN	NaN	0.000000	0.000000
gcugucaccgagaaacugugaaguauaucuuaaaccugggcacuuaaaagauauauggaguuaguagugcaaccugcucggucugaugaguccau-gcgggacgaaacagc	1.618235	1.675842	1.618594	1.850162	1.141844	1.704387	0.115477	0.226558	-0.160977	0.117675	0.032545	0.084253	1.899555	1.126440	0.000000	0.000001
gcugucaccgagaaacugugaaguauaucuuaaaccugggcacuuaaaagauauauggaguuaguagugcaaccugcucggucugaugaguccaugcggggacgaaacagc	1.758133	1.754425	1.724612	1.892459	0.991499	1.471795	0.603078	0.642679	NaN	NaN	NaN	NaN	NaN	NaN	0.000000	0.000000
gcugucaccgagaaacugugaaguauaucuuaaaccugggcacuuaaaagauauauggaguuaguagugcaaccugcucggucugaugaguccaugcguggacgaaacagc	1.686912	1.723215	1.670602	1.862905	1.087184	1.557051	0.012561	0.144785	NaN	NaN	NaN	NaN	NaN	NaN	0.000000	0.000000
gcugucaccgagaaacugugaaguauaucuuaaaccugggcacuuaaaagauauauggaguuaguagugcaaccugcucggucugaugaguccaugcuaggacgaaacagc	1.597306	1.728183	1.549281	1.812450	1.351690	1.833026	0.070466	0.192315	NaN	NaN	NaN	NaN	NaN	NaN	0.000000	0.000000
gcugucaccgagaaacugugaaguauaucuuaaaccugggcacuuaaaagauauauggaguuaguagugcaaccugcucggucugaugaguccaugcucggacgaaacagc	1.777765	1.813815	1.704693	1.879060	1.086550	1.494057	0.603641	0.643142	NaN	NaN	NaN	NaN	NaN	NaN	0.000000	0.000000
gcugucaccgagaaacugugaaguauaucuuaaaccugggcacuuaaaagauauauggaguuaguagugcaaccugcucggucugaugaguccau-gcuggacgaaacagc	1.645372	1.762536	1.595071	1.869859	1.309676	1.882733	0.034385	0.170866	0.068439	0.335382	0.257084	0.326528	1.849025	1.173394	0.000000	0.000000
gcugucaccgagaaacugugaaguauaucuuaaaccugggcacuuaaaagauauauggaguuaguagugcaaccugcucggucugaugaguccaugcugggacgaaacagc	1.664098	1.777047	1.704165	1.882288	1.297028	1.507036	0.114096	0.226410	NaN	NaN	NaN	NaN	NaN	NaN	0.000000	0.000000
gcugucaccgagaaacugugaaguauaucuuaaaccugggcacuuaaaagauauauggaguuaguagugcaaccugcucggucugaugaguccaugcuuggacgaaacagc	1.597495	1.717347	1.632445	1.886057	1.317809	1.793129	0.085225	0.202093	NaN	NaN	NaN	NaN	NaN	NaN	0.000000	0.000000
gcugucaccgagaaacugugaaguauaucuuaaaccugggcacuuaaaagauauauggaguuaguagugcaaccugcucggucugaugaguccauggaaggacgaaacagc	1.418693	1.426990	1.238049	1.629667	1.019290	2.463869	0.348010	0.416739	-0.581225	-0.316345	-0.594290	-0.269069	1.840263	2.114565	0.000000	0.000000
gcugucaccgagaaacugugaaguauaucuuaaaccugggcacuuaaaagauauauggaguuaguagugcaaccugcucggucugaugaguccauggacggacgaaacagc	1.643060	1.692605	1.565203	1.820674	1.120845	1.800824	0.061008	0.187012	NaN	NaN	NaN	NaN	NaN	NaN	0.000000	0.000000
gcugucaccgagaaacugugaaguauaucuuaaaccugggcacuuaaaagauauauggaguuaguagugcaaccugcucggucugaugaguccau-ggaggacgaaacagc	1.468215	1.512174	1.305031	1.619241	1.106519	2.061623	0.029521	0.166829	-0.408699	-0.060163	-0.329823	-0.018532	2.231187	2.047815	0.000000	0.000000
gcugucaccgagaaacugugaaguauaucuuaaaccugggcacuuaaaagauauauggaguuaguagugcaaccugcucggucugaugaguccauggagggacgaaacagc	1.623042	1.622683	1.479260	1.740899	0.999174	1.826583	0.532905	0.581372	NaN	NaN	NaN	NaN	NaN	NaN	0.000000	0.000000
gcugucaccgagaaacugugaaguauaucuuaaaccugggcacuuaaaagauauauggaguuaguagugcaaccugcucggucugaugaguccauggauggacgaaacagc	1.546703	1.586608	1.466512	1.758153	1.096237	1.957229	0.109980	0.223105	-0.643099	-0.394961	-0.618973	-0.412107	1.770673	1.610146	0.000000	0.000000
gcugucaccgagaaacugugaaguauaucuuaaaccugggcacuuaaaagauauauggaguuaguagugcaaccugcucggucugaugaguccauggcaggacgaaacagc	1.629085	1.715316	1.600299	1.780546	1.219637	1.514423	0.316530	0.388766	NaN	NaN	NaN	NaN	NaN	NaN	0.000000	0.000000
gcugucaccgagaaacugugaaguauaucuuaaaccugggcacuuaaaagauauauggaguuaguagugcaaccugcucggucugaugaguccauggccggacgaaacagc	1.762470	1.811776	1.796893	1.990130	1.120226	1.560404	0.027405	0.165161	NaN	NaN	NaN	NaN	NaN	NaN	0.000000	0.000000
gcugucaccgagaaacugugaaguauaucuuaaaccugggcacuuaaaagauauauggaguuaguagugcaaccugcucggucugaugaguccau-ggcggacgaaacagc	1.603867	1.664599	1.635601	1.864561	1.150091	1.694184	0.257799	0.340395	0.009079	0.332246	0.223029	0.369516	2.104590	1.401159	0.000000	0.000000
gcugucaccgagaaacugugaaguauaucuuaaaccugggcacuuaaaagauauauggaguuaguagugcaaccugcucggucugaugaguccauggcgggacgaaacagc	1.722392	1.789224	1.666683	1.864618	1.166359	1.577376	0.316586	0.388766	NaN	NaN	NaN	NaN	NaN	NaN	0.000000	0.000000
gcugucaccgagaaacugugaaguauaucuuaaaccugggcacuuaaaagauauauggaguuaguagugcaaccugcucggucugaugaguccauggcuggacgaaacagc	1.728669	1.752091	1.772625	1.970118	1.055413	1.575770	0.270532	0.351876	NaN	NaN	NaN	NaN	NaN	NaN	0.000000	0.000000
gcugucaccgagaaacugugaaguauaucuuaaaccugggcacuuaaaagauauauggaguuaguagugcaaccugcucggucugaugaguccaugggaggacgaaacagc	1.487535	1.511670	1.321703	1.616916	1.057146	1.973389	0.143129	0.248297	NaN	NaN	NaN	NaN	NaN	NaN	0.000000	0.000000
gcugucaccgagaaacugugaaguauaucuuaaaccugggcacuuaaaagauauauggaguuaguagugcaaccugcucggucugaugaguccaugggcggacgaaacagc	1.615216	1.669438	1.636519	1.901523	1.132979	1.840787	0.257590	0.340211	NaN	NaN	NaN	NaN	NaN	NaN	0.000000	0.000000
gcugucaccgagaaacugugaaguauaucuuaaaccugggcacuuaaaagauauauggaguuaguagugcaaccugcucggucugaugaguccau-gggggacgaaacagc	1.568736	1.560198	1.407090	1.736531	0.980534	2.135214	0.366760	0.432826	-0.283761	0.011163	-0.224307	0.032724	1.972080	1.807305	0.000000	0.000000
gcugucaccgagaaacugugaaguauaucuuaaaccugggcacuuaaaagauauauggaguuaguagugcaaccugcucggucugaugaguccauggggggacgaaacagc	1.644776	1.624749	1.482804	1.738077	0.954934	1.800000	0.819065	0.835210	NaN	NaN	NaN	NaN	NaN	NaN	0.000000	0.000000
gcugucaccgagaaacugugaaguauaucuuaaaccugggcacuuaaaagauauauggaguuaguagugcaaccugcucggucugaugaguccauggguggacgaaacagc	1.595169	1.686952	1.493174	1.785264	1.235329	1.959254	0.062493	0.187520	-0.620928	-0.394094	-0.504113	-0.394961	1.685910	1.285739	0.000001	0.000001
gcugucaccgagaaacugugaaguauaucuuaaaccugggcacuuaaaagauauauggaguuaguagugcaaccugcucggucugaugaguccaugguaggacgaaacagc	1.509581	1.585447	1.416259	1.723705	1.190875	2.029766	0.015397	0.153234	-0.448099	-0.125336	-0.589431	-0.159748	2.102633	2.689569	0.000000	0.000000
gcugucaccgagaaacugugaaguauaucuuaaaccugggcacuuaaaagauauauggaguuaguagugcaaccugcucggucugaugaguccauggucggacgaaacagc	1.680066	1.735170	1.654832	1.883923	1.135284	1.694693	0.006551	0.138707	NaN	NaN	NaN	NaN	NaN	NaN	0.000000	0.000000
gcugucaccgagaaacugugaaguauaucuuaaaccugggcacuuaaaagauauauggaguuaguagugcaaccugcucggucugaugaguccau-gguggacgaaacagc	1.558764	1.603889	1.485895	1.743609	1.109495	1.810147	0.017803	0.155614	-0.125403	0.229397	0.110470	0.224666	2.263601	1.300757	0.000000	0.000000
gcugucaccgagaaacugugaaguauaucuuaaaccugggcacuuaaaagauauauggaguuaguagugcaaccugcucggucugaugaguccauggugggacgaaacagc	1.632824	1.629911	1.492144	1.762227	0.993313	1.862443	0.470755	0.525578	-0.402677	-0.127403	-0.279557	-0.097866	1.884836	1.519466	0.000000	0.000000
gcugucaccgagaaacugugaaguauaucuuaaaccugggcacuuaaaagauauauggaguuaguagugcaaccugcucggucugaugaguccaugguuggacgaaacagc	1.485609	1.613165	1.442887	1.756176	1.341393	2.057261	0.066858	0.190350	NaN	NaN	NaN	NaN	NaN	NaN	0.000000	0.000000
gcugucaccgagaaacugugaaguauaucuuaaaccugggcacuuaaaagauauauggaguuaguagugcaaccugcucggucugaugaguccauguaaggacgaaacagc	1.594158	1.585181	1.484474	1.780159	0.979542	1.975536	0.403508	0.464277	NaN	NaN	NaN	NaN	NaN	NaN	0.000000	0.000000
gcugucaccgagaaacugugaaguauaucuuaaaccugggcacuuaaaagauauauggaguuaguagugcaaccugcucggucugaugaguccauguacggacgaaacagc	1.624815	1.731292	1.626433	1.839952	1.277841	1.635005	0.074389	0.194226	-0.506233	-0.250068	-0.425825	-0.008044	1.803702	2.616859	0.000000	0.000000
gcugucaccgagaaacugugaaguauaucuuaaaccugggcacuuaaaagauauauggaguuaguagugcaaccugcucggucugaugaguccau-guaggacgaaacagc	1.555632	1.617518	1.470655	1.766081	1.153152	1.974359	0.011663	0.144785	-0.108514	0.174311	-0.014477	0.180889	1.917895	1.568072	0.000000	0.000000
gcugucaccgagaaacugugaaguauaucuuaaaccugggcacuuaaaagauauauggaguuaguagugcaaccugcucggucugaugaguccauguagggacgaaacagc	1.598374	1.695031	1.574969	1.851201	1.249271	1.889000	0.020870	0.160132	NaN	NaN	NaN	NaN	NaN	NaN	0.000000	0.000000
gcugucaccgagaaacugugaaguauaucuuaaaccugggcacuuaaaagauauauggaguuaguagugcaaccugcucggucugaugaguccauguauggacgaaacagc	1.632904	1.780828	1.582534	1.853787	1.405801	1.867467	0.082083	0.199882	-0.194876	0.185767	-0.100764	0.205542	2.402389	2.024447	0.000000	0.000000
gcugucaccgagaaacugugaaguauaucuuaaaccugggcacuuaaaagauauauggaguuaguagugcaaccugcucggucugaugaguccaugucaggacgaaacagc	1.640931	1.737558	1.538734	1.831170	1.249185	1.960813	0.096733	0.211339	NaN	NaN	NaN	NaN	NaN	NaN	0.000000	0.000000
gcugucaccgagaaacugugaaguauaucuuaaaccugggcacuuaaaagauauauggaguuaguagugcaaccugcucggucugaugaguccauguccggacgaaacagc	1.722898	1.754723	1.751503	1.967436	1.076033	1.644117	0.183996	0.280541	NaN	NaN	NaN	NaN	NaN	NaN	0.000000	0.000000
gcugucaccgagaaacugugaaguauaucuuaaaccugggcacuuaaaagauauauggaguuaguagugcaaccugcucggucugaugaguccau-gucggacgaaacagc	1.660664	1.789570	1.683750	1.870763	1.345569	1.538199	0.139498	0.245055	-0.086146	0.155309	-0.035825	0.298401	1.743636	2.158870	0.000000	0.000000
gcugucaccgagaaacugugaaguauaucuuaaaccugggcacuuaaaagauauauggaguuaguagugcaaccugcucggucugaugaguccaugucgggacgaaacagc	1.667667	1.698145	1.618133	1.821557	1.072700	1.597436	0.130753	0.238020	NaN	NaN	NaN	NaN	NaN	NaN	0.000000	0.000000
gcugucaccgagaaacugugaaguauaucuuaaaccugggcacuuaaaagauauauggaguuaguagugcaaccugcucggucugaugaguccaugucuggacgaaacagc	1.716570	1.803311	1.676400	1.867753	1.221073	1.553650	0.284785	0.364214	NaN	NaN	NaN	NaN	NaN	NaN	0.000000	0.000000
gcugucaccgagaaacugugaaguauaucuuaaaccugggcacuuaaaagauauauggaguuaguagugcaaccugcucggucugaugaguccaugugaggacgaaacagc	1.499398	1.569386	1.383104	1.730501	1.174867	2.225343	0.034416	0.170866	NaN	NaN	NaN	NaN	NaN	NaN	0.000000	0.000000
gcugucaccgagaaacugugaaguauaucuuaaaccugggcacuuaaaagauauauggaguuaguagugcaaccugcucggucugaugaguccaugugcggacgaaacagc	1.603685	1.675262	1.602968	1.869519	1.179171	1.847359	0.121473	0.230781	NaN	NaN	NaN	NaN	NaN	NaN	0.000000	0.000000
gcugucaccgagaaacugugaaguauaucuuaaaccugggcacuuaaaagauauauggaguuaguagugcaaccugcucggucugaugaguccau-gugggacgaaacagc	1.553978	1.591796	1.430506	1.726222	1.090982	1.975679	0.038964	0.173876	-0.456545	-0.186136	-0.399596	-0.092490	1.863841	2.028179	0.000000	0.000000
gcugucaccgagaaacugugaaguauaucuuaaaccugggcacuuaaaagauauauggaguuaguagugcaaccugcucggucugaugaguccauguggggacgaaacagc	1.622301	1.658599	1.549427	1.772680	1.087172	1.672065	0.122112	0.231262	NaN	NaN	NaN	NaN	NaN	NaN	0.000000	0.000000
gcugucaccgagaaacugugaaguauaucuuaaaccugggcacuuaaaagauauauggaguuaguagugcaaccugcucggucugaugaguccauguguggacgaaacagc	1.562221	1.692431	1.501689	1.847620	1.349615	2.217844	0.005709	0.138707	-0.372345	-0.329024	-0.594924	-0.299263	1.104894	1.975427	0.000000	0.000000
gcugucaccgagaaacugugaaguauaucuuaaaccugggcacuuaaaagauauauggaguuaguagugcaaccugcucggucugaugaguccauguuaggacgaaacagc	1.530088	1.654208	1.516753	1.799663	1.330823	1.918269	0.072704	0.193707	-0.436718	-0.040323	-0.247490	-0.100181	2.491120	1.403812	0.000000	0.000000
gcugucaccgagaaacugugaaguauaucuuaaaccugggcacuuaaaagauauauggaguuaguagugcaaccugcucggucugaugaguccauguucggacgaaacagc	1.687819	1.768563	1.673459	1.915963	1.204324	1.747846	0.001668	0.138562	NaN	NaN	NaN	NaN	NaN	NaN	0.000000	0.000000
gcugucaccgagaaacugugaaguauaucuuaaaccugggcacuuaaaagauauauggaguuaguagugcaaccugcucggucugaugaguccau-guuggacgaaacagc	1.578078	1.690597	1.504537	1.794439	1.295745	1.949404	0.029191	0.166597	-0.297491	-0.060277	-0.236274	-0.009966	1.726688	1.683869	0.000000	0.000000
gcugucaccgagaaacugugaaguauaucuuaaaccugggcacuuaaaagauauauggaguuaguagugcaaccugcucggucugaugaguccauguugggacgaaacagc	1.589778	1.625509	1.538694	1.823266	1.085753	1.925624	0.178640	0.277359	NaN	NaN	NaN	NaN	NaN	NaN	0.000000	0.000000
gcugucaccgagaaacugugaaguauaucuuaaaccugggcacuuaaaagauauauggaguuaguagugcaaccugcucggucugaugaguccauguuuggacgaaacagc	1.583574	1.665780	1.535674	1.877128	1.208388	2.195099	0.084529	0.201347	NaN	NaN	NaN	NaN	NaN	NaN	0.000000	0.000000
gcugucaccgagaaacugugaaguauaucuuaaaccugggcacuuaaaagauauauggaguuaguagugcaaccugcucggucugaugaguccauuaaaggacgaaacagc	1.559396	1.626416	1.491967	1.802209	1.166864	2.042875	0.056544	0.182797	-0.502018	-0.054303	-0.347968	0.020180	2.803594	2.334251	0.000000	0.000000
gcugucaccgagaaacugugaaguauaucuuaaaccugggcacuuaaaagauauauggaguuaguagugcaaccugcucggucugaugaguccauuaacggacgaaacagc	1.643829	1.654552	1.665212	1.866345	1.024997	1.589033	0.533836	0.582004	NaN	NaN	NaN	NaN	NaN	NaN	0.000000	0.000000
gcugucaccgagaaacugugaaguauaucuuaaaccugggcacuuaaaagauauauggaguuaguagugcaaccugcucggucugaugaguccau-uaaggacgaaacagc	1.573135	1.634557	1.488257	1.776839	1.151918	1.943487	0.003593	0.138707	-0.078911	0.205513	-0.000673	0.214017	1.924970	1.639419	0.000000	0.000000
gcugucaccgagaaacugugaaguauaucuuaaaccugggcacuuaaaagauauauggaguuaguagugcaaccugcucggucugaugaguccauuaagggacgaaacagc	1.582589	1.649377	1.524919	1.845220	1.166240	2.090745	0.081045	0.199223	NaN	NaN	NaN	NaN	NaN	NaN	0.000000	0.000000
gcugucaccgagaaacugugaaguauaucuuaaaccugggcacuuaaaagauauauggaguuaguagugcaaccugcucggucugaugaguccauuaauggacgaaacagc	1.663022	1.712129	1.684651	1.885066	1.119715	1.586409	0.113237	0.225566	NaN	NaN	NaN	NaN	NaN	NaN	0.000000	0.000000
gcugucaccgagaaacugugaaguauaucuuaaaccugggcacuuaaaagauauauggaguuaguagugcaaccugcucggucugaugaguccauuacaggacgaaacagc	1.648255	1.736523	1.609747	1.837070	1.225373	1.687809	0.077121	0.197109	NaN	NaN	NaN	NaN	NaN	NaN	0.000000	0.000000
gcugucaccgagaaacugugaaguauaucuuaaaccugggcacuuaaaagauauauggaguuaguagugcaaccugcucggucugaugaguccauuaccggacgaaacagc	1.692934	1.847293	1.773177	1.920528	1.426783	1.403947	0.185753	0.281711	NaN	NaN	NaN	NaN	NaN	NaN	0.000000	0.000000
gcugucaccgagaaacugugaaguauaucuuaaaccugggcacuuaaaagauauauggaguuaguagugcaaccugcucggucugaugaguccau-uacggacgaaacagc	1.679611	1.747808	1.737926	1.954525	1.170032	1.646640	0.157253	0.260306	0.028780	0.309827	0.244294	0.313862	1.910057	1.173727	0.000000	0.000000
gcugucaccgagaaacugugaaguauaucuuaaaccugggcacuuaaaagauauauggaguuaguagugcaaccugcucggucugaugaguccauuacgggacgaaacagc	1.692707	1.783618	1.647984	1.885278	1.232853	1.727004	0.089582	0.206401	-0.429264	-0.137319	-0.449039	-0.045542	1.958599	2.532189	0.000000	0.000000
gcugucaccgagaaacugugaaguauaucuuaaaccugggcacuuaaaagauauauggaguuaguagugcaaccugcucggucugaugaguccauuacuggacgaaacagc	1.711512	1.806871	1.751774	1.921074	1.245543	1.476725	0.078116	0.197590	NaN	NaN	NaN	NaN	NaN	NaN	0.000000	0.000000
gcugucaccgagaaacugugaaguauaucuuaaaccugggcacuuaaaagauauauggaguuaguagugcaaccugcucggucugaugaguccauuagaggacgaaacagc	1.597553	1.650496	1.434262	1.731977	1.129648	1.984794	0.270786	0.352022	NaN	NaN	NaN	NaN	NaN	NaN	0.000000	0.000000
gcugucaccgagaaacugugaaguauaucuuaaaccugggcacuuaaaagauauauggaguuaguagugcaaccugcucggucugaugaguccauuagcggacgaaacagc	1.655642	1.652601	1.657789	1.873441	0.993022	1.643057	0.564878	0.608368	-0.095844	0.147201	0.031687	0.304524	1.750027	1.874292	0.000000	0.000000
gcugucaccgagaaacugugaaguauaucuuaaaccugggcacuuaaaagauauauggaguuaguagugcaaccugcucggucugaugaguccau-uagggacgaaacagc	1.634217	1.700803	1.614136	1.863756	1.165699	1.776724	0.023048	0.162241	-0.100755	0.196043	0.000207	0.287075	1.980605	1.935836	0.000000	0.000000
gcugucaccgagaaacugugaaguauaucuuaaaccugggcacuuaaaagauauauggaguuaguagugcaaccugcucggucugaugaguccauuaggggacgaaacagc	1.606000	1.606000	1.513589	1.841319	1.000000	2.126819	0.353468	0.421547	NaN	NaN	NaN	NaN	NaN	NaN	0.000000	0.000000
gcugucaccgagaaacugugaaguauaucuuaaaccugggcacuuaaaagauauauggaguuaguagugcaaccugcucggucugaugaguccauuaguggacgaaacagc	1.693538	1.746915	1.678860	1.904045	1.130776	1.679519	0.009159	0.138707	NaN	NaN	NaN	NaN	NaN	NaN	0.000000	0.000000
gcugucaccgagaaacugugaaguauaucuuaaaccugggcacuuaaaagauauauggaguuaguagugcaaccugcucggucugaugaguccauuauaggacgaaacagc	1.599786	1.672323	1.556845	1.806875	1.181783	1.778405	0.008063	0.138707	NaN	NaN	NaN	NaN	NaN	NaN	0.000000	0.000000
gcugucaccgagaaacugugaaguauaucuuaaaccugggcacuuaaaagauauauggaguuaguagugcaaccugcucggucugaugaguccauuaucggacgaaacagc	1.676632	1.742788	1.765007	1.932234	1.164545	1.469693	0.265210	0.347015	-0.501190	-0.224519	-0.444888	-0.109439	1.890912	2.164954	0.000000	0.000000
gcugucaccgagaaacugugaaguauaucuuaaaccugggcacuuaaaagauauauggaguuaguagugcaaccugcucggucugaugaguccau-uauggacgaaacagc	1.631468	1.699550	1.606993	1.871476	1.169722	1.838581	0.032608	0.170866	-0.008903	0.036615	0.021456	0.157123	1.110498	1.366680	0.005157	0.005272
gcugucaccgagaaacugugaaguauaucuuaaaccugggcacuuaaaagauauauggaguuaguagugcaaccugcucggucugaugaguccauuaugggacgaaacagc	1.592552	1.694859	1.560686	1.840894	1.265630	1.906378	0.012275	0.144785	NaN	NaN	NaN	NaN	NaN	NaN	0.000000	0.000000
gcugucaccgagaaacugugaaguauaucuuaaaccugggcacuuaaaagauauauggaguuaguagugcaaccugcucggucugaugaguccauuauuggacgaaacagc	1.598209	1.720296	1.657120	1.868408	1.324606	1.626629	0.142236	0.247666	NaN	NaN	NaN	NaN	NaN	NaN	0.000000	0.000000
gcugucaccgagaaacugugaaguauaucuuaaaccugggcacuuaaaagauauauggaguuaguagugcaaccugcucggucugaugaguccauucaaggacgaaacagc	1.604584	1.666691	1.560034	1.876278	1.153738	2.071308	0.107494	0.221316	NaN	NaN	NaN	NaN	NaN	NaN	0.000000	0.000000
gcugucaccgagaaacugugaaguauaucuuaaaccugggcacuuaaaagauauauggaguuaguagugcaaccugcucggucugaugaguccauucacggacgaaacagc	1.774013	1.819264	1.744038	1.946754	1.109815	1.594839	0.178144	0.277179	NaN	NaN	NaN	NaN	NaN	NaN	0.000000	0.000000
gcugucaccgagaaacugugaaguauaucuuaaaccugggcacuuaaaagauauauggaguuaguagugcaaccugcucggucugaugaguccau-ucaggacgaaacagc	1.575732	1.665828	1.556959	1.851079	1.230543	1.968433	0.076245	0.196078	-0.095250	0.260142	0.083772	0.234464	2.266687	1.414790	0.000000	0.000000
gcugucaccgagaaacugugaaguauaucuuaaaccugggcacuuaaaagauauauggaguuaguagugcaaccugcucggucugaugaguccauucagggacgaaacagc	1.606601	1.666558	1.569583	1.815141	1.148040	1.760181	0.016278	0.153725	-0.351683	-0.028644	-0.263668	-0.021033	2.103970	1.748376	0.000000	0.000000
gcugucaccgagaaacugugaaguauaucuuaaaccugggcacuuaaaagauauauggaguuaguagugcaaccugcucggucugaugaguccauucauggacgaaacagc	1.711127	1.766557	1.774691	1.923529	1.136135	1.408766	0.121069	0.230444	NaN	NaN	NaN	NaN	NaN	NaN	0.000000	0.000000
gcugucaccgagaaacugugaaguauaucuuaaaccugggcacuuaaaagauauauggaguuaguagugcaaccugcucggucugaugaguccauuccaggacgaaacagc	1.731783	1.778700	1.670043	1.983542	1.114083	2.058254	0.111179	0.223618	-0.254671	-0.041842	-0.108571	-0.100393	1.632407	1.019009	0.016780	0.017118
gcugucaccgagaaacugugaaguauaucuuaaaccugggcacuuaaaagauauauggaguuaguagugcaaccugcucggucugaugaguccauucccggacgaaacagc	1.765935	1.809449	1.829154	1.969422	1.105386	1.381237	0.018166	0.155614	-0.481686	-0.417868	-0.618566	-0.392185	1.158292	1.684151	0.000036	0.000038
gcugucaccgagaaacugugaaguauaucuuaaaccugggcacuuaaaagauauauggaguuaguagugcaaccugcucggucugaugaguccau-uccggacgaaacagc	1.709619	1.807283	1.730272	1.918026	1.252170	1.540828	0.065500	0.189584	-0.006726	0.271549	0.279366	0.287579	1.897906	1.019090	0.000000	0.000000
gcugucaccgagaaacugugaaguauaucuuaaaccugggcacuuaaaagauauauggaguuaguagugcaaccugcucggucugaugaguccauuccgggacgaaacagc	1.764729	1.787909	1.735515	1.898234	1.054824	1.454516	0.459010	0.515166	NaN	NaN	NaN	NaN	NaN	NaN	0.000000	0.000000
gcugucaccgagaaacugugaaguauaucuuaaaccugggcacuuaaaagauauauggaguuaguagugcaaccugcucggucugaugaguccauuccuggacgaaacagc	1.705057	1.786493	1.767181	1.932040	1.206246	1.461701	0.069003	0.192079	NaN	NaN	NaN	NaN	NaN	NaN	0.000000	0.000000
gcugucaccgagaaacugugaaguauaucuuaaaccugggcacuuaaaagauauauggaguuaguagugcaaccugcucggucugaugaguccauucgaggacgaaacagc	1.600550	1.666103	1.567805	1.759732	1.162926	1.555703	0.227879	0.316102	NaN	NaN	NaN	NaN	NaN	NaN	0.000000	0.000000
gcugucaccgagaaacugugaaguauaucuuaaaccugggcacuuaaaagauauauggaguuaguagugcaaccugcucggucugaugaguccauucgcggacgaaacagc	1.776731	1.828152	1.776966	1.985242	1.125696	1.615385	0.052831	0.181241	-0.133371	0.149169	-0.111686	0.238280	1.916637	2.238549	0.000000	0.000000
gcugucaccgagaaacugugaaguauaucuuaaaccugggcacuuaaaagauauauggaguuaguagugcaaccugcucggucugaugaguccau-ucgggacgaaacagc	1.620267	1.692462	1.599774	1.830578	1.180851	1.701389	0.017863	0.155614	-0.359015	-0.026912	-0.241456	-0.039119	2.148343	1.593445	0.000000	0.000000
gcugucaccgagaaacugugaaguauaucuuaaaccugggcacuuaaaagauauauggaguuaguagugcaaccugcucggucugaugaguccauucggggacgaaacagc	1.681424	1.675120	1.708949	1.956314	0.985591	1.767526	0.547299	0.594368	-0.561503	-0.010793	-0.238680	0.078640	3.553945	2.076441	0.000000	0.000000
gcugucaccgagaaacugugaaguauaucuuaaaccugggcacuuaaaagauauauggaguuaguagugcaaccugcucggucugaugaguccauucguggacgaaacagc	1.772558	1.773984	1.806680	1.951376	1.003288	1.395391	0.290422	0.368300	NaN	NaN	NaN	NaN	NaN	NaN	0.000000	0.000000
gcugucaccgagaaacugugaaguauaucuuaaaccugggcacuuaaaagauauauggaguuaguagugcaaccugcucggucugaugaguccauucuaggacgaaacagc	1.592652	1.682648	1.596526	1.871155	1.230258	1.882039	0.095867	0.210452	NaN	NaN	NaN	NaN	NaN	NaN	0.000000	0.000000
gcugucaccgagaaacugugaaguauaucuuaaaccugggcacuuaaaagauauauggaguuaguagugcaaccugcucggucugaugaguccauucucggacgaaacagc	1.800453	1.814629	1.811597	1.956496	1.033179	1.396043	0.305869	0.380689	NaN	NaN	NaN	NaN	NaN	NaN	0.000000	0.000000
gcugucaccgagaaacugugaaguauaucuuaaaccugggcacuuaaaagauauauggaguuaguagugcaaccugcucggucugaugaguccau-ucuggacgaaacagc	1.677226	1.776490	1.666133	1.888469	1.256794	1.668537	0.043538	0.175354	0.008774	0.365340	0.137150	0.351420	2.272829	1.637836	0.000000	0.000000
gcugucaccgagaaacugugaaguauaucuuaaaccugggcacuuaaaagauauauggaguuaguagugcaaccugcucggucugaugaguccauucugggacgaaacagc	1.726257	1.735595	1.626042	1.892574	1.021734	1.847277	0.304065	0.379680	NaN	NaN	NaN	NaN	NaN	NaN	0.000000	0.000000
gcugucaccgagaaacugugaaguauaucuuaaaccugggcacuuaaaagauauauggaguuaguagugcaaccugcucggucugaugaguccauucuuggacgaaacagc	1.679880	1.798075	1.753659	1.954411	1.312788	1.587639	0.065254	0.189283	NaN	NaN	NaN	NaN	NaN	NaN	0.000000	0.000000
gcugucaccgagaaacugugaaguauaucuuaaaccugggcacuuaaaagauauauggaguuaguagugcaaccugcucggucugaugaguccauugaaggacgaaacagc	1.539294	1.639586	1.427978	1.683678	1.259772	1.801775	0.261804	0.344311	-0.259678	0.155396	-0.059005	0.149290	2.600600	1.615456	0.000000	0.000000
gcugucaccgagaaacugugaaguauaucuuaaaccugggcacuuaaaagauauauggaguuaguagugcaaccugcucggucugaugaguccauugacggacgaaacagc	1.669110	1.684876	1.657908	1.902396	1.036971	1.755853	0.293566	0.370671	NaN	NaN	NaN	NaN	NaN	NaN	0.000000	0.000000
gcugucaccgagaaacugugaaguauaucuuaaaccugggcacuuaaaagauauauggaguuaguagugcaaccugcucggucugaugaguccau-ugaggacgaaacagc	1.529566	1.588590	1.469927	1.761681	1.145577	1.957735	0.117824	0.228650	-0.280243	-0.005376	-0.279749	-0.033172	1.883073	1.764317	0.000000	0.000000
gcugucaccgagaaacugugaaguauaucuuaaaccugggcacuuaaaagauauauggaguuaguagugcaaccugcucggucugaugaguccauugagggacgaaacagc	1.585424	1.612753	1.559571	1.792670	1.064950	1.710407	0.299403	0.375368	NaN	NaN	NaN	NaN	NaN	NaN	0.000000	0.000000
gcugucaccgagaaacugugaaguauaucuuaaaccugggcacuuaaaagauauauggaguuaguagugcaaccugcucggucugaugaguccauugauggacgaaacagc	1.651661	1.747867	1.610149	1.833748	1.247975	1.673396	0.122250	0.231262	NaN	NaN	NaN	NaN	NaN	NaN	0.000000	0.000000
gcugucaccgagaaacugugaaguauaucuuaaaccugggcacuuaaaagauauauggaguuaguagugcaaccugcucggucugaugaguccauugcaggacgaaacagc	1.707587	1.738923	1.629728	1.872988	1.074821	1.750891	0.193421	0.288046	NaN	NaN	NaN	NaN	NaN	NaN	0.000000	0.000000
gcugucaccgagaaacugugaaguauaucuuaaaccugggcacuuaaaagauauauggaguuaguagugcaaccugcucggucugaugaguccauugccggacgaaacagc	1.777075	1.832649	1.774989	2.001947	1.136514	1.686391	0.047970	0.177576	-0.175224	0.203491	0.018665	0.210069	2.391745	1.553829	0.000000	0.000000
gcugucaccgagaaacugugaaguauaucuuaaaccugggcacuuaaaagauauauggaguuaguagugcaaccugcucggucugaugaguccau-ugcggacgaaacagc	1.717758	1.791185	1.694279	1.888971	1.184204	1.565640	0.158083	0.260762	-0.029948	0.284853	0.298433	0.287885	2.064436	0.976005	0.000001	0.000001
gcugucaccgagaaacugugaaguauaucuuaaaccugggcacuuaaaagauauauggaguuaguagugcaaccugcucggucugaugaguccauugcgggacgaaacagc	1.721391	1.766809	1.704876	1.894364	1.110243	1.546991	0.087716	0.203965	NaN	NaN	NaN	NaN	NaN	NaN	0.000000	0.000000
gcugucaccgagaaacugugaaguauaucuuaaaccugggcacuuaaaagauauauggaguuaguagugcaaccugcucggucugaugaguccauugcuggacgaaacagc	1.696807	1.821435	1.763170	1.936451	1.332381	1.490323	0.086161	0.202811	NaN	NaN	NaN	NaN	NaN	NaN	0.000000	0.000000
gcugucaccgagaaacugugaaguauaucuuaaaccugggcacuuaaaagauauauggaguuaguagugcaaccugcucggucugaugaguccauuggaggacgaaacagc	1.516644	1.542856	1.376751	1.687990	1.062216	2.047571	0.071533	0.192819	-0.469218	-0.151777	-0.508507	-0.051250	2.077023	2.865874	0.000000	0.000000
gcugucaccgagaaacugugaaguauaucuuaaaccugggcacuuaaaagauauauggaguuaguagugcaaccugcucggucugaugaguccauuggcggacgaaacagc	1.682472	1.776914	1.658136	1.883917	1.242918	1.681827	0.060306	0.185896	NaN	NaN	NaN	NaN	NaN	NaN	0.000000	0.000000
gcugucaccgagaaacugugaaguauaucuuaaaccugggcacuuaaaagauauauggaguuaguagugcaaccugcucggucugaugaguccau-uggggacgaaacagc	1.585393	1.626280	1.459756	1.757986	1.098721	1.987144	0.076959	0.197020	-0.185087	0.089730	-0.098313	0.109563	1.882854	1.613897	0.000000	0.000000
gcugucaccgagaaacugugaaguauaucuuaaaccugggcacuuaaaagauauauggaguuaguagugcaaccugcucggucugaugaguccauugggggacgaaacagc	1.648197	1.690121	1.427631	1.800946	1.101346	2.362196	0.283673	0.363260	NaN	NaN	NaN	NaN	NaN	NaN	0.000000	0.000000
gcugucaccgagaaacugugaaguauaucuuaaaccugggcacuuaaaagauauauggaguuaguagugcaaccugcucggucugaugaguccauugguggacgaaacagc	1.618638	1.686081	1.545583	1.881231	1.167999	2.165946	0.059970	0.185691	-0.304411	-0.018192	-0.174896	0.056548	1.932944	1.703898	0.000000	0.000000
gcugucaccgagaaacugugaaguauaucuuaaaccugggcacuuaaaagauauauggaguuaguagugcaaccugcucggucugaugaguccauuguaggacgaaacagc	1.584472	1.645067	1.541216	1.781917	1.149726	1.740608	0.024883	0.163003	-0.408844	-0.003270	-0.384638	0.103139	2.544332	3.074521	0.000000	0.000000
gcugucaccgagaaacugugaaguauaucuuaaaccugggcacuuaaaagauauauggaguuaguagugcaaccugcucggucugaugaguccauugucggacgaaacagc	1.693396	1.740083	1.768625	1.952587	1.113491	1.527433	0.291086	0.368947	NaN	NaN	NaN	NaN	NaN	NaN	0.000000	0.000000
gcugucaccgagaaacugugaaguauaucuuaaaccugggcacuuaaaagauauauggaguuaguagugcaaccugcucggucugaugaguccau-uguggacgaaacagc	1.612466	1.694325	1.590200	1.821521	1.207423	1.703416	0.028106	0.165174	-0.193808	0.181258	-0.026030	0.160741	2.371735	1.537343	0.000000	0.000000
gcugucaccgagaaacugugaaguauaucuuaaaccugggcacuuaaaagauauauggaguuaguagugcaaccugcucggucugaugaguccauugugggacgaaacagc	1.614611	1.760868	1.595157	1.915512	1.400415	2.091002	0.005170	0.138707	NaN	NaN	NaN	NaN	NaN	NaN	0.000000	0.000000
gcugucaccgagaaacugugaaguauaucuuaaaccugggcacuuaaaagauauauggaguuaguagugcaaccugcucggucugaugaguccauuguuggacgaaacagc	1.608664	1.684822	1.573672	1.854402	1.191674	1.908668	0.028883	0.166597	NaN	NaN	NaN	NaN	NaN	NaN	0.000000	0.000000
gcugucaccgagaaacugugaaguauaucuuaaaccugggcacuuaaaagauauauggaguuaguagugcaaccugcucggucugaugaguccauuuaaggacgaaacagc	1.632234	1.693871	1.527395	1.803953	1.152489	1.890418	0.108326	0.222461	-0.390674	-0.128135	-0.483100	-0.045989	1.830371	2.735967	0.000000	0.000000
gcugucaccgagaaacugugaaguauaucuuaaaccugggcacuuaaaagauauauggaguuaguagugcaaccugcucggucugaugaguccauuuacggacgaaacagc	1.733860	1.803560	1.732090	1.952421	1.174085	1.660851	0.013042	0.144785	NaN	NaN	NaN	NaN	NaN	NaN	0.000000	0.000000
gcugucaccgagaaacugugaaguauaucuuaaaccugggcacuuaaaagauauauggaguuaguagugcaaccugcucggucugaugaguccau-uuaggacgaaacagc	1.598475	1.690759	1.560697	1.811853	1.236757	1.783019	0.022517	0.161701	-0.127354	0.186365	-0.011932	0.217409	2.059296	1.695669	0.000000	0.000000
gcugucaccgagaaacugugaaguauaucuuaaaccugggcacuuaaaagauauauggaguuaguagugcaaccugcucggucugaugaguccauuuagggacgaaacagc	1.677495	1.714696	1.586307	1.823714	1.089434	1.727457	0.253465	0.336643	NaN	NaN	NaN	NaN	NaN	NaN	0.000000	0.000000
gcugucaccgagaaacugugaaguauaucuuaaaccugggcacuuaaaagauauauggaguuaguagugcaaccugcucggucugaugaguccauuuauggacgaaacagc	1.716529	1.792252	1.769394	1.895816	1.190484	1.337895	0.237767	0.324115	NaN	NaN	NaN	NaN	NaN	NaN	0.000000	0.000000
gcugucaccgagaaacugugaaguauaucuuaaaccugggcacuuaaaagauauauggaguuaguagugcaaccugcucggucugaugaguccauuucaggacgaaacagc	1.709650	1.765145	1.691496	1.928082	1.136304	1.724193	0.020999	0.160132	NaN	NaN	NaN	NaN	NaN	NaN	0.000000	0.000000
gcugucaccgagaaacugugaaguauaucuuaaaccugggcacuuaaaagauauauggaguuaguagugcaaccugcucggucugaugaguccauuuccggacgaaacagc	1.777330	1.839338	1.804402	1.969265	1.153475	1.461717	0.064706	0.189178	NaN	NaN	NaN	NaN	NaN	NaN	0.000000	0.000000
gcugucaccgagaaacugugaaguauaucuuaaaccugggcacuuaaaagauauauggaguuaguagugcaaccugcucggucugaugaguccau-uucggacgaaacagc	1.661360	1.790766	1.738682	1.923505	1.347120	1.530464	0.102059	0.215745	0.063285	0.371752	0.208655	0.372046	2.034544	1.456770	0.000000	0.000000
gcugucaccgagaaacugugaaguauaucuuaaaccugggcacuuaaaagauauauggaguuaguagugcaaccugcucggucugaugaguccauuucgggacgaaacagc	1.675623	1.757730	1.636388	1.884619	1.208110	1.771049	0.024872	0.163003	NaN	NaN	NaN	NaN	NaN	NaN	0.000000	0.000000
gcugucaccgagaaacugugaaguauaucuuaaaccugggcacuuaaaagauauauggaguuaguagugcaaccugcucggucugaugaguccauuucuggacgaaacagc	1.696908	1.792392	1.781558	1.956973	1.245902	1.497664	0.099349	0.213118	NaN	NaN	NaN	NaN	NaN	NaN	0.000000	0.000000
gcugucaccgagaaacugugaaguauaucuuaaaccugggcacuuaaaagauauauggaguuaguagugcaaccugcucggucugaugaguccauuugaggacgaaacagc	1.550465	1.637758	1.476814	1.861647	1.222626	2.425674	0.094738	0.209771	NaN	NaN	NaN	NaN	NaN	NaN	0.000000	0.000000
gcugucaccgagaaacugugaaguauaucuuaaaccugggcacuuaaaagauauauggaguuaguagugcaaccugcucggucugaugaguccauuugcggacgaaacagc	1.736162	1.787027	1.790141	1.960728	1.124257	1.481108	0.052606	0.181241	NaN	NaN	NaN	NaN	NaN	NaN	0.000000	0.000000
gcugucaccgagaaacugugaaguauaucuuaaaccugggcacuuaaaagauauauggaguuaguagugcaaccugcucggucugaugaguccau-uugggacgaaacagc	1.596599	1.650367	1.483119	1.790638	1.131795	2.030106	0.043959	0.175621	-0.252701	-0.015665	-0.189949	-0.040557	1.725981	1.410560	0.000000	0.000000
gcugucaccgagaaacugugaaguauaucuuaaaccugggcacuuaaaagauauauggaguuaguagugcaaccugcucggucugaugaguccauuuggggacgaaacagc	1.583285	1.709010	1.538184	1.833138	1.335751	1.972216	0.011544	0.144785	NaN	NaN	NaN	NaN	NaN	NaN	0.000000	0.000000
gcugucaccgagaaacugugaaguauaucuuaaaccugggcacuuaaaagauauauggaguuaguagugcaaccugcucggucugaugaguccauuuguggacgaaacagc	1.644885	1.765201	1.669371	1.933358	1.319216	1.836485	0.027825	0.165174	NaN	NaN	NaN	NaN	NaN	NaN	0.000000	0.000000
gcugucaccgagaaacugugaaguauaucuuaaaccugggcacuuaaaagauauauggaguuaguagugcaaccugcucggucugaugaguccauuuuaggacgaaacagc	1.597371	1.702240	1.642381	1.891966	1.273117	1.776580	0.138833	0.244781	NaN	NaN	NaN	NaN	NaN	NaN	0.000000	0.000000
gcugucaccgagaaacugugaaguauaucuuaaaccugggcacuuaaaagauauauggaguuaguagugcaaccugcucggucugaugaguccauuuucggacgaaacagc	1.722054	1.784073	1.755941	1.914181	1.153503	1.439593	0.050589	0.179831	NaN	NaN	NaN	NaN	NaN	NaN	0.000000	0.000000
gcugucaccgagaaacugugaaguauaucuuaaaccugggcacuuaaaagauauauggaguuaguagugcaaccugcucggucugaugaguccau-uuuggacgaaacagc	1.662901	1.730867	1.653444	1.888024	1.169407	1.716249	0.007316	0.138707	0.067250	0.378875	0.232942	0.375198	2.049390	1.387574	0.000000	0.000000
gcugucaccgagaaacugugaaguauaucuuaaaccugggcacuuaaaagauauauggaguuaguagugcaaccugcucggucugaugaguccauuuugggacgaaacagc	1.706842	1.773506	1.643391	1.852633	1.165909	1.618982	0.283926	0.363464	NaN	NaN	NaN	NaN	NaN	NaN	0.000000	0.000000
gcugucaccgagaaacugugaaguauaucuuaaaccugggcacuuaaaagauauauggaguuaguagugcaaccugcucggucugaugaguccauuuuuggacgaaacagc	1.739613	1.841488	1.782516	1.947326	1.264373	1.461538	0.092555	0.208371	NaN	NaN	NaN	NaN	NaN	NaN	0.000000	0.000000
gcugucaccgagaaacugugaaguauaucuuaaaccugggcacuuaaaagauauauggaguuaguagugcaaccugcucggucugaugagucccaaaaaggacgaaacagc	1.275975	1.402189	1.152664	1.513432	1.337255	2.294919	0.203066	0.296792	-0.669350	-0.393564	-0.736006	-0.493935	1.887060	1.746108	0.000000	0.000000
gcugucaccgagaaacugugaaguauaucuuaaaccugggcacuuaaaagauauauggaguuaguagugcaaccugcucggucugaugagucccaaaacggacgaaacagc	1.540168	1.675183	1.618113	1.866092	1.364629	1.770024	0.217931	0.308439	-0.516101	-0.334285	-0.473965	-0.221846	1.519904	1.786976	0.000000	0.000000
gcugucaccgagaaacugugaaguauaucuuaaaccugggcacuuaaaagauauauggaguuaguagugcaaccugcucggucugaugaguccca-aaaggacgaaacagc	1.311209	1.396484	1.149807	1.517368	1.216955	2.331104	0.136145	0.242242	-0.489219	-0.222298	-0.515095	-0.205252	1.848933	2.041002	0.000000	0.000000
gcugucaccgagaaacugugaaguauaucuuaaaccugggcacuuaaaagauauauggaguuaguagugcaaccugcucggucugaugagucccaaaagggacgaaacagc	1.649742	1.669502	1.661390	1.868683	1.046549	1.611730	0.365339	0.431456	NaN	NaN	NaN	NaN	NaN	NaN	0.000000	0.000000
gcugucaccgagaaacugugaaguauaucuuaaaccugggcacuuaaaagauauauggaguuaguagugcaaccugcucggucugaugagucccaaaauggacgaaacagc	1.527432	1.588296	1.369969	1.708929	1.150440	2.182529	0.042918	0.174853	-0.360605	0.066223	-0.114211	0.090502	2.671950	1.602187	0.000000	0.000000
gcugucaccgagaaacugugaaguauaucuuaaaccugggcacuuaaaagauauauggaguuaguagugcaaccugcucggucugaugagucccaaacaggacgaaacagc	1.387074	1.548017	1.289731	1.700145	1.448582	2.572848	0.050273	0.179831	-0.669404	-0.494262	-0.633562	-0.382778	1.496724	1.781494	0.000003	0.000003
gcugucaccgagaaacugugaaguauaucuuaaaccugggcacuuaaaagauauauggaguuaguagugcaaccugcucggucugaugaguccca-aacggacgaaacagc	1.579413	1.676198	1.599242	1.832485	1.249641	1.710970	0.124632	0.233250	-0.038381	0.225026	0.002919	0.266873	1.834031	1.836346	0.000000	0.000000
gcugucaccgagaaacugugaaguauaucuuaaaccugggcacuuaaaagauauauggaguuaguagugcaaccugcucggucugaugagucccaaacgggacgaaacagc	1.766680	1.801343	1.785216	1.885153	1.083084	1.258741	0.754184	0.776867	NaN	NaN	NaN	NaN	NaN	NaN	0.000000	0.000000
gcugucaccgagaaacugugaaguauaucuuaaaccugggcacuuaaaagauauauggaguuaguagugcaaccugcucggucugaugagucccaaacuggacgaaacagc	1.572881	1.631663	1.509670	1.734066	1.144938	1.676471	0.115231	0.226558	NaN	NaN	NaN	NaN	NaN	NaN	0.000000	0.000000
gcugucaccgagaaacugugaaguauaucuuaaaccugggcacuuaaaagauauauggaguuaguagugcaaccugcucggucugaugagucccaaagaggacgaaacagc	1.524089	1.607866	1.418948	1.756778	1.212766	2.176857	0.007873	0.138707	-0.338175	-0.011493	-0.123345	0.019995	2.121690	1.391043	0.000000	0.000000
gcugucaccgagaaacugugaaguauaucuuaaaccugggcacuuaaaagauauauggaguuaguagugcaaccugcucggucugaugagucccaaagcggacgaaacagc	1.724875	1.774338	1.709290	1.902447	1.120630	1.560115	0.078538	0.197590	NaN	NaN	NaN	NaN	NaN	NaN	0.000000	0.000000
gcugucaccgagaaacugugaaguauaucuuaaaccugggcacuuaaaagauauauggaguuaguagugcaaccugcucggucugaugaguccca-aagggacgaaacagc	1.593623	1.738691	1.624768	1.889017	1.396586	1.837594	0.056981	0.182797	-0.206413	0.034344	-0.061499	0.186354	1.740831	1.769508	0.000000	0.000000
gcugucaccgagaaacugugaaguauaucuuaaaccugggcacuuaaaagauauauggaguuaguagugcaaccugcucggucugaugagucccaaaggggacgaaacagc	1.608911	1.696607	1.562680	1.810519	1.223758	1.769453	0.029698	0.166829	NaN	NaN	NaN	NaN	NaN	NaN	0.000000	0.000000
gcugucaccgagaaacugugaaguauaucuuaaaccugggcacuuaaaagauauauggaguuaguagugcaaccugcucggucugaugagucccaaaguggacgaaacagc	1.675278	1.708487	1.721128	1.875146	1.079466	1.425668	0.332969	0.403763	-0.150343	0.141802	0.152114	0.265305	1.959500	1.297752	0.000000	0.000000
gcugucaccgagaaacugugaaguauaucuuaaaccugggcacuuaaaagauauauggaguuaguagugcaaccugcucggucugaugagucccaaauaggacgaaacagc	1.352898	1.360087	1.200659	1.553396	1.016690	2.252874	0.612620	0.649641	-0.300462	-0.354419	-0.291278	-0.067335	0.883167	1.674720	0.024819	0.025277
gcugucaccgagaaacugugaaguauaucuuaaaccugggcacuuaaaagauauauggaguuaguagugcaaccugcucggucugaugagucccaaaucggacgaaacagc	1.636704	1.700399	1.589207	1.828545	1.157965	1.735156	0.013294	0.144785	NaN	NaN	NaN	NaN	NaN	NaN	0.000000	0.000000
gcugucaccgagaaacugugaaguauaucuuaaaccugggcacuuaaaagauauauggaguuaguagugcaaccugcucggucugaugaguccca-aauggacgaaacagc	1.471777	1.507931	1.283045	1.620439	1.086811	2.174676	0.078285	0.197590	-0.421532	-0.138029	-0.411773	-0.158472	1.920896	1.791849	0.000000	0.000000
gcugucaccgagaaacugugaaguauaucuuaaaccugggcacuuaaaagauauauggaguuaguagugcaaccugcucggucugaugagucccaaaugggacgaaacagc	1.627479	1.773063	1.650864	1.869023	1.398248	1.652567	0.087021	0.203685	NaN	NaN	NaN	NaN	NaN	NaN	0.000000	0.000000
gcugucaccgagaaacugugaaguauaucuuaaaccugggcacuuaaaagauauauggaguuaguagugcaaccugcucggucugaugagucccaaauuggacgaaacagc	1.529906	1.614746	1.365435	1.722911	1.215738	2.277592	0.046842	0.177166	-0.557773	-0.380876	-0.622623	-0.316255	1.502785	2.024733	0.000000	0.000000
gcugucaccgagaaacugugaaguauaucuuaaaccugggcacuuaaaagauauauggaguuaguagugcaaccugcucggucugaugagucccaacaaggacgaaacagc	1.448620	1.457836	1.297203	1.605896	1.021447	2.035603	0.289182	0.367640	-0.282256	0.022502	-0.369950	0.006801	2.017241	2.380959	0.000000	0.000000
gcugucaccgagaaacugugaaguauaucuuaaaccugggcacuuaaaagauauauggaguuaguagugcaaccugcucggucugaugagucccaacacggacgaaacagc	1.599092	1.689196	1.559508	1.852104	1.230563	1.961538	0.015817	0.153725	NaN	NaN	NaN	NaN	NaN	NaN	0.000000	0.000000
gcugucaccgagaaacugugaaguauaucuuaaaccugggcacuuaaaagauauauggaguuaguagugcaaccugcucggucugaugaguccca-acaggacgaaacagc	1.525904	1.581286	1.385204	1.707021	1.136009	2.098054	0.022137	0.161615	-0.494422	-0.176833	-0.405175	-0.120985	2.077733	1.923931	0.000000	0.000000
gcugucaccgagaaacugugaaguauaucuuaaaccugggcacuuaaaagauauauggaguuaguagugcaaccugcucggucugaugagucccaacagggacgaaacagc	1.697515	1.753997	1.699788	1.943376	1.138892	1.752217	0.054425	0.182797	NaN	NaN	NaN	NaN	NaN	NaN	0.000000	0.000000
gcugucaccgagaaacugugaaguauaucuuaaaccugggcacuuaaaagauauauggaguuaguagugcaaccugcucggucugaugagucccaacauggacgaaacagc	1.492449	1.547879	1.366176	1.726439	1.136135	2.292254	0.084537	0.201347	-0.369898	-0.034777	-0.383308	-0.090367	2.163321	1.963095	0.000000	0.000000
gcugucaccgagaaacugugaaguauaucuuaaaccugggcacuuaaaagauauauggaguuaguagugcaaccugcucggucugaugagucccaaccaggacgaaacagc	1.598352	1.639819	1.479588	1.786653	1.100189	2.027989	0.070844	0.192511	NaN	NaN	NaN	NaN	NaN	NaN	0.000000	0.000000
gcugucaccgagaaacugugaaguauaucuuaaaccugggcacuuaaaagauauauggaguuaguagugcaaccugcucggucugaugagucccaacccggacgaaacagc	1.708101	1.742968	1.729222	1.906378	1.083596	1.503682	0.041421	0.174473	NaN	NaN	NaN	NaN	NaN	NaN	0.000000	0.000000
gcugucaccgagaaacugugaaguauaucuuaaaccugggcacuuaaaagauauauggaguuaguagugcaaccugcucggucugaugaguccca-accggacgaaacagc	1.685561	1.732550	1.696852	1.866109	1.114267	1.476581	0.041693	0.174473	-0.044192	0.212565	0.103556	0.249965	1.806162	1.400907	0.000000	0.000000
gcugucaccgagaaacugugaaguauaucuuaaaccugggcacuuaaaagauauauggaguuaguagugcaaccugcucggucugaugagucccaaccgggacgaaacagc	1.810424	1.827254	1.823113	1.927449	1.039514	1.271560	0.779527	0.799325	NaN	NaN	NaN	NaN	NaN	NaN	0.000000	0.000000
gcugucaccgagaaacugugaaguauaucuuaaaccugggcacuuaaaagauauauggaguuaguagugcaaccugcucggucugaugagucccaaccuggacgaaacagc	1.604246	1.670148	1.507156	1.805189	1.163864	1.986246	0.023574	0.163003	-0.343278	-0.213409	-0.068243	0.085210	1.348558	1.423812	0.000242	0.000249
gcugucaccgagaaacugugaaguauaucuuaaaccugggcacuuaaaagauauauggaguuaguagugcaaccugcucggucugaugagucccaacgaggacgaaacagc	1.606901	1.651269	1.518169	1.806395	1.107562	1.941899	0.039765	0.173876	NaN	NaN	NaN	NaN	NaN	NaN	0.000000	0.000000
gcugucaccgagaaacugugaaguauaucuuaaaccugggcacuuaaaagauauauggaguuaguagugcaaccugcucggucugaugagucccaacgcggacgaaacagc	1.747278	1.759561	1.766635	1.914085	1.028685	1.404270	0.063733	0.189066	NaN	NaN	NaN	NaN	NaN	NaN	0.000000	0.000000
gcugucaccgagaaacugugaaguauaucuuaaaccugggcacuuaaaagauauauggaguuaguagugcaaccugcucggucugaugaguccca-acgggacgaaacagc	1.753543	1.776229	1.767717	1.914865	1.053625	1.403293	0.120105	0.230070	0.112941	0.369904	0.332007	0.381208	1.807017	1.119957	0.000000	0.000000
gcugucaccgagaaacugugaaguauaucuuaaaccugggcacuuaaaagauauauggaguuaguagugcaaccugcucggucugaugagucccaacggggacgaaacagc	1.679231	1.729399	1.661986	1.816083	1.122454	1.425926	0.429117	0.487770	NaN	NaN	NaN	NaN	NaN	NaN	0.000000	0.000000
gcugucaccgagaaacugugaaguauaucuuaaaccugggcacuuaaaagauauauggaguuaguagugcaaccugcucggucugaugagucccaacguggacgaaacagc	1.690767	1.756265	1.655592	1.892662	1.162782	1.726117	0.025864	0.163003	NaN	NaN	NaN	NaN	NaN	NaN	0.000000	0.000000
gcugucaccgagaaacugugaaguauaucuuaaaccugggcacuuaaaagauauauggaguuaguagugcaaccugcucggucugaugagucccaacuaggacgaaacagc	1.434457	1.492457	1.336994	1.700172	1.142878	2.307692	0.234483	0.321365	NaN	NaN	NaN	NaN	NaN	NaN	0.000000	0.000000
gcugucaccgagaaacugugaaguauaucuuaaaccugggcacuuaaaagauauauggaguuaguagugcaaccugcucggucugaugagucccaacucggacgaaacagc	1.677402	1.757464	1.692852	1.879029	1.202436	1.535242	0.055577	0.182797	NaN	NaN	NaN	NaN	NaN	NaN	0.000000	0.000000
gcugucaccgagaaacugugaaguauaucuuaaaccugggcacuuaaaagauauauggaguuaguagugcaaccugcucggucugaugaguccca-acuggacgaaacagc	1.546431	1.593485	1.418016	1.799836	1.114434	2.408907	0.125022	0.233350	-0.462842	-0.172007	-0.440234	-0.145754	1.953596	1.970063	0.000000	0.000000
gcugucaccgagaaacugugaaguauaucuuaaaccugggcacuuaaaagauauauggaguuaguagugcaaccugcucggucugaugagucccaacugggacgaaacagc	1.723006	1.724807	1.771685	1.911504	1.004156	1.379808	0.642998	0.677803	NaN	NaN	NaN	NaN	NaN	NaN	0.000000	0.000000
gcugucaccgagaaacugugaaguauaucuuaaaccugggcacuuaaaagauauauggaguuaguagugcaaccugcucggucugaugagucccaacuuggacgaaacagc	1.552034	1.634696	1.420490	1.744506	1.209656	2.108706	0.035769	0.172518	NaN	NaN	NaN	NaN	NaN	NaN	0.000000	0.000000
gcugucaccgagaaacugugaaguauaucuuaaaccugggcacuuaaaagauauauggaguuaguagugcaaccugcucggucugaugagucccaagaaggacgaaacagc	1.318423	1.380850	1.144029	1.570468	1.154589	2.669556	0.208627	0.301262	-0.502379	-0.099100	-0.360920	-0.018971	2.530923	2.197601	0.000000	0.000000
gcugucaccgagaaacugugaaguauaucuuaaaccugggcacuuaaaagauauauggaguuaguagugcaaccugcucggucugaugagucccaagacggacgaaacagc	1.678334	1.746179	1.593868	1.862540	1.169081	1.856401	0.102529	0.216111	NaN	NaN	NaN	NaN	NaN	NaN	0.000000	0.000000
gcugucaccgagaaacugugaaguauaucuuaaaccugggcacuuaaaagauauauggaguuaguagugcaaccugcucggucugaugaguccca-agaggacgaaacagc	1.516416	1.597268	1.431842	1.747175	1.204627	2.066965	0.024600	0.163003	-0.210807	0.107845	-0.078042	0.154721	2.082822	1.709080	0.000000	0.000000
gcugucaccgagaaacugugaaguauaucuuaaaccugggcacuuaaaagauauauggaguuaguagugcaaccugcucggucugaugagucccaagagggacgaaacagc	1.586379	1.687256	1.618659	1.882090	1.261471	1.834135	0.139175	0.245048	NaN	NaN	NaN	NaN	NaN	NaN	0.000000	0.000000
gcugucaccgagaaacugugaaguauaucuuaaaccugggcacuuaaaagauauauggaguuaguagugcaaccugcucggucugaugagucccaagauggacgaaacagc	1.629942	1.724911	1.562536	1.845961	1.244425	1.920550	0.020377	0.159333	NaN	NaN	NaN	NaN	NaN	NaN	0.000000	0.000000
gcugucaccgagaaacugugaaguauaucuuaaaccugggcacuuaaaagauauauggaguuaguagugcaaccugcucggucugaugagucccaagcaggacgaaacagc	1.657640	1.677420	1.608542	1.836046	1.046600	1.688509	0.088393	0.204835	NaN	NaN	NaN	NaN	NaN	NaN	0.000000	0.000000
gcugucaccgagaaacugugaaguauaucuuaaaccugggcacuuaaaagauauauggaguuaguagugcaaccugcucggucugaugagucccaagccggacgaaacagc	1.771248	1.791524	1.739874	1.914754	1.047794	1.495825	0.377909	0.442456	NaN	NaN	NaN	NaN	NaN	NaN	0.000000	0.000000
gcugucaccgagaaacugugaaguauaucuuaaaccugggcacuuaaaagauauauggaguuaguagugcaaccugcucggucugaugaguccca-agcggacgaaacagc	1.691527	1.765759	1.744208	1.921796	1.186401	1.505179	0.069258	0.192084	0.151982	0.396874	0.330260	0.381458	1.757486	1.125118	0.000000	0.000000
gcugucaccgagaaacugugaaguauaucuuaaaccugggcacuuaaaagauauauggaguuaguagugcaaccugcucggucugaugagucccaagcgggacgaaacagc	1.707458	1.768959	1.781157	1.929910	1.152128	1.408488	0.150300	0.254157	NaN	NaN	NaN	NaN	NaN	NaN	0.000000	0.000000
gcugucaccgagaaacugugaaguauaucuuaaaccugggcacuuaaaagauauauggaguuaguagugcaaccugcucggucugaugagucccaagcuggacgaaacagc	1.685494	1.782951	1.656216	1.883041	1.251574	1.685874	0.079106	0.197855	NaN	NaN	NaN	NaN	NaN	NaN	0.000000	0.000000
gcugucaccgagaaacugugaaguauaucuuaaaccugggcacuuaaaagauauauggaguuaguagugcaaccugcucggucugaugagucccaaggaggacgaaacagc	1.516278	1.591192	1.407753	1.681018	1.188266	1.876136	0.089011	0.205597	NaN	NaN	NaN	NaN	NaN	NaN	0.000000	0.000000
gcugucaccgagaaacugugaaguauaucuuaaaccugggcacuuaaaagauauauggaguuaguagugcaaccugcucggucugaugagucccaaggcggacgaaacagc	1.698522	1.732937	1.712273	1.898145	1.082469	1.534164	0.049291	0.178181	NaN	NaN	NaN	NaN	NaN	NaN	0.000000	0.000000
gcugucaccgagaaacugugaaguauaucuuaaaccugggcacuuaaaagauauauggaguuaguagugcaaccugcucggucugaugaguccca-aggggacgaaacagc	1.640135	1.701109	1.639004	1.877836	1.150732	1.733135	0.070176	0.192210	-0.146428	0.147990	-0.040534	0.134487	1.969781	1.496307	0.000000	0.000000
gcugucaccgagaaacugugaaguauaucuuaaaccugggcacuuaaaagauauauggaguuaguagugcaaccugcucggucugaugagucccaagggggacgaaacagc	1.639726	1.745875	1.551051	1.848268	1.276877	1.982517	0.058894	0.184531	NaN	NaN	NaN	NaN	NaN	NaN	0.000000	0.000000
gcugucaccgagaaacugugaaguauaucuuaaaccugggcacuuaaaagauauauggaguuaguagugcaaccugcucggucugaugagucccaagguggacgaaacagc	1.613350	1.724195	1.665670	1.869457	1.290757	1.598774	0.130656	0.238019	NaN	NaN	NaN	NaN	NaN	NaN	0.000000	0.000000
gcugucaccgagaaacugugaaguauaucuuaaaccugggcacuuaaaagauauauggaguuaguagugcaaccugcucggucugaugagucccaaguaggacgaaacagc	1.553475	1.582895	1.375186	1.681311	1.070088	2.023605	0.287137	0.365902	-0.491159	-0.216710	-0.498538	-0.188372	1.881260	2.042518	0.000000	0.000000
gcugucaccgagaaacugugaaguauaucuuaaaccugggcacuuaaaagauauauggaguuaguagugcaaccugcucggucugaugagucccaagucggacgaaacagc	1.661200	1.683337	1.739570	1.883356	1.052292	1.392473	0.691610	0.721139	NaN	NaN	NaN	NaN	NaN	NaN	0.000000	0.000000
gcugucaccgagaaacugugaaguauaucuuaaaccugggcacuuaaaagauauauggaguuaguagugcaaccugcucggucugaugaguccca-aguggacgaaacagc	1.648857	1.752903	1.668062	1.872636	1.270707	1.601676	0.059989	0.185691	0.036667	0.399804	0.285115	0.376873	2.307475	1.235259	0.000000	0.000000
gcugucaccgagaaacugugaaguauaucuuaaaccugggcacuuaaaagauauauggaguuaguagugcaaccugcucggucugaugagucccaagugggacgaaacagc	1.709317	1.757994	1.645699	1.924629	1.118607	1.900769	0.079188	0.197855	NaN	NaN	NaN	NaN	NaN	NaN	0.000000	0.000000
gcugucaccgagaaacugugaaguauaucuuaaaccugggcacuuaaaagauauauggaguuaguagugcaaccugcucggucugaugagucccaaguuggacgaaacagc	1.689633	1.780128	1.727468	1.945691	1.231673	1.652807	0.025958	0.163018	-0.205134	0.032021	-0.122521	0.124005	1.726455	1.764109	0.000000	0.000000
gcugucaccgagaaacugugaaguauaucuuaaaccugggcacuuaaaagauauauggaguuaguagugcaaccugcucggucugaugagucccaauaaggacgaaacagc	1.313096	1.470712	1.196218	1.576098	1.437526	2.398170	0.102528	0.216111	-0.707770	-0.390491	-0.668650	-0.406461	2.076250	1.828896	0.000000	0.000000
gcugucaccgagaaacugugaaguauaucuuaaaccugggcacuuaaaagauauauggaguuaguagugcaaccugcucggucugaugagucccaauacggacgaaacagc	1.602044	1.640155	1.581184	1.826987	1.091718	1.761177	0.197081	0.291367	NaN	NaN	NaN	NaN	NaN	NaN	0.000000	0.000000
gcugucaccgagaaacugugaaguauaucuuaaaccugggcacuuaaaagauauauggaguuaguagugcaaccugcucggucugaugaguccca-auaggacgaaacagc	1.341305	1.399737	1.126152	1.541604	1.144015	2.602862	0.050359	0.179831	-0.597001	-0.270139	-0.562845	-0.286875	2.122569	1.887861	0.000000	0.000000
gcugucaccgagaaacugugaaguauaucuuaaaccugggcacuuaaaagauauauggaguuaguagugcaaccugcucggucugaugagucccaauagggacgaaacagc	1.710376	1.736752	1.744254	1.931151	1.062614	1.537790	0.212938	0.303952	NaN	NaN	NaN	NaN	NaN	NaN	0.000000	0.000000
gcugucaccgagaaacugugaaguauaucuuaaaccugggcacuuaaaagauauauggaguuaguagugcaaccugcucggucugaugagucccaauauggacgaaacagc	1.537809	1.589987	1.450777	1.741463	1.127660	1.952928	0.033703	0.170866	-0.678023	-0.377934	-0.639179	-0.351309	1.995673	1.940306	0.000000	0.000000
gcugucaccgagaaacugugaaguauaucuuaaaccugggcacuuaaaagauauauggaguuaguagugcaaccugcucggucugaugagucccaaucaggacgaaacagc	1.482260	1.545896	1.320352	1.665695	1.157807	2.214844	0.012109	0.144785	-0.544067	-0.351465	-0.547457	-0.375998	1.558121	1.484088	0.000000	0.000000
gcugucaccgagaaacugugaaguauaucuuaaaccugggcacuuaaaagauauauggaguuaguagugcaaccugcucggucugaugagucccaauccggacgaaacagc	1.713983	1.793328	1.783002	1.954136	1.200454	1.482976	0.063891	0.189178	-0.506562	-0.379191	-0.466661	-0.356381	1.340822	1.289081	0.076313	0.077372
gcugucaccgagaaacugugaaguauaucuuaaaccugggcacuuaaaagauauauggaguuaguagugcaaccugcucggucugaugaguccca-aucggacgaaacagc	1.638394	1.735673	1.617117	1.862652	1.251064	1.760090	0.013445	0.146100	-0.265272	0.041473	-0.071746	0.083678	2.026495	1.430289	0.000000	0.000000
gcugucaccgagaaacugugaaguauaucuuaaaccugggcacuuaaaagauauauggaguuaguagugcaaccugcucggucugaugagucccaaucgggacgaaacagc	1.739101	1.781365	1.793722	2.003045	1.102210	1.619287	0.177479	0.276983	NaN	NaN	NaN	NaN	NaN	NaN	0.000000	0.000000
gcugucaccgagaaacugugaaguauaucuuaaaccugggcacuuaaaagauauauggaguuaguagugcaaccugcucggucugaugagucccaaucuggacgaaacagc	1.590531	1.615144	1.492594	1.796399	1.058310	2.012821	0.143822	0.248796	-1.128177	-0.852880	-0.902576	-0.906666	1.884940	0.990628	0.000071	0.000074
gcugucaccgagaaacugugaaguauaucuuaaaccugggcacuuaaaagauauauggaguuaguagugcaaccugcucggucugaugagucccaaugaggacgaaacagc	1.569388	1.657233	1.489873	1.828445	1.224180	2.180578	0.021280	0.160197	NaN	NaN	NaN	NaN	NaN	NaN	0.000000	0.000000
gcugucaccgagaaacugugaaguauaucuuaaaccugggcacuuaaaagauauauggaguuaguagugcaaccugcucggucugaugagucccaaugcggacgaaacagc	1.701364	1.730481	1.809465	1.925396	1.069343	1.305965	0.660500	0.693016	NaN	NaN	NaN	NaN	NaN	NaN	0.000000	0.000000
gcugucaccgagaaacugugaaguauaucuuaaaccugggcacuuaaaagauauauggaguuaguagugcaaccugcucggucugaugaguccca-augggacgaaacagc	1.702142	1.766388	1.724445	1.900715	1.159436	1.500619	0.027706	0.165174	0.111773	0.383149	0.270927	0.327903	1.867995	1.140188	0.000000	0.000000
gcugucaccgagaaacugugaaguauaucuuaaaccugggcacuuaaaagauauauggaguuaguagugcaaccugcucggucugaugagucccaauggggacgaaacagc	1.658253	1.739106	1.670002	1.862290	1.204627	1.556997	0.058213	0.183944	NaN	NaN	NaN	NaN	NaN	NaN	0.000000	0.000000
gcugucaccgagaaacugugaaguauaucuuaaaccugggcacuuaaaagauauauggaguuaguagugcaaccugcucggucugaugagucccaauguggacgaaacagc	1.741272	1.792675	1.768068	1.948027	1.125649	1.513417	0.000681	0.135085	0.298073	0.449894	0.399061	0.448412	1.418472	1.120342	0.000000	0.000000
gcugucaccgagaaacugugaaguauaucuuaaaccugggcacuuaaaagauauauggaguuaguagugcaaccugcucggucugaugagucccaauuaggacgaaacagc	1.389334	1.494753	1.243014	1.565529	1.274732	2.101430	0.117749	0.228625	NaN	NaN	NaN	NaN	NaN	NaN	0.000000	0.000000
gcugucaccgagaaacugugaaguauaucuuaaaccugggcacuuaaaagauauauggaguuaguagugcaaccugcucggucugaugagucccaauucggacgaaacagc	1.677941	1.776620	1.651310	1.868328	1.255101	1.648230	0.105163	0.218420	NaN	NaN	NaN	NaN	NaN	NaN	0.000000	0.000000
gcugucaccgagaaacugugaaguauaucuuaaaccugggcacuuaaaagauauauggaguuaguagugcaaccugcucggucugaugaguccca-auuggacgaaacagc	1.477682	1.536366	1.382090	1.681758	1.144681	1.993733	0.082267	0.199882	-0.482014	-0.244283	-0.492675	-0.213456	1.728745	1.902041	0.000000	0.000000
gcugucaccgagaaacugugaaguauaucuuaaaccugggcacuuaaaagauauauggaguuaguagugcaaccugcucggucugaugagucccaauugggacgaaacagc	1.730254	1.823147	1.734891	1.914452	1.238491	1.512031	0.146603	0.250853	NaN	NaN	NaN	NaN	NaN	NaN	0.000000	0.000000
gcugucaccgagaaacugugaaguauaucuuaaaccugggcacuuaaaagauauauggaguuaguagugcaaccugcucggucugaugagucccaauuuggacgaaacagc	1.582317	1.650700	1.447622	1.765454	1.170530	2.078890	0.067186	0.190530	NaN	NaN	NaN	NaN	NaN	NaN	0.000000	0.000000
gcugucaccgagaaacugugaaguauaucuuaaaccugggcacuuaaaagauauauggaguuaguagugcaaccugcucggucugaugagucccacaaaggacgaaacagc	1.337834	1.376331	1.147593	1.550167	1.092690	2.526817	0.229620	0.317395	-0.481846	-0.317258	-0.525983	-0.239204	1.460793	1.935436	0.000000	0.000000
gcugucaccgagaaacugugaaguauaucuuaaaccugggcacuuaaaagauauauggaguuaguagugcaaccugcucggucugaugagucccacaacggacgaaacagc	1.611441	1.707527	1.572287	1.827790	1.247630	1.800956	0.018168	0.155614	NaN	NaN	NaN	NaN	NaN	NaN	0.000000	0.000000
gcugucaccgagaaacugugaaguauaucuuaaaccugggcacuuaaaagauauauggaguuaguagugcaaccugcucggucugaugaguccca-caaggacgaaacagc	1.409400	1.499135	1.246476	1.618472	1.229517	2.355030	0.006025	0.138707	-0.682379	-0.415577	-0.652687	-0.399368	1.848426	1.791922	0.000000	0.000000
gcugucaccgagaaacugugaaguauaucuuaaaccugggcacuuaaaagauauauggaguuaguagugcaaccugcucggucugaugagucccacaagggacgaaacagc	1.649646	1.746176	1.674053	1.907776	1.248908	1.712865	0.037843	0.173847	NaN	NaN	NaN	NaN	NaN	NaN	0.000000	0.000000
gcugucaccgagaaacugugaaguauaucuuaaaccugggcacuuaaaagauauauggaguuaguagugcaaccugcucggucugaugagucccacaauggacgaaacagc	1.550252	1.612724	1.391149	1.750533	1.154708	2.287625	0.051817	0.180903	NaN	NaN	NaN	NaN	NaN	NaN	0.000000	0.000000
gcugucaccgagaaacugugaaguauaucuuaaaccugggcacuuaaaagauauauggaguuaguagugcaaccugcucggucugaugagucccacacaggacgaaacagc	1.528680	1.573828	1.369131	1.700420	1.109552	2.144316	0.062063	0.187520	-0.650514	-0.393746	-0.605493	-0.315229	1.806211	1.951029	0.000000	0.000000
gcugucaccgagaaacugugaaguauaucuuaaaccugggcacuuaaaagauauauggaguuaguagugcaaccugcucggucugaugaguccca-cacggacgaaacagc	1.597453	1.710733	1.662653	1.873352	1.298017	1.624426	0.172126	0.271865	0.102147	0.336553	0.335467	0.381638	1.715560	1.112170	0.000000	0.000000
gcugucaccgagaaacugugaaguauaucuuaaaccugggcacuuaaaagauauauggaguuaguagugcaaccugcucggucugaugagucccacacgggacgaaacagc	1.724491	1.762511	1.775604	1.896223	1.091489	1.320136	0.217945	0.308439	NaN	NaN	NaN	NaN	NaN	NaN	0.000000	0.000000
gcugucaccgagaaacugugaaguauaucuuaaaccugggcacuuaaaagauauauggaguuaguagugcaaccugcucggucugaugagucccacacuggacgaaacagc	1.600564	1.652932	1.438059	1.747846	1.128154	2.040737	0.215036	0.305906	-0.431499	-0.125646	-0.443256	-0.054757	2.022336	2.446242	0.000000	0.000000
gcugucaccgagaaacugugaaguauaucuuaaaccugggcacuuaaaagauauauggaguuaguagugcaaccugcucggucugaugagucccacagaggacgaaacagc	1.575335	1.666098	1.493892	1.813014	1.232432	2.085075	0.001835	0.138562	-0.401575	-0.078552	-0.366471	-0.023030	2.103887	2.205165	0.000000	0.000000
gcugucaccgagaaacugugaaguauaucuuaaaccugggcacuuaaaagauauauggaguuaguagugcaaccugcucggucugaugagucccacagcggacgaaacagc	1.723001	1.781635	1.735555	1.902286	1.144548	1.468016	0.081553	0.199653	NaN	NaN	NaN	NaN	NaN	NaN	0.000000	0.000000
gcugucaccgagaaacugugaaguauaucuuaaaccugggcacuuaaaagauauauggaguuaguagugcaaccugcucggucugaugaguccca-cagggacgaaacagc	1.652107	1.733212	1.643111	1.886057	1.205326	1.749627	0.006377	0.138707	0.105504	0.403185	0.272821	0.415949	1.984638	1.390363	0.000000	0.000000
gcugucaccgagaaacugugaaguauaucuuaaaccugggcacuuaaaagauauauggaguuaguagugcaaccugcucggucugaugagucccacaggggacgaaacagc	1.696529	1.810175	1.656061	1.797597	1.299112	1.385273	0.569513	0.611900	NaN	NaN	NaN	NaN	NaN	NaN	0.000000	0.000000
gcugucaccgagaaacugugaaguauaucuuaaaccugggcacuuaaaagauauauggaguuaguagugcaaccugcucggucugaugagucccacaguggacgaaacagc	1.710999	1.803752	1.774505	1.894312	1.238091	1.317669	0.280280	0.360215	-0.280928	0.148831	-0.096810	0.061712	2.690044	1.440527	0.000000	0.000000
gcugucaccgagaaacugugaaguauaucuuaaaccugggcacuuaaaagauauauggaguuaguagugcaaccugcucggucugaugagucccacauaggacgaaacagc	1.313609	1.453337	1.213895	1.585027	1.379521	2.350346	0.149329	0.253008	-0.498288	-0.303174	-0.544085	-0.240642	1.567162	2.011146	0.000000	0.000000
gcugucaccgagaaacugugaaguauaucuuaaaccugggcacuuaaaagauauauggaguuaguagugcaaccugcucggucugaugagucccacaucggacgaaacagc	1.679629	1.718594	1.684674	1.766870	1.093867	1.208359	0.863482	0.877441	NaN	NaN	NaN	NaN	NaN	NaN	0.000000	0.000000
gcugucaccgagaaacugugaaguauaucuuaaaccugggcacuuaaaagauauauggaguuaguagugcaaccugcucggucugaugaguccca-cauggacgaaacagc	1.498665	1.592555	1.388154	1.736654	1.241339	2.231004	0.007263	0.138707	-0.140523	0.095442	-0.097841	0.095376	1.721730	1.560333	0.000000	0.000000
gcugucaccgagaaacugugaaguauaucuuaaaccugggcacuuaaaagauauauggaguuaguagugcaaccugcucggucugaugagucccacaugggacgaaacagc	1.709459	1.769613	1.723912	1.903186	1.148561	1.511032	0.022161	0.161615	NaN	NaN	NaN	NaN	NaN	NaN	0.000000	0.000000
gcugucaccgagaaacugugaaguauaucuuaaaccugggcacuuaaaagauauauggaguuaguagugcaaccugcucggucugaugagucccacauuggacgaaacagc	1.598508	1.630483	1.562551	1.772793	1.076402	1.622711	0.086380	0.203011	-0.290244	-0.046135	-0.355136	0.002840	1.754322	2.280219	0.000000	0.000000
gcugucaccgagaaacugugaaguauaucuuaaaccugggcacuuaaaagauauauggaguuaguagugcaaccugcucggucugaugagucccaccaaggacgaaacagc	1.460786	1.499321	1.335869	1.643019	1.092786	2.028379	0.094292	0.209507	NaN	NaN	NaN	NaN	NaN	NaN	0.000000	0.000000
gcugucaccgagaaacugugaaguauaucuuaaaccugggcacuuaaaagauauauggaguuaguagugcaaccugcucggucugaugagucccaccacggacgaaacagc	1.681468	1.781244	1.667601	1.916802	1.258278	1.775008	0.006350	0.138707	NaN	NaN	NaN	NaN	NaN	NaN	0.000000	0.000000
gcugucaccgagaaacugugaaguauaucuuaaaccugggcacuuaaaagauauauggaguuaguagugcaaccugcucggucugaugaguccca-ccaggacgaaacagc	1.550420	1.674581	1.505342	1.827225	1.330947	2.098376	0.018115	0.155614	-0.218978	0.050219	-0.177824	0.087023	1.858648	1.840122	0.000000	0.000000
gcugucaccgagaaacugugaaguauaucuuaaaccugggcacuuaaaagauauauggaguuaguagugcaaccugcucggucugaugagucccaccagggacgaaacagc	1.761367	1.803752	1.719173	1.962897	1.102515	1.752763	0.114138	0.226410	NaN	NaN	NaN	NaN	NaN	NaN	0.000000	0.000000
gcugucaccgagaaacugugaaguauaucuuaaaccugggcacuuaaaagauauauggaguuaguagugcaaccugcucggucugaugagucccaccauggacgaaacagc	1.590688	1.669795	1.595111	1.831635	1.199795	1.723945	0.106261	0.219596	NaN	NaN	NaN	NaN	NaN	NaN	0.000000	0.000000
gcugucaccgagaaacugugaaguauaucuuaaaccugggcacuuaaaagauauauggaguuaguagugcaaccugcucggucugaugagucccacccaggacgaaacagc	1.659535	1.693243	1.521728	1.802023	1.080709	1.906754	0.289641	0.368042	NaN	NaN	NaN	NaN	NaN	NaN	0.000000	0.000000
gcugucaccgagaaacugugaaguauaucuuaaaccugggcacuuaaaagauauauggaguuaguagugcaaccugcucggucugaugaguccca-cccggacgaaacagc	1.721827	1.763085	1.756962	1.949421	1.099658	1.557610	0.092638	0.208371	0.139817	0.288194	0.252411	0.375762	1.407269	1.328468	0.000000	0.000000
gcugucaccgagaaacugugaaguauaucuuaaaccugggcacuuaaaagauauauggaguuaguagugcaaccugcucggucugaugagucccacccgggacgaaacagc	1.796362	1.853292	1.831254	2.017110	1.140066	1.534107	0.019273	0.155801	NaN	NaN	NaN	NaN	NaN	NaN	0.000000	0.000000
gcugucaccgagaaacugugaaguauaucuuaaaccugggcacuuaaaagauauauggaguuaguagugcaaccugcucggucugaugagucccacccuggacgaaacagc	1.711001	1.725218	1.595655	1.778377	1.033277	1.523077	0.858351	0.872941	-0.370059	-0.132687	-0.396512	-0.085935	1.727317	2.044454	0.000000	0.000000
gcugucaccgagaaacugugaaguauaucuuaaaccugggcacuuaaaagauauauggaguuaguagugcaaccugcucggucugaugagucccaccgaggacgaaacagc	1.625311	1.730609	1.625130	1.874798	1.274377	1.776923	0.021388	0.160197	NaN	NaN	NaN	NaN	NaN	NaN	0.000000	0.000000
gcugucaccgagaaacugugaaguauaucuuaaaccugggcacuuaaaagauauauggaguuaguagugcaaccugcucggucugaugagucccaccgcggacgaaacagc	1.748334	1.756807	1.768917	1.934469	1.019702	1.464039	0.198148	0.292336	NaN	NaN	NaN	NaN	NaN	NaN	0.000000	0.000000
gcugucaccgagaaacugugaaguauaucuuaaaccugggcacuuaaaagauauauggaguuaguagugcaaccugcucggucugaugaguccca-ccgggacgaaacagc	1.714773	1.833312	1.756197	1.910562	1.313830	1.426804	0.185429	0.281517	-0.343614	-0.096884	-0.351471	-0.093649	1.764940	1.810597	0.000000	0.000000
gcugucaccgagaaacugugaaguauaucuuaaaccugggcacuuaaaagauauauggaguuaguagugcaaccugcucggucugaugagucccaccggggacgaaacagc	1.761423	1.807411	1.745778	1.980012	1.111702	1.714883	0.066919	0.190350	NaN	NaN	NaN	NaN	NaN	NaN	0.000000	0.000000
gcugucaccgagaaacugugaaguauaucuuaaaccugggcacuuaaaagauauauggaguuaguagugcaaccugcucggucugaugagucccaccguggacgaaacagc	1.708400	1.742098	1.703363	1.872174	1.080683	1.475065	0.075190	0.194961	NaN	NaN	NaN	NaN	NaN	NaN	0.000000	0.000000
gcugucaccgagaaacugugaaguauaucuuaaaccugggcacuuaaaagauauauggaguuaguagugcaaccugcucggucugaugagucccaccuaggacgaaacagc	1.465467	1.495057	1.250198	1.660278	1.070506	2.570867	0.136689	0.242846	-0.239529	-0.074063	-0.279467	0.106229	1.463745	2.430504	0.000000	0.000000
gcugucaccgagaaacugugaaguauaucuuaaaccugggcacuuaaaagauauauggaguuaguagugcaaccugcucggucugaugagucccaccucggacgaaacagc	1.714387	1.804695	1.694606	1.942692	1.231141	1.770462	0.017577	0.155614	NaN	NaN	NaN	NaN	NaN	NaN	0.000000	0.000000
gcugucaccgagaaacugugaaguauaucuuaaaccugggcacuuaaaagauauauggaguuaguagugcaaccugcucggucugaugaguccca-ccuggacgaaacagc	1.593091	1.722965	1.525690	1.860652	1.348570	2.162531	0.000682	0.135085	-0.192450	0.096907	-0.147491	0.114204	1.946960	1.826817	0.000000	0.000000
gcugucaccgagaaacugugaaguauaucuuaaaccugggcacuuaaaagauauauggaguuaguagugcaaccugcucggucugaugagucccaccugggacgaaacagc	1.742057	1.804449	1.774423	1.888721	1.154495	1.301061	0.435528	0.493021	NaN	NaN	NaN	NaN	NaN	NaN	0.000000	0.000000
gcugucaccgagaaacugugaaguauaucuuaaaccugggcacuuaaaagauauauggaguuaguagugcaaccugcucggucugaugagucccaccuuggacgaaacagc	1.537488	1.627845	1.429235	1.720431	1.231281	1.955221	0.056666	0.182797	-0.085139	0.177764	-0.058145	0.277690	1.831904	2.166877	0.000000	0.000000
gcugucaccgagaaacugugaaguauaucuuaaaccugggcacuuaaaagauauauggaguuaguagugcaaccugcucggucugaugagucccacgaaggacgaaacagc	1.422913	1.462069	1.228932	1.594657	1.094348	2.321267	0.034253	0.170866	-0.378717	-0.028577	-0.327060	0.009356	2.239441	2.169782	0.000000	0.000000
gcugucaccgagaaacugugaaguauaucuuaaaccugggcacuuaaaagauauauggaguuaguagugcaaccugcucggucugaugagucccacgacggacgaaacagc	1.634067	1.738212	1.708627	1.918353	1.270999	1.620787	0.153183	0.256821	NaN	NaN	NaN	NaN	NaN	NaN	0.000000	0.000000
gcugucaccgagaaacugugaaguauaucuuaaaccugggcacuuaaaagauauauggaguuaguagugcaaccugcucggucugaugaguccca-cgaggacgaaacagc	1.588214	1.666224	1.503895	1.806698	1.196766	2.008183	0.003344	0.138707	0.095230	0.360974	0.245246	0.360046	1.843931	1.302568	0.000000	0.000000
gcugucaccgagaaacugugaaguauaucuuaaaccugggcacuuaaaagauauauggaguuaguagugcaaccugcucggucugaugagucccacgagggacgaaacagc	1.650995	1.754710	1.611635	1.862576	1.269742	1.782134	0.041159	0.174473	NaN	NaN	NaN	NaN	NaN	NaN	0.000000	0.000000
gcugucaccgagaaacugugaaguauaucuuaaaccugggcacuuaaaagauauauggaguuaguagugcaaccugcucggucugaugagucccacgauggacgaaacagc	1.705690	1.771600	1.660215	1.896876	1.163883	1.724491	0.069839	0.192084	NaN	NaN	NaN	NaN	NaN	NaN	0.000000	0.000000
gcugucaccgagaaacugugaaguauaucuuaaaccugggcacuuaaaagauauauggaguuaguagugcaaccugcucggucugaugagucccacgcaggacgaaacagc	1.642691	1.712228	1.585634	1.866461	1.173644	1.909091	0.010904	0.141755	-0.410452	-0.088877	-0.401481	0.071753	2.096887	2.973267	0.000000	0.000000
gcugucaccgagaaacugugaaguauaucuuaaaccugggcacuuaaaagauauauggaguuaguagugcaaccugcucggucugaugagucccacgccggacgaaacagc	1.779290	1.848399	1.840942	1.879052	1.172490	1.091716	0.886986	0.899301	NaN	NaN	NaN	NaN	NaN	NaN	0.000000	0.000000
gcugucaccgagaaacugugaaguauaucuuaaaccugggcacuuaaaagauauauggaguuaguagugcaaccugcucggucugaugaguccca-cgcggacgaaacagc	1.711487	1.797233	1.736009	1.896320	1.218279	1.446476	0.147766	0.251994	-0.107861	0.287498	0.242842	0.351337	2.485185	1.283795	0.000000	0.000000
gcugucaccgagaaacugugaaguauaucuuaaaccugggcacuuaaaagauauauggaguuaguagugcaaccugcucggucugaugagucccacgcgggacgaaacagc	1.753905	1.788404	1.714877	1.876265	1.082677	1.450067	0.518688	0.569490	NaN	NaN	NaN	NaN	NaN	NaN	0.000000	0.000000
gcugucaccgagaaacugugaaguauaucuuaaaccugggcacuuaaaagauauauggaguuaguagugcaaccugcucggucugaugagucccacgcuggacgaaacagc	1.715868	1.753976	1.729020	1.923262	1.091714	1.564021	0.035327	0.171827	NaN	NaN	NaN	NaN	NaN	NaN	0.000000	0.000000
gcugucaccgagaaacugugaaguauaucuuaaaccugggcacuuaaaagauauauggaguuaguagugcaaccugcucggucugaugagucccacggaggacgaaacagc	1.549017	1.674560	1.418449	1.759994	1.335190	2.195558	0.050969	0.180281	-0.428120	-0.086612	-0.368602	0.111260	2.195371	3.018992	0.000000	0.000000
gcugucaccgagaaacugugaaguauaucuuaaaccugggcacuuaaaagauauauggaguuaguagugcaaccugcucggucugaugagucccacggcggacgaaacagc	1.743511	1.811089	1.749769	1.962445	1.168363	1.631835	0.011609	0.144785	NaN	NaN	NaN	NaN	NaN	NaN	0.000000	0.000000
gcugucaccgagaaacugugaaguauaucuuaaaccugggcacuuaaaagauauauggaguuaguagugcaaccugcucggucugaugaguccca-cggggacgaaacagc	1.714149	1.768854	1.616366	1.889227	1.134242	1.874391	0.174505	0.274238	-0.243628	0.123351	0.016737	0.073820	2.327979	1.140468	0.000004	0.000004
gcugucaccgagaaacugugaaguauaucuuaaaccugggcacuuaaaagauauauggaguuaguagugcaaccugcucggucugaugagucccacgggggacgaaacagc	1.660096	1.754044	1.603642	1.839241	1.241504	1.720280	0.128415	0.236101	NaN	NaN	NaN	NaN	NaN	NaN	0.000000	0.000000
gcugucaccgagaaacugugaaguauaucuuaaaccugggcacuuaaaagauauauggaguuaguagugcaaccugcucggucugaugagucccacgguggacgaaacagc	1.674680	1.789924	1.695299	1.880767	1.303899	1.532737	0.120274	0.230070	NaN	NaN	NaN	NaN	NaN	NaN	0.000000	0.000000
gcugucaccgagaaacugugaaguauaucuuaaaccugggcacuuaaaagauauauggaguuaguagugcaaccugcucggucugaugagucccacguaggacgaaacagc	1.514173	1.662408	1.494095	1.741669	1.406809	1.768374	0.141722	0.247035	NaN	NaN	NaN	NaN	NaN	NaN	0.000000	0.000000
gcugucaccgagaaacugugaaguauaucuuaaaccugggcacuuaaaagauauauggaguuaguagugcaaccugcucggucugaugagucccacgucggacgaaacagc	1.680901	1.790094	1.786393	1.950811	1.285857	1.460219	0.154708	0.258071	NaN	NaN	NaN	NaN	NaN	NaN	0.000000	0.000000
gcugucaccgagaaacugugaaguauaucuuaaaccugggcacuuaaaagauauauggaguuaguagugcaaccugcucggucugaugaguccca-cguggacgaaacagc	1.723252	1.760121	1.686477	1.876186	1.088602	1.547780	0.226793	0.315462	0.156046	0.408152	0.348357	0.432559	1.786921	1.213952	0.000000	0.000000
gcugucaccgagaaacugugaaguauaucuuaaaccugggcacuuaaaagauauauggaguuaguagugcaaccugcucggucugaugagucccacgugggacgaaacagc	1.658362	1.779194	1.685129	1.899196	1.320786	1.637068	0.047962	0.177576	-0.213725	-0.295920	-0.468559	0.000159	0.827571	2.942510	0.020215	0.020605
gcugucaccgagaaacugugaaguauaucuuaaaccugggcacuuaaaagauauauggaguuaguagugcaaccugcucggucugaugagucccacguuggacgaaacagc	1.730523	1.799060	1.727443	1.923606	1.170946	1.570954	0.054757	0.182797	NaN	NaN	NaN	NaN	NaN	NaN	0.000000	0.000000
gcugucaccgagaaacugugaaguauaucuuaaaccugggcacuuaaaagauauauggaguuaguagugcaaccugcucggucugaugagucccacuaaggacgaaacagc	1.414378	1.389793	1.192111	1.573814	0.944963	2.408257	0.598994	0.638601	-0.564154	-0.234961	-0.481641	-0.250476	2.133994	1.702809	0.000000	0.000000
gcugucaccgagaaacugugaaguauaucuuaaaccugggcacuuaaaagauauauggaguuaguagugcaaccugcucggucugaugagucccacuacggacgaaacagc	1.668887	1.688270	1.616805	1.846118	1.045644	1.695560	0.103547	0.216874	NaN	NaN	NaN	NaN	NaN	NaN	0.000000	0.000000
gcugucaccgagaaacugugaaguauaucuuaaaccugggcacuuaaaagauauauggaguuaguagugcaaccugcucggucugaugaguccca-cuaggacgaaacagc	1.422048	1.543482	1.246492	1.571993	1.322618	2.115926	0.204088	0.297477	-0.614943	-0.312152	-0.617317	-0.305195	2.008129	2.051738	0.000000	0.000000
gcugucaccgagaaacugugaaguauaucuuaaaccugggcacuuaaaagauauauggaguuaguagugcaaccugcucggucugaugagucccacuagggacgaaacagc	1.747567	1.775974	1.771120	1.975280	1.067597	1.600145	0.133674	0.240142	NaN	NaN	NaN	NaN	NaN	NaN	0.000000	0.000000
gcugucaccgagaaacugugaaguauaucuuaaaccugggcacuuaaaagauauauggaguuaguagugcaaccugcucggucugaugagucccacuauggacgaaacagc	1.568771	1.663301	1.474783	1.770907	1.243170	1.977536	0.026321	0.163388	NaN	NaN	NaN	NaN	NaN	NaN	0.000000	0.000000
gcugucaccgagaaacugugaaguauaucuuaaaccugggcacuuaaaagauauauggaguuaguagugcaaccugcucggucugaugagucccacucaggacgaaacagc	1.460531	1.550790	1.315651	1.681776	1.231003	2.323404	0.001498	0.138562	NaN	NaN	NaN	NaN	NaN	NaN	0.000000	0.000000
gcugucaccgagaaacugugaaguauaucuuaaaccugggcacuuaaaagauauauggaguuaguagugcaaccugcucggucugaugagucccacuccggacgaaacagc	1.683374	1.779097	1.792290	1.907596	1.246588	1.304087	0.305536	0.380646	NaN	NaN	NaN	NaN	NaN	NaN	0.000000	0.000000
gcugucaccgagaaacugugaaguauaucuuaaaccugggcacuuaaaagauauauggaguuaguagugcaaccugcucggucugaugaguccca-cucggacgaaacagc	1.668694	1.785655	1.713768	1.913323	1.309065	1.583270	0.057119	0.182860	0.162539	0.365144	0.356897	0.353617	1.594428	0.992477	0.184464	0.186189
gcugucaccgagaaacugugaaguauaucuuaaaccugggcacuuaaaagauauauggaguuaguagugcaaccugcucggucugaugagucccacucgggacgaaacagc	1.790463	1.797699	1.849308	1.949313	1.016801	1.258938	0.039098	0.173876	NaN	NaN	NaN	NaN	NaN	NaN	0.000000	0.000000
gcugucaccgagaaacugugaaguauaucuuaaaccugggcacuuaaaagauauauggaguuaguagugcaaccugcucggucugaugagucccacucuggacgaaacagc	1.614948	1.686891	1.587679	1.857701	1.180165	1.862179	0.036363	0.173233	NaN	NaN	NaN	NaN	NaN	NaN	0.000000	0.000000
gcugucaccgagaaacugugaaguauaucuuaaaccugggcacuuaaaagauauauggaguuaguagugcaaccugcucggucugaugagucccacugaggacgaaacagc	1.672884	1.699365	1.618344	1.841793	1.062874	1.672821	0.087511	0.203932	NaN	NaN	NaN	NaN	NaN	NaN	0.000000	0.000000
gcugucaccgagaaacugugaaguauaucuuaaaccugggcacuuaaaagauauauggaguuaguagugcaaccugcucggucugaugagucccacugcggacgaaacagc	1.744790	1.799142	1.779091	1.934548	1.133317	1.430397	0.032374	0.170866	NaN	NaN	NaN	NaN	NaN	NaN	0.000000	0.000000
gcugucaccgagaaacugugaaguauaucuuaaaccugggcacuuaaaagauauauggaguuaguagugcaaccugcucggucugaugaguccca-cugggacgaaacagc	1.776996	1.851357	1.773499	1.938661	1.186755	1.462722	0.251251	0.334664	0.081698	0.291902	0.380829	0.395926	1.622571	1.035372	0.038236	0.038894
gcugucaccgagaaacugugaaguauaucuuaaaccugggcacuuaaaagauauauggaguuaguagugcaaccugcucggucugaugagucccacuggggacgaaacagc	1.678057	1.716076	1.727059	1.897683	1.091489	1.481235	0.274936	0.355463	NaN	NaN	NaN	NaN	NaN	NaN	0.000000	0.000000
gcugucaccgagaaacugugaaguauaucuuaaaccugggcacuuaaaagauauauggaguuaguagugcaaccugcucggucugaugagucccacuguggacgaaacagc	1.696812	1.748568	1.721006	1.902896	1.126564	1.520162	0.023282	0.162383	-0.198854	0.153699	-0.230895	0.041288	2.251924	1.871470	0.000000	0.000000
gcugucaccgagaaacugugaaguauaucuuaaaccugggcacuuaaaagauauauggaguuaguagugcaaccugcucggucugaugagucccacuuaggacgaaacagc	1.453794	1.513077	1.396739	1.674317	1.146259	1.894863	0.306875	0.381550	-0.220744	-0.094709	-0.241648	0.019212	1.336702	1.823309	0.000000	0.000000
gcugucaccgagaaacugugaaguauaucuuaaaccugggcacuuaaaagauauauggaguuaguagugcaaccugcucggucugaugagucccacuucggacgaaacagc	1.691778	1.720038	1.722831	1.948945	1.067234	1.683116	0.287019	0.365846	NaN	NaN	NaN	NaN	NaN	NaN	0.000000	0.000000
gcugucaccgagaaacugugaaguauaucuuaaaccugggcacuuaaaagauauauggaguuaguagugcaaccugcucggucugaugaguccca-cuuggacgaaacagc	1.513638	1.561370	1.440733	1.738721	1.116174	1.986038	0.164080	0.265156	-0.268736	0.079453	-0.104806	0.081893	2.229403	1.537089	0.000000	0.000000
gcugucaccgagaaacugugaaguauaucuuaaaccugggcacuuaaaagauauauggaguuaguagugcaaccugcucggucugaugagucccacuugggacgaaacagc	1.717646	1.784278	1.753896	1.947734	1.165820	1.562565	0.015155	0.152061	-0.162679	0.128842	-0.045114	0.133546	1.956687	1.508901	0.000000	0.000000
gcugucaccgagaaacugugaaguauaucuuaaaccugggcacuuaaaagauauauggaguuaguagugcaaccugcucggucugaugagucccacuuuggacgaaacagc	1.473808	1.571868	1.554836	1.819538	1.253314	1.839509	0.434623	0.492462	NaN	NaN	NaN	NaN	NaN	NaN	0.000000	0.000000
gcugucaccgagaaacugugaaguauaucuuaaaccugggcacuuaaaagauauauggaguuaguagugcaaccugcucggucugaugagucccagaaaggacgaaacagc	1.232759	1.186662	1.064374	1.380658	0.899297	2.071493	0.639809	0.674870	-0.702679	-0.576078	-0.624592	-0.548359	1.338446	1.191879	0.000000	0.000000
gcugucaccgagaaacugugaaguauaucuuaaaccugggcacuuaaaagauauauggaguuaguagugcaaccugcucggucugaugagucccagaacggacgaaacagc	1.589359	1.683236	1.489790	1.809217	1.241302	2.086538	0.013798	0.147120	NaN	NaN	NaN	NaN	NaN	NaN	0.000000	0.000000
gcugucaccgagaaacugugaaguauaucuuaaaccugggcacuuaaaagauauauggaguuaguagugcaaccugcucggucugaugaguccca-gaaggacgaaacagc	1.250636	1.266490	1.083546	1.410789	1.037180	2.124434	0.942678	0.948525	-0.550017	-0.326429	-0.509611	-0.330362	1.673354	1.510946	0.000000	0.000000
gcugucaccgagaaacugugaaguauaucuuaaaccugggcacuuaaaagauauauggaguuaguagugcaaccugcucggucugaugagucccagaagggacgaaacagc	1.708889	1.797214	1.653843	1.927823	1.225532	1.879231	0.048001	0.177576	NaN	NaN	NaN	NaN	NaN	NaN	0.000000	0.000000
gcugucaccgagaaacugugaaguauaucuuaaaccugggcacuuaaaagauauauggaguuaguagugcaaccugcucggucugaugagucccagaauggacgaaacagc	1.469108	1.439341	1.284732	1.612264	0.933755	2.125846	0.779322	0.799280	NaN	NaN	NaN	NaN	NaN	NaN	0.000000	0.000000
gcugucaccgagaaacugugaaguauaucuuaaaccugggcacuuaaaagauauauggaguuaguagugcaaccugcucggucugaugagucccagacaggacgaaacagc	1.376205	1.411678	1.293092	1.599626	1.085106	2.025508	0.577805	0.619335	-0.620291	-0.384318	-0.613645	-0.335956	1.721762	1.895347	0.000000	0.000000
gcugucaccgagaaacugugaaguauaucuuaaaccugggcacuuaaaagauauauggaguuaguagugcaaccugcucggucugaugaguccca-gacggacgaaacagc	1.622042	1.708589	1.525328	1.850234	1.220524	2.113034	0.021853	0.161428	-0.368995	-0.091613	-0.340591	-0.050720	1.894006	1.949266	0.000000	0.000000
gcugucaccgagaaacugugaaguauaucuuaaaccugggcacuuaaaagauauauggaguuaguagugcaaccugcucggucugaugagucccagacgggacgaaacagc	1.671169	1.705320	1.690015	1.829329	1.081810	1.378205	0.365337	0.431456	NaN	NaN	NaN	NaN	NaN	NaN	0.000000	0.000000
gcugucaccgagaaacugugaaguauaucuuaaaccugggcacuuaaaagauauauggaguuaguagugcaaccugcucggucugaugagucccagacuggacgaaacagc	1.589864	1.650682	1.577764	1.791572	1.150320	1.636095	0.113447	0.225804	-0.101238	0.120415	0.093273	0.177239	1.665916	1.213292	0.000000	0.000000
gcugucaccgagaaacugugaaguauaucuuaaaccugggcacuuaaaagauauauggaguuaguagugcaaccugcucggucugaugagucccagagaggacgaaacagc	1.455097	1.549732	1.364217	1.728568	1.243469	2.313929	0.085478	0.202093	NaN	NaN	NaN	NaN	NaN	NaN	0.000000	0.000000
gcugucaccgagaaacugugaaguauaucuuaaaccugggcacuuaaaagauauauggaguuaguagugcaaccugcucggucugaugagucccagagcggacgaaacagc	1.696837	1.770149	1.646151	1.897934	1.183891	1.785594	0.052695	0.181241	NaN	NaN	NaN	NaN	NaN	NaN	0.000000	0.000000
gcugucaccgagaaacugugaaguauaucuuaaaccugggcacuuaaaagauauauggaguuaguagugcaaccugcucggucugaugaguccca-gagggacgaaacagc	1.666261	1.708769	1.600134	1.795584	1.102827	1.568376	0.388407	0.452138	0.001719	0.148762	0.221375	0.340628	1.402954	1.315989	0.000005	0.000005
gcugucaccgagaaacugugaaguauaucuuaaaccugggcacuuaaaagauauauggaguuaguagugcaaccugcucggucugaugagucccagaggggacgaaacagc	1.689550	1.766089	1.592169	1.831421	1.192720	1.734810	0.292238	0.369545	NaN	NaN	NaN	NaN	NaN	NaN	0.000000	0.000000
gcugucaccgagaaacugugaaguauaucuuaaaccugggcacuuaaaagauauauggaguuaguagugcaaccugcucggucugaugagucccagaguggacgaaacagc	1.656858	1.775653	1.646853	1.936031	1.314601	1.946154	0.002483	0.138707	NaN	NaN	NaN	NaN	NaN	NaN	0.000000	0.000000
gcugucaccgagaaacugugaaguauaucuuaaaccugggcacuuaaaagauauauggaguuaguagugcaaccugcucggucugaugagucccagauaggacgaaacagc	1.263567	1.379370	1.187909	1.471711	1.305580	1.922217	0.511022	0.562442	-0.729250	-0.479639	-0.695797	-0.486430	1.776688	1.619447	0.000000	0.000000
gcugucaccgagaaacugugaaguauaucuuaaaccugggcacuuaaaagauauauggaguuaguagugcaaccugcucggucugaugagucccagaucggacgaaacagc	1.634973	1.581577	1.592351	1.841160	0.884309	1.773411	0.920813	0.928667	NaN	NaN	NaN	NaN	NaN	NaN	0.000000	0.000000
gcugucaccgagaaacugugaaguauaucuuaaaccugggcacuuaaaagauauauggaguuaguagugcaaccugcucggucugaugaguccca-gauggacgaaacagc	1.517567	1.558094	1.307939	1.660658	1.097812	2.252780	0.192481	0.287518	-0.417892	-0.173653	-0.415127	-0.123126	1.754848	1.958847	0.000000	0.000000
gcugucaccgagaaacugugaaguauaucuuaaaccugggcacuuaaaagauauauggaguuaguagugcaaccugcucggucugaugagucccagaugggacgaaacagc	1.635237	1.653335	1.624820	1.838985	1.042553	1.637438	0.311006	0.384289	NaN	NaN	NaN	NaN	NaN	NaN	0.000000	0.000000
gcugucaccgagaaacugugaaguauaucuuaaaccugggcacuuaaaagauauauggaguuaguagugcaaccugcucggucugaugagucccagauuggacgaaacagc	1.553044	1.575042	1.403461	1.721558	1.051957	2.080162	0.133301	0.239850	NaN	NaN	NaN	NaN	NaN	NaN	0.000000	0.000000
gcugucaccgagaaacugugaaguauaucuuaaaccugggcacuuaaaagauauauggaguuaguagugcaaccugcucggucugaugagucccagcaaggacgaaacagc	1.430253	1.467708	1.297215	1.553795	1.090074	1.805430	0.516914	0.568045	-0.433609	-0.249175	-0.501837	-0.249963	1.529092	1.785971	0.000000	0.000000
gcugucaccgagaaacugugaaguauaucuuaaaccugggcacuuaaaagauauauggaguuaguagugcaaccugcucggucugaugagucccagcacggacgaaacagc	1.698893	1.773019	1.604637	1.807743	1.186112	1.596268	0.477837	0.531692	NaN	NaN	NaN	NaN	NaN	NaN	0.000000	0.000000
gcugucaccgagaaacugugaaguauaucuuaaaccugggcacuuaaaagauauauggaguuaguagugcaaccugcucggucugaugaguccca-gcaggacgaaacagc	1.746457	1.717274	1.757137	1.894369	0.935012	1.371614	0.686571	0.716737	0.113887	0.249143	0.264403	0.351945	1.365390	1.223323	0.000817	0.000839
gcugucaccgagaaacugugaaguauaucuuaaaccugggcacuuaaaagauauauggaguuaguagugcaaccugcucggucugaugagucccagcagggacgaaacagc	1.772376	1.763466	1.812059	1.929447	0.979694	1.310352	0.861948	0.876240	NaN	NaN	NaN	NaN	NaN	NaN	0.000000	0.000000
gcugucaccgagaaacugugaaguauaucuuaaaccugggcacuuaaaagauauauggaguuaguagugcaaccugcucggucugaugagucccagcauggacgaaacagc	1.634855	1.671038	1.493353	1.776794	1.086884	1.920617	0.266895	0.348287	NaN	NaN	NaN	NaN	NaN	NaN	0.000000	0.000000
gcugucaccgagaaacugugaaguauaucuuaaaccugggcacuuaaaagauauauggaguuaguagugcaaccugcucggucugaugagucccagccaggacgaaacagc	1.451548	1.572993	1.381412	1.769371	1.322647	2.443197	0.090355	0.206772	-0.259195	0.089710	-0.133024	-0.023163	2.233086	1.287837	0.000000	0.000000
gcugucaccgagaaacugugaaguauaucuuaaaccugggcacuuaaaagauauauggaguuaguagugcaaccugcucggucugaugaguccca-gccggacgaaacagc	1.686056	1.724736	1.709265	1.910396	1.093151	1.589026	0.138483	0.244572	0.032521	0.347914	0.271851	0.395439	2.067247	1.329194	0.000000	0.000000
gcugucaccgagaaacugugaaguauaucuuaaaccugggcacuuaaaagauauauggaguuaguagugcaaccugcucggucugaugagucccagccgggacgaaacagc	1.845234	1.843886	1.849215	1.949014	0.996901	1.258345	0.947221	0.952400	NaN	NaN	NaN	NaN	NaN	NaN	0.000000	0.000000
gcugucaccgagaaacugugaaguauaucuuaaaccugggcacuuaaaagauauauggaguuaguagugcaaccugcucggucugaugagucccagccuggacgaaacagc	1.633243	1.701851	1.555414	1.869402	1.171138	2.060569	0.029764	0.166829	NaN	NaN	NaN	NaN	NaN	NaN	0.000000	0.000000
gcugucaccgagaaacugugaaguauaucuuaaaccugggcacuuaaaagauauauggaguuaguagugcaaccugcucggucugaugagucccagcgaggacgaaacagc	1.564683	1.665328	1.424013	1.743494	1.260796	2.086800	0.103442	0.216874	NaN	NaN	NaN	NaN	NaN	NaN	0.000000	0.000000
gcugucaccgagaaacugugaaguauaucuuaaaccugggcacuuaaaagauauauggaguuaguagugcaaccugcucggucugaugagucccagcgcggacgaaacagc	1.721537	1.764823	1.740572	1.971228	1.104805	1.700814	0.113996	0.226351	NaN	NaN	NaN	NaN	NaN	NaN	0.000000	0.000000
gcugucaccgagaaacugugaaguauaucuuaaaccugggcacuuaaaagauauauggaguuaguagugcaaccugcucggucugaugaguccca-gcgggacgaaacagc	1.742067	1.760798	1.815283	1.937404	1.044073	1.324711	0.415853	0.475288	-0.056120	0.332171	0.217007	0.264087	2.445065	1.114499	0.000000	0.000000
gcugucaccgagaaacugugaaguauaucuuaaaccugggcacuuaaaagauauauggaguuaguagugcaaccugcucggucugaugagucccagcggggacgaaacagc	1.759961	1.803236	1.804510	1.999171	1.104780	1.565527	0.080363	0.198800	NaN	NaN	NaN	NaN	NaN	NaN	0.000000	0.000000
gcugucaccgagaaacugugaaguauaucuuaaaccugggcacuuaaaagauauauggaguuaguagugcaaccugcucggucugaugagucccagcguggacgaaacagc	1.692735	1.776512	1.708714	1.900391	1.212766	1.554808	0.038218	0.173876	NaN	NaN	NaN	NaN	NaN	NaN	0.000000	0.000000
gcugucaccgagaaacugugaaguauaucuuaaaccugggcacuuaaaagauauauggaguuaguagugcaaccugcucggucugaugagucccagcuaggacgaaacagc	1.427278	1.503756	1.317916	1.611702	1.192553	1.966919	0.118501	0.228713	-0.425380	-0.203850	-0.438127	-0.092578	1.665441	2.215892	0.000000	0.000000
gcugucaccgagaaacugugaaguauaucuuaaaccugggcacuuaaaagauauauggaguuaguagugcaaccugcucggucugaugagucccagcucggacgaaacagc	1.774858	1.799815	1.775817	1.939085	1.059149	1.456357	0.183514	0.280430	NaN	NaN	NaN	NaN	NaN	NaN	0.000000	0.000000
gcugucaccgagaaacugugaaguauaucuuaaaccugggcacuuaaaagauauauggaguuaguagugcaaccugcucggucugaugaguccca-gcuggacgaaacagc	1.541198	1.664228	1.517851	1.824225	1.327487	2.024763	0.048105	0.177576	-0.432805	-0.119057	-0.320474	-0.182173	2.059437	1.374995	0.000000	0.000000
gcugucaccgagaaacugugaaguauaucuuaaaccugggcacuuaaaagauauauggaguuaguagugcaaccugcucggucugaugagucccagcugggacgaaacagc	1.770903	1.751844	1.762791	1.925310	0.957062	1.453846	0.689314	0.719448	0.176021	0.429429	0.202062	0.375970	1.792291	1.492480	0.000000	0.000000
gcugucaccgagaaacugugaaguauaucuuaaaccugggcacuuaaaagauauauggaguuaguagugcaaccugcucggucugaugagucccagcuuggacgaaacagc	1.690284	1.683202	1.556210	1.811826	0.983825	1.801426	0.563224	0.607113	-0.448937	-0.184932	-0.343033	-0.116109	1.836563	1.686258	0.000000	0.000000
gcugucaccgagaaacugugaaguauaucuuaaaccugggcacuuaaaagauauauggaguuaguagugcaaccugcucggucugaugagucccaggaaggacgaaacagc	1.471270	1.474328	1.331444	1.546869	1.007067	1.642196	0.459328	0.515369	-0.655942	-0.476893	-0.602431	-0.306689	1.510250	1.975800	0.000000	0.000000
gcugucaccgagaaacugugaaguauaucuuaaaccugggcacuuaaaagauauauggaguuaguagugcaaccugcucggucugaugagucccaggacggacgaaacagc	1.703096	1.733795	1.726793	1.876340	1.073244	1.411067	0.054461	0.182797	NaN	NaN	NaN	NaN	NaN	NaN	0.000000	0.000000
gcugucaccgagaaacugugaaguauaucuuaaaccugggcacuuaaaagauauauggaguuaguagugcaaccugcucggucugaugaguccca-ggaggacgaaacagc	1.536204	1.577267	1.452439	1.740570	1.099165	1.941472	0.093534	0.208646	-0.343178	-0.083514	-0.324100	-0.065910	1.818293	1.812134	0.000000	0.000000
gcugucaccgagaaacugugaaguauaucuuaaaccugggcacuuaaaagauauauggaguuaguagugcaaccugcucggucugaugagucccaggagggacgaaacagc	1.702606	1.721599	1.574180	1.860313	1.044705	1.932561	0.297235	0.373310	NaN	NaN	NaN	NaN	NaN	NaN	0.000000	0.000000
gcugucaccgagaaacugugaaguauaucuuaaaccugggcacuuaaaagauauauggaguuaguagugcaaccugcucggucugaugagucccaggauggacgaaacagc	1.707091	1.731196	1.573692	1.827046	1.057073	1.792067	0.453759	0.510042	NaN	NaN	NaN	NaN	NaN	NaN	0.000000	0.000000
gcugucaccgagaaacugugaaguauaucuuaaaccugggcacuuaaaagauauauggaguuaguagugcaaccugcucggucugaugagucccaggcaggacgaaacagc	1.621203	1.612753	1.609323	1.799208	0.980732	1.548405	0.863698	0.877480	NaN	NaN	NaN	NaN	NaN	NaN	0.000000	0.000000
gcugucaccgagaaacugugaaguauaucuuaaaccugggcacuuaaaagauauauggaguuaguagugcaaccugcucggucugaugaguccca-ggcggacgaaacagc	1.686412	1.729727	1.748747	1.893698	1.104882	1.396212	0.295396	0.372225	-0.119479	0.189660	-0.056543	0.138079	2.037693	1.565389	0.000000	0.000000
gcugucaccgagaaacugugaaguauaucuuaaaccugggcacuuaaaagauauauggaguuaguagugcaaccugcucggucugaugagucccaggcgggacgaaacagc	1.689206	1.791757	1.817344	1.975365	1.266342	1.438869	0.212403	0.303631	NaN	NaN	NaN	NaN	NaN	NaN	0.000000	0.000000
gcugucaccgagaaacugugaaguauaucuuaaaccugggcacuuaaaagauauauggaguuaguagugcaaccugcucggucugaugagucccaggcuggacgaaacagc	1.791402	1.815936	1.808323	1.977290	1.058118	1.475592	0.101875	0.215745	NaN	NaN	NaN	NaN	NaN	NaN	0.000000	0.000000
gcugucaccgagaaacugugaaguauaucuuaaaccugggcacuuaaaagauauauggaguuaguagugcaaccugcucggucugaugagucccagggaggacgaaacagc	1.620871	1.619598	1.433977	1.714529	0.997073	1.907882	0.648125	0.682316	NaN	NaN	NaN	NaN	NaN	NaN	0.000000	0.000000
gcugucaccgagaaacugugaaguauaucuuaaaccugggcacuuaaaagauauauggaguuaguagugcaaccugcucggucugaugagucccagggcggacgaaacagc	1.695224	1.748150	1.758187	1.972537	1.129605	1.638137	0.223005	0.312131	NaN	NaN	NaN	NaN	NaN	NaN	0.000000	0.000000
gcugucaccgagaaacugugaaguauaucuuaaaccugggcacuuaaaagauauauggaguuaguagugcaaccugcucggucugaugaguccca-gggggacgaaacagc	1.635116	1.720627	1.595246	1.839060	1.217617	1.753131	0.024166	0.163003	NaN	NaN	NaN	NaN	NaN	NaN	0.000000	0.000000
gcugucaccgagaaacugugaaguauaucuuaaaccugggcacuuaaaagauauauggaguuaguagugcaaccugcucggucugaugagucccaggggggacgaaacagc	1.655306	1.690425	1.609557	1.797203	1.084224	1.540444	0.256580	0.339327	NaN	NaN	NaN	NaN	NaN	NaN	0.000000	0.000000
gcugucaccgagaaacugugaaguauaucuuaaaccugggcacuuaaaagauauauggaguuaguagugcaaccugcucggucugaugagucccaggguggacgaaacagc	1.683413	1.750268	1.663368	1.886057	1.166418	1.669891	0.010799	0.141123	NaN	NaN	NaN	NaN	NaN	NaN	0.000000	0.000000
gcugucaccgagaaacugugaaguauaucuuaaaccugggcacuuaaaagauauauggaguuaguagugcaaccugcucggucugaugagucccagguaggacgaaacagc	1.626494	1.593870	1.512191	1.753286	0.927633	1.742190	0.941500	0.947607	NaN	NaN	NaN	NaN	NaN	NaN	0.000000	0.000000
gcugucaccgagaaacugugaaguauaucuuaaaccugggcacuuaaaagauauauggaguuaguagugcaaccugcucggucugaugagucccaggucggacgaaacagc	1.743782	1.769902	1.773280	1.903316	1.061990	1.349074	0.131286	0.238392	NaN	NaN	NaN	NaN	NaN	NaN	0.000000	0.000000
gcugucaccgagaaacugugaaguauaucuuaaaccugggcacuuaaaagauauauggaguuaguagugcaaccugcucggucugaugaguccca-gguggacgaaacagc	1.742436	1.745255	1.719684	1.906175	1.006513	1.536354	0.285957	0.364961	-0.115257	0.154234	0.148725	0.280533	1.859908	1.354590	0.000000	0.000000
gcugucaccgagaaacugugaaguauaucuuaaaccugggcacuuaaaagauauauggaguuaguagugcaaccugcucggucugaugagucccaggugggacgaaacagc	1.656880	1.699092	1.577780	1.817825	1.102077	1.737981	0.132909	0.239661	NaN	NaN	NaN	NaN	NaN	NaN	0.000000	0.000000
gcugucaccgagaaacugugaaguauaucuuaaaccugggcacuuaaaagauauauggaguuaguagugcaaccugcucggucugaugagucccagguuggacgaaacagc	1.795015	1.838958	1.801701	1.914594	1.106479	1.296858	0.612457	0.649641	NaN	NaN	NaN	NaN	NaN	NaN	0.000000	0.000000
gcugucaccgagaaacugugaaguauaucuuaaaccugggcacuuaaaagauauauggaguuaguagugcaaccugcucggucugaugagucccaguaaggacgaaacagc	1.243277	1.275901	1.038908	1.378753	1.078014	2.186982	0.719393	0.746020	-0.592598	-0.224764	-0.459570	-0.214543	2.332566	1.758033	0.000000	0.000000
gcugucaccgagaaacugugaaguauaucuuaaaccugggcacuuaaaagauauauggaguuaguagugcaaccugcucggucugaugagucccaguacggacgaaacagc	1.614636	1.643173	1.589565	1.833505	1.067916	1.753638	0.223175	0.312229	NaN	NaN	NaN	NaN	NaN	NaN	0.000000	0.000000
gcugucaccgagaaacugugaaguauaucuuaaaccugggcacuuaaaagauauauggaguuaguagugcaaccugcucggucugaugaguccca-guaggacgaaacagc	1.409177	1.415140	1.306881	1.561546	1.013826	1.797483	0.955805	0.959864	-0.525091	-0.324393	-0.519831	-0.213364	1.587444	2.025193	0.000000	0.000000
gcugucaccgagaaacugugaaguauaucuuaaaccugggcacuuaaaagauauauggaguuaguagugcaaccugcucggucugaugagucccaguagggacgaaacagc	1.714990	1.765214	1.733357	1.900632	1.122597	1.469854	0.024516	0.163003	NaN	NaN	NaN	NaN	NaN	NaN	0.000000	0.000000
gcugucaccgagaaacugugaaguauaucuuaaaccugggcacuuaaaagauauauggaguuaguagugcaaccugcucggucugaugagucccaguauggacgaaacagc	1.472974	1.460242	1.328329	1.702936	0.971108	2.369231	0.513893	0.565226	-0.489738	-0.192417	-0.496170	-0.201149	1.982995	1.972518	0.000000	0.000000
gcugucaccgagaaacugugaaguauaucuuaaaccugggcacuuaaaagauauauggaguuaguagugcaaccugcucggucugaugagucccagucaggacgaaacagc	1.478431	1.427509	1.333823	1.616237	0.889362	1.916084	0.728708	0.754224	NaN	NaN	NaN	NaN	NaN	NaN	0.000000	0.000000
gcugucaccgagaaacugugaaguauaucuuaaaccugggcacuuaaaagauauauggaguuaguagugcaaccugcucggucugaugaguccca-gucggacgaaacagc	1.653381	1.748740	1.618252	1.888004	1.245543	1.861023	0.002530	0.138707	0.061741	0.222316	0.095003	0.243256	1.447356	1.406867	0.000000	0.000000
gcugucaccgagaaacugugaaguauaucuuaaaccugggcacuuaaaagauauauggaguuaguagugcaaccugcucggucugaugagucccagucgggacgaaacagc	1.715639	1.813253	1.810573	1.979785	1.252028	1.476427	0.090313	0.206772	NaN	NaN	NaN	NaN	NaN	NaN	0.000000	0.000000
gcugucaccgagaaacugugaaguauaucuuaaaccugggcacuuaaaagauauauggaguuaguagugcaaccugcucggucugaugagucccagucuggacgaaacagc	1.557188	1.596239	1.488724	1.768264	1.094085	1.903443	0.120780	0.230070	NaN	NaN	NaN	NaN	NaN	NaN	0.000000	0.000000
gcugucaccgagaaacugugaaguauaucuuaaaccugggcacuuaaaagauauauggaguuaguagugcaaccugcucggucugaugagucccagugaggacgaaacagc	1.550352	1.611929	1.490219	1.787083	1.152329	1.980910	0.083106	0.200659	NaN	NaN	NaN	NaN	NaN	NaN	0.000000	0.000000
gcugucaccgagaaacugugaaguauaucuuaaaccugggcacuuaaaagauauauggaguuaguagugcaaccugcucggucugaugagucccagugcggacgaaacagc	1.675017	1.731810	1.745748	1.893151	1.139708	1.404117	0.280602	0.360349	NaN	NaN	NaN	NaN	NaN	NaN	0.000000	0.000000
gcugucaccgagaaacugugaaguauaucuuaaaccugggcacuuaaaagauauauggaguuaguagugcaaccugcucggucugaugaguccca-gugggacgaaacagc	1.626648	1.798449	1.697327	1.884944	1.485255	1.540342	0.145919	0.250219	-0.075690	0.191744	-0.099246	0.249716	1.851116	2.233374	0.000000	0.000000
gcugucaccgagaaacugugaaguauaucuuaaaccugggcacuuaaaagauauauggaguuaguagugcaaccugcucggucugaugagucccaguggggacgaaacagc	1.660958	1.812530	1.692021	1.903785	1.417662	1.628412	0.083426	0.200821	NaN	NaN	NaN	NaN	NaN	NaN	0.000000	0.000000
gcugucaccgagaaacugugaaguauaucuuaaaccugggcacuuaaaagauauauggaguuaguagugcaaccugcucggucugaugagucccaguguggacgaaacagc	1.722380	1.758918	1.714298	1.930506	1.087773	1.645161	0.050582	0.179831	NaN	NaN	NaN	NaN	NaN	NaN	0.000000	0.000000
gcugucaccgagaaacugugaaguauaucuuaaaccugggcacuuaaaagauauauggaguuaguagugcaaccugcucggucugaugagucccaguuaggacgaaacagc	1.380529	1.389281	1.172631	1.447425	1.020356	1.882759	0.660827	0.693212	-0.731679	-0.495012	-0.717171	-0.489641	1.724515	1.688613	0.000000	0.000000
gcugucaccgagaaacugugaaguauaucuuaaaccugggcacuuaaaagauauauggaguuaguagugcaaccugcucggucugaugagucccaguucggacgaaacagc	1.683178	1.748018	1.629663	1.884996	1.161021	1.800252	0.038232	0.173876	-0.447703	-0.116911	-0.451610	-0.115890	2.141863	2.166307	0.000000	0.000000
gcugucaccgagaaacugugaaguauaucuuaaaccugggcacuuaaaagauauauggaguuaguagugcaaccugcucggucugaugaguccca-guuggacgaaacagc	1.445755	1.543730	1.315733	1.633970	1.253069	2.080834	0.052269	0.181241	-0.494893	-0.187301	-0.394335	-0.156467	2.030445	1.729289	0.000000	0.000000
gcugucaccgagaaacugugaaguauaucuuaaaccugggcacuuaaaagauauauggaguuaguagugcaaccugcucggucugaugagucccaguugggacgaaacagc	1.769771	1.795352	1.742188	1.954268	1.060670	1.629596	0.159646	0.261824	NaN	NaN	NaN	NaN	NaN	NaN	0.000000	0.000000
gcugucaccgagaaacugugaaguauaucuuaaaccugggcacuuaaaagauauauggaguuaguagugcaaccugcucggucugaugagucccaguuuggacgaaacagc	1.505271	1.582397	1.493817	1.756762	1.194335	1.832083	0.245976	0.330587	-0.344853	-0.057968	-0.337259	-0.011022	1.935908	2.119517	0.000000	0.000000
gcugucaccgagaaacugugaaguauaucuuaaaccugggcacuuaaaagauauauggaguuaguagugcaaccugcucggucugaugagucccauaaaggacgaaacagc	1.324108	1.377367	1.131599	1.470601	1.130471	2.182739	0.149182	0.253008	-0.718200	-0.348436	-0.627369	-0.377471	2.342957	1.777862	0.000000	0.000000
gcugucaccgagaaacugugaaguauaucuuaaaccugggcacuuaaaagauauauggaguuaguagugcaaccugcucggucugaugagucccauaacggacgaaacagc	1.640171	1.677836	1.600814	1.825163	1.090601	1.676288	0.007463	0.138707	NaN	NaN	NaN	NaN	NaN	NaN	0.000000	0.000000
gcugucaccgagaaacugugaaguauaucuuaaaccugggcacuuaaaagauauauggaguuaguagugcaaccugcucggucugaugaguccca-uaaggacgaaacagc	1.331349	1.359041	1.167163	1.483016	1.065839	2.069439	0.562235	0.606449	-0.634294	-0.369916	-0.619425	-0.352834	1.838137	1.847530	0.000000	0.000000
gcugucaccgagaaacugugaaguauaucuuaaaccugggcacuuaaaagauauauggaguuaguagugcaaccugcucggucugaugagucccauaagggacgaaacagc	1.697462	1.747304	1.715470	1.891982	1.121610	1.501453	0.013295	0.144785	NaN	NaN	NaN	NaN	NaN	NaN	0.000000	0.000000
gcugucaccgagaaacugugaaguauaucuuaaaccugggcacuuaaaagauauauggaguuaguagugcaaccugcucggucugaugagucccauaauggacgaaacagc	1.526109	1.582863	1.395439	1.685251	1.139606	1.948997	0.059933	0.185691	-0.242672	-0.022779	-0.321778	-0.003071	1.659178	2.083087	0.000000	0.000000
gcugucaccgagaaacugugaaguauaucuuaaaccugggcacuuaaaagauauauggaguuaguagugcaaccugcucggucugaugagucccauacaggacgaaacagc	1.462589	1.505596	1.305274	1.646385	1.104095	2.193366	0.031536	0.170408	NaN	NaN	NaN	NaN	NaN	NaN	0.000000	0.000000
gcugucaccgagaaacugugaaguauaucuuaaaccugggcacuuaaaagauauauggaguuaguagugcaaccugcucggucugaugaguccca-uacggacgaaacagc	1.649969	1.715440	1.635360	1.914005	1.162708	1.899524	0.074189	0.194010	-0.174588	-0.000404	-0.038521	0.121900	1.493428	1.446842	0.086459	0.087606
gcugucaccgagaaacugugaaguauaucuuaaaccugggcacuuaaaagauauauggaguuaguagugcaaccugcucggucugaugagucccauacgggacgaaacagc	1.769422	1.869905	1.841676	1.943547	1.260325	1.264362	0.315922	0.388429	NaN	NaN	NaN	NaN	NaN	NaN	0.000000	0.000000
gcugucaccgagaaacugugaaguauaucuuaaaccugggcacuuaaaagauauauggaguuaguagugcaaccugcucggucugaugagucccauacuggacgaaacagc	1.538419	1.618531	1.476635	1.785796	1.202575	2.037798	0.050356	0.179831	NaN	NaN	NaN	NaN	NaN	NaN	0.000000	0.000000
gcugucaccgagaaacugugaaguauaucuuaaaccugggcacuuaaaagauauauggaguuaguagugcaaccugcucggucugaugagucccauagaggacgaaacagc	1.591799	1.672371	1.488098	1.716040	1.203849	1.690212	0.378663	0.442978	NaN	NaN	NaN	NaN	NaN	NaN	0.000000	0.000000
gcugucaccgagaaacugugaaguauaucuuaaaccugggcacuuaaaagauauauggaguuaguagugcaaccugcucggucugaugagucccauagcggacgaaacagc	1.683273	1.754432	1.771711	1.932649	1.178039	1.448563	0.224897	0.313895	NaN	NaN	NaN	NaN	NaN	NaN	0.000000	0.000000
gcugucaccgagaaacugugaaguauaucuuaaaccugggcacuuaaaagauauauggaguuaguagugcaaccugcucggucugaugaguccca-uagggacgaaacagc	1.667503	1.739305	1.698607	1.882998	1.179783	1.528943	0.063994	0.189178	0.038166	0.354383	0.234341	0.358184	2.071175	1.329974	0.000000	0.000000
gcugucaccgagaaacugugaaguauaucuuaaaccugggcacuuaaaagauauauggaguuaguagugcaaccugcucggucugaugagucccauaggggacgaaacagc	1.680332	1.783283	1.695561	1.914895	1.267509	1.657042	0.018179	0.155614	NaN	NaN	NaN	NaN	NaN	NaN	0.000000	0.000000
gcugucaccgagaaacugugaaguauaucuuaaaccugggcacuuaaaagauauauggaguuaguagugcaaccugcucggucugaugagucccauaguggacgaaacagc	1.702818	1.804634	1.737750	1.898218	1.264200	1.446996	0.150350	0.254157	-0.681452	-0.608285	-0.599855	-0.542535	1.183497	1.141090	0.019578	0.019964
gcugucaccgagaaacugugaaguauaucuuaaaccugggcacuuaaaagauauauggaguuaguagugcaaccugcucggucugaugagucccauauaggacgaaacagc	1.399806	1.442767	1.202002	1.579615	1.103980	2.385684	0.039427	0.173876	-0.518143	-0.247001	-0.447289	-0.226950	1.866990	1.660885	0.000000	0.000000
gcugucaccgagaaacugugaaguauaucuuaaaccugggcacuuaaaagauauauggaguuaguagugcaaccugcucggucugaugagucccauaucggacgaaacagc	1.678599	1.757447	1.581271	1.824155	1.199078	1.749380	0.269894	0.351138	NaN	NaN	NaN	NaN	NaN	NaN	0.000000	0.000000
gcugucaccgagaaacugugaaguauaucuuaaaccugggcacuuaaaagauauauggaguuaguagugcaaccugcucggucugaugaguccca-uauggacgaaacagc	1.506054	1.547312	1.391751	1.726304	1.099658	2.160494	0.123501	0.232172	-0.205614	-0.002321	-0.231284	0.090154	1.596956	2.096227	0.000000	0.000000
gcugucaccgagaaacugugaaguauaucuuaaaccugggcacuuaaaagauauauggaguuaguagugcaaccugcucggucugaugagucccauaugggacgaaacagc	1.730270	1.769890	1.706325	1.845254	1.095520	1.376982	0.633816	0.669118	NaN	NaN	NaN	NaN	NaN	NaN	0.000000	0.000000
gcugucaccgagaaacugugaaguauaucuuaaaccugggcacuuaaaagauauauggaguuaguagugcaaccugcucggucugaugagucccauauuggacgaaacagc	1.547625	1.595346	1.359363	1.689372	1.116144	2.138009	0.205609	0.298991	NaN	NaN	NaN	NaN	NaN	NaN	0.000000	0.000000
gcugucaccgagaaacugugaaguauaucuuaaaccugggcacuuaaaagauauauggaguuaguagugcaaccugcucggucugaugagucccaucaaggacgaaacagc	1.343010	1.525863	1.293717	1.605947	1.523537	2.052250	0.192960	0.287846	-0.374656	-0.004108	-0.379214	-0.112183	2.347184	1.849399	0.000000	0.000000
gcugucaccgagaaacugugaaguauaucuuaaaccugggcacuuaaaagauauauggaguuaguagugcaaccugcucggucugaugagucccaucacggacgaaacagc	1.687109	1.746713	1.649533	1.844773	1.147107	1.567618	0.191552	0.287038	NaN	NaN	NaN	NaN	NaN	NaN	0.000000	0.000000
gcugucaccgagaaacugugaaguauaucuuaaaccugggcacuuaaaagauauauggaguuaguagugcaaccugcucggucugaugaguccca-ucaggacgaaacagc	1.660292	1.723044	1.652408	1.832232	1.155452	1.512946	0.124500	0.233250	0.091458	0.348456	0.250731	0.401869	1.807165	1.416242	0.000000	0.000000
gcugucaccgagaaacugugaaguauaucuuaaaccugggcacuuaaaagauauauggaguuaguagugcaaccugcucggucugaugagucccaucagggacgaaacagc	1.654752	1.667673	1.717126	1.846905	1.030199	1.348274	0.903353	0.913284	NaN	NaN	NaN	NaN	NaN	NaN	0.000000	0.000000
gcugucaccgagaaacugugaaguauaucuuaaaccugggcacuuaaaagauauauggaguuaguagugcaaccugcucggucugaugagucccaucauggacgaaacagc	1.605806	1.670077	1.514670	1.772219	1.159503	1.809459	0.094333	0.209507	NaN	NaN	NaN	NaN	NaN	NaN	0.000000	0.000000
gcugucaccgagaaacugugaaguauaucuuaaaccugggcacuuaaaagauauauggaguuaguagugcaaccugcucggucugaugagucccauccaggacgaaacagc	1.451407	1.687794	1.428390	1.703335	1.723404	1.883408	0.180845	0.279080	-0.813925	-0.517778	-0.773877	-0.520566	1.977639	1.791890	0.000000	0.000000
gcugucaccgagaaacugugaaguauaucuuaaaccugggcacuuaaaagauauauggaguuaguagugcaaccugcucggucugaugaguccca-uccggacgaaacagc	1.735487	1.754939	1.793780	1.959783	1.045808	1.465560	0.323100	0.394715	0.208888	0.336005	0.222316	0.292587	1.340037	1.175629	0.001374	0.001408
gcugucaccgagaaacugugaaguauaucuuaaaccugggcacuuaaaagauauauggaguuaguagugcaaccugcucggucugaugagucccauccgggacgaaacagc	1.793479	1.821398	1.842272	1.948070	1.066398	1.275845	0.311726	0.384891	NaN	NaN	NaN	NaN	NaN	NaN	0.000000	0.000000
gcugucaccgagaaacugugaaguauaucuuaaaccugggcacuuaaaagauauauggaguuaguagugcaaccugcucggucugaugagucccauccuggacgaaacagc	1.625130	1.702024	1.582647	1.843340	1.193697	1.822606	0.000135	0.086744	NaN	NaN	NaN	NaN	NaN	NaN	0.000000	0.000000
gcugucaccgagaaacugugaaguauaucuuaaaccugggcacuuaaaagauauauggaguuaguagugcaaccugcucggucugaugagucccaucgaggacgaaacagc	1.675796	1.727074	1.594693	1.825899	1.125325	1.702966	0.224259	0.313576	-0.032236	0.139275	-0.093686	0.148243	1.484262	1.745537	0.000000	0.000000
gcugucaccgagaaacugugaaguauaucuuaaaccugggcacuuaaaagauauauggaguuaguagugcaaccugcucggucugaugagucccaucgcggacgaaacagc	1.771755	1.837105	1.793469	1.897273	1.162384	1.270002	0.572660	0.614484	NaN	NaN	NaN	NaN	NaN	NaN	0.000000	0.000000
gcugucaccgagaaacugugaaguauaucuuaaaccugggcacuuaaaagauauauggaguuaguagugcaaccugcucggucugaugaguccca-ucgggacgaaacagc	1.701148	1.787665	1.743956	1.954542	1.220442	1.624000	0.025642	0.163003	-0.008366	0.061637	0.102558	0.259786	1.174905	1.436243	0.000037	0.000038
gcugucaccgagaaacugugaaguauaucuuaaaccugggcacuuaaaagauauauggaguuaguagugcaaccugcucggucugaugagucccaucggggacgaaacagc	1.748897	1.755834	1.816245	1.931459	1.016101	1.303812	0.613635	0.650579	NaN	NaN	NaN	NaN	NaN	NaN	0.000000	0.000000
gcugucaccgagaaacugugaaguauaucuuaaaccugggcacuuaaaagauauauggaguuaguagugcaaccugcucggucugaugagucccaucguggacgaaacagc	1.676234	1.758566	1.809985	1.896586	1.208737	1.220675	0.533676	0.582004	NaN	NaN	NaN	NaN	NaN	NaN	0.000000	0.000000
gcugucaccgagaaacugugaaguauaucuuaaaccugggcacuuaaaagauauauggaguuaguagugcaaccugcucggucugaugagucccaucuaggacgaaacagc	1.440313	1.537454	1.357887	1.630201	1.250665	1.872035	0.172642	0.272345	NaN	NaN	NaN	NaN	NaN	NaN	0.000000	0.000000
gcugucaccgagaaacugugaaguauaucuuaaaccugggcacuuaaaagauauauggaguuaguagugcaaccugcucggucugaugagucccaucucggacgaaacagc	1.705916	1.784960	1.777484	1.940826	1.199619	1.456607	0.088627	0.205119	-1.022797	-0.821579	-0.931945	-0.781540	1.589343	1.413857	0.000000	0.000000
gcugucaccgagaaacugugaaguauaucuuaaaccugggcacuuaaaagauauauggaguuaguagugcaaccugcucggucugaugaguccca-ucuggacgaaacagc	1.588574	1.588972	1.501263	1.843981	1.000916	2.201498	0.384941	0.448842	-0.152871	0.022987	0.015696	0.125289	1.499195	1.287044	0.000000	0.000000
gcugucaccgagaaacugugaaguauaucuuaaaccugggcacuuaaaagauauauggaguuaguagugcaaccugcucggucugaugagucccaucugggacgaaacagc	1.713018	1.781143	1.816776	1.969031	1.169836	1.419892	0.221599	0.311286	NaN	NaN	NaN	NaN	NaN	NaN	0.000000	0.000000
gcugucaccgagaaacugugaaguauaucuuaaaccugggcacuuaaaagauauauggaguuaguagugcaaccugcucggucugaugagucccaucuuggacgaaacagc	1.586853	1.674670	1.530516	1.823034	1.224100	1.961186	0.004211	0.138707	NaN	NaN	NaN	NaN	NaN	NaN	0.000000	0.000000
gcugucaccgagaaacugugaaguauaucuuaaaccugggcacuuaaaagauauauggaguuaguagugcaaccugcucggucugaugagucccaugaaggacgaaacagc	1.345916	1.346529	1.215846	1.514718	1.001413	1.990087	0.963667	0.966977	-0.719248	-0.484866	-0.688070	-0.486235	1.715463	1.591602	0.000000	0.000000
gcugucaccgagaaacugugaaguauaucuuaaaccugggcacuuaaaagauauauggaguuaguagugcaaccugcucggucugaugagucccaugacggacgaaacagc	1.603781	1.696201	1.650681	1.878604	1.237143	1.690141	0.166480	0.266929	-0.137657	0.259412	0.035133	0.173719	2.494993	1.375897	0.000000	0.000000
gcugucaccgagaaacugugaaguauaucuuaaaccugggcacuuaaaagauauauggaguuaguagugcaaccugcucggucugaugaguccca-ugaggacgaaacagc	1.508791	1.527936	1.466851	1.783271	1.045069	2.072149	0.481213	0.534849	-0.354259	-0.078306	-0.290412	-0.059285	1.887788	1.702658	0.000000	0.000000
gcugucaccgagaaacugugaaguauaucuuaaaccugggcacuuaaaagauauauggaguuaguagugcaaccugcucggucugaugagucccaugagggacgaaacagc	1.705847	1.789624	1.723248	1.894685	1.212766	1.484013	0.111070	0.223519	NaN	NaN	NaN	NaN	NaN	NaN	0.000000	0.000000
gcugucaccgagaaacugugaaguauaucuuaaaccugggcacuuaaaagauauauggaguuaguagugcaaccugcucggucugaugagucccaugauggacgaaacagc	1.587835	1.638305	1.549238	1.826112	1.123233	1.891795	0.124787	0.233267	NaN	NaN	NaN	NaN	NaN	NaN	0.000000	0.000000
gcugucaccgagaaacugugaaguauaucuuaaaccugggcacuuaaaagauauauggaguuaguagugcaaccugcucggucugaugagucccaugcaggacgaaacagc	1.559396	1.609749	1.488894	1.704325	1.122931	1.642218	0.236725	0.323139	NaN	NaN	NaN	NaN	NaN	NaN	0.000000	0.000000
gcugucaccgagaaacugugaaguauaucuuaaaccugggcacuuaaaagauauauggaguuaguagugcaaccugcucggucugaugagucccaugccggacgaaacagc	1.765028	1.783006	1.806180	1.994170	1.042264	1.541667	0.225136	0.313939	NaN	NaN	NaN	NaN	NaN	NaN	0.000000	0.000000
gcugucaccgagaaacugugaaguauaucuuaaaccugggcacuuaaaagauauauggaguuaguagugcaaccugcucggucugaugaguccca-ugcggacgaaacagc	1.727915	1.823532	1.786296	1.929091	1.246285	1.389296	0.137900	0.244053	-0.087748	0.220127	0.079913	0.210690	2.031773	1.351378	0.000000	0.000000
gcugucaccgagaaacugugaaguauaucuuaaaccugggcacuuaaaagauauauggaguuaguagugcaaccugcucggucugaugagucccaugcgggacgaaacagc	1.826567	1.802396	1.785366	1.999846	0.945864	1.638628	0.517768	0.568857	NaN	NaN	NaN	NaN	NaN	NaN	0.000000	0.000000
gcugucaccgagaaacugugaaguauaucuuaaaccugggcacuuaaaagauauauggaguuaguagugcaaccugcucggucugaugagucccaugcuggacgaaacagc	1.681982	1.774359	1.761260	1.911228	1.237021	1.412433	0.160783	0.262820	NaN	NaN	NaN	NaN	NaN	NaN	0.000000	0.000000
gcugucaccgagaaacugugaaguauaucuuaaaccugggcacuuaaaagauauauggaguuaguagugcaaccugcucggucugaugagucccauggaggacgaaacagc	1.560679	1.681282	1.487030	1.790771	1.320090	2.012522	0.018398	0.155614	-0.428524	-0.054646	-0.328166	0.042984	2.365252	2.350443	0.000000	0.000000
gcugucaccgagaaacugugaaguauaucuuaaaccugggcacuuaaaagauauauggaguuaguagugcaaccugcucggucugaugagucccauggcggacgaaacagc	1.711487	1.777123	1.718483	1.904619	1.163153	1.535097	0.035030	0.171614	NaN	NaN	NaN	NaN	NaN	NaN	0.000000	0.000000
gcugucaccgagaaacugugaaguauaucuuaaaccugggcacuuaaaagauauauggaguuaguagugcaaccugcucggucugaugaguccca-uggggacgaaacagc	1.649350	1.731888	1.672504	1.856767	1.209311	1.528494	0.090435	0.206772	NaN	NaN	NaN	NaN	NaN	NaN	0.000000	0.000000
gcugucaccgagaaacugugaaguauaucuuaaaccugggcacuuaaaagauauauggaguuaguagugcaaccugcucggucugaugagucccaugggggacgaaacagc	1.684125	1.775358	1.679572	1.908781	1.233766	1.695157	0.009263	0.138707	NaN	NaN	NaN	NaN	NaN	NaN	0.000000	0.000000
gcugucaccgagaaacugugaaguauaucuuaaaccugggcacuuaaaagauauauggaguuaguagugcaaccugcucggucugaugagucccaugguggacgaaacagc	1.650020	1.658907	1.646615	1.880717	1.020673	1.714358	0.418277	0.477399	NaN	NaN	NaN	NaN	NaN	NaN	0.000000	0.000000
gcugucaccgagaaacugugaaguauaucuuaaaccugggcacuuaaaagauauauggaguuaguagugcaaccugcucggucugaugagucccauguaggacgaaacagc	1.496968	1.596202	1.383051	1.698482	1.256707	2.067426	0.023755	0.163003	NaN	NaN	NaN	NaN	NaN	NaN	0.000000	0.000000
gcugucaccgagaaacugugaaguauaucuuaaaccugggcacuuaaaagauauauggaguuaguagugcaaccugcucggucugaugagucccaugucggacgaaacagc	1.695400	1.759266	1.744188	1.884164	1.158420	1.380310	0.170362	0.270639	NaN	NaN	NaN	NaN	NaN	NaN	0.000000	0.000000
gcugucaccgagaaacugugaaguauaucuuaaaccugggcacuuaaaagauauauggaguuaguagugcaaccugcucggucugaugaguccca-uguggacgaaacagc	1.654929	1.747712	1.697178	1.900000	1.238176	1.595224	0.069644	0.192084	-0.051631	0.212462	0.154600	0.249776	1.836931	1.245021	0.000000	0.000000
gcugucaccgagaaacugugaaguauaucuuaaaccugggcacuuaaaagauauauggaguuaguagugcaaccugcucggucugaugagucccaugugggacgaaacagc	1.726470	1.783633	1.695792	1.913466	1.140678	1.650721	0.077474	0.197219	NaN	NaN	NaN	NaN	NaN	NaN	0.000000	0.000000
gcugucaccgagaaacugugaaguauaucuuaaaccugggcacuuaaaagauauauggaguuaguagugcaaccugcucggucugaugagucccauguuggacgaaacagc	1.693905	1.816422	1.754357	1.936560	1.325919	1.521255	0.069518	0.192084	NaN	NaN	NaN	NaN	NaN	NaN	0.000000	0.000000
gcugucaccgagaaacugugaaguauaucuuaaaccugggcacuuaaaagauauauggaguuaguagugcaaccugcucggucugaugagucccauuaaggacgaaacagc	1.335309	1.377052	1.176652	1.539830	1.100887	2.307692	0.316708	0.388776	-0.621371	-0.315500	-0.586101	-0.315540	2.022420	1.864495	0.000000	0.000000
gcugucaccgagaaacugugaaguauaucuuaaaccugggcacuuaaaagauauauggaguuaguagugcaaccugcucggucugaugagucccauuacggacgaaacagc	1.623168	1.694976	1.624114	1.884671	1.179798	1.822037	0.091923	0.207779	NaN	NaN	NaN	NaN	NaN	NaN	0.000000	0.000000
gcugucaccgagaaacugugaaguauaucuuaaaccugggcacuuaaaagauauauggaguuaguagugcaaccugcucggucugaugaguccca-uuaggacgaaacagc	1.309838	1.408678	1.174832	1.544035	1.255569	2.339932	0.171674	0.271681	-0.512679	-0.235578	-0.484109	-0.189554	1.892783	1.970400	0.000000	0.000000
gcugucaccgagaaacugugaaguauaucuuaaaccugggcacuuaaaagauauauggaguuaguagugcaaccugcucggucugaugagucccauuagggacgaaacagc	1.727054	1.776896	1.756962	1.900297	1.121610	1.391026	0.113955	0.226351	NaN	NaN	NaN	NaN	NaN	NaN	0.000000	0.000000
gcugucaccgagaaacugugaaguauaucuuaaaccugggcacuuaaaagauauauggaguuaguagugcaaccugcucggucugaugagucccauuauggacgaaacagc	1.604639	1.636892	1.466667	1.783209	1.077091	2.072727	0.130732	0.238020	-0.493023	-0.297127	-0.495510	-0.409595	1.569988	1.218753	0.000003	0.000003
gcugucaccgagaaacugugaaguauaucuuaaaccugggcacuuaaaagauauauggaguuaguagugcaaccugcucggucugaugagucccauucaggacgaaacagc	1.441378	1.474217	1.318886	1.645454	1.078547	2.121136	0.246353	0.330914	NaN	NaN	NaN	NaN	NaN	NaN	0.000000	0.000000
gcugucaccgagaaacugugaaguauaucuuaaaccugggcacuuaaaagauauauggaguuaguagugcaaccugcucggucugaugagucccauuccggacgaaacagc	1.782911	1.844500	1.778963	1.902264	1.152360	1.328313	0.552938	0.598625	NaN	NaN	NaN	NaN	NaN	NaN	0.000000	0.000000
gcugucaccgagaaacugugaaguauaucuuaaaccugggcacuuaaaagauauauggaguuaguagugcaaccugcucggucugaugaguccca-uucggacgaaacagc	1.668135	1.731573	1.660956	1.904757	1.157280	1.753079	0.028279	0.165762	0.088033	0.324467	0.214181	0.357134	1.723590	1.389800	0.000000	0.000000
gcugucaccgagaaacugugaaguauaucuuaaaccugggcacuuaaaagauauauggaguuaguagugcaaccugcucggucugaugagucccauucgggacgaaacagc	1.763516	1.852352	1.892120	2.056598	1.226978	1.460420	0.122757	0.231880	NaN	NaN	NaN	NaN	NaN	NaN	0.000000	0.000000
gcugucaccgagaaacugugaaguauaucuuaaaccugggcacuuaaaagauauauggaguuaguagugcaaccugcucggucugaugagucccauucuggacgaaacagc	1.602298	1.647529	1.504008	1.817713	1.109764	2.059228	0.064358	0.189178	NaN	NaN	NaN	NaN	NaN	NaN	0.000000	0.000000
gcugucaccgagaaacugugaaguauaucuuaaaccugggcacuuaaaagauauauggaguuaguagugcaaccugcucggucugaugagucccauugaggacgaaacagc	1.605885	1.665302	1.597846	1.854855	1.146615	1.807212	0.132889	0.239661	NaN	NaN	NaN	NaN	NaN	NaN	0.000000	0.000000
gcugucaccgagaaacugugaaguauaucuuaaaccugggcacuuaaaagauauauggaguuaguagugcaaccugcucggucugaugagucccauugcggacgaaacagc	1.739887	1.745183	1.819059	1.955084	1.012268	1.367807	0.626846	0.662464	NaN	NaN	NaN	NaN	NaN	NaN	0.000000	0.000000
gcugucaccgagaaacugugaaguauaucuuaaaccugggcacuuaaaagauauauggaguuaguagugcaaccugcucggucugaugaguccca-uugggacgaaacagc	1.690865	1.747045	1.783357	1.953724	1.138099	1.480360	0.302091	0.377939	-0.043323	0.307598	0.202475	0.362483	2.243472	1.445466	0.000000	0.000000
gcugucaccgagaaacugugaaguauaucuuaaaccugggcacuuaaaagauauauggaguuaguagugcaaccugcucggucugaugagucccauuggggacgaaacagc	1.808038	1.825795	1.800095	2.033925	1.041735	1.713287	0.191624	0.287060	NaN	NaN	NaN	NaN	NaN	NaN	0.000000	0.000000
gcugucaccgagaaacugugaaguauaucuuaaaccugggcacuuaaaagauauauggaguuaguagugcaaccugcucggucugaugagucccauuguggacgaaacagc	1.762822	1.845652	1.795565	1.910880	1.210124	1.304114	0.406572	0.466722	NaN	NaN	NaN	NaN	NaN	NaN	0.000000	0.000000
gcugucaccgagaaacugugaaguauaucuuaaaccugggcacuuaaaagauauauggaguuaguagugcaaccugcucggucugaugagucccauuuaggacgaaacagc	1.385052	1.438118	1.261181	1.580949	1.129967	2.088180	0.245650	0.330416	-0.581626	-0.294653	-0.564126	-0.287164	1.936299	1.892177	0.000000	0.000000
gcugucaccgagaaacugugaaguauaucuuaaaccugggcacuuaaaagauauauggaguuaguagugcaaccugcucggucugaugagucccauuucggacgaaacagc	1.651725	1.716079	1.682352	1.916377	1.159723	1.714056	0.144153	0.249138	NaN	NaN	NaN	NaN	NaN	NaN	0.000000	0.000000
gcugucaccgagaaacugugaaguauaucuuaaaccugggcacuuaaaagauauauggaguuaguagugcaaccugcucggucugaugaguccca-uuuggacgaaacagc	1.459223	1.544960	1.408774	1.720813	1.218254	2.051344	0.180649	0.278950	-0.600650	-0.323217	-0.565939	-0.264641	1.894231	2.001234	0.000000	0.000000
gcugucaccgagaaacugugaaguauaucuuaaaccugggcacuuaaaagauauauggaguuaguagugcaaccugcucggucugaugagucccauuugggacgaaacagc	1.704627	1.843652	1.792527	1.978466	1.377288	1.534402	0.062053	0.187520	NaN	NaN	NaN	NaN	NaN	NaN	0.000000	0.000000
gcugucaccgagaaacugugaaguauaucuuaaaccugggcacuuaaaagauauauggaguuaguagugcaaccugcucggucugaugagucccauuuuggacgaaacagc	1.530159	1.645429	1.539912	1.865605	1.303977	2.116864	0.149923	0.253928	NaN	NaN	NaN	NaN	NaN	NaN	0.000000	0.000000
gcugucaccgagaaacugugaaguauaucuuaaaccugggcacuuaaaagauauauggaguuaguagugcaaccugcucggucugaugaguccccaaaaggacgaaacagc	1.412992	1.563219	1.284817	1.675551	1.413277	2.458861	0.018093	0.155614	NaN	NaN	NaN	NaN	NaN	NaN	0.000000	0.000000
gcugucaccgagaaacugugaaguauaucuuaaaccugggcacuuaaaagauauauggaguuaguagugcaaccugcucggucugaugaguccccaaacggacgaaacagc	1.610936	1.648956	1.583414	1.846700	1.091489	1.833520	0.182594	0.280037	-0.332360	-0.007039	-0.399370	-0.123094	2.115050	1.889193	0.000000	0.000000
gcugucaccgagaaacugugaaguauaucuuaaaccugggcacuuaaaagauauauggaguuaguagugcaaccugcucggucugaugagucccc-aaaggacgaaacagc	1.317055	1.394689	1.200135	1.542690	1.195733	2.200669	0.310207	0.383588	-0.570989	-0.299077	-0.533314	-0.244913	1.870301	1.942682	0.000000	0.000000
gcugucaccgagaaacugugaaguauaucuuaaaccugggcacuuaaaagauauauggaguuaguagugcaaccugcucggucugaugaguccccaaagggacgaaacagc	1.448121	1.533816	1.369363	1.677942	1.218132	2.035068	0.114406	0.226410	NaN	NaN	NaN	NaN	NaN	NaN	0.000000	0.000000
gcugucaccgagaaacugugaaguauaucuuaaaccugggcacuuaaaagauauauggaguuaguagugcaaccugcucggucugaugaguccccaaauggacgaaacagc	1.589117	1.657413	1.448924	1.762751	1.170296	2.059809	0.100496	0.214466	-0.313943	-0.115518	-0.239255	0.073868	1.579157	2.056474	0.000000	0.000001
gcugucaccgagaaacugugaaguauaucuuaaaccugggcacuuaaaagauauauggaguuaguagugcaaccugcucggucugaugaguccccaacaggacgaaacagc	1.547198	1.627956	1.506467	1.816003	1.204363	2.039556	0.094832	0.209771	NaN	NaN	NaN	NaN	NaN	NaN	0.000000	0.000000
gcugucaccgagaaacugugaaguauaucuuaaaccugggcacuuaaaagauauauggaguuaguagugcaaccugcucggucugaugagucccc-aacggacgaaacagc	1.639846	1.707124	1.668494	1.892139	1.167558	1.673576	0.132141	0.238970	-0.132157	0.146680	-0.025077	0.152164	1.900366	1.503976	0.000000	0.000000
gcugucaccgagaaacugugaaguauaucuuaaaccugggcacuuaaaagauauauggaguuaguagugcaaccugcucggucugaugaguccccaacgggacgaaacagc	1.742745	1.783688	1.673148	1.925665	1.098860	1.788616	0.163174	0.264121	NaN	NaN	NaN	NaN	NaN	NaN	0.000000	0.000000
gcugucaccgagaaacugugaaguauaucuuaaaccugggcacuuaaaagauauauggaguuaguagugcaaccugcucggucugaugaguccccaacuggacgaaacagc	1.562609	1.639936	1.557038	1.854585	1.194887	1.984024	0.175191	0.274909	NaN	NaN	NaN	NaN	NaN	NaN	0.000000	0.000000
gcugucaccgagaaacugugaaguauaucuuaaaccugggcacuuaaaagauauauggaguuaguagugcaaccugcucggucugaugaguccccaagaggacgaaacagc	1.525214	1.594751	1.420999	1.782937	1.173644	2.301118	0.069476	0.192084	-0.577151	-0.250512	-0.567342	-0.165875	2.121477	2.520385	0.000000	0.000000
gcugucaccgagaaacugugaaguauaucuuaaaccugggcacuuaaaagauauauggaguuaguagugcaaccugcucggucugaugaguccccaagcggacgaaacagc	1.634817	1.670289	1.552001	1.859202	1.085106	2.028623	0.112141	0.224469	NaN	NaN	NaN	NaN	NaN	NaN	0.000000	0.000000
gcugucaccgagaaacugugaaguauaucuuaaaccugggcacuuaaaagauauauggaguuaguagugcaaccugcucggucugaugagucccc-aagggacgaaacagc	1.599350	1.686356	1.664208	1.834695	1.221816	1.480769	0.308687	0.382431	-0.097190	0.125352	0.071887	0.157596	1.669328	1.218170	0.000000	0.000000
gcugucaccgagaaacugugaaguauaucuuaaaccugggcacuuaaaagauauauggaguuaguagugcaaccugcucggucugaugaguccccaaggggacgaaacagc	1.678913	1.727298	1.697984	1.872554	1.117854	1.494755	0.046584	0.177166	NaN	NaN	NaN	NaN	NaN	NaN	0.000000	0.000000
gcugucaccgagaaacugugaaguauaucuuaaaccugggcacuuaaaagauauauggaguuaguagugcaaccugcucggucugaugaguccccaaguggacgaaacagc	1.672072	1.747942	1.653478	1.888022	1.190886	1.716104	0.002605	0.138707	-0.420237	0.034535	-0.334625	0.024563	2.849523	2.286590	0.000000	0.000000
gcugucaccgagaaacugugaaguauaucuuaaaccugggcacuuaaaagauauauggaguuaguagugcaaccugcucggucugaugaguccccaauaggacgaaacagc	1.444384	1.505497	1.273012	1.666568	1.151100	2.474891	0.048953	0.178181	-0.541663	-0.317698	-0.545715	-0.225073	1.674810	2.092389	0.000000	0.000000
gcugucaccgagaaacugugaaguauaucuuaaaccugggcacuuaaaagauauauggaguuaguagugcaaccugcucggucugaugaguccccaaucggacgaaacagc	1.626816	1.635227	1.479910	1.781607	1.019556	2.003077	0.292050	0.369480	NaN	NaN	NaN	NaN	NaN	NaN	0.000000	0.000000
gcugucaccgagaaacugugaaguauaucuuaaaccugggcacuuaaaagauauauggaguuaguagugcaaccugcucggucugaugagucccc-aauggacgaaacagc	1.469006	1.539291	1.327458	1.684044	1.175670	2.272929	0.015155	0.152061	-0.397733	-0.060033	-0.301302	0.050271	2.176206	2.246847	0.000000	0.000000
gcugucaccgagaaacugugaaguauaucuuaaaccugggcacuuaaaagauauauggaguuaguagugcaaccugcucggucugaugaguccccaaugggacgaaacagc	1.344846	1.475155	1.121668	1.500298	1.349924	2.391278	0.157175	0.260263	-0.647000	-0.322647	-0.645447	-0.345944	2.110339	1.992984	0.000000	0.000000
gcugucaccgagaaacugugaaguauaucuuaaaccugggcacuuaaaagauauauggaguuaguagugcaaccugcucggucugaugaguccccaauuggacgaaacagc	1.618763	1.658535	1.534446	1.780046	1.095904	1.760355	0.077389	0.197186	NaN	NaN	NaN	NaN	NaN	NaN	0.000000	0.000000
gcugucaccgagaaacugugaaguauaucuuaaaccugggcacuuaaaagauauauggaguuaguagugcaaccugcucggucugaugaguccccacaaggacgaaacagc	1.535914	1.627886	1.490794	1.781084	1.235866	1.951146	0.050646	0.179904	NaN	NaN	NaN	NaN	NaN	NaN	0.000000	0.000000
gcugucaccgagaaacugugaaguauaucuuaaaccugggcacuuaaaagauauauggaguuaguagugcaaccugcucggucugaugaguccccacacggacgaaacagc	1.678582	1.741328	1.626868	1.844408	1.155435	1.650210	0.140454	0.246064	NaN	NaN	NaN	NaN	NaN	NaN	0.000000	0.000000
gcugucaccgagaaacugugaaguauaucuuaaaccugggcacuuaaaagauauauggaguuaguagugcaaccugcucggucugaugagucccc-acaggacgaaacagc	1.576825	1.625015	1.429807	1.804661	1.117352	2.370577	0.094024	0.209179	-0.352136	-0.058789	-0.284166	0.007359	1.964930	1.956703	0.000000	0.000000
gcugucaccgagaaacugugaaguauaucuuaaaccugggcacuuaaaagauauauggaguuaguagugcaaccugcucggucugaugaguccccacagggacgaaacagc	1.562625	1.628673	1.523287	1.877399	1.164255	2.260022	0.191248	0.286793	NaN	NaN	NaN	NaN	NaN	NaN	0.000000	0.000000
gcugucaccgagaaacugugaaguauaucuuaaaccugggcacuuaaaagauauauggaguuaguagugcaaccugcucggucugaugaguccccacauggacgaaacagc	1.573781	1.687013	1.499753	1.837024	1.297872	2.174057	0.001383	0.138562	-0.042896	0.324439	0.065977	0.368249	2.329888	2.005726	0.000000	0.000000
gcugucaccgagaaacugugaaguauaucuuaaaccugggcacuuaaaagauauauggaguuaguagugcaaccugcucggucugaugaguccccaccaggacgaaacagc	1.705993	1.741834	1.707593	1.895733	1.086026	1.542196	0.007183	0.138707	NaN	NaN	NaN	NaN	NaN	NaN	0.000000	0.000000
gcugucaccgagaaacugugaaguauaucuuaaaccugggcacuuaaaagauauauggaguuaguagugcaaccugcucggucugaugaguccccacccggacgaaacagc	1.786212	1.798938	1.808975	1.935482	1.029737	1.338157	0.360977	0.427728	NaN	NaN	NaN	NaN	NaN	NaN	0.000000	0.000000
gcugucaccgagaaacugugaaguauaucuuaaaccugggcacuuaaaagauauauggaguuaguagugcaaccugcucggucugaugagucccc-accggacgaaacagc	1.720791	1.771839	1.725077	1.929763	1.124730	1.602086	0.007337	0.138707	-0.250505	0.058925	-0.124234	0.098230	2.039062	1.669031	0.000000	0.000000
gcugucaccgagaaacugugaaguauaucuuaaaccugggcacuuaaaagauauauggaguuaguagugcaaccugcucggucugaugaguccccaccgggacgaaacagc	1.683655	1.796987	1.794558	1.990902	1.298172	1.571607	0.139683	0.245198	NaN	NaN	NaN	NaN	NaN	NaN	0.000000	0.000000
gcugucaccgagaaacugugaaguauaucuuaaaccugggcacuuaaaagauauauggaguuaguagugcaaccugcucggucugaugaguccccaccuggacgaaacagc	1.671388	1.736805	1.643567	1.872693	1.162564	1.694830	0.009166	0.138707	-0.378928	-0.117668	-0.357924	-0.096722	1.824985	1.824745	0.000000	0.000000
gcugucaccgagaaacugugaaguauaucuuaaaccugggcacuuaaaagauauauggaguuaguagugcaaccugcucggucugaugaguccccacgaggacgaaacagc	1.628414	1.683943	1.572438	1.805537	1.136395	1.710407	0.031405	0.170343	NaN	NaN	NaN	NaN	NaN	NaN	0.000000	0.000000
gcugucaccgagaaacugugaaguauaucuuaaaccugggcacuuaaaagauauauggaguuaguagugcaaccugcucggucugaugaguccccacgcggacgaaacagc	1.672635	1.743543	1.640776	1.912104	1.177357	1.867788	0.015646	0.153725	NaN	NaN	NaN	NaN	NaN	NaN	0.000000	0.000000
gcugucaccgagaaacugugaaguauaucuuaaaccugggcacuuaaaagauauauggaguuaguagugcaaccugcucggucugaugagucccc-acgggacgaaacagc	1.713845	1.744881	1.744268	1.926962	1.074080	1.522979	0.128255	0.236039	-0.331918	-0.082247	-0.303388	0.035020	1.776934	2.179757	0.000000	0.000000
gcugucaccgagaaacugugaaguauaucuuaaaccugggcacuuaaaagauauauggaguuaguagugcaaccugcucggucugaugaguccccacggggacgaaacagc	1.746644	1.862268	1.828844	1.914628	1.305042	1.218383	0.414251	0.474221	NaN	NaN	NaN	NaN	NaN	NaN	0.000000	0.000000
gcugucaccgagaaacugugaaguauaucuuaaaccugggcacuuaaaagauauauggaguuaguagugcaaccugcucggucugaugaguccccacguggacgaaacagc	1.674631	1.724452	1.609975	1.905183	1.121555	1.973365	0.067793	0.190851	NaN	NaN	NaN	NaN	NaN	NaN	0.000000	0.000000
gcugucaccgagaaacugugaaguauaucuuaaaccugggcacuuaaaagauauauggaguuaguagugcaaccugcucggucugaugaguccccacuaggacgaaacagc	1.523996	1.617348	1.343296	1.711533	1.239802	2.334736	0.070211	0.192210	-0.751894	-0.334825	-0.697984	-0.361976	2.612574	2.167746	0.000000	0.000000
gcugucaccgagaaacugugaaguauaucuuaaaccugggcacuuaaaagauauauggaguuaguagugcaaccugcucggucugaugaguccccacucggacgaaacagc	1.716304	1.725914	1.684716	1.868219	1.022375	1.525819	0.253823	0.337028	NaN	NaN	NaN	NaN	NaN	NaN	0.000000	0.000000
gcugucaccgagaaacugugaaguauaucuuaaaccugggcacuuaaaagauauauggaguuaguagugcaaccugcucggucugaugagucccc-acuggacgaaacagc	1.558710	1.683693	1.445792	1.786634	1.333468	2.192005	0.024143	0.163003	-0.219598	0.102417	-0.135424	0.113178	2.099013	1.772564	0.000000	0.000000
gcugucaccgagaaacugugaaguauaucuuaaaccugggcacuuaaaagauauauggaguuaguagugcaaccugcucggucugaugaguccccacugggacgaaacagc	1.415468	1.545245	1.356547	1.716091	1.348271	2.288462	0.115401	0.226558	NaN	NaN	NaN	NaN	NaN	NaN	0.000000	0.000000
gcugucaccgagaaacugugaaguauaucuuaaaccugggcacuuaaaagauauauggaguuaguagugcaaccugcucggucugaugaguccccacuuggacgaaacagc	1.550709	1.634486	1.452915	1.744621	1.212766	1.957517	0.020925	0.160132	-0.297057	-0.097513	-0.194763	0.048259	1.583230	1.749933	0.000000	0.000000
gcugucaccgagaaacugugaaguauaucuuaaaccugggcacuuaaaagauauauggaguuaguagugcaaccugcucggucugaugaguccccagaaggacgaaacagc	1.436989	1.505346	1.234518	1.652532	1.170460	2.618269	0.031426	0.170343	-0.606938	-0.287458	-0.588307	-0.266683	2.086798	2.097123	0.000000	0.000000
gcugucaccgagaaacugugaaguauaucuuaaaccugggcacuuaaaagauauauggaguuaguagugcaaccugcucggucugaugaguccccagacggacgaaacagc	1.625781	1.716252	1.636388	1.936396	1.231605	1.995299	0.104226	0.217473	-0.315741	0.120810	-0.164936	0.134705	2.732446	1.993612	0.000000	0.000000
gcugucaccgagaaacugugaaguauaucuuaaaccugggcacuuaaaagauauauggaguuaguagugcaaccugcucggucugaugagucccc-agaggacgaaacagc	1.522806	1.568691	1.481601	1.821374	1.111438	2.186622	0.310467	0.383814	-0.060847	0.080635	-0.189300	0.119437	1.385103	2.035809	0.000000	0.000000
gcugucaccgagaaacugugaaguauaucuuaaaccugggcacuuaaaagauauauggaguuaguagugcaaccugcucggucugaugaguccccagagggacgaaacagc	1.454771	1.499484	1.386062	1.738582	1.108442	2.251748	0.350441	0.419145	NaN	NaN	NaN	NaN	NaN	NaN	0.000000	0.000000
gcugucaccgagaaacugugaaguauaucuuaaaccugggcacuuaaaagauauauggaguuaguagugcaaccugcucggucugaugaguccccagauggacgaaacagc	1.667419	1.727987	1.631825	1.900067	1.149658	1.854565	0.026882	0.164530	NaN	NaN	NaN	NaN	NaN	NaN	0.000000	0.000000
gcugucaccgagaaacugugaaguauaucuuaaaccugggcacuuaaaagauauauggaguuaguagugcaaccugcucggucugaugaguccccagcaggacgaaacagc	1.744990	1.794553	1.714923	1.933749	1.120890	1.655107	0.090707	0.206959	-0.597244	-0.343278	-0.415873	-0.315371	1.794592	1.260382	0.000002	0.000003
gcugucaccgagaaacugugaaguauaucuuaaaccugggcacuuaaaagauauauggaguuaguagugcaaccugcucggucugaugaguccccagccggacgaaacagc	1.756719	1.772397	1.767359	1.956542	1.036758	1.545906	0.150432	0.254183	NaN	NaN	NaN	NaN	NaN	NaN	0.000000	0.000000
gcugucaccgagaaacugugaaguauaucuuaaaccugggcacuuaaaagauauauggaguuaguagugcaaccugcucggucugaugagucccc-agcggacgaaacagc	1.705884	1.724662	1.763420	1.942705	1.044186	1.511070	0.420535	0.479646	0.048852	0.363896	0.248779	0.350275	2.065590	1.263270	0.000000	0.000000
gcugucaccgagaaacugugaaguauaucuuaaaccugggcacuuaaaagauauauggaguuaguagugcaaccugcucggucugaugaguccccagcgggacgaaacagc	1.781244	1.839042	1.730617	1.976233	1.142347	1.760419	0.140490	0.246064	NaN	NaN	NaN	NaN	NaN	NaN	0.000000	0.000000
gcugucaccgagaaacugugaaguauaucuuaaaccugggcacuuaaaagauauauggaguuaguagugcaaccugcucggucugaugaguccccagcuggacgaaacagc	1.689943	1.803612	1.674945	1.922193	1.299179	1.767047	0.025666	0.163003	NaN	NaN	NaN	NaN	NaN	NaN	0.000000	0.000000
gcugucaccgagaaacugugaaguauaucuuaaaccugggcacuuaaaagauauauggaguuaguagugcaaccugcucggucugaugaguccccaggaggacgaaacagc	1.564999	1.620005	1.440591	1.795227	1.135025	2.262748	0.062486	0.187520	NaN	NaN	NaN	NaN	NaN	NaN	0.000000	0.000000
gcugucaccgagaaacugugaaguauaucuuaaaccugggcacuuaaaagauauauggaguuaguagugcaaccugcucggucugaugaguccccaggcggacgaaacagc	1.630370	1.647868	1.640954	1.866805	1.041113	1.682097	0.437320	0.494587	-1.034690	-1.004011	-1.032793	-0.844448	1.073195	1.542923	0.000000	0.000000
gcugucaccgagaaacugugaaguauaucuuaaaccugggcacuuaaaagauauauggaguuaguagugcaaccugcucggucugaugagucccc-aggggacgaaacagc	1.633843	1.753297	1.659574	1.892378	1.316599	1.709245	0.041786	0.174473	-0.462940	-0.124789	-0.369046	-0.165840	2.178465	1.596638	0.000000	0.000000
gcugucaccgagaaacugugaaguauaucuuaaaccugggcacuuaaaagauauauggaguuaguagugcaaccugcucggucugaugaguccccagggggacgaaacagc	1.541447	1.676987	1.506324	1.853154	1.366281	2.222440	0.034717	0.170866	NaN	NaN	NaN	NaN	NaN	NaN	0.000000	0.000000
gcugucaccgagaaacugugaaguauaucuuaaaccugggcacuuaaaagauauauggaguuaguagugcaaccugcucggucugaugaguccccagguggacgaaacagc	1.732089	1.764003	1.645263	1.878428	1.076250	1.710662	0.313403	0.386097	NaN	NaN	NaN	NaN	NaN	NaN	0.000000	0.000000
gcugucaccgagaaacugugaaguauaucuuaaaccugggcacuuaaaagauauauggaguuaguagugcaaccugcucggucugaugaguccccaguaggacgaaacagc	1.564791	1.645878	1.434743	1.818075	1.205280	2.417308	0.035232	0.171798	-0.260554	0.101025	-0.198155	0.167453	2.299209	2.320640	0.000000	0.000000
gcugucaccgagaaacugugaaguauaucuuaaaccugggcacuuaaaagauauauggaguuaguagugcaaccugcucggucugaugaguccccagucggacgaaacagc	1.663361	1.775995	1.695582	1.885147	1.296086	1.547266	0.087159	0.203685	-0.472927	-0.062950	-0.371167	0.000584	2.570258	2.353699	0.000000	0.000000
gcugucaccgagaaacugugaaguauaucuuaaaccugggcacuuaaaagauauauggaguuaguagugcaaccugcucggucugaugagucccc-aguggacgaaacagc	1.712103	1.762271	1.730298	1.918849	1.122454	1.543659	0.005106	0.138707	-0.301049	0.022968	-0.167435	0.102917	2.108713	1.863599	0.000000	0.000000
gcugucaccgagaaacugugaaguauaucuuaaaccugggcacuuaaaagauauauggaguuaguagugcaaccugcucggucugaugaguccccagugggacgaaacagc	1.363876	1.439053	1.170435	1.523720	1.188986	2.255717	0.049763	0.179076	NaN	NaN	NaN	NaN	NaN	NaN	0.000000	0.000000
gcugucaccgagaaacugugaaguauaucuuaaaccugggcacuuaaaagauauauggaguuaguagugcaaccugcucggucugaugaguccccaguuggacgaaacagc	1.718035	1.818312	1.661092	1.927919	1.259730	1.848533	0.079064	0.197855	-0.125612	0.355711	0.246501	0.364602	3.029166	1.312505	0.000000	0.000000
gcugucaccgagaaacugugaaguauaucuuaaaccugggcacuuaaaagauauauggaguuaguagugcaaccugcucggucugaugaguccccauaaggacgaaacagc	1.539429	1.613980	1.345664	1.725402	1.187272	2.397391	0.088055	0.204527	-0.643099	-0.256729	-0.423019	-0.247830	2.434279	1.496885	0.000000	0.000000
gcugucaccgagaaacugugaaguauaucuuaaaccugggcacuuaaaagauauauggaguuaguagugcaaccugcucggucugaugaguccccauacggacgaaacagc	1.633131	1.725947	1.630917	1.832494	1.238273	1.590659	0.090478	0.206772	NaN	NaN	NaN	NaN	NaN	NaN	0.000000	0.000000
gcugucaccgagaaacugugaaguauaucuuaaaccugggcacuuaaaagauauauggaguuaguagugcaaccugcucggucugaugagucccc-auaggacgaaacagc	1.382567	1.492126	1.185378	1.600903	1.286941	2.603306	0.001510	0.138562	-0.400076	-0.127144	-0.362537	-0.200657	1.874705	1.451713	0.000001	0.000001
gcugucaccgagaaacugugaaguauaucuuaaaccugggcacuuaaaagauauauggaguuaguagugcaaccugcucggucugaugaguccccauagggacgaaacagc	1.521122	1.634426	1.275425	1.695285	1.298086	2.629422	0.146206	0.250451	NaN	NaN	NaN	NaN	NaN	NaN	0.000000	0.000000
gcugucaccgagaaacugugaaguauaucuuaaaccugggcacuuaaaagauauauggaguuaguagugcaaccugcucggucugaugaguccccauauggacgaaacagc	1.582602	1.678908	1.525250	1.779391	1.248262	1.795316	0.054627	0.182797	NaN	NaN	NaN	NaN	NaN	NaN	0.000000	0.000000
gcugucaccgagaaacugugaaguauaucuuaaaccugggcacuuaaaagauauauggaguuaguagugcaaccugcucggucugaugaguccccaucaggacgaaacagc	1.621829	1.690499	1.694949	1.857093	1.171304	1.452594	0.371737	0.437555	NaN	NaN	NaN	NaN	NaN	NaN	0.000000	0.000000
gcugucaccgagaaacugugaaguauaucuuaaaccugggcacuuaaaagauauauggaguuaguagugcaaccugcucggucugaugaguccccauccggacgaaacagc	1.776779	1.854453	1.837058	1.984941	1.195844	1.405668	0.045424	0.176415	NaN	NaN	NaN	NaN	NaN	NaN	0.000000	0.000000
gcugucaccgagaaacugugaaguauaucuuaaaccugggcacuuaaaagauauauggaguuaguagugcaaccugcucggucugaugagucccc-aucggacgaaacagc	1.736252	1.754990	1.756051	1.938161	1.044089	1.520932	0.143800	0.248796	0.107866	0.343721	0.282564	0.374784	1.721296	1.236572	0.000000	0.000000
gcugucaccgagaaacugugaaguauaucuuaaaccugggcacuuaaaagauauauggaguuaguagugcaaccugcucggucugaugaguccccaucgggacgaaacagc	1.797083	1.771202	1.672272	1.914313	0.942149	1.745990	0.670061	0.701565	NaN	NaN	NaN	NaN	NaN	NaN	0.000000	0.000000
gcugucaccgagaaacugugaaguauaucuuaaaccugggcacuuaaaagauauauggaguuaguagugcaaccugcucggucugaugaguccccaucuggacgaaacagc	1.671693	1.648480	1.566415	1.875591	0.947953	2.037870	0.456507	0.512667	NaN	NaN	NaN	NaN	NaN	NaN	0.000000	0.000000
gcugucaccgagaaacugugaaguauaucuuaaaccugggcacuuaaaagauauauggaguuaguagugcaaccugcucggucugaugaguccccaugaggacgaaacagc	1.546795	1.656973	1.499711	1.780171	1.288780	1.907482	0.030456	0.166936	NaN	NaN	NaN	NaN	NaN	NaN	0.000000	0.000000
gcugucaccgagaaacugugaaguauaucuuaaaccugggcacuuaaaagauauauggaguuaguagugcaaccugcucggucugaugaguccccaugcggacgaaacagc	1.669211	1.747079	1.677781	1.902973	1.196377	1.679547	0.012498	0.144785	0.228531	0.427086	0.408352	0.410528	1.579631	1.005024	0.000403	0.000415
gcugucaccgagaaacugugaaguauaucuuaaaccugggcacuuaaaagauauauggaguuaguagugcaaccugcucggucugaugagucccc-augggacgaaacagc	1.618848	1.742675	1.746548	1.923756	1.329926	1.503862	0.265258	0.347015	-0.036542	0.268074	0.169212	0.354336	2.016581	1.531524	0.000000	0.000000
gcugucaccgagaaacugugaaguauaucuuaaaccugggcacuuaaaagauauauggaguuaguagugcaaccugcucggucugaugaguccccauggggacgaaacagc	1.727867	1.801928	1.568862	1.830539	1.185935	1.826743	0.452233	0.508857	NaN	NaN	NaN	NaN	NaN	NaN	0.000000	0.000000
gcugucaccgagaaacugugaaguauaucuuaaaccugggcacuuaaaagauauauggaguuaguagugcaaccugcucggucugaugaguccccauguggacgaaacagc	1.718912	1.728056	1.642147	1.865627	1.021277	1.672940	0.356963	0.424456	NaN	NaN	NaN	NaN	NaN	NaN	0.000000	0.000000
gcugucaccgagaaacugugaaguauaucuuaaaccugggcacuuaaaagauauauggaguuaguagugcaaccugcucggucugaugaguccccauuaggacgaaacagc	1.456285	1.535783	1.362361	1.666931	1.200876	2.016367	0.073178	0.194010	NaN	NaN	NaN	NaN	NaN	NaN	0.000000	0.000000
gcugucaccgagaaacugugaaguauaucuuaaaccugggcacuuaaaagauauauggaguuaguagugcaaccugcucggucugaugaguccccauucggacgaaacagc	1.624922	1.681168	1.563497	1.849659	1.138272	1.932692	0.032487	0.170866	NaN	NaN	NaN	NaN	NaN	NaN	0.000000	0.000000
gcugucaccgagaaacugugaaguauaucuuaaaccugggcacuuaaaagauauauggaguuaguagugcaaccugcucggucugaugagucccc-auuggacgaaacagc	1.487404	1.578002	1.480988	1.766430	1.231965	1.929487	0.236470	0.323057	-0.401490	-0.052909	-0.335155	-0.030689	2.231419	2.015890	0.000000	0.000000
[truncated: 3,317 more rows]
